# Supplementary material for: Discovery and validation of a robust 11-gene prognostic signature via integrative multi-omics profiling in VD-CAG-treated non-M3 AML
Source: Front Oncol. 2026 May 19;16:1801526. doi: 10.3389/fonc.2026.1801526 (PMC13225962; doi:10.3389/fonc.2026.1801526)
Supplement: Supplementary Table 1 — All dysregulated genes between the treated and untreated groups. [file DataSheet1.xlsx]

## Sheet: Supplementary Table 1
Supplementary Table 1. All dysregulated genes between the treated and untreated groups
gene_id	J_treated	I_treated	H_treated	G_treated	F_treated	E_treated	D_treated	C_treated	B_treated	A_treated	J_untreated	I_untreated	H_untreated	G_untreated	F_untreated	E_untreated	D_untreated	C_untreated	B_untreated	A_untreated	treated	untreated	log2FoldChange	pvalue	padj	gene_name	gene_chr	gene_start	gene_end	gene_strand	gene_length	gene_biotype	gene_description	tf_family
ENSG00000182732	333.249	646.011	216.936	306.005	72.7089	170.377	680.619	314.953	162.999	88.717	15.1336	4.6841	18.1035	8.39588	10.4628	4.23209	10.7343	8.98199	8.2069	12.9298	299.258	10.1865	4.8752	7.45e-33	2.08e-28	RGS6	14	71932439	72566529	+	8937	protein_coding	regulator of G protein signaling 6 [Source:HGNC Symbol;Acc:HGNC:10002]	-
ENSG00000266074	893.866	956.576	503.08	450.762	775.959	739.354	506.575	410.617	1357.96	1920.02	19196.2	8560.19	10796.9	14231.8	3181.66	24870.9	15530.1	3087.81	8558.89	27888.9	851.477	13590.3	-3.99629	1.63e-24	2.28e-20	BAHCC1	17	81395475	81466332	+	13473	protein_coding	BAH domain and coiled-coil containing 1 [Source:HGNC Symbol;Acc:HGNC:29279]	-
ENSG00000134548	166.067	401.799	106.472	161.248	26.2229	93.6024	632.976	188.383	59.3704	29.8836	1.68151	1.56137	7.24139	3.05305	3.80467	0	0	0.997998	5.47127	7.60577	186.602	3.1417	5.86757	3.06e-22	2.23e-18	SPX	12	21526307	21541249	+	7231	protein_coding	spexin hormone [Source:HGNC Symbol;Acc:HGNC:28139]	-
ENSG00000144677	1006.44	3205.17	730.663	1486.97	656.764	707.802	3687.01	937.501	1136.67	1176.67	106.776	58.5512	76.0346	15.2652	57.0701	107.918	175.326	123.752	163.226	31.9443	1473.17	91.5864	4.00991	3.18e-22	2.23e-18	CTDSPL	3	37861960	37984469	+	5796	protein_coding	CTD small phosphatase like [Source:HGNC Symbol;Acc:HGNC:16890]	-
ENSG00000101162	897.21	22712.7	3383.14	7181.96	493.467	4035.42	22950.5	3738.23	1458.35	445.453	125.273	85.0945	369.311	148.073	145.529	116.382	84.6815	127.744	220.674	182.539	6729.64	160.53	5.38949	1.23e-20	6.9e-17	TUBB1	20	59019254	59026654	+	3496	protein_coding	tubulin beta 1 class VI [Source:HGNC Symbol;Acc:HGNC:16257]	-
ENSG00000171611	103.653	831.244	270.172	420.528	30.9907	407.013	1953.38	363.521	64.7677	22.4127	1.68151	11.7102	6.33622	9.92241	11.414	3.17407	16.6978	5.98799	15.5019	3.04231	446.768	8.54684	5.7124	4e-20	1.87e-16	PTCRA	6	42915989	42925835	+	1168	protein_coding	pre T cell antigen receptor alpha [Source:HGNC Symbol;Acc:HGNC:21290]	-
ENSG00000257883	13.3746	7.37245	7.98539	5.4971	1.19195	6.31027	18.4739	14.7174	6.47677	11.2064	978.641	149.11	6.33622	1190.69	83.7028	757.544	927.918	33.9319	85.7165	1272.45	9.26062	548.604	-5.8897	9.35e-20	3.73e-16	AC125603.2	12	116661582	116698065	+	876	lincRNA	novel transcript	-
ENSG00000198478	804.703	4670.45	928.967	1894.67	163.297	765.647	3365.18	1221.55	419.911	200.78	54.6492	28.1046	112.242	61.061	34.242	58.1912	9.54158	63.8719	61.0958	95.8328	1443.51	57.8832	4.6393	1.12e-19	3.91e-16	SH3BGRL2	6	79631283	79703659	+	4653	protein_coding	SH3 domain binding glutamate rich protein like 2 [Source:HGNC Symbol;Acc:HGNC:15567]	-
ENSG00000187800	893.866	1819.15	423.226	1206.61	178.792	646.803	2940.27	1371.67	561.32	621.953	31.108	36.6921	49.7846	48.8488	36.1444	48.669	51.286	239.52	60.1839	25.8596	1066.37	62.8096	4.0873	3e-19	8.77e-16	PEAR1	1	156893698	156916434	+	5530	protein_coding	platelet endothelial aggregation receptor 1 [Source:HGNC Symbol;Acc:HGNC:33631]	-
ENSG00000149948	319.875	137.312	74.5303	159.416	64.3653	34.7065	49.588	269.329	166.237	226.929	0	5.46478	9.05174	5.34283	3.80467	2.11604	0	12.974	8.2069	0	150.229	4.6961	4.99862	3.34e-19	8.77e-16	HMGA2	12	65824131	65966295	+	15403	protein_coding	high mobility group AT-hook 2 [Source:HGNC Symbol;Acc:HGNC:5009]	HMGI/HMGY
ENSG00000259869	18.9473	234.997	21.2944	134.679	9.5356	25.2411	185.712	35.3219	23.7482	3.73545	0	0	0	0	0	0	0	0	0	0	69.3211	0	8.70044	3.45e-19	8.77e-16	AL022344.2	10	42751178	42754297	-	3120	lincRNA	uncharacterized LOC283028 [Source:NCBI gene;Acc:283028]	-
ENSG00000101335	738.944	11161.9	2322.42	3360.56	610.278	2262.23	18947.5	4575.65	395.083	70.9736	43.7194	28.8853	187.371	25.1876	129.359	22.2185	3.57809	67.8639	97.5709	13.6904	4444.55	61.9444	6.16489	8.09e-19	1.89e-15	MYL9	20	36541484	36551447	+	2821	protein_coding	myosin light chain 9 [Source:HGNC Symbol;Acc:HGNC:15754]	-
ENSG00000169704	645.322	1905.78	385.961	831.894	27.4148	1214.73	3517.83	869.801	374.573	61.6349	40.3563	14.833	31.6811	9.15914	25.6815	73.0035	9.54158	21.956	15.5019	45.6346	983.494	28.7349	5.09752	1.08e-18	2.33e-15	GP9	3	129060767	129062406	+	889	protein_coding	glycoprotein IX platelet [Source:HGNC Symbol;Acc:HGNC:4444]	-
ENSG00000184113	319.875	940.909	256.863	698.132	33.3746	296.583	818.688	292.877	247.197	28.9497	13.4521	0	19.9138	12.2122	3.80467	0	16.6978	18.962	9.11878	6.08462	393.345	10.0246	5.29782	3.51e-18	7.01e-15	CLDN5	22	19523024	19527545	-	3429	protein_coding	claudin 5 [Source:HGNC Symbol;Acc:HGNC:2047]	-
ENSG00000127920	304.271	3431.88	766.598	1221.27	104.892	1457.67	6334.62	2048.67	168.396	17.7434	16.8151	10.1489	66.9829	5.34283	11.414	27.5086	0	19.96	51.0652	9.12693	1585.6	21.8364	6.18222	9.75e-18	1.77e-14	GNG11	7	93921699	93928610	+	3055	protein_coding	G protein subunit gamma 11 [Source:HGNC Symbol;Acc:HGNC:4403]	-
ENSG00000168497	1681.85	16019.4	2560.65	6422.44	343.282	1685.89	7559.73	2348.9	898.112	303.505	87.4387	157.698	178.319	108.383	63.7282	21.1604	182.483	15.968	264.445	114.087	3982.38	119.371	5.06004	1.01e-17	1.77e-14	CAVIN2	2	191834302	191847255	-	3229	protein_coding	caveolae associated protein 2 [Source:HGNC Symbol;Acc:HGNC:10690]	-
ENSG00000115594	401.237	908.655	3266.03	1855.27	2492.37	344.962	277.109	373.823	1542.55	1116.9	31.9488	39.8148	187.371	58.0079	66.5818	55.0172	159.821	36.9259	119.456	50.1981	1257.89	80.5143	3.96683	1.38e-17	2.27e-14	IL1R1	2	102064544	102179874	+	7083	protein_coding	interleukin 1 receptor type 1 [Source:HGNC Symbol;Acc:HGNC:5993]	-
ENSG00000204420	958.51	7388.12	1605.06	2872.23	454.133	1643.83	9137.8	1852.93	492.235	220.392	49.6047	179.557	224.483	37.3998	95.1168	135.427	115.692	92.8138	150.46	139.186	2662.52	121.974	4.44826	3.3e-17	5.13e-14	MPIG6B	6	31718594	31726714	+	2937	protein_coding	megakaryocyte and platelet inhibitory receptor G6b [Source:HGNC Symbol;Acc:HGNC:13937]	-
ENSG00000162366	2324.94	2135.25	544.338	878.62	579.288	494.305	2981.11	815.346	859.252	211.053	271.564	17.175	30.7759	41.9794	17.121	14.8123	47.7079	28.942	35.5632	29.6625	1182.35	53.5304	4.46405	4.46e-17	6.56e-14	PDZK1IP1	1	47183593	47191044	-	1438	protein_coding	PDZK1 interacting protein 1 [Source:HGNC Symbol;Acc:HGNC:16887]	-
ENSG00000185630	941.792	1002.65	392.615	1055.44	183.56	333.393	770.072	479.789	467.407	467.865	6.72605	6.24547	93.2329	6.1061	15.2187	6.34813	0	43.9119	43.7701	4.56346	609.459	22.6123	4.75282	1.11e-16	1.55e-13	PBX1	1	164555584	164899296	+	21249	protein_coding	PBX homeobox 1 [Source:HGNC Symbol;Acc:HGNC:8632]	Homeobox
ENSG00000166091	443.589	1129.83	372.652	497.487	75.0928	576.338	2813.87	759.42	169.476	22.4127	5.04454	3.12273	22.6294	0	10.4628	35.9728	31.0101	19.96	27.3563	15.9721	686.017	17.1531	5.32757	1.32e-16	1.75e-13	CMTM5	14	23376773	23379772	+	2910	protein_coding	CKLF like MARVEL transmembrane domain containing 5 [Source:HGNC Symbol;Acc:HGNC:19176]	-
ENSG00000236304	110.34	1936.19	326.07	718.288	64.3653	745.664	5316.61	1133.24	97.1516	15.8757	5.04454	0	36.207	0	9.51168	2.11604	2.38539	0	18.2376	1.52115	1046.38	7.50233	7.12425	4.72e-16	6e-13	AP001189.1	11	76657056	76663866	+	1426	antisense	novel transcript	-
ENSG00000185340	1864.64	3533.25	948.931	2241.9	569.752	1405.09	4842.12	3302.59	1008.22	1133.71	199.259	266.994	145.733	353.39	322.446	402.048	207.529	377.243	429.494	275.329	2085.02	297.947	2.807	6.42e-16	7.81e-13	GAS2L1	22	29306582	29312785	+	4481	protein_coding	growth arrest specific 2 like 1 [Source:HGNC Symbol;Acc:HGNC:16955]	-
ENSG00000153162	56.8419	979.615	379.306	655.071	113.235	273.445	1812.39	256.083	159.76	40.1561	37.8341	9.3682	29.8707	45.7957	19.9745	15.8703	10.7343	13.972	29.1801	14.451	472.591	22.7051	4.37724	6.76e-16	7.88e-13	BMP6	6	7726797	7881422	+	2780	protein_coding	bone morphogenetic protein 6 [Source:HGNC Symbol;Acc:HGNC:1073]	-
ENSG00000128266	222.909	2524.14	292.798	915.267	56.0216	415.426	3278.64	195.742	182.429	46.6931	9.24832	19.5171	20.819	7.63262	80.8493	33.8567	23.8539	13.972	15.5019	11.4087	813.007	23.666	5.10488	1.06e-15	1.19e-12	GNAZ	22	23070361	23125037	+	3840	protein_coding	G protein subunit alpha z [Source:HGNC Symbol;Acc:HGNC:4395]	-
ENSG00000011105	40.1237	1216.45	266.18	593.687	97.7399	283.962	2074.92	329.671	107.946	20.545	19.3374	28.1046	29.8707	7.63262	5.70701	12.6963	7.15618	7.98399	33.7395	3.04231	503.122	15.5271	5.01666	1.59e-15	1.68e-12	TSPAN9	12	3077355	3286564	+	6905	protein_coding	tetraspanin 9 [Source:HGNC Symbol;Acc:HGNC:21640]	-
ENSG00000054392	45.6964	84.7832	29.2798	29.3179	26.2229	59.9476	74.8681	27.9631	43.1785	52.2963	353.118	339.597	229.009	324.386	133.164	449.659	158.629	154.69	124.015	340.739	47.3554	260.701	-2.45558	1.62e-15	1.68e-12	HHAT	1	210328252	210676296	+	6641	protein_coding	hedgehog acyltransferase [Source:HGNC Symbol;Acc:HGNC:18270]	-
ENSG00000198948	242.971	1474.49	377.975	908.854	179.984	185.101	743.819	234.007	406.957	265.217	24.3819	18.7364	64.2674	116.779	10.4628	14.8123	27.432	27.944	18.2376	56.2827	501.938	37.9336	3.72276	1.73e-15	1.73e-12	MFAP3L	4	169986597	170033031	-	8741	protein_coding	microfibril associated protein 3 like [Source:HGNC Symbol;Acc:HGNC:29083]	-
ENSG00000177398	23.4055	13.8233	0	9.16183	4.7678	21.0342	17.5016	5.88698	10.7946	21.4788	2110.3	19.5171	19.9138	2271.47	39.9491	2185.87	1616.1	18.962	11.8544	2852.93	12.7855	1114.69	-6.44174	2.77e-15	2.67e-12	UMODL1	21	42062959	42143453	+	7278	protein_coding	uromodulin like 1 [Source:HGNC Symbol;Acc:HGNC:12560]	-
ENSG00000163737	3437.26	12283.4	2583.27	4508.54	258.653	4428.76	23539.7	4156.21	1936.55	172.765	51.2862	46.0603	157.5	0	101.775	306.826	181.29	25.948	235.265	108.763	5730.51	121.471	5.56055	3.1e-15	2.89e-12	PF4	4	73981077	73982124	-	604	protein_coding	platelet factor 4 [Source:HGNC Symbol;Acc:HGNC:8861]	-
ENSG00000143797	7114.15	3498.23	6171.38	5396.32	4164.67	1288.35	1210.53	7149.73	5513.89	6729.41	158.903	284.169	1088.02	1115.13	295.813	263.448	499.74	739.517	838.016	322.485	4823.67	560.523	3.10521	3.92e-15	3.53e-12	MBOAT2	2	8852690	9003813	-	8798	protein_coding	membrane bound O-acyltransferase domain containing 2 [Source:HGNC Symbol;Acc:HGNC:25193]	-
ENSG00000163736	7028.33	28994	7922.84	9688.64	1126.39	7912.03	33669.3	7891.49	3379.8	178.368	94.1648	135.839	468.88	23.6611	281.546	1119.39	125.233	21.956	472.353	257.836	10779.1	300.086	5.16692	5.51e-15	4.75e-12	PPBP	4	73987038	73988197	-	715	protein_coding	pro-platelet basic protein [Source:HGNC Symbol;Acc:HGNC:9240]	-
ENSG00000120279	183.9	126.253	74.5303	340.82	19.0712	28.3962	210.02	45.6241	53.9731	31.7513	0	3.12273	0	1.52652	0	3.17407	0	12.974	1.82376	0	111.434	2.26211	5.64083	5.6e-15	4.75e-12	MYCT1	6	152697895	152724567	+	3030	protein_coding	MYC target 1 [Source:HGNC Symbol;Acc:HGNC:23172]	-
ENSG00000119121	83.591	599.933	2677.77	786.085	1257.51	276.6	212.937	22.0762	1055.71	362.339	0	0	3.6207	1.52652	5.70701	12.6963	0	25.948	43.7701	13.6904	733.455	10.6959	6.10083	6.27e-15	5.15e-12	TRPM6	9	74722495	74888094	-	9193	protein_coding	transient receptor potential cation channel subfamily M member 6 [Source:HGNC Symbol;Acc:HGNC:17995]	-
ENSG00000099256	83.591	119.802	33.2725	80.6241	8.34365	35.7582	169.182	82.4177	29.1455	27.082	1.68151	12.4909	5.43104	3.05305	1.90234	2.11604	0	1.996	2.73563	0.760577	66.9219	3.21671	4.35104	6.9e-15	5.52e-12	PRTFDC1	10	24848607	24952604	-	2329	protein_coding	phosphoribosyl transferase domain containing 1 [Source:HGNC Symbol;Acc:HGNC:23333]	-
ENSG00000137672	123.715	158.508	23.9562	221.716	14.3034	4.20685	71.9512	48.5676	79.8802	28.9497	0	1.56137	0	4.57957	3.80467	0	0	2.994	0	0	77.5754	1.29396	5.88213	7.13e-15	5.54e-12	TRPC6	11	101451564	101872562	-	5537	protein_coding	transient receptor potential cation channel subfamily C member 6 [Source:HGNC Symbol;Acc:HGNC:12338]	-
ENSG00000229754	180.557	3482.56	610.882	1083.84	215.743	1248.38	4745.86	1183.28	216.972	98.0556	42.8786	103.05	52.5001	15.2652	24.7304	113.208	104.957	23.952	69.3027	18.2539	1306.61	56.8099	4.52495	1.33e-14	1e-11	CXCR2P1	2	218059155	218065729	-	2503	transcribed_unprocessed_pseudogene	C-X-C motif chemokine receptor 2 pseudogene 1 [Source:HGNC Symbol;Acc:HGNC:6028]	-
ENSG00000257654	4.45819	5.52934	0	0	4.7678	0	4.86157	0	4.31785	5.60318	697.828	84.3138	0.905174	699.148	30.4374	243.345	239.732	24.95	8.2069	519.474	2.95379	254.834	-6.41362	1.58e-14	1.16e-11	AC125603.1	12	116698336	116703130	+	366	lincRNA	novel transcript	-
ENSG00000140416	2745.13	1423.8	1829.99	1892.83	1202.68	649.958	1595.57	2914.05	1524.2	1523.13	637.294	127.251	536.768	315.227	151.236	264.506	237.347	403.191	434.966	253.272	1730.13	336.106	2.36367	1.87e-14	1.34e-11	TPM1	15	63042632	63071915	+	12876	protein_coding	tropomyosin 1 [Source:HGNC Symbol;Acc:HGNC:12010]	-
ENSG00000124092	2.22909	13.8233	141.075	50.3901	69.1331	2.10342	3.88925	10.3022	181.35	40.1561	0	0.780683	0	0	0	1.05802	0	0	0	0	51.4451	0.183871	7.69061	1.97e-14	1.38e-11	CTCFL	20	57495966	57525652	-	8928	protein_coding	CCCTC-binding factor like [Source:HGNC Symbol;Acc:HGNC:16234]	zf-C2H2
ENSG00000198626	83.591	55.2934	23.9562	84.2888	10.7275	35.7582	95.2867	33.8501	5.39731	3.73545	0	1.56137	0.905174	1.52652	2.8535	2.11604	0	0	0	0.760577	43.1885	0.972319	5.46127	2.38e-14	1.62e-11	RYR2	1	237042205	237833988	+	17777	protein_coding	ryanodine receptor 2 [Source:HGNC Symbol;Acc:HGNC:10484]	-
ENSG00000122786	313.188	678.266	267.511	1456.73	52.4458	75.7233	249.884	239.894	227.766	78.4445	31.9488	3.12273	18.1035	32.8203	17.121	8.46418	0	17.964	1.82376	19.775	363.985	15.1143	4.58479	2.62e-14	1.74e-11	CALD1	7	134744252	134970728	+	9843	protein_coding	caldesmon 1 [Source:HGNC Symbol;Acc:HGNC:1441]	-
ENSG00000166126	42.3528	63.5874	53.2359	69.6299	19.0712	60.9993	75.8404	30.9066	14.033	11.2064	1034.13	295.098	71.5088	561.761	197.843	1360.62	1025.72	667.661	144.989	192.426	44.0863	555.175	-3.65271	3.49e-14	2.27e-11	AMN	14	102922656	102933596	+	4646	protein_coding	amnion associated transmembrane protein [Source:HGNC Symbol;Acc:HGNC:14604]	-
ENSG00000174586	33.4364	36.8623	3.9927	18.3237	28.6068	37.8616	32.0863	26.4914	16.1919	28.9497	135.362	142.865	79.6553	113.726	106.531	128.021	130.004	75.8479	69.3027	109.523	26.2803	109.084	-2.04642	3.56e-14	2.27e-11	ZNF497	19	58354357	58362848	-	3897	protein_coding	zinc finger protein 497 [Source:HGNC Symbol;Acc:HGNC:23714]	zf-C2H2
ENSG00000143776	998.634	1010.95	618.868	1117.74	541.145	140.929	275.165	693.191	708.127	1423.21	23.5412	12.4909	105.905	38.9264	22.828	10.5802	0	74.8499	131.31	28.9019	752.796	44.9334	4.06576	5.97e-14	3.71e-11	CDC42BPA	1	226989865	227318474	-	14055	protein_coding	CDC42 binding protein kinase alpha [Source:HGNC Symbol;Acc:HGNC:1737]	-
ENSG00000236144	150.464	149.292	65.214	90.7021	78.6687	149.343	139.041	138.344	93.9132	126.071	327.054	354.43	305.044	512.149	387.125	301.536	279.091	279.44	242.56	486.77	118.105	347.52	-1.55662	6.61e-14	4.02e-11	TMEM147-AS1	19	35540738	35546029	-	4859	antisense	TMEM147 antisense RNA 1 [Source:HGNC Symbol;Acc:HGNC:51273]	-
ENSG00000225528	221.795	384.289	127.766	160.332	39.3343	179.843	737.986	204.572	64.7677	64.4365	7.56681	0.780683	27.1552	20.6081	27.5839	22.2185	11.927	21.956	10.0307	5.32404	218.512	15.5151	3.82038	7.5e-14	4.46e-11	Z82206.1	22	39960397	39964718	+	1322	protein_coding	novel protein similar to translation machinery associated 7 homolog (S. cerevisiae) TMA7	-
ENSG00000163359	197.275	417.465	246.216	1806.71	35.7585	54.689	573.665	394.427	526.777	91.5185	15.1336	6.24547	21.7242	48.8488	38.0467	11.6382	13.1197	41.9159	5.47127	34.9866	434.45	23.713	4.19405	7.9e-14	4.6e-11	COL6A3	2	237324003	237414375	-	19633	protein_coding	collagen type VI alpha 3 chain [Source:HGNC Symbol;Acc:HGNC:2213]	-
ENSG00000259207	426.871	8187.11	1201.8	2981.26	295.604	1417.71	9108.63	894.82	662.79	76.5767	31.9488	26.5432	108.621	18.3183	55.1677	252.867	66.791	11.976	62.0077	195.468	2525.32	82.9709	4.92809	8.4e-14	4.8e-11	ITGB3	17	47253846	47311816	+	4394	protein_coding	integrin subunit beta 3 [Source:HGNC Symbol;Acc:HGNC:6156]	-
ENSG00000265369	10.0309	9.21557	6.65449	2.74855	0	0	2.91694	4.41523	3.23839	1.86773	52.1269	51.5251	117.673	11.4489	46.6072	214.778	22.6612	25.948	204.261	88.227	4.10878	83.5256	-4.34912	9.07e-14	5.07e-11	PCAT18	18	26687621	26703638	-	2598	lincRNA	prostate cancer associated transcript 18 [Source:HGNC Symbol;Acc:HGNC:49211]	-
ENSG00000205038	111.455	1233.04	150.392	1089.34	44.1021	115.688	326.697	63.285	132.774	18.6773	18.4966	7.80683	18.1035	5.34283	19.0234	0	2.38539	9.97998	6.38315	22.0567	328.545	10.9578	4.90136	9.48e-14	5.2e-11	PKHD1L1	8	109362477	109530330	+	13728	protein_coding	PKHD1 like 1 [Source:HGNC Symbol;Acc:HGNC:20313]	-
ENSG00000088726	99.1946	908.655	252.871	463.589	32.1826	390.185	2392.86	382.653	60.4499	4.66931	5.04454	3.12273	21.7242	0	1.90234	33.8567	4.77079	0	7.29502	3.04231	498.731	8.07586	5.95513	1.01e-13	5.42e-11	TMEM40	3	12733525	12769457	-	3562	protein_coding	transmembrane protein 40 [Source:HGNC Symbol;Acc:HGNC:25620]	-
ENSG00000151023	28.9782	1201.71	51.905	339.904	7.1517	75.7233	557.135	105.966	25.9071	0	2.52227	4.6841	7.24139	0	1.90234	6.34813	2.38539	0.997998	0	2.28173	239.438	2.83634	6.4041	1.21e-13	6.31e-11	ENKUR	10	24981979	25062279	-	4076	protein_coding	enkurin, TRPC channel interacting protein [Source:HGNC Symbol;Acc:HGNC:28388]	-
ENSG00000255552	8.91637	325.309	39.927	141.092	1.19195	48.3788	350.033	11.774	23.7482	4.66931	0	1.56137	1.81035	2.28979	0.951168	0	0	0	1.82376	0	95.504	0.843642	6.78344	1.22e-13	6.31e-11	LY6G6E	6	31711771	31714065	-	1104	protein_coding	lymphocyte antigen 6 family member G6E [Source:HGNC Symbol;Acc:HGNC:13934]	-
ENSG00000161911	500.431	4288	1149.9	955.579	171.641	1712.19	9629.79	2544.65	317.362	29.8836	10.0891	33.5694	114.957	0	67.5329	12.6963	4.77079	7.98399	54.7127	0	2129.94	30.6312	6.11962	1.39e-13	7.04e-11	TREML1	6	41149342	41154337	-	1483	protein_coding	triggering receptor expressed on myeloid cells like 1 [Source:HGNC Symbol;Acc:HGNC:20434]	-
ENSG00000105429	606.313	796.225	517.72	848.386	808.142	647.855	1088.02	616.661	848.457	979.622	1552.04	1760.44	1934.36	1323.5	1593.21	1728.81	1982.26	1596.8	1596.7	1908.29	775.74	1697.64	-1.12893	1.41e-13	7.04e-11	MEGF8	19	42325609	42378769	+	11372	protein_coding	multiple EGF like domains 8 [Source:HGNC Symbol;Acc:HGNC:3233]	-
ENSG00000144134	209.535	186.154	154.384	188.734	177.601	229.273	378.23	213.403	267.707	241.87	435.512	700.273	563.923	611.373	610.65	486.69	697.728	499.997	426.759	835.114	224.689	586.802	-1.38398	2.23e-13	1.09e-10	RABL2A	2	113627229	113643396	+	6008	protein_coding	RAB, member of RAS oncogene family like 2A [Source:HGNC Symbol;Acc:HGNC:9799]	-
ENSG00000138061	302.042	1007.26	15289.4	4127.41	5323.25	304.997	49.588	256.083	622.85	222.259	108.458	37.4728	76.9398	149.599	31.3885	12.6963	16.6978	57.8839	168.697	36.5077	2750.51	69.6341	5.30298	3.24e-13	1.56e-10	CYP1B1	2	38066973	38109902	-	6014	protein_coding	cytochrome P450 family 1 subfamily B member 1 [Source:HGNC Symbol;Acc:HGNC:2597]	-
ENSG00000133606	10254.9	8419.34	9698.26	6401.37	8527.21	7275.75	6897.59	9143.95	7909.22	4560.05	4345.03	3320.25	3796.3	3076.71	3221.61	4363.28	3902.5	3548.88	3906.48	3091.75	7908.77	3657.28	1.11266	3.36e-13	1.59e-10	MKRN1	7	140453040	140479569	-	5869	protein_coding	makorin ring finger protein 1 [Source:HGNC Symbol;Acc:HGNC:7112]	-
ENSG00000101194	1062.16	488.425	883.717	1500.71	504.195	591.062	801.186	501.865	835.503	1119.7	5694.45	2247.59	2692.89	4531.49	1742.54	5194.89	4640.78	2985.01	1504.6	5168.88	828.853	3640.31	-2.13464	3.41e-13	1.59e-10	SLC17A9	20	62952647	62969585	+	5521	protein_coding	solute carrier family 17 member 9 [Source:HGNC Symbol;Acc:HGNC:16192]	-
ENSG00000137878	65.7582	198.135	61.2213	112.691	21.4551	155.653	639.782	132.457	58.2909	24.2804	1.68151	3.12273	6.33622	29.004	3.80467	3.17407	11.927	11.976	5.47127	4.56346	146.972	8.10608	4.17855	4.42e-13	2.02e-10	GCOM1	15	57591908	57714745	+	10302	protein_coding	GRINL1A complex locus 1 [Source:HGNC Symbol;Acc:HGNC:26424]	-
ENSG00000108387	59.071	287.526	31.9416	376.551	276.532	120.947	190.573	105.966	78.8007	25.2143	10.9298	42.9376	7.24139	11.4489	15.2187	8.46418	2.38539	10.978	12.7663	7.60577	155.312	12.9976	3.571	4.71e-13	2.13e-10	2026-09-04	17	58520250	58540818	-	8012	protein_coding	septin 4 [Source:HGNC Symbol;Acc:HGNC:9165]	-
ENSG00000069535	11.1455	122.567	18.6326	69.6299	16.6873	36.8099	168.21	20.6044	23.7482	35.4868	3.36303	3.12273	5.43104	3.81631	5.70701	1.05802	2.38539	0	1.82376	0	52.3522	2.67073	4.29105	5.04e-13	2.24e-10	MAOB	X	43766611	43882447	-	2891	protein_coding	monoamine oxidase B [Source:HGNC Symbol;Acc:HGNC:6834]	-
ENSG00000160360	261.918	226.703	81.1848	119.104	150.186	117.792	107.927	88.3046	141.41	152.22	1767.27	930.574	541.294	1128.1	202.599	847.476	4418.94	595.805	331.012	1277.01	144.675	1204.01	-3.05618	6.1e-13	2.67e-10	GPSM1	9	136327476	136359605	+	5138	protein_coding	G protein signaling modulator 1 [Source:HGNC Symbol;Acc:HGNC:17858]	-
ENSG00000197721	1061.05	402.72	194.311	585.441	125.155	159.86	153.625	853.612	408.037	385.685	58.853	1.56137	74.2243	37.3998	29.4862	8.46418	23.8539	72.8539	41.9464	14.451	432.949	36.3094	3.57586	6.71e-13	2.89e-10	CR1L	1	207645113	207738416	+	2768	protein_coding	complement C3b/C4b receptor 1 like [Source:HGNC Symbol;Acc:HGNC:2335]	-
ENSG00000143595	37.8946	233.154	181.002	169.494	8.34365	123.05	613.53	48.5676	19.4303	16.8095	3.36303	6.24547	7.24139	0	0	4.23209	4.77079	0	11.8544	1.52115	145.128	3.92283	5.21302	6.83e-13	2.9e-10	AQP10	1	154321090	154325325	+	2292	protein_coding	aquaporin 10 [Source:HGNC Symbol;Acc:HGNC:16029]	-
ENSG00000173210	52.3837	2622.75	365.997	895.111	145.418	436.461	3065.7	569.565	103.628	17.7434	9.24832	21.0784	60.6467	10.6857	65.6306	3.17407	9.54158	0	16.4138	6.08462	827.476	20.2504	5.35244	7.76e-13	3.2e-10	ABLIM3	5	149141483	149260542	+	7225	protein_coding	actin binding LIM protein family member 3 [Source:HGNC Symbol;Acc:HGNC:29132]	-
ENSG00000163794	51.2691	32.2545	18.6326	14.6589	58.4055	63.1027	32.0863	20.6044	43.1785	28.9497	147.132	223.275	94.1381	151.126	166.454	131.195	282.669	254.49	81.1571	131.58	36.3142	166.322	-2.19346	7.87e-13	3.2e-10	UCN	2	27307400	27308445	-	795	protein_coding	urocortin [Source:HGNC Symbol;Acc:HGNC:12516]	-
ENSG00000205593	117.027	227.624	81.1848	128.266	137.074	344.962	199.324	191.327	97.1516	64.4365	1256.93	943.846	288.751	764.025	238.743	1899.15	1613.72	1002.99	862.637	845.762	158.838	971.655	-2.61251	7.89e-13	3.2e-10	DENND6B	22	50309030	50327060	-	5935	protein_coding	DENN domain containing 6B [Source:HGNC Symbol;Acc:HGNC:32690]	-
ENSG00000061676	135.975	787.931	150.392	687.137	129.923	108.326	322.808	129.513	118.741	54.164	19.3374	1.56137	14.4828	12.9755	58.9724	2.11604	2.38539	15.968	20.0613	15.2115	262.491	16.3072	4.00807	1.12e-12	4.47e-10	NCKAP1	2	182909115	183038858	-	22520	protein_coding	NCK associated protein 1 [Source:HGNC Symbol;Acc:HGNC:7666]	-
ENSG00000188013	13.3746	64.509	18.6326	103.529	3.57585	30.4997	78.7574	17.6609	8.6357	11.2064	0	0	0	0	0	0	2.38539	1.996	0.911878	0	35.0381	0.529327	6.24802	1.18e-12	4.66e-10	MEIS3P2	17	20589293	20590367	+	1075	processed_pseudogene	Meis homeobox 3 pseudogene 2 [Source:HGNC Symbol;Acc:HGNC:17638]	-
ENSG00000140479	121.486	1853.25	407.255	523.141	178.792	581.597	3014.17	463.599	94.9926	27.082	21.8597	53.0865	56.1208	53.4283	62.7771	29.6246	14.3124	62.8739	32.8276	47.1558	726.537	43.4067	4.06432	1.22e-12	4.69e-10	PCSK6	15	101297142	101525202	-	13239	protein_coding	proprotein convertase subtilisin/kexin type 6 [Source:HGNC Symbol;Acc:HGNC:8569]	-
ENSG00000198088	118.142	57.1365	22.6253	60.4681	10.7275	24.1894	48.6157	173.666	48.5758	123.27	1.68151	0.780683	9.05174	3.81631	0	2.11604	0	12.974	5.47127	1.52115	68.7416	3.74127	4.20169	1.22e-12	4.69e-10	NUP62CL	X	107123427	107206433	-	1867	protein_coding	nucleoporin 62 C-terminal like [Source:HGNC Symbol;Acc:HGNC:25960]	-
ENSG00000145555	62.4146	81.097	1712.87	851.134	690.139	22.086	36.9479	54.4545	174.873	124.204	8.40757	4.6841	0.905174	27.4774	19.0234	1.05802	4.77079	1.996	16.4138	26.6202	381.022	11.1356	5.0897	1.42e-12	5.38e-10	MYO10	5	16661914	16936276	-	13963	protein_coding	myosin X [Source:HGNC Symbol;Acc:HGNC:7593]	-
ENSG00000108960	956.281	4369.1	1169.86	2238.24	288.452	1341.98	7102.75	2556.42	500.87	506.154	250.546	197.513	167.457	195.395	391.881	252.867	132.389	241.516	258.973	228.173	2103.01	231.671	3.18232	1.5e-12	5.59e-10	MMD	17	55392613	55421992	-	3270	protein_coding	monocyte to macrophage differentiation associated [Source:HGNC Symbol;Acc:HGNC:7153]	-
ENSG00000204424	22.2909	121.645	47.9124	49.4739	10.7275	42.0685	247.94	13.2457	14.033	0.933863	0	0.780683	4.52587	0.763262	0.951168	0	2.38539	0.997998	0	2.28173	57.0271	1.26861	5.49842	1.84e-12	6.78e-10	LY6G6F	6	31706885	31710595	+	920	protein_coding	lymphocyte antigen 6 family member G6F [Source:HGNC Symbol;Acc:HGNC:13933]	-
ENSG00000276600	177.213	48.8425	25.2871	68.7137	32.1826	23.1377	35.0033	175.138	116.582	127.005	2389.43	1735.46	340.345	581.606	19.0234	3147.62	3070	937.12	180.552	1950.88	82.9105	1435.2	-4.1142	1.88e-12	6.78e-10	RAB7B	1	205976740	206003461	-	3686	protein_coding	RAB7B, member RAS oncogene family [Source:HGNC Symbol;Acc:HGNC:30513]	-
ENSG00000152952	181.671	319.78	151.722	243.705	29.7987	57.8442	90.4251	161.892	105.787	127.005	0	0	12.6724	12.2122	11.414	0	0	5.98799	12.7663	0	146.963	5.50529	4.73434	1.89e-12	6.78e-10	PLOD2	3	146069440	146163653	-	7646	protein_coding	procollagen-lysine,2-oxoglutarate 5-dioxygenase 2 [Source:HGNC Symbol;Acc:HGNC:9082]	-
ENSG00000177324	28.9782	1100.34	143.737	139.26	13.1114	97.8092	576.582	183.968	7.55623	1.86773	1.68151	3.90342	16.2931	0	3.80467	0	0	0	1.82376	1.52115	229.321	2.90276	6.29688	2.22e-12	7.85e-10	BEND2	X	18162931	18220883	-	4637	protein_coding	BEN domain containing 2 [Source:HGNC Symbol;Acc:HGNC:28509]	-
ENSG00000122025	212.878	948.282	183.664	60.4681	1227.71	232.428	148.764	150.118	284.978	424.908	5443.06	7972.34	6755.31	3581.23	4479.05	934.234	3258.45	580.835	3524.41	6118.08	387.42	4264.7	-3.46039	2.6e-12	9.09e-10	FLT3	13	28003274	28100592	-	4159	protein_coding	fms related tyrosine kinase 3 [Source:HGNC Symbol;Acc:HGNC:3765]	-
ENSG00000162551	501.546	3738.75	99691	22064.4	17992.5	3293.96	2565.93	1723.41	5106.93	309.109	33.6303	18.7364	938.666	41.2161	26.6327	25.3925	35.7809	528.939	730.414	19.775	15698.8	239.918	6.03199	2.72e-12	9.4e-10	ALPL	1	21509372	21578412	+	3007	protein_coding	alkaline phosphatase, liver/bone/kidney [Source:HGNC Symbol;Acc:HGNC:438]	-
ENSG00000165626	269.72	248.82	401.931	196.979	240.774	120.947	89.4528	78.0024	429.626	102.725	3.36303	0	12.6724	0	0	2.11604	0	40.9179	1.82376	1.52115	217.898	6.24144	5.13399	2.82e-12	9.63e-10	BEND7	10	13438484	13528974	-	10018	protein_coding	BEN domain containing 7 [Source:HGNC Symbol;Acc:HGNC:23514]	-
ENSG00000138798	95.851	1436.71	235.569	472.751	26.2229	267.135	1187.19	219.29	74.4829	3.73545	5.04454	17.175	28.9656	11.4489	9.51168	0	14.3124	0	3.64751	19.775	401.894	10.9881	5.18991	2.87e-12	9.66e-10	EGF	4	109912884	110012266	+	6127	protein_coding	epidermal growth factor [Source:HGNC Symbol;Acc:HGNC:3229]	-
ENSG00000151715	110.34	182.468	1188.49	401.288	430.294	116.74	88.4805	33.8501	410.196	16.8095	19.3374	7.80683	17.1983	24.4244	34.242	10.5802	19.0832	36.9259	31.9157	11.4087	297.896	21.2923	3.8071	2.97e-12	9.89e-10	TMEM45B	11	129815819	129860003	+	3027	protein_coding	transmembrane protein 45B [Source:HGNC Symbol;Acc:HGNC:25194]	-
ENSG00000141854	258.575	176.017	255.533	169.494	158.529	151.447	417.122	292.877	467.407	166.228	13.4521	15.6137	97.7588	31.2937	49.4607	78.2936	66.791	40.9179	41.9464	23.5779	251.323	45.9106	2.45729	3.19e-12	1.05e-09	MISP3	19	14072536	14075062	+	2354	protein_coding	MISP family member 3 [Source:HGNC Symbol;Acc:HGNC:26963]	-
ENSG00000227953	28.9782	29.4898	5.32359	11.9104	16.6873	5.25856	9.72313	14.7174	28.066	15.8757	85.7572	83.5331	92.3278	248.06	42.8026	358.67	269.55	47.9039	42.8583	186.341	16.603	145.78	-3.13042	3.29e-12	1.07e-09	LINC01341	1	246776013	246792385	+	3984	processed_transcript	long intergenic non-protein coding RNA 1341 [Source:HGNC Symbol;Acc:HGNC:49457]	-
ENSG00000091972	55.7273	30.4114	23.9562	76.0432	17.8792	75.7233	67.0896	64.7567	20.5098	40.1561	992.093	225.617	42.5432	502.99	779.958	626.349	228.998	302.393	58.3602	678.435	47.2253	443.774	-3.23159	3.6e-12	1.16e-09	CD200	3	112332347	112362812	+	2991	protein_coding	CD200 molecule [Source:HGNC Symbol;Acc:HGNC:7203]	-
ENSG00000198807	191.702	30.4114	35.9343	91.6183	30.9907	19.9825	27.2248	126.57	64.7677	49.4947	10.0891	0	3.6207	0	1.90234	0	0	1.996	9.11878	5.32404	66.8696	3.20509	4.36482	3.83e-12	1.22e-09	PAX9	14	36657568	36679715	+	6035	protein_coding	paired box 9 [Source:HGNC Symbol;Acc:HGNC:8623]	PAX
ENSG00000135069	1818.94	130.861	958.247	579.028	425.526	135.671	114.733	1788.17	304.408	199.847	55.4899	17.175	14.4828	30.5305	28.535	8.46418	11.927	147.704	79.3334	18.2539	645.543	41.1895	3.97015	4.69e-12	1.47e-09	PSAT1	9	78297143	78330093	+	2188	protein_coding	phosphoserine aminotransferase 1 [Source:HGNC Symbol;Acc:HGNC:19129]	-
ENSG00000187699	1932.62	4194	1177.85	1833.28	451.749	741.457	3216.41	1769.04	449.056	432.378	328.736	37.4728	197.328	376.288	106.531	77.2356	261.201	116.766	190.582	187.102	1619.78	187.924	3.10745	4.82e-12	1.5e-09	C2orf88	2	189879609	190203484	+	5997	protein_coding	chromosome 2 open reading frame 88 [Source:HGNC Symbol;Acc:HGNC:28191]	-
ENSG00000144057	249.658	75.5676	74.5303	88.8698	2.3839	0	35.0033	61.8133	87.4364	118.601	0	1.56137	5.43104	1.52652	1.90234	2.11604	0	7.98399	3.64751	1.52115	79.3864	2.569	4.95496	4.88e-12	1.5e-09	ST6GAL2	2	106801600	106887108	-	7708	protein_coding	ST6 beta-galactoside alpha-2,6-sialyltransferase 2 [Source:HGNC Symbol;Acc:HGNC:10861]	-
ENSG00000166068	55.7273	187.998	138.413	218.052	119.195	155.653	82.6466	57.398	84.198	99.9233	5.04454	10.9296	13.5776	19.8448	40.9002	21.1604	2.38539	1.996	20.9732	3.04231	119.92	13.9854	3.10071	5.08e-12	1.54e-09	SPRED1	15	38252326	38357249	+	8260	protein_coding	sprouty related EVH1 domain containing 1 [Source:HGNC Symbol;Acc:HGNC:20249]	-
ENSG00000116883	52.3837	67.2736	19.9635	21.9884	38.1424	18.9308	12.6401	23.5479	56.132	26.1482	332.94	213.126	102.285	218.293	73.2399	288.84	257.623	85.8279	92.0997	403.867	33.7151	206.814	-2.61515	5.14e-12	1.54e-09	AL591845.1	1	36323734	36329221	+	1838	antisense	novel transcript, antisense to EVA1B	-
ENSG00000081377	150.464	1506.74	375.313	618.424	266.997	392.289	1583.9	278.16	408.037	490.278	31.9488	15.6137	59.7415	14.502	113.189	113.208	2.38539	88.8219	49.2414	44.8741	607.06	53.3526	3.50959	5.45e-12	1.62e-09	CDC14B	9	96490241	96619830	-	10462	protein_coding	cell division cycle 14B [Source:HGNC Symbol;Acc:HGNC:1719]	-
ENSG00000149564	294.24	1939.88	565.632	988.562	84.6284	676.251	3426.43	669.644	242.879	69.1058	24.3819	50.7444	52.5001	3.05305	98.9215	74.0615	85.8742	57.8839	94.8353	36.5077	895.725	57.8764	3.95358	5.88e-12	1.73e-09	ESAM	11	124752583	124762290	-	2920	protein_coding	endothelial cell adhesion molecule [Source:HGNC Symbol;Acc:HGNC:17474]	-
ENSG00000269887	81.3619	38.7054	14.6399	44.893	9.5356	13.6723	27.2248	58.8698	17.2714	16.8095	0	0	5.43104	0	0	0	0	0	0	3.04231	32.2983	0.847335	5.20178	6.58e-12	1.92e-09	AL391001.1	1	164680085	164680799	+	715	sense_intronic	novel transcript, sense intronic to PBX1	-
ENSG00000109787	7008.27	4478.76	5484.63	5625.36	4863.15	2934.28	2917.91	6054.76	5161.99	4405.96	2021.18	1350.58	1795.87	2910.32	2399.8	1771.13	1644.73	1417.16	2175.74	1675.55	4893.51	1916.2	1.35249	6.66e-12	1.92e-09	KLF3	4	38664196	38701042	+	6297	protein_coding	Kruppel like factor 3 [Source:HGNC Symbol;Acc:HGNC:16516]	zf-C2H2
ENSG00000241911	0	3.68623	0	1.83237	4.7678	0	2.91694	0	0	3.73545	76.5089	214.688	3.6207	244.244	20.9257	50.7851	7.15618	1.996	19.1494	519.474	1.69388	115.855	-6.06428	9.71e-12	2.74e-09	TRBVB	7	142711384	142711924	+	408	TR_V_pseudogene	T cell receptor beta variable B (pseudogene) [Source:HGNC Symbol;Acc:HGNC:12248]	-
ENSG00000065534	269.72	2088.25	532.359	1184.62	102.508	438.564	2441.48	725.57	267.707	131.675	44.5601	79.6297	98.664	135.861	69.4353	58.1912	45.3225	14.97	57.4483	140.707	818.245	74.4788	3.45641	9.71e-12	2.74e-09	MYLK	3	123610049	123884331	-	22167	protein_coding	myosin light chain kinase [Source:HGNC Symbol;Acc:HGNC:7590]	-
ENSG00000224177	480.37	107.822	38.5961	109.026	21.4551	69.413	127.373	337.029	185.667	108.328	21.0189	0	11.7673	3.05305	0	0	19.0832	9.97998	6.38315	5.32404	158.508	7.66096	4.37751	1.15e-11	3.2e-09	LINC00570	2	11393981	11403077	+	1650	lincRNA	long intergenic non-protein coding RNA 570 [Source:HGNC Symbol;Acc:HGNC:43717]	-
ENSG00000166510	55.7273	68.1952	134.421	115.439	67.9411	41.0168	26.2525	117.74	44.2579	79.3783	1.68151	0	15.388	9.15914	0	4.23209	0	7.98399	14.59	6.8452	75.0369	5.98799	3.63856	1.28e-11	3.54e-09	CCDC68	18	54901509	54959508	-	5180	protein_coding	coiled-coil domain containing 68 [Source:HGNC Symbol;Acc:HGNC:24350]	-
ENSG00000187535	227.367	304.114	135.752	269.358	206.207	211.394	233.355	269.329	294.693	336.191	496.887	621.424	631.811	842.641	340.518	545.939	970.855	812.371	575.395	941.595	248.776	677.944	-1.44526	1.3e-11	3.56e-09	IFT140	16	1510427	1612110	-	8168	protein_coding	intraflagellar transport 140 [Source:HGNC Symbol;Acc:HGNC:29077]	-
ENSG00000189127	27.8637	104.136	1263.02	552.458	1327.83	84.137	127.373	72.1155	265.548	83.1138	0	3.12273	51.5949	6.1061	0	14.8123	0	6.98599	1.82376	4.56346	390.76	8.90093	5.4561	1.46e-11	3.97e-09	ANKRD34B	5	80556755	80570488	-	4024	protein_coding	ankyrin repeat domain 34B [Source:HGNC Symbol;Acc:HGNC:33736]	-
ENSG00000285417	34.5509	66.3521	45.2506	81.5403	35.7585	27.3445	48.6157	17.6609	41.0196	30.8175	607.026	359.114	176.509	1025.06	162.65	427.441	359.002	33.9319	36.4751	1289.18	42.891	447.639	-3.38155	1.6e-11	4.3e-09	BX571818.1	1	206035253	206062257	+	2076	transcribed_unitary_pseudogene	novel pseudogene	-
ENSG00000124253	17.8327	0	23.9562	14.6589	35.7585	6.31027	0.972313	29.4349	52.8936	16.8095	0	0	0	0	0	0	0	0	0.911878	0	19.8627	0.0911878	6.60334	1.75e-11	4.67e-09	PCK1	20	57561080	57568112	+	6819	protein_coding	phosphoenolpyruvate carboxykinase 1 [Source:HGNC Symbol;Acc:HGNC:8724]	-
ENSG00000183762	985.259	1670.78	15620.8	5336.77	4038.33	1066.44	1111.35	2287.09	1333.14	1096.35	154.699	105.392	286.94	751.813	101.775	177.748	345.882	532.931	393.931	63.8885	3454.63	291.5	3.56693	2e-11	5.28e-09	KREMEN1	22	29073078	29168333	+	7977	protein_coding	kringle containing transmembrane protein 1 [Source:HGNC Symbol;Acc:HGNC:17550]	-
ENSG00000108846	142.662	3480.72	620.199	1195.62	824.829	863.456	4658.35	557.791	295.773	41.09	73.1458	73.3842	64.2674	12.9755	124.603	104.744	50.0933	7.98399	192.406	43.3529	1268.05	74.6956	4.08577	2.43e-11	6.35e-09	ABCC3	17	50634777	50692252	+	9614	protein_coding	ATP binding cassette subfamily C member 3 [Source:HGNC Symbol;Acc:HGNC:54]	-
ENSG00000116299	69.1019	682.873	605.559	911.602	305.139	177.739	524.077	272.273	968.277	49.4947	29.4265	4.6841	19.9138	9.15914	47.5584	23.2765	22.6612	143.712	52.8889	21.2962	456.614	37.4577	3.60992	2.67e-11	6.92e-09	KIAA1324	1	109113679	109206781	+	9300	protein_coding	KIAA1324 [Source:HGNC Symbol;Acc:HGNC:29618]	-
ENSG00000177464	35.6655	5.52934	15.9708	58.6357	63.1733	19.9825	7.7785	23.5479	102.549	19.6111	0	0	0.905174	1.52652	3.80467	6.34813	2.38539	1.996	0	2.28173	35.2444	1.92476	4.23584	2.86e-11	7.27e-09	GPR4	19	45589764	45602208	-	3145	protein_coding	G protein-coupled receptor 4 [Source:HGNC Symbol;Acc:HGNC:4497]	-
ENSG00000103184	33.4364	919.713	195.642	197.896	40.5263	113.585	1192.06	44.1523	55.0526	0	0	6.24547	18.1035	0	9.51168	0	4.77079	5.98799	3.64751	1.52115	279.206	4.97881	5.81234	2.86e-11	7.27e-09	SEC14L5	16	4958317	5019158	+	6477	protein_coding	SEC14 like lipid binding 5 [Source:HGNC Symbol;Acc:HGNC:29032]	-
ENSG00000079156	177.213	190.762	26.618	152.086	121.579	96.7575	33.0586	220.762	119.82	79.3783	3.36303	6.24547	7.24139	3.05305	9.51168	4.23209	0	26.946	38.2989	3.04231	121.803	10.1934	3.58048	3.68e-11	9.27e-09	OSBPL6	2	178194481	178402891	+	11486	protein_coding	oxysterol binding protein like 6 [Source:HGNC Symbol;Acc:HGNC:16388]	-
ENSG00000267221	31.2073	35.0191	13.309	15.5751	11.9195	24.1894	33.0586	16.1892	37.7812	54.164	132.84	125.69	82.3708	126.701	38.9979	214.778	378.085	142.714	77.5096	183.299	27.2412	150.299	-2.45529	3.74e-11	9.34e-09	C17orf113	17	42038232	42050614	-	3746	protein_coding	chromosome 17 open reading frame 113 [Source:HGNC Symbol;Acc:HGNC:53437]	-
ENSG00000100351	1901.42	10230.2	1759.45	2817.26	517.306	4061.71	14692.6	3997.26	766.418	623.82	332.099	138.962	287.845	404.529	585.919	584.028	232.576	829.337	269.916	194.708	4136.75	385.992	3.42203	3.83e-11	9.48e-09	GRAP2	22	39901082	39973721	+	6190	protein_coding	GRB2 related adaptor protein 2 [Source:HGNC Symbol;Acc:HGNC:4563]	-
ENSG00000116016	171.64	299.506	501.749	1792.05	729.473	173.533	90.4251	381.182	542.969	206.384	117.706	14.833	17.1983	90.0649	61.8259	29.6246	64.4056	9.97998	18.2376	53.2404	488.891	47.7116	3.35638	3.95e-11	9.69e-09	EPAS1	2	46293667	46386703	+	7302	protein_coding	endothelial PAS domain protein 1 [Source:HGNC Symbol;Acc:HGNC:3374]	Others
ENSG00000079102	49.04	23.9605	5.32359	34.815	8.34365	6.31027	104.037	29.4349	43.1785	24.2804	0	0	0	0	0	0	0	0	5.47127	0	32.8724	0.547127	5.9131	4.07e-11	9.84e-09	RUNX1T1	8	91954967	92103286	-	13535	protein_coding	RUNX1 translocation partner 1 [Source:HGNC Symbol;Acc:HGNC:1535]	-
ENSG00000162194	117.027	102.293	81.1848	62.3005	84.6284	129.361	112.788	95.6634	87.4364	124.204	231.208	224.837	226.294	282.407	237.792	223.243	405.517	135.728	221.586	266.202	99.6886	245.481	-1.29831	4.08e-11	9.84e-09	LBHD1	11	62662817	62672255	-	3362	protein_coding	LBH domain containing 1 [Source:HGNC Symbol;Acc:HGNC:28351]	-
ENSG00000204852	105.882	129.018	74.5303	96.1992	114.427	125.154	169.182	185.44	123.059	124.204	225.323	545.698	264.311	232.032	594.48	392.526	312.487	419.159	237.088	373.443	124.709	359.655	-1.52855	4.19e-11	1e-08	TCTN1	12	110614027	110649430	+	9605	protein_coding	tectonic family member 1 [Source:HGNC Symbol;Acc:HGNC:26113]	-
ENSG00000228672	86.9346	65.4305	19.9635	66.8814	33.3746	70.4647	143.902	36.7936	35.6222	61.6349	311.921	342.72	128.535	311.411	165.503	243.345	514.052	266.466	170.521	289.019	62.1002	274.349	-2.13833	4.31e-11	1.02e-08	PROB1	5	139390592	139395713	-	5122	protein_coding	proline rich basic protein 1 [Source:HGNC Symbol;Acc:HGNC:41906]	-
ENSG00000132744	8.91637	29.4898	0	4.58092	9.5356	56.7925	31.114	13.2457	47.4963	29.8836	402.723	60.1126	13.5776	344.231	191.185	573.448	5503.1	140.718	54.7127	546.855	23.1055	783.067	-5.08028	4.46e-11	1.05e-08	ACY3	11	67642555	67650659	-	1300	protein_coding	aminoacylase 3 [Source:HGNC Symbol;Acc:HGNC:24104]	-
ENSG00000124766	936.219	871.793	395.277	378.384	250.309	787.733	822.577	391.484	595.863	729.347	3942.31	21001.2	3049.53	4840.61	358.59	8581.62	7534.27	1304.38	685.732	11633	615.898	6293.12	-3.35289	4.53e-11	1.06e-08	SOX4	6	21592768	21598619	+	5852	protein_coding	SRY-box 4 [Source:HGNC Symbol;Acc:HGNC:11200]	HMG
ENSG00000108821	308.729	303.192	1810.02	2575.39	53.6377	158.809	144.875	5164.35	389.686	110.196	109.298	45.2796	3.6207	106.093	8.56051	45.495	32.2028	57.8839	10.0307	47.1558	1101.89	46.5621	4.56348	4.6e-11	1.06e-08	COL1A1	17	50183289	50201632	-	9819	protein_coding	collagen type I alpha 1 chain [Source:HGNC Symbol;Acc:HGNC:2197]	-
ENSG00000231645	1.11455	2.76467	2.6618	1.83237	0	2.10342	1.94463	1.47174	6.47677	7.4709	10.0891	148.33	18.1035	9.15914	11.414	40.2048	31.0101	38.9219	61.0958	40.3106	2.78408	40.8639	-3.85379	4.64e-11	1.06e-08	KRT17P6	17	20512560	20517479	-	1553	transcribed_unprocessed_pseudogene	keratin 17 pseudogene 6 [Source:HGNC Symbol;Acc:HGNC:50724]	-
ENSG00000162949	5.57273	9.21557	1487.94	753.103	398.111	21.0342	7.7785	0	37.7812	7.4709	0	1.56137	1.81035	0	0	0	0	0	0	0	272.801	0.337171	9.52094	5.67e-11	1.29e-08	CAPN13	2	30722771	30820542	-	5191	protein_coding	calpain 13 [Source:HGNC Symbol;Acc:HGNC:16663]	-
ENSG00000114166	7958.98	4742.33	4663.47	5057.33	3506.72	3892.39	3500.33	7778.17	6619.26	5491.11	1379.68	757.263	2494.66	2048.6	2006.96	798.807	486.62	1283.43	2153.86	1145.43	5321.01	1455.53	1.87002	7.1e-11	1.6e-08	KAT2B	3	20040023	20154404	+	5634	protein_coding	lysine acetyltransferase 2B [Source:HGNC Symbol;Acc:HGNC:8638]	-
ENSG00000072657	63.5291	78.3323	25.2871	54.0548	11.9195	2.10342	36.9479	10.3022	11.8741	8.40476	0	0	0	0	0.951168	2.11604	0	0	2.73563	3.04231	30.2755	0.884516	5.08757	7.23e-11	1.62e-08	TRHDE	12	72087266	72670757	+	11950	protein_coding	thyrotropin releasing hormone degrading enzyme [Source:HGNC Symbol;Acc:HGNC:30748]	-
ENSG00000167693	65.7582	120.724	86.5084	217.135	169.257	236.635	46.671	38.2653	697.332	214.788	18.4966	2.34205	33.4914	33.5835	8.56051	7.40615	39.359	24.95	14.59	12.1692	189.308	19.4949	3.28309	7.49e-11	1.66e-08	NXN	17	799313	979770	-	5880	protein_coding	nucleoredoxin [Source:HGNC Symbol;Acc:HGNC:18008]	-
ENSG00000054793	83.591	692.089	2970.57	1438.41	1661.58	304.997	1319.43	85.3612	1479.94	396.892	19.3374	190.487	84.1812	52.6651	21.8769	19.0444	199.18	30.9379	104.866	87.4664	1043.29	81.0042	3.68725	7.95e-11	1.74e-08	ATP9A	20	51596514	51768634	-	8317	protein_coding	ATPase phospholipid transporting 9A (putative) [Source:HGNC Symbol;Acc:HGNC:13540]	-
ENSG00000186642	28.9782	164.959	119.781	299.592	120.387	79.9301	231.41	123.627	127.377	13.0741	20.1782	3.90342	23.5345	16.0285	21.8769	14.8123	4.77079	19.96	33.7395	12.9298	130.911	17.1734	2.93007	7.98e-11	1.74e-08	PDE2A	11	72576141	72674591	-	7182	protein_coding	phosphodiesterase 2A [Source:HGNC Symbol;Acc:HGNC:8777]	-
ENSG00000263155	55.7273	108.744	43.9197	55.8872	2.3839	99.9127	276.137	79.4742	31.3044	18.6773	0	0	5.43104	8.39588	2.8535	0	0	0	0	6.08462	77.2167	2.2765	5.049	8.36e-11	1.81e-08	MYZAP	15	57591941	57685364	+	2561	protein_coding	myocardial zonula adherens protein [Source:HGNC Symbol;Acc:HGNC:43444]	-
ENSG00000180871	461.422	6411.27	53921.4	8325.36	21273.9	3520.08	4156.64	1398.16	4613.62	508.021	247.182	212.346	717.803	35.1101	251.108	1803.93	392.397	533.929	532.537	88.227	10459	481.457	4.44136	9.76e-11	2.1e-08	CXCR2	2	218125289	218137253	+	3231	protein_coding	C-X-C motif chemokine receptor 2 [Source:HGNC Symbol;Acc:HGNC:6027]	-
ENSG00000163121	30.0928	46.0778	9.31629	63.2166	2.3839	10.5171	30.1417	67.7002	10.7946	22.4127	0	0	0	0	1.90234	0	0	3.99199	3.64751	0.760577	29.2654	1.03024	4.85364	9.91e-11	2.12e-08	NEURL3	2	96497643	96508109	-	2497	protein_coding	neuralized E3 ubiquitin protein ligase 3 [Source:HGNC Symbol;Acc:HGNC:25162]	-
ENSG00000164181	86.9346	1002.65	278.158	605.597	28.6068	365.996	1611.12	186.912	48.5758	44.8254	5.8853	13.2716	21.7242	75.5629	13.3164	37.0308	4.77079	27.944	21.8851	44.1135	425.938	26.5504	4.00163	1.13e-10	2.39e-08	ELOVL7	5	60751791	60844389	-	4576	protein_coding	ELOVL fatty acid elongase 7 [Source:HGNC Symbol;Acc:HGNC:26292]	-
ENSG00000187595	46.811	20.2742	11.9781	25.6531	8.34365	28.3962	70.0065	8.83046	31.3044	44.8254	815.534	169.408	39.8277	573.973	94.1656	173.516	490.198	67.8639	61.0958	746.887	29.6423	323.247	-3.44283	1.16e-10	2.44e-08	ZNF385C	17	42025576	42098479	-	5198	protein_coding	zinc finger protein 385C [Source:HGNC Symbol;Acc:HGNC:33722]	-
ENSG00000137960	118.142	49.7641	26.618	125.517	25.0309	4.20685	9.72313	35.3219	24.8276	50.4286	5.04454	0	1.81035	3.05305	7.60934	0	0	3.99199	5.47127	1.52115	46.958	2.85017	4.03672	1.19e-10	2.48e-08	GIPC2	1	77979542	78138449	+	3973	protein_coding	GIPC PDZ domain containing family member 2 [Source:HGNC Symbol;Acc:HGNC:18177]	-
ENSG00000168785	3744.88	1353.77	1015.48	1786.56	685.371	1129.54	1561.53	3788.27	2004.56	1632.39	707.076	92.9013	319.526	661.748	222.573	507.851	333.955	378.241	356.544	347.584	1870.23	392.8	2.25119	1.25e-10	2.6e-08	TSPAN5	4	98470367	98658629	-	7430	protein_coding	tetraspanin 5 [Source:HGNC Symbol;Acc:HGNC:17753]	-
ENSG00000223855	46.811	364.936	70.5376	140.176	1.19195	133.567	478.378	156.005	22.6687	7.4709	6.72605	5.46478	7.24139	4.57957	5.70701	8.46418	11.927	0	10.9425	0	142.174	6.10525	4.5499	1.33e-10	2.73e-08	HRAT92	7	520391	525232	+	3506	lincRNA	heart tissue-associated transcript 92 [Source:NCBI gene;Acc:441307]	-
ENSG00000218891	137.089	112.43	66.5449	93.4507	91.7801	190.36	134.179	88.3046	133.853	119.534	513.702	335.694	225.388	357.97	231.134	683.482	1319.12	379.239	352.897	298.907	116.753	469.754	-2.00645	1.44e-10	2.94e-08	ZNF579	19	55576770	55580845	-	3321	protein_coding	zinc finger protein 579 [Source:HGNC Symbol;Acc:HGNC:26646]	zf-C2H2
ENSG00000166741	172.755	73.7245	179.671	393.043	96.5479	12.6205	29.1694	188.383	204.018	130.741	21.0189	0	12.6724	37.3998	6.65818	14.8123	19.0832	8.98199	5.47127	7.60577	148.067	13.3704	3.46863	1.51e-10	3.05e-08	NNMT	11	114257787	114313285	+	2919	protein_coding	nicotinamide N-methyltransferase [Source:HGNC Symbol;Acc:HGNC:7861]	-
ENSG00000119862	234.055	1682.76	841.128	1419.17	907.074	389.134	961.618	207.516	901.351	407.164	55.4899	29.666	187.371	23.6611	63.7282	248.635	42.9371	46.9059	31.0038	216.004	795.097	94.5402	3.07246	1.54e-10	3.09e-08	LGALSL	2	64453969	64461381	+	4003	protein_coding	galectin like [Source:HGNC Symbol;Acc:HGNC:25012]	-
ENSG00000253394	11.1455	105.057	18.6326	36.6473	5.95975	26.2928	208.075	41.2088	1.07946	0.933863	0	0	0	1.52652	0	0	0	0	2.73563	0	45.5033	0.426216	6.6581	1.54e-10	3.09e-08	LINC00534	8	90221488	90569318	+	1354	lincRNA	long intergenic non-protein coding RNA 534 [Source:HGNC Symbol;Acc:HGNC:43643]	-
ENSG00000124120	1533.62	1025.69	1032.78	1306.48	1340.94	834.008	1049.13	1448.2	1463.75	1403.6	548.173	421.569	708.751	876.988	588.773	452.833	403.132	578.839	412.169	591.729	1243.82	558.296	1.15504	1.57e-10	3.11e-08	TTPAL	20	44475886	44494603	+	7044	protein_coding	alpha tocopherol transfer protein like [Source:HGNC Symbol;Acc:HGNC:16114]	-
ENSG00000165125	0	5.52934	0	4.58092	2.3839	12.6205	9.72313	17.6609	0	0	96.687	311.493	7.24139	83.9588	171.21	33.8567	59.6348	61.8759	103.954	88.9876	5.24988	101.89	-4.29258	1.59e-10	3.13e-08	TRPV6	7	142871203	142885762	-	11925	protein_coding	transient receptor potential cation channel subfamily V member 6 [Source:HGNC Symbol;Acc:HGNC:14006]	-
ENSG00000119950	5022.15	1867.07	2121.45	2120.96	3866.68	2564.07	1819.2	5198.2	2800.12	2021.81	1769.79	339.597	715.993	1189.16	659.159	577.68	719.196	638.719	775.096	600.856	2940.17	798.525	1.88026	1.83e-10	3.58e-08	MXI1	10	110207605	110287365	+	4607	protein_coding	MAX interactor 1, dimerization protein [Source:HGNC Symbol;Acc:HGNC:7534]	bHLH
ENSG00000127831	8.91637	721.579	118.45	175.907	26.2229	115.688	1347.63	167.779	8.6357	16.8095	0.840757	0	9.95691	16.0285	0	2.11604	0	0	1.82376	16.7327	270.761	4.74987	5.81844	1.95e-10	3.79e-08	VIL1	2	218419092	218453295	+	6920	protein_coding	villin 1 [Source:HGNC Symbol;Acc:HGNC:12690]	-
ENSG00000170703	0	1.84311	0	0	0	0	1.94463	0	0	0	11.7706	156.137	11.7673	33.5835	0	20.1024	42.9371	99.7998	1.82376	33.4654	0.378774	41.1387	-6.53355	2.01e-10	3.88e-08	TTLL6	17	48762235	48817214	-	5097	protein_coding	tubulin tyrosine ligase like 6 [Source:HGNC Symbol;Acc:HGNC:26664]	-
ENSG00000145335	8720.21	3362.76	2909.34	4517.7	2607.99	3891.34	4447.36	9731.17	3833.17	2246.87	1764.75	1467.68	540.389	1083.83	158.845	441.195	881.403	1100.79	411.257	260.878	4626.79	811.102	2.51193	2.04e-10	3.9e-08	SNCA	4	89724099	89838315	-	4014	protein_coding	synuclein alpha [Source:HGNC Symbol;Acc:HGNC:11138]	-
ENSG00000119681	206.191	339.133	436.535	1989.95	165.681	143.033	226.549	359.106	525.698	356.736	130.317	39.8148	40.7328	144.257	70.3864	44.4369	41.7444	65.8679	21.8851	50.1981	474.861	64.964	2.86878	2.18e-10	4.15e-08	LTBP2	14	74498170	74612378	-	9091	protein_coding	latent transforming growth factor beta binding protein 2 [Source:HGNC Symbol;Acc:HGNC:6715]	-
ENSG00000196689	118.142	84.7832	62.5522	63.2166	57.2136	92.5507	97.2313	85.3612	63.6883	102.725	186.648	228.74	171.983	290.803	167.406	128.021	291.018	261.476	141.341	216.765	82.7464	208.42	-1.33131	2.29e-10	4.32e-08	TRPV1	17	3565444	3609411	-	5519	protein_coding	transient receptor potential cation channel subfamily V member 1 [Source:HGNC Symbol;Acc:HGNC:12716]	-
ENSG00000105737	353.311	138.233	94.4938	43.0606	115.619	74.6716	159.459	73.5872	224.528	245.606	1069.44	908.715	790.217	767.842	662.964	1481.23	1849.87	410.177	122.192	966.694	152.257	902.935	-2.56744	2.31e-10	4.33e-08	GRIK5	19	41998321	42069498	-	5014	protein_coding	glutamate ionotropic receptor kainate type subunit 5 [Source:HGNC Symbol;Acc:HGNC:4583]	-
ENSG00000108773	1198.14	759.363	499.087	715.539	554.257	1268.37	1131.77	1542.39	785.848	995.498	1974.1	2509.12	1660.99	3017.94	2757.44	1928.77	2715.77	3359.26	2331.67	2522.07	945.025	2477.71	-1.39074	2.43e-10	4.53e-08	KAT2A	17	42113108	42121358	-	3769	protein_coding	lysine acetyltransferase 2A [Source:HGNC Symbol;Acc:HGNC:4201]	-
ENSG00000137801	1134.61	6494.21	1225.76	6142.09	8146.98	3348.65	4636.96	713.796	1107.53	443.585	385.067	127.251	101.379	61.061	127.456	68.7714	21.4685	7.98399	850.782	360.514	3339.42	211.173	3.98279	2.53e-10	4.7e-08	THBS1	15	39581079	39599466	+	9158	protein_coding	thrombospondin 1 [Source:HGNC Symbol;Acc:HGNC:11785]	-
ENSG00000187498	62.4146	50.6856	133.09	1186.46	9.5356	14.724	11.6678	133.929	330.315	86.8492	21.8597	9.3682	3.6207	13.7387	5.70701	6.34813	17.8905	16.966	7.29502	7.60577	201.967	11.04	4.19509	2.65e-10	4.87e-08	COL4A1	13	110148963	110307233	-	14738	protein_coding	collagen type IV alpha 1 chain [Source:HGNC Symbol;Acc:HGNC:2202]	-
ENSG00000039068	2330.52	863.499	598.904	1108.58	390.96	242.946	478.378	2058.97	1069.75	1511.92	58.0122	4.6841	178.319	93.118	24.7304	10.5802	157.436	222.554	191.494	108.763	1065.44	104.969	3.34385	2.69e-10	4.91e-08	CDH1	16	68737225	68835548	+	6177	protein_coding	cadherin 1 [Source:HGNC Symbol;Acc:HGNC:1748]	-
ENSG00000206052	42.3528	430.367	89.1702	146.589	29.7987	146.188	343.226	27.9631	22.6687	23.3466	0	4.6841	10.8621	5.34283	27.5839	8.46418	2.38539	11.976	10.9425	9.12693	130.167	9.13679	3.83533	2.88e-10	5.23e-08	DOK6	18	69401055	69849087	+	9387	protein_coding	docking protein 6 [Source:HGNC Symbol;Acc:HGNC:28301]	-
ENSG00000230257	63.5291	120.724	1066.05	234.543	555.449	161.964	219.743	36.7936	274.183	32.6852	20.1782	6.24547	31.6811	6.1061	18.0722	34.9147	72.7545	5.98799	23.7088	9.12693	276.566	22.8776	3.60231	3.09e-10	5.58e-08	NFE4	7	102973437	102988856	+	1644	protein_coding	nuclear factor, erythroid 4 [Source:HGNC Symbol;Acc:HGNC:29902]	-
ENSG00000133816	2226.86	2883.55	3152.9	2481.94	4928.71	2355.84	2241.18	3698.49	2613.38	2435.51	962.667	1011.77	686.122	1077.73	373.809	403.106	1000.67	848.299	1913.12	560.546	2901.84	883.783	1.71506	3.26e-10	5.84e-08	MICAL2	11	12094008	12359144	+	20191	protein_coding	microtubule associated monooxygenase, calponin and LIM domain containing 2 [Source:HGNC Symbol;Acc:HGNC:24693]	-
ENSG00000118689	4744.62	4321.18	4792.57	4888.75	5270.8	2812.28	2204.23	4006.09	4538.06	3191.01	2018.66	1138.24	1854.7	2572.96	1305	1745.74	1431.24	898.199	1580.28	1724.23	4076.96	1626.92	1.32519	3.45e-10	6.15e-08	FOXO3	6	108559835	108684774	+	7721	protein_coding	forkhead box O3 [Source:HGNC Symbol;Acc:HGNC:3821]	Fork
ENSG00000123119	464.766	126.253	2057.57	666.981	128.731	38.9134	46.671	181.025	205.098	171.831	22.7004	0	44.3535	2.28979	14.2675	5.29011	7.15618	36.9259	29.1801	0	408.784	16.2164	4.65704	3.62e-10	6.41e-08	NECAB1	8	90791550	90959408	+	6408	protein_coding	N-terminal EF-hand calcium binding protein 1 [Source:HGNC Symbol;Acc:HGNC:20983]	-
ENSG00000236333	1190.34	266.33	87.8393	436.103	25.0309	35.7582	131.262	132.457	137.092	166.228	4.20378	0	36.207	0	1.90234	0	0	10.978	10.0307	0	260.844	6.33217	5.36501	3.7e-10	6.52e-08	TRHDE-AS1	12	72253508	72274907	-	8781	processed_transcript	TRHDE antisense RNA 1 [Source:HGNC Symbol;Acc:HGNC:27471]	-
ENSG00000204366	108.111	46.0778	33.2725	40.3121	33.3746	55.7408	71.9512	67.7002	38.8606	77.5106	240.456	119.445	135.776	249.587	102.726	344.915	487.813	278.442	101.218	292.062	57.2911	235.244	-2.03636	3.94e-10	6.88e-08	ZBTB12	6	31899607	31901992	-	1875	protein_coding	zinc finger and BTB domain containing 12 [Source:HGNC Symbol;Acc:HGNC:19066]	ZBTB
ENSG00000102362	508.233	529.895	196.973	354.563	87.0123	74.6716	411.288	841.838	115.502	355.802	5.04454	87.4365	40.7328	4.57957	10.4628	2.11604	22.6612	69.8599	31.9157	3.04231	347.578	27.7852	3.6445	4.73e-10	8.21e-08	SYTL4	X	100674491	100732123	-	7428	protein_coding	synaptotagmin like 4 [Source:HGNC Symbol;Acc:HGNC:15588]	-
ENSG00000167634	11.1455	38.7054	71.8685	66.8814	14.3034	50.4822	105.01	27.9631	20.5098	11.2064	3.36303	1.56137	12.6724	3.05305	5.70701	2.11604	0	1.996	8.2069	3.80289	41.8075	4.24787	3.29083	4.76e-10	8.21e-08	NLRP7	19	54923509	54966312	-	3914	protein_coding	NLR family pyrin domain containing 7 [Source:HGNC Symbol;Acc:HGNC:22947]	-
ENSG00000113742	6535.7	4440.98	15666	6573.61	7173.15	2949	1863.92	4243.04	5536.56	4869.16	1861.44	1139.02	2745.39	1824.2	1291.69	858.056	580.843	716.563	1489.1	1216.16	5985.11	1372.24	2.12469	5.03e-10	8.63e-08	CPEB4	5	173888280	173961976	+	10272	protein_coding	cytoplasmic polyadenylation element binding protein 4 [Source:HGNC Symbol;Acc:HGNC:21747]	-
ENSG00000237693	12.26	8.29401	13.309	12.8266	4.7678	5.25856	59.3111	2.94349	10.7946	3.73545	85.7572	79.6297	152.069	112.963	41.8514	238.055	203.951	26.946	83.8928	92.7904	13.3501	111.791	-3.05542	5.21e-10	8.89e-08	IRGM	5	150846523	150900736	+	2271	protein_coding	immunity related GTPase M [Source:HGNC Symbol;Acc:HGNC:29597]	-
ENSG00000146530	143.776	28.5683	67.8758	82.4565	34.5665	17.8791	19.4463	111.853	103.628	52.2963	2.52227	0	4.52587	0	0	0	0	19.96	3.64751	2.28173	66.2346	3.29374	4.34026	5.29e-10	8.96e-08	VWDE	7	12330885	12403941	-	6712	protein_coding	von Willebrand factor D and EGF domains [Source:HGNC Symbol;Acc:HGNC:21897]	-
ENSG00000130300	202.847	73.7245	294.129	608.346	35.7585	164.067	123.484	301.708	249.356	136.344	42.8786	28.1046	5.43104	42.7427	1.90234	12.6963	46.5152	32.9339	39.2108	7.60577	218.976	26.0021	3.07483	5.43e-10	9.15e-08	PLVAP	19	17351448	17377350	-	2305	protein_coding	plasmalemma vesicle associated protein [Source:HGNC Symbol;Acc:HGNC:13635]	-
ENSG00000135838	2614.73	2743.47	7748.49	4097.17	5097.97	1868.89	1392.35	3906.01	3331.22	1341.03	508.658	483.243	791.122	787.686	592.578	589.318	359.002	574.847	2055.37	262.399	3414.13	700.423	2.28512	5.76e-10	9.64e-08	NPL	1	182789293	182830384	+	4975	protein_coding	N-acetylneuraminate pyruvate lyase [Source:HGNC Symbol;Acc:HGNC:16781]	-
ENSG00000271857	20.0618	14.7449	7.98539	12.8266	5.95975	12.6205	21.3909	32.3784	20.5098	41.09	110.98	234.986	52.5001	79.3792	51.3631	55.0172	103.765	191.616	31.9157	130.819	18.9568	104.234	-2.45904	5.88e-10	9.79e-08	AL096865.1	6	45421079	45422005	-	927	antisense	novel transcript, antisense to RUNX2	-
ENSG00000185291	258.575	466.308	155.715	298.676	362.353	476.426	187.656	192.798	232.084	248.407	860.935	2634.81	767.588	573.973	610.65	1022.05	2239.88	746.503	1023.13	791.761	287.9	1127.13	-1.96834	5.92e-10	9.8e-08	IL3RA	X	1336616	1382689	+	1710	protein_coding	interleukin 3 receptor subunit alpha [Source:HGNC Symbol;Acc:HGNC:6012]	-
ENSG00000267279	24.52	190.762	21.2944	95.283	0	56.7925	571.72	141.287	10.7946	5.60318	1.68151	0	1.81035	0	0	6.34813	7.15618	0	3.64751	0	111.806	2.06437	5.79961	6.23e-10	1.02e-07	AC090409.1	18	61585746	61606916	-	1199	lincRNA	novel transcript	-
ENSG00000225936	23.4055	318.859	66.5449	117.271	11.9195	52.5856	688.398	55.9263	12.9535	8.40476	5.04454	7.80683	7.24139	0	0	9.5222	4.77079	0	0	0	135.627	3.43858	5.30961	6.58e-10	1.06e-07	AL731557.1	10	117239600	117241923	-	744	antisense	novel transcript	-
ENSG00000115507	12.26	55.2934	23.9562	18.3237	8.34365	18.9308	14.5847	2.94349	58.2909	5.60318	0.840757	0	0	0	0	2.11604	0	3.99199	0	0	21.853	0.694879	5.06204	6.58e-10	1.06e-07	OTX1	2	63050057	63057836	+	4833	protein_coding	orthodenticle homeobox 1 [Source:HGNC Symbol;Acc:HGNC:8521]	TF_Otx
ENSG00000167994	2643.7	739.088	1398.77	1745.33	508.963	504.822	809.937	3330.56	1510.17	1361.57	203.463	25.7625	152.069	490.777	45.6561	53.9591	205.144	448.101	207.908	106.481	1455.29	193.932	2.9075	6.59e-10	1.06e-07	RAB3IL1	11	61897301	61920269	-	3006	protein_coding	RAB3A interacting protein like 1 [Source:HGNC Symbol;Acc:HGNC:9780]	-
ENSG00000164251	60.1855	294.898	797.208	190.566	626.966	206.136	49.588	42.6806	99.3105	37.3545	23.5412	3.12273	16.2931	23.6611	3.80467	60.3073	23.8539	29.94	14.59	12.1692	240.489	21.1283	3.51218	6.95e-10	1.12e-07	F2RL1	5	76818933	76835315	+	2958	protein_coding	F2R like trypsin receptor 1 [Source:HGNC Symbol;Acc:HGNC:3538]	-
ENSG00000187942	25.6346	12.9018	7.98539	11.9104	4.7678	15.7757	25.2801	14.7174	21.5892	21.4788	137.043	187.364	9.05174	167.918	34.242	92.0479	232.576	21.956	116.72	173.412	16.2041	117.233	-2.85109	7.27e-10	1.16e-07	LDLRAD2	1	21812265	21825221	+	4490	protein_coding	low density lipoprotein receptor class A domain containing 2 [Source:HGNC Symbol;Acc:HGNC:32071]	-
ENSG00000134317	75.7892	112.43	35.9343	97.1154	21.4551	90.4473	118.622	98.6069	66.9266	85.9154	3.36303	28.1046	9.05174	34.3468	3.80467	13.7543	14.3124	15.968	18.2376	7.60577	80.3242	14.8549	2.43087	7.35e-10	1.16e-07	GRHL1	2	9951693	10002277	+	7952	protein_coding	grainyhead like transcription factor 1 [Source:HGNC Symbol;Acc:HGNC:17923]	CP2
ENSG00000160200	21.1764	27.6467	102.479	52.2224	35.7585	18.9308	10.6954	35.3219	14.033	3.73545	0	1.56137	0	7.63262	0.951168	2.11604	1.1927	5.98799	1.82376	1.52115	32.2	2.27868	3.8044	7.36e-10	1.16e-07	CBS	21	43053191	43076943	-	6786	protein_coding	cystathionine-beta-synthase [Source:HGNC Symbol;Acc:HGNC:1550]	-
ENSG00000186591	5170.38	3883.44	9284.35	4619.4	3711.73	2851.19	3364.2	3845.67	3198.45	2285.16	2121.23	1435.68	1973.28	1805.88	1572.28	1056.96	1573.17	1038.92	1275.72	1401.74	4221.4	1525.49	1.46829	7.63e-10	1.2e-07	UBE2H	7	129830732	129952949	-	6503	protein_coding	ubiquitin conjugating enzyme E2 H [Source:HGNC Symbol;Acc:HGNC:12484]	-
ENSG00000159023	6007.41	7125.48	6462.84	8574.56	8094.53	7177.94	8753.73	11517.9	8640.01	7746.39	4209.67	1544.97	4351.17	5208.5	3358.57	3145.5	2883.94	2726.53	3073.03	3947.4	8010.08	3444.93	1.21727	7.65e-10	1.2e-07	EPB41	1	28887091	29120046	+	19993	protein_coding	erythrocyte membrane protein band 4.1 [Source:HGNC Symbol;Acc:HGNC:3377]	-
ENSG00000105507	4.45819	296.741	29.2798	19.2398	11.9195	28.3962	237.244	82.4177	8.6357	1.86773	0	0	7.24139	0	1.90234	0	2.38539	0	0	0	72.02	1.15291	5.99298	7.87e-10	1.22e-07	CABP5	19	48029953	48044053	-	1501	protein_coding	calcium binding protein 5 [Source:HGNC Symbol;Acc:HGNC:13714]	-
ENSG00000198842	2.22909	0	0	3.66473	0	0	1.94463	0	2.15892	3.73545	518.747	15.6137	0	84.7221	77.9958	96.28	59.6348	3.99199	0	133.862	1.37328	99.0847	-6.13386	7.96e-10	1.23e-07	DUSP27	1	167094045	167129165	+	4304	protein_coding	dual specificity phosphatase 27, atypical [Source:HGNC Symbol;Acc:HGNC:25034]	-
ENSG00000163735	115.913	2597.87	369.99	734.779	52.4458	338.651	2631.08	312.01	36.7017	3.73545	1.68151	4.6841	36.207	0	3.80467	0	0	0	13.6782	0	719.317	6.00554	6.90291	8.11e-10	1.25e-07	CXCL5	4	73995642	73998779	-	2538	protein_coding	C-X-C motif chemokine ligand 5 [Source:HGNC Symbol;Acc:HGNC:10642]	-
ENSG00000260105	28.9782	20.2742	26.618	18.3237	28.6068	23.1377	24.3078	0	44.2579	12.1402	0	0	0.905174	0	5.70701	0	1.1927	0	0	0	22.6645	0.780488	4.92569	8.21e-10	1.25e-07	AOC4P	17	42865922	42874369	+	3169	transcribed_unprocessed_pseudogene	amine oxidase, copper containing 4, pseudogene [Source:HGNC Symbol;Acc:HGNC:48869]	-
ENSG00000133026	2949.09	2062.44	1740.82	3989.06	1369.55	609.993	757.432	4022.28	2152.45	4157.56	228.686	160.04	773.924	1060.17	228.28	140.717	98.9938	334.329	432.23	349.866	2381.07	380.724	2.64437	8.58e-10	1.3e-07	MYH10	17	8474205	8630761	-	9011	protein_coding	myosin heavy chain 10 [Source:HGNC Symbol;Acc:HGNC:7568]	-
ENSG00000060237	8486.16	10944.4	15292	13548.5	13782.5	8090.82	7821.29	10527.4	11894.6	11944.1	4692.26	2602.8	6365.18	7370.82	3890.28	3886.12	2955.5	2796.39	4584.01	5371.2	11233.2	4451.46	1.33534	9.25e-10	1.4e-07	WNK1	12	752593	911452	+	14370	protein_coding	WNK lysine deficient protein kinase 1 [Source:HGNC Symbol;Acc:HGNC:14540]	-
ENSG00000148814	137.089	256.193	50.5741	153.003	127.539	214.549	209.047	185.44	150.045	123.27	343.029	558.188	255.259	488.488	378.565	521.605	635.707	390.217	448.644	522.517	160.675	454.222	-1.49766	9.65e-10	1.45e-07	LRRC27	10	132332154	132379918	+	9910	protein_coding	leucine rich repeat containing 27 [Source:HGNC Symbol;Acc:HGNC:29346]	-
ENSG00000150637	380.06	3828.15	830.481	2229.99	334.938	1326.21	2809.01	353.219	410.196	381.016	90.8017	63.2353	146.638	31.2937	313.885	69.8295	9.54158	90.8178	222.498	236.54	1288.33	127.508	3.33663	1.05e-09	1.58e-07	CD226	18	69831158	69961803	-	13638	protein_coding	CD226 molecule [Source:HGNC Symbol;Acc:HGNC:16961]	-
ENSG00000104879	30.0928	15.6665	19.9635	17.4075	22.647	22.086	11.6678	14.7174	44.2579	29.8836	147.132	210.004	65.1725	30.5305	41.8514	151.297	584.421	118.762	177.816	41.0712	22.839	156.806	-2.77696	1.07e-09	1.59e-07	CKM	19	45306414	45322977	-	1657	protein_coding	creatine kinase, M-type [Source:HGNC Symbol;Acc:HGNC:1994]	-
ENSG00000134323	99.1946	63.5874	5.32359	21.0722	19.0712	21.0342	47.6433	8.83046	46.4169	28.0159	438.034	61.674	76.9398	985.371	5.70701	2006.01	790.758	94.8098	112.161	1823.86	36.019	639.533	-4.14825	1.08e-09	1.59e-07	MYCN	2	15940564	15947007	+	2602	protein_coding	MYCN proto-oncogene, bHLH transcription factor [Source:HGNC Symbol;Acc:HGNC:7559]	bHLH
ENSG00000127954	370.029	3339.72	24428.6	5917.63	9498.65	1457.67	962.59	310.538	2340.27	234.4	62.216	28.8853	985.735	27.4774	2.8535	324.813	58.4421	53.8919	151.372	44.8741	4886.01	174.056	4.81112	1.1e-09	1.62e-07	STEAP4	7	88270892	88306891	-	11245	protein_coding	STEAP4 metalloreductase [Source:HGNC Symbol;Acc:HGNC:21923]	-
ENSG00000266189	0	1.84311	1.3309	0	1.19195	0	0	4.41523	3.23839	10.2725	52.9677	21.8591	75.1294	52.6651	2.8535	57.1332	34.5882	5.98799	24.6207	87.4664	2.22921	41.5271	-4.2182	1.17e-09	1.71e-07	MIR3186	17	81451104	81451188	-	85	miRNA	microRNA 3186 [Source:HGNC Symbol;Acc:HGNC:38311]	-
ENSG00000180190	13.3746	276.467	50.5741	119.104	2.3839	42.0685	360.728	36.7936	16.1919	9.33863	0	3.12273	9.05174	1.52652	7.60934	0	0	0	1.82376	6.8452	92.7024	2.99793	4.93781	1.23e-09	1.79e-07	TDRP	8	489792	545781	-	3613	protein_coding	testis development related protein [Source:HGNC Symbol;Acc:HGNC:26951]	-
ENSG00000110799	1486.8	1997.93	447.182	4789.81	225.278	186.153	1475.97	587.226	1093.49	242.804	67.2605	56.2092	64.2674	149.599	85.6051	126.963	299.367	74.8499	358.368	69.2125	1253.27	135.17	3.21371	1.26e-09	1.82e-07	VWF	12	5948874	6124770	-	10391	protein_coding	von Willebrand factor [Source:HGNC Symbol;Acc:HGNC:12726]	-
ENSG00000143167	47.9255	64.509	22.6253	42.1444	20.2631	160.912	219.743	14.7174	85.2775	68.172	1957.28	113.98	19.9138	834.245	214.964	4249.02	2156.4	256.486	327.364	1039.71	74.6289	1116.94	-3.90219	1.31e-09	1.89e-07	GPA33	1	167052836	167166479	-	3200	protein_coding	glycoprotein A33 [Source:HGNC Symbol;Acc:HGNC:4445]	-
ENSG00000253540	39.0091	56.215	30.6107	35.7311	15.4953	30.4997	56.3942	54.4545	25.9071	56.9656	168.992	118.664	139.397	153.416	99.8726	62.4233	126.426	117.764	71.1265	142.989	40.1282	120.107	-1.57998	1.32e-09	1.89e-07	FAM86HP	3	130099092	130111472	-	1301	transcribed_unprocessed_pseudogene	family with sequence similarity 86 member H, pseudogene [Source:HGNC Symbol;Acc:HGNC:42359]	-
ENSG00000261474	76.9037	33.176	25.2871	44.893	59.5975	35.7582	57.3665	29.4349	48.5758	67.2381	362.366	147.549	168.362	328.966	106.531	203.14	172.941	67.8639	70.2146	412.233	47.8231	204.017	-2.09154	1.4e-09	2e-07	AC026471.4	16	31449535	31453493	-	449	lincRNA	novel transcript	-
ENSG00000133800	40.1237	49.7641	91.832	273.939	50.0619	10.5171	104.037	425.334	164.078	60.7011	7.56681	4.6841	9.95691	27.4774	0	10.5802	2.38539	27.944	5.47127	9.88751	127.039	10.5954	3.57885	1.43e-09	2.03e-07	LYVE1	11	10556966	10611689	-	3515	protein_coding	lymphatic vessel endothelial hyaluronan receptor 1 [Source:HGNC Symbol;Acc:HGNC:14687]	-
ENSG00000153814	3540.91	1117.85	1392.12	1923.07	1257.51	966.524	1757.94	2609.4	1655.89	1483.91	291.743	356.772	518.665	425.9	687.694	142.833	234.961	654.687	898.2	177.215	1770.51	438.867	2.01222	1.49e-09	2.1e-07	JAZF1	7	27830573	28180743	-	4206	protein_coding	JAZF zinc finger 1 [Source:HGNC Symbol;Acc:HGNC:28917]	-
ENSG00000128040	240.742	105.979	21.2944	11.9104	9.5356	46.2753	105.982	45.6241	51.8142	42.9577	316.125	1918.14	897.933	287.75	368.102	415.803	11701.5	219.56	939.234	364.317	68.2115	1742.85	-3.12181	1.58e-09	2.22e-07	SPINK2	4	56809860	56821742	-	772	protein_coding	serine peptidase inhibitor, Kazal type 2 [Source:HGNC Symbol;Acc:HGNC:11245]	-
ENSG00000285239	47.9255	29.4898	53.2359	41.2282	2.3839	15.7757	10.6954	29.4349	33.4633	16.8095	0	0	7.24139	0.763262	0	0	0	0	3.64751	0	28.0442	1.16522	4.58043	1.6e-09	2.24e-07	AL137789.2	1	207709024	207711508	-	556	antisense	novel transcript	-
ENSG00000073464	1144.64	844.146	560.308	1265.25	692.523	238.739	576.582	1540.92	689.776	1182.27	175.718	18.7364	145.733	148.073	438.488	84.6418	128.811	236.526	118.544	202.314	873.515	169.759	2.36343	1.63e-09	2.27e-07	CLCN4	X	10156945	10237660	+	6789	protein_coding	chloride voltage-gated channel 4 [Source:HGNC Symbol;Acc:HGNC:2022]	-
ENSG00000105971	37.8946	164.959	42.5888	226.297	7.1517	60.9993	225.577	156.005	32.3839	27.082	3.36303	0	4.52587	9.15914	0	2.11604	4.77079	5.98799	27.3563	0.760577	98.0938	5.80398	4.08037	1.68e-09	2.33e-07	CAV2	7	116287380	116508541	+	6926	protein_coding	caveolin 2 [Source:HGNC Symbol;Acc:HGNC:1528]	-
ENSG00000110076	46.811	117.038	38.5961	126.433	10.7275	39.9651	59.3111	45.6241	44.2579	59.7672	2333.1	1794.01	363.88	76.3262	21.8769	50.7851	2065.75	566.863	269.004	287.498	58.8531	782.909	-3.73201	1.72e-09	2.37e-07	NRXN2	11	64606174	64723188	-	10580	protein_coding	neurexin 2 [Source:HGNC Symbol;Acc:HGNC:8009]	-
ENSG00000261211	44.5819	17.5096	61.2213	90.7021	91.7801	22.086	15.557	32.3784	36.7017	27.082	1.68151	4.6841	0.905174	10.6857	1.90234	0	4.77079	7.98399	9.11878	12.1692	43.96	5.39016	3.00975	1.75e-09	2.4e-07	AL031123.2	6	6680309	6683633	-	3325	lincRNA	novel transcript	-
ENSG00000260267	108.111	148.371	122.443	85.205	199.056	137.774	115.705	83.8894	228.846	210.119	608.708	303.686	598.32	760.209	229.231	602.015	586.807	235.528	244.383	1001.68	143.952	517.057	-1.84431	1.81e-09	2.47e-07	AC026471.1	16	31456711	31459736	-	3026	antisense	novel transcript, antisense to ARMC5	-
ENSG00000155962	2060.8	372.309	480.454	529.554	166.873	240.842	134.179	860.97	635.803	484.675	161.425	50.7444	166.552	102.277	23.7792	12.6963	84.6815	27.944	108.513	57.0433	596.646	79.5657	2.9058	1.85e-09	2.51e-07	CLIC2	X	155276211	155334657	-	2840	protein_coding	chloride intracellular channel 2 [Source:HGNC Symbol;Acc:HGNC:2063]	-
ENSG00000172927	26.7491	45.1563	53.2359	82.4565	16.6873	54.689	142.93	33.8501	19.4303	3.73545	5.04454	0	1.81035	7.63262	9.51168	0	0	1.996	3.64751	0	47.892	2.96427	4.00168	1.91e-09	2.58e-07	MYEOV	11	69294138	69367726	+	3760	protein_coding	myeloma overexpressed [Source:HGNC Symbol;Acc:HGNC:7563]	-
ENSG00000148926	1163.59	1019.24	17530.6	4990.45	2162.2	2702.9	810.909	1224.49	596.942	168.095	60.5345	70.2615	317.716	58.7712	214.964	244.403	134.775	367.263	693.939	18.2539	3236.94	218.088	3.89183	1.92e-09	2.58e-07	ADM	11	10304680	10307397	+	2718	protein_coding	adrenomedullin [Source:HGNC Symbol;Acc:HGNC:259]	-
ENSG00000130812	51.2691	23.9605	10.6472	18.3237	26.2229	54.689	77.785	83.8894	35.6222	25.2143	459.894	184.241	26.25	190.816	118.896	604.131	987.553	302.393	84.8046	215.243	40.7623	317.422	-2.96221	1.93e-09	2.58e-07	ANGPTL6	19	10092338	10102796	-	2181	protein_coding	angiopoietin like 6 [Source:HGNC Symbol;Acc:HGNC:23140]	-
ENSG00000175984	59.071	246.977	190.319	332.574	207.399	95.7058	142.93	25.0197	118.741	110.196	17.6559	18.7364	17.1983	10.6857	25.6815	71.9455	0	14.97	10.9425	13.6904	152.893	20.1506	2.92716	2.07e-09	2.74e-07	DENND2C	1	114582848	114670422	-	7413	protein_coding	DENN domain containing 2C [Source:HGNC Symbol;Acc:HGNC:24748]	-
ENSG00000175746	20.0618	95.8419	25.2871	72.3785	0	16.8274	29.1694	0	8.6357	0	0	0	0	0	0	0	0	0	0	0	26.8202	0	7.33094	2.15e-09	2.83e-07	C15orf54	15	39250684	39254845	+	3078	lincRNA	chromosome 15 open reading frame 54 (putative) [Source:HGNC Symbol;Acc:HGNC:33797]	-
ENSG00000111261	556.159	730.794	3612.06	1181.88	2306.42	517.442	524.077	841.838	1856.67	710.67	89.1202	21.8591	345.776	33.5835	109.384	295.188	190.832	366.265	182.376	44.8741	1283.8	167.926	2.9353	2.17e-09	2.85e-07	MANSC1	12	12326056	12350541	-	6015	protein_coding	MANSC domain containing 1 [Source:HGNC Symbol;Acc:HGNC:25505]	-
ENSG00000138738	21.1764	73.7245	181.002	207.057	295.604	46.2753	13.6124	32.3784	86.357	158.757	5.04454	0	0	13.7387	0	10.5802	0	14.97	1.82376	12.1692	111.594	5.83264	4.25256	2.19e-09	2.86e-07	PRDM5	4	120684919	120922870	-	9517	protein_coding	PR/SET domain 5 [Source:HGNC Symbol;Acc:HGNC:9349]	zf-C2H2
ENSG00000147454	82096.4	37735.9	79927.1	50975.5	37283	21056.3	25919.9	101553	39026.9	34106.5	16218.2	2503.65	16880.6	21956.8	5742.2	5517.59	11564.4	12286.4	10677.2	4479.04	50968.1	10782.6	2.24088	2.31e-09	3e-07	SLC25A37	8	23528805	23575463	+	8147	protein_coding	solute carrier family 25 member 37 [Source:HGNC Symbol;Acc:HGNC:29786]	-
ENSG00000174951	1217.08	326.231	87.8393	666.981	35.7585	120.947	296.555	1092.03	365.938	364.206	5.04454	4.6841	19.9138	58.0079	0	6.34813	7.15618	112.774	41.0345	34.226	457.358	28.9189	3.98258	2.55e-09	3.31e-07	FUT1	19	48748011	48755390	-	4343	protein_coding	fucosyltransferase 1 (H blood group) [Source:HGNC Symbol;Acc:HGNC:4012]	-
ENSG00000233695	161.609	134.547	41.2579	102.613	145.418	118.843	116.678	86.8329	75.5623	62.5688	1007.23	174.092	935.95	2912.61	493.656	433.789	681.03	82.8339	70.2146	1294.5	104.593	808.59	-2.95045	2.79e-09	3.6e-07	GAS6-AS1	13	113815630	113845744	+	7169	antisense	GAS6 antisense RNA 1 [Source:HGNC Symbol;Acc:HGNC:39826]	-
ENSG00000156265	232.94	3307.47	863.753	1837.86	468.436	614.2	4849.9	2197.31	159.76	75.6429	154.699	51.5251	58.8363	196.922	298.667	45.495	11.927	183.632	124.015	113.326	1460.73	123.904	3.55907	2.83e-09	3.63e-07	MAP3K7CL	21	29077471	29175889	+	4497	protein_coding	MAP3K7 C-terminal like [Source:HGNC Symbol;Acc:HGNC:16457]	-
ENSG00000237513	42.3528	46.0778	30.6107	54.0548	65.5572	76.775	182.795	119.211	35.6222	46.6931	136.203	678.414	212.716	233.558	294.862	289.898	760.941	472.053	154.107	188.623	69.975	342.137	-2.28964	3e-09	3.83e-07	AC007384.1	7	104941063	104962334	+	1034	lincRNA	novel transcript	-
ENSG00000185532	21.1764	101.371	38.5961	61.3843	4.7678	12.6205	64.1727	2.94349	12.9535	2.80159	0	0	0	0	5.70701	0	0	0	0	0	32.2788	0.570701	5.85651	3.19e-09	4.06e-07	PRKG1	10	50990891	52298350	+	12831	protein_coding	protein kinase cGMP-dependent 1 [Source:HGNC Symbol;Acc:HGNC:9414]	-
ENSG00000135083	36.78	624.815	2323.75	628.502	390.96	370.203	269.331	142.759	371.335	23.3466	6.72605	32.008	141.207	2.28979	11.414	31.7407	21.4685	71.8559	16.4138	12.1692	518.178	34.7293	3.89995	3.2e-09	4.06e-07	CCNJL	5	160249106	160345396	-	9209	protein_coding	cyclin J like [Source:HGNC Symbol;Acc:HGNC:25876]	-
ENSG00000196684	2171.14	3888.97	1579.78	1861.68	2141.93	4785.29	2651.5	1281.89	2279.82	1680.95	11044.2	2746.44	5756	13673.1	4695.92	11224.6	18332.9	14227.5	4018.65	11366.1	2432.3	9708.53	-1.99685	3.29e-09	4.15e-07	HSH2D	19	16134028	16158575	+	3398	protein_coding	hematopoietic SH2 domain containing [Source:HGNC Symbol;Acc:HGNC:24920]	-
ENSG00000120885	3620.05	20137.9	12720.7	8919.04	3494.8	4121.66	29411.5	6580.17	2522.7	1192.54	102.572	232.644	702.415	72.5099	1221.3	184.096	269.55	1072.85	2655.39	24.3385	9272.1	653.766	3.8261	3.31e-09	4.15e-07	CLU	8	27596917	27615031	-	6616	protein_coding	clusterin [Source:HGNC Symbol;Acc:HGNC:2095]	-
ENSG00000166123	506.004	185.233	254.202	250.118	154.953	140.929	170.155	164.835	226.687	367.942	1183.79	2893.99	626.38	766.315	727.643	706.759	4106.46	333.331	689.38	791.761	242.106	1282.58	-2.40505	3.48e-09	4.35e-07	GPT2	16	46884378	46931297	+	6354	protein_coding	glutamic--pyruvic transaminase 2 [Source:HGNC Symbol;Acc:HGNC:18062]	-
ENSG00000166033	22.2909	43.3132	47.9124	484.661	10.7275	27.3445	7.7785	113.324	66.9266	9.33863	11.7706	1.56137	1.81035	4.57957	0	4.23209	2.38539	11.976	4.55939	6.08462	83.3617	4.89594	4.0881	3.52e-09	4.38e-07	HTRA1	10	122458551	122514908	+	2279	protein_coding	HtrA serine peptidase 1 [Source:HGNC Symbol;Acc:HGNC:9476]	-
ENSG00000154146	3931.01	37703.6	9156.58	9604.35	2134.78	11633	63654.4	20152.6	1856.67	508.021	358.162	348.965	1061.77	99.2241	924.535	194.676	2806.42	339.319	3243.55	151.355	16033.5	952.797	4.07288	3.58e-09	4.43e-07	NRGN	11	124739846	124747210	+	1309	protein_coding	neurogranin [Source:HGNC Symbol;Acc:HGNC:8000]	-
ENSG00000168487	257.46	213.801	153.053	284.933	224.087	267.135	340.31	300.236	199.7	166.228	719.688	988.345	643.579	329.729	334.811	843.244	1557.66	658.679	764.154	439.614	240.694	727.95	-1.59612	3.67e-09	4.52e-07	BMP1	8	22164736	22212326	+	7471	protein_coding	bone morphogenetic protein 1 [Source:HGNC Symbol;Acc:HGNC:1067]	-
ENSG00000250334	85.8201	611.914	67.8758	486.493	15.4953	104.12	854.663	267.857	35.6222	1.86773	42.0378	4.6841	5.43104	0.763262	1.90234	0	8.34888	9.97998	0	0	253.173	7.31474	5.11229	3.71e-09	4.55e-07	LINC00989	4	79492416	79576460	+	2231	lincRNA	long intergenic non-protein coding RNA 989 [Source:HGNC Symbol;Acc:HGNC:48918]	-
ENSG00000178033	11.1455	104.136	15.9708	131.93	2.3839	25.2411	140.013	17.6609	14.033	3.73545	1.68151	0	0	0	7.60934	2.11604	0	1.996	0	0	46.625	1.34029	5.14768	3.74e-09	4.55e-07	CALHM5	6	116511646	116524792	+	9784	protein_coding	calcium homeostasis modulator family member 5 [Source:HGNC Symbol;Acc:HGNC:21568]	-
ENSG00000185271	36.78	5.52934	5.32359	5.4971	23.839	22.086	3.88925	1.47174	6.47677	14.0079	757.522	60.8933	0	602.977	109.384	421.093	425.793	1.996	18.2376	641.167	12.4901	303.906	-4.60412	3.74e-09	4.55e-07	KLHL33	14	20425852	20436158	-	5501	protein_coding	kelch like family member 33 [Source:HGNC Symbol;Acc:HGNC:31952]	-
ENSG00000103723	30.0928	47.9209	4924.33	1877.26	723.513	15.7757	11.6678	14.7174	207.257	8.40476	3.36303	39.0342	0	0	7.60934	9.5222	8.34888	17.964	1.82376	0.760577	786.093	8.84259	6.47383	3.9e-09	4.7e-07	AP3B2	15	82659281	82709914	-	9108	protein_coding	adaptor related protein complex 3 subunit beta 2 [Source:HGNC Symbol;Acc:HGNC:567]	-
ENSG00000258701	15.6037	7.37245	0	7.32947	3.57585	19.9825	11.6678	17.6609	8.6357	22.4127	47.9231	54.6478	75.1294	96.9343	24.7304	44.4369	108.535	73.8519	19.1494	112.565	11.4241	65.7904	-2.52189	3.94e-09	4.72e-07	LINC00638	14	104821201	104823718	+	2518	lincRNA	long intergenic non-protein coding RNA 638 [Source:HGNC Symbol;Acc:HGNC:28325]	-
ENSG00000117407	65.7582	15.6665	50.5741	5.4971	7.1517	25.2411	9.72313	17.6609	24.8276	60.7011	464.098	82.7524	595.605	12.2122	24.7304	57.1332	438.912	1019.95	570.836	196.99	28.2802	346.322	-3.61476	3.95e-09	4.72e-07	ARTN	1	43933320	43937241	+	2658	protein_coding	artemin [Source:HGNC Symbol;Acc:HGNC:727]	-
ENSG00000133063	220.68	79.2539	473.8	129.182	4274.33	413.323	70.9789	14.7174	2113.59	1774.34	13.4521	66.3581	175.604	19.0816	34.242	19.0444	69.1764	76.8459	4.55939	20.5356	956.419	49.8899	4.26132	4e-09	4.76e-07	CHIT1	1	203212827	203273641	-	7730	protein_coding	chitinase 1 [Source:HGNC Symbol;Acc:HGNC:1936]	-
ENSG00000174885	53.4982	373.23	2635.18	1385.27	3046.62	613.148	242.106	231.064	210.495	26.1482	15.1336	12.4909	69.6984	12.2122	71.3376	28.5666	23.8539	226.546	76.5977	18.2539	881.676	55.469	3.99136	4.05e-09	4.8e-07	NLRP6	11	278365	285359	+	3207	protein_coding	NLR family pyrin domain containing 6 [Source:HGNC Symbol;Acc:HGNC:22944]	-
ENSG00000143815	9906.09	6636.13	13559.2	9506.32	11354.5	4376.17	4940.32	11482.5	11158.4	8360.87	4387.07	2537.22	4838.16	5161.18	3293.89	3503.11	3031.84	3869.24	3176.98	2589.77	9128.06	3638.85	1.32676	4.07e-09	4.81e-07	LBR	1	225401502	225428925	-	5257	protein_coding	lamin B receptor [Source:HGNC Symbol;Acc:HGNC:6518]	-
ENSG00000170271	5093.48	4465.86	2138.75	3419.2	806.95	2675.56	5813.46	7703.11	2718.09	2562.52	1314.1	109.296	696.079	1233.43	161.699	232.765	972.048	839.317	497.885	525.559	3739.7	658.218	2.50625	4.42e-09	5.19e-07	FAXDC2	5	154818491	154859252	-	7222	protein_coding	fatty acid hydroxylase domain containing 2 [Source:HGNC Symbol;Acc:HGNC:1334]	-
ENSG00000183032	1029.84	102.293	106.472	379.3	104.892	100.964	129.318	1315.74	283.898	227.862	13.4521	0	38.0173	3.05305	24.7304	0	0	61.8759	26.4445	3.04231	378.058	17.0615	4.47073	4.43e-09	5.19e-07	SLC25A21	14	36678431	37172866	-	3703	protein_coding	solute carrier family 25 member 21 [Source:HGNC Symbol;Acc:HGNC:14411]	-
ENSG00000188153	14.4891	19.3527	11.9781	55.8872	0	0	2.91694	8.83046	19.4303	24.2804	1.68151	1088.27	637.243	17.555	287.253	34.9147	1928.59	17.964	613.694	187.863	15.7165	481.503	-4.93302	4.45e-09	5.19e-07	COL4A5	X	108439844	108697545	+	11865	protein_coding	collagen type IV alpha 5 chain [Source:HGNC Symbol;Acc:HGNC:2207]	-
ENSG00000120217	40.1237	346.505	2029.62	1140.65	501.811	258.721	161.404	75.059	15.1125	27.082	33.6303	7.80683	54.3104	36.6366	24.7304	61.3653	7.15618	48.9019	31.0038	25.0991	459.609	33.0641	3.79713	4.6e-09	5.34e-07	CD274	9	5450503	5470566	+	4108	protein_coding	CD274 molecule [Source:HGNC Symbol;Acc:HGNC:17635]	-
ENSG00000197461	45.6964	176.939	17.3017	215.303	4.7678	14.724	187.656	60.3415	24.8276	31.7513	3.36303	3.90342	3.6207	19.8448	0	6.34813	5.96348	7.98399	7.29502	6.08462	77.9309	6.44072	3.593	4.81e-09	5.56e-07	PDGFA	7	497258	520296	-	4151	protein_coding	platelet derived growth factor subunit A [Source:HGNC Symbol;Acc:HGNC:8799]	-
ENSG00000114698	646.437	199.978	137.083	345.401	52.4458	62.051	84.5912	476.845	243.958	232.532	21.0189	0	17.1983	6.1061	6.65818	38.0888	0	63.8719	30.092	19.0144	248.132	20.2049	3.62009	4.87e-09	5.6e-07	PLSCR4	3	146192339	146251179	-	4227	protein_coding	phospholipid scramblase 4 [Source:HGNC Symbol;Acc:HGNC:16497]	-
ENSG00000167525	121.486	145.606	51.905	97.1154	114.427	219.808	155.57	203.101	73.4034	118.601	258.112	480.12	308.664	288.513	391.881	275.086	475.886	464.069	300.92	295.104	130.102	353.836	-1.44344	5.14e-09	5.89e-07	PROCA1	17	28703197	28711854	-	4829	protein_coding	protein interacting with cyclin A1 [Source:HGNC Symbol;Acc:HGNC:28600]	-
ENSG00000170323	141.547	70.9599	107.803	808.074	14.3034	10.5171	30.1417	256.083	389.686	57.8995	34.471	0	9.95691	13.7387	5.70701	2.11604	4.77079	11.976	1.82376	24.3385	188.701	10.8899	4.10954	5.16e-09	5.89e-07	FABP4	8	81478419	81483263	-	1396	protein_coding	fatty acid binding protein 4 [Source:HGNC Symbol;Acc:HGNC:3559]	-
ENSG00000082781	343.28	4346.98	589.588	2130.13	121.579	952.851	4126.5	1240.68	449.056	141.013	60.5345	263.871	43.4484	39.6896	5.70701	40.2048	29.8174	406.185	102.13	60.8462	1444.17	105.243	3.77839	5.62e-09	6.39e-07	ITGB5	3	124761948	124901418	-	6447	protein_coding	integrin subunit beta 5 [Source:HGNC Symbol;Acc:HGNC:6160]	-
ENSG00000255325	47.9255	9.21557	7.98539	11.9104	9.5356	12.6205	43.7541	57.398	9.71516	13.0741	2.52227	0	6.33622	1.52652	0	0	0	0.997998	2.73563	1.52115	22.3134	1.56398	3.80416	5.72e-09	6.48e-07	AC108136.1	8	122485515	122489815	-	631	lincRNA	novel transcript	-
ENSG00000121742	158.266	137.312	681.42	181.404	668.684	283.962	56.3942	58.8698	2842.22	379.148	23.5412	0	89.6122	0	3.80467	34.9147	8.34888	10.978	7.29502	59.325	544.768	23.782	4.51704	5.98e-09	6.74e-07	GJB6	13	20221962	20232395	-	3300	protein_coding	gap junction protein beta 6 [Source:HGNC Symbol;Acc:HGNC:4288]	-
ENSG00000271736	1223.77	340.976	155.715	421.444	26.2229	22.086	105.982	79.4742	354.063	231.598	1.68151	0	36.207	35.1101	0.951168	0	16.6978	13.972	31.0038	15.2115	296.133	15.0835	4.29411	6.07e-09	6.81e-07	AL138900.3	1	157280716	157283068	+	629	lincRNA	novel transcript	-
ENSG00000124098	11945.7	3898.18	3789.07	5114.13	6852.52	2821.74	3619.92	15404.7	4969.84	5504.19	2641.66	906.373	1505.3	2775.98	651.55	952.22	1994.19	1931.13	1589.4	851.847	6392.01	1579.97	2.01632	6.09e-09	6.81e-07	FAM210B	20	56358915	56368663	+	3577	protein_coding	family with sequence similarity 210 member B [Source:HGNC Symbol;Acc:HGNC:16102]	-
ENSG00000189337	198.389	475.523	2396.95	736.611	696.099	171.429	140.985	58.8698	1275.92	131.675	3.36303	150.672	66.9829	12.2122	13.3164	0	2.38539	23.952	47.4177	6.08462	628.245	32.6386	4.26437	6.12e-09	6.82e-07	KAZN	1	13892792	15118043	+	13841	protein_coding	kazrin, periplakin interacting protein [Source:HGNC Symbol;Acc:HGNC:29173]	-
ENSG00000171813	694.362	375.074	238.231	285.849	415.99	810.87	661.173	419.447	327.077	398.759	2146.45	807.226	867.157	1049.49	1241.27	2276.86	4773.17	2127.73	1212.8	1111.96	462.683	1761.41	-1.92829	6.62e-09	7.35e-07	PWWP2B	10	132397168	132417863	+	2651	protein_coding	PWWP domain containing 2B [Source:HGNC Symbol;Acc:HGNC:25150]	-
ENSG00000167100	133.746	540.954	186.326	188.734	76.2848	102.016	1680.16	241.366	69.0856	24.2804	5.04454	43.7183	34.3966	24.4244	28.535	30.6826	79.9107	18.962	22.7969	34.9866	324.295	32.3458	3.32824	6.79e-09	7.51e-07	SAMD14	17	50110040	50129882	-	7016	protein_coding	sterile alpha motif domain containing 14 [Source:HGNC Symbol;Acc:HGNC:27312]	-
ENSG00000047648	271.949	1186.04	166.362	625.753	60.7894	208.239	924.67	197.214	121.979	44.8254	1.68151	99.1468	36.207	6.1061	13.3164	2.11604	3.57809	7.98399	23.7088	67.6914	380.782	26.1536	3.85972	6.9e-09	7.6e-07	ARHGAP6	X	11137543	11665701	-	7885	protein_coding	Rho GTPase activating protein 6 [Source:HGNC Symbol;Acc:HGNC:676]	-
ENSG00000157551	541.67	6508.95	19194.2	4876.84	9510.57	1727.96	1166.78	515.11	3298.84	380.082	8.40757	1.56137	907.89	1.52652	9.51168	380.888	28.6247	163.672	74.774	38.7894	4772.1	161.564	4.88461	7.05e-09	7.71e-07	KCNJ15	21	38155549	38307357	+	10342	protein_coding	potassium voltage-gated channel subfamily J member 15 [Source:HGNC Symbol;Acc:HGNC:6261]	-
ENSG00000238201	5.57273	143.763	61.2213	21.0722	7.1517	52.5856	210.02	92.7199	5.39731	0	0	0	6.33622	0	0.951168	0	0	0	3.64751	0	59.9503	1.09349	5.77728	7.08e-09	7.71e-07	AC114752.2	2	64338067	64341647	-	404	lincRNA	novel transcript	-
ENSG00000176658	394.549	294.898	230.245	641.328	221.703	160.912	325.725	587.226	252.594	303.505	75.6681	79.6297	40.7328	47.3222	160.747	48.669	91.8377	213.572	78.4215	54.001	341.269	89.0601	1.93943	7.09e-09	7.71e-07	MYO1D	17	32492522	32877177	-	8188	protein_coding	myosin ID [Source:HGNC Symbol;Acc:HGNC:7598]	-
ENSG00000162407	124.829	93.0772	157.046	944.585	90.5882	36.8099	40.8371	128.042	208.336	243.738	9.24832	35.9114	24.4397	23.6611	49.4607	2.11604	16.6978	42.9139	27.3563	18.2539	206.789	25.0059	3.04782	7.14e-09	7.74e-07	PLPP3	1	56494747	56645301	-	5286	protein_coding	phospholipid phosphatase 3 [Source:HGNC Symbol;Acc:HGNC:9229]	-
ENSG00000147889	55.7273	41.47	47.9124	110.858	48.8699	53.6373	171.127	64.7567	44.2579	25.2143	481.754	414.543	81.4657	643.43	193.087	235.939	3506.53	105.788	192.406	296.625	66.3831	615.157	-3.21097	7.27e-09	7.85e-07	CDKN2A	9	21967753	21995301	-	4329	protein_coding	cyclin dependent kinase inhibitor 2A [Source:HGNC Symbol;Acc:HGNC:1787]	-
ENSG00000169575	11.1455	7.37245	5.32359	0	2.3839	7.36199	11.6678	0	7.55623	1.86773	30.2672	560.53	0	189.289	26.6327	22.2185	262.393	162.674	1.82376	162.764	5.46791	141.859	-4.69229	7.3e-09	7.85e-07	VPREB1	22	22244675	22245515	+	755	protein_coding	V-set pre-B cell surrogate light chain 1 [Source:HGNC Symbol;Acc:HGNC:12709]	-
ENSG00000134668	10.0309	394.426	101.148	93.4507	25.0309	102.016	538.661	91.2481	29.1455	5.60318	0	0	12.6724	0	0	0	0	0	1.82376	0	139.076	1.44962	6.58236	7.49e-09	8.03e-07	SPOCD1	1	31790422	31816051	-	7085	protein_coding	SPOC domain containing 1 [Source:HGNC Symbol;Acc:HGNC:26338]	-
ENSG00000164466	2580.18	1126.14	1466.65	1440.24	1624.63	1114.82	1309.71	2702.12	2144.89	2376.68	517.065	387.219	1047.29	392.317	700.06	719.455	337.533	884.227	836.192	645.73	1788.6	646.708	1.46758	7.69e-09	8.18e-07	SFXN1	5	175477062	175529742	+	7572	protein_coding	sideroflexin 1 [Source:HGNC Symbol;Acc:HGNC:16085]	-
ENSG00000225585	0	0	2.6618	0	0	0	3.88925	0	3.23839	1.86773	114.343	15.6137	1.81035	59.5344	14.2675	77.2356	26.2393	0	19.1494	61.6068	1.16572	38.98	-5.05485	7.69e-09	8.18e-07	IPPKP1	13	21103003	21104371	-	768	processed_pseudogene	inositol 1,3,4,5,6-pentakisphosphate 2-kinase pseudogene 1 [Source:HGNC Symbol;Acc:HGNC:39390]	-
ENSG00000088882	1817.83	505.013	219.598	480.08	185.944	146.188	842.023	450.354	641.2	907.715	7310.38	4039.25	453.492	2998.09	621.113	9100.05	13803.1	5059.85	1399.73	5263.96	619.594	5004.9	-3.01381	8.03e-09	8.51e-07	CPXM1	20	2794069	2800637	-	2391	protein_coding	carboxypeptidase X, M14 family member 1 [Source:HGNC Symbol;Acc:HGNC:15771]	-
ENSG00000172260	197.275	170.488	107.803	28.4017	54.8297	47.3271	5.83388	244.31	101.469	118.601	2230.53	284.949	1395.78	1813.51	1733.03	34.9147	174.134	2396.19	113.073	2230.01	107.634	1240.61	-3.5278	8.27e-09	8.71e-07	NEGR1	1	71395940	72282734	-	13406	protein_coding	neuronal growth regulator 1 [Source:HGNC Symbol;Acc:HGNC:17302]	-
ENSG00000165092	4165.06	1288.34	545.668	1352.29	1911.89	568.976	577.554	2179.65	1316.94	1889.2	147.973	124.129	65.1725	25.1876	34.242	59.2492	125.233	185.628	957.472	132.34	1579.56	185.663	3.08875	8.28e-09	8.71e-07	ALDH1A1	9	72900662	73080442	-	2849	protein_coding	aldehyde dehydrogenase 1 family member A1 [Source:HGNC Symbol;Acc:HGNC:402]	-
ENSG00000184500	304.271	985.144	416.571	723.785	83.4365	155.653	889.666	334.086	226.687	96.1879	36.1525	198.294	25.3449	13.7387	17.121	3.17407	2.38539	26.946	41.0345	11.4087	421.549	37.5599	3.4852	8.39e-09	8.76e-07	PROS1	3	93873033	93980003	-	5444	protein_coding	protein S [Source:HGNC Symbol;Acc:HGNC:9456]	-
ENSG00000267106	71.331	19.3527	29.2798	23.8208	56.0216	34.7065	72.9235	60.3415	37.7812	40.1561	163.948	160.04	107.716	125.175	72.2888	185.154	254.044	92.8138	95.7472	174.172	44.5715	143.11	-1.68538	8.39e-09	8.76e-07	ZNF561-AS1	19	9621291	9645896	+	4659	processed_transcript	ZNF561 antisense RNA 1 (head to head) [Source:HGNC Symbol;Acc:HGNC:27613]	-
ENSG00000245848	718.882	804.519	999.505	474.583	1219.36	1476.6	576.582	431.221	1967.86	1090.75	12042.2	1495.79	2286.47	5536.7	1379.19	10907.2	8379.89	1796.4	2439.27	5671.63	975.987	5193.46	-2.41172	8.56e-09	8.9e-07	CEBPA	19	33299934	33302564	-	2631	protein_coding	CCAAT enhancer binding protein alpha [Source:HGNC Symbol;Acc:HGNC:1833]	C/EBP
ENSG00000129038	170.526	70.9599	429.88	357.311	154.953	65.2062	88.4805	0	103.628	142.881	5.04454	30.4466	0	6.86936	2.8535	2.11604	0	12.974	0	0	158.383	6.03041	4.70546	8.66e-09	8.97e-07	LOXL1	15	73925989	73952137	+	3637	protein_coding	lysyl oxidase like 1 [Source:HGNC Symbol;Acc:HGNC:6665]	-
ENSG00000196460	270.835	80.1754	119.781	56.8034	140.65	22.086	11.6678	23.5479	178.111	182.103	789.471	1664.42	3289.4	230.505	442.293	322.697	578.458	817.361	322.805	555.221	108.576	901.263	-3.05318	8.93e-09	9.22e-07	RFX8	2	101397361	101474703	-	2854	protein_coding	RFX family member 8, lacking RFX DNA binding domain [Source:HGNC Symbol;Acc:HGNC:37253]	RFX
ENSG00000274736	17.8327	5.52934	70.5376	14.6589	2.3839	67.3096	14.5847	41.2088	32.3839	12.1402	21.0189	352.869	446.251	163.338	66.5818	126.963	633.322	215.568	445.908	76.8183	27.857	254.864	-3.19839	9.02e-09	9.28e-07	CCL23	17	36013056	36017968	-	738	protein_coding	C-C motif chemokine ligand 23 [Source:HGNC Symbol;Acc:HGNC:10622]	-
ENSG00000165646	49.04	248.82	79.8539	87.0374	145.418	60.9993	166.266	75.059	237.482	150.352	5.8853	33.5694	33.4914	29.7672	32.3397	56.0752	13.1197	12.974	41.0345	31.1837	130.033	28.944	2.16833	9.67e-09	9.9e-07	SLC18A2	10	117241073	117279430	+	4145	protein_coding	solute carrier family 18 member A2 [Source:HGNC Symbol;Acc:HGNC:10935]	-
ENSG00000224739	8.91637	0.921557	1.3309	5.4971	1.19195	1.05171	3.88925	5.88698	1.07946	12.1402	364.048	1.56137	0	781.58	8.56051	4.23209	1817.67	0	77.5096	583.363	4.19055	363.852	-6.43744	1.01e-08	1.03e-06	AC016735.1	2	43001355	43006060	-	237	lincRNA	novel transcript	-
ENSG00000278828	529.41	1928.82	397.939	993.143	208.591	1029.63	2878.05	1377.55	140.33	50.4286	71.4643	66.3581	107.716	70.2201	206.403	45.495	312.487	123.752	67.479	33.4654	953.388	110.484	3.11059	1.02e-08	1.04e-06	HIST1H3H	6	27810064	27811300	+	1237	protein_coding	histone cluster 1 H3 family member h [Source:HGNC Symbol;Acc:HGNC:4775]	-
ENSG00000108932	43.4673	449.72	1084.68	428.774	749.736	328.134	292.666	14.7174	193.224	98.0556	8.40757	53.0865	65.1725	6.1061	78.9469	55.0172	8.34888	35.9279	48.3295	18.2539	368.318	37.7597	3.28632	1.04e-08	1.05e-06	SLC16A6	17	68267026	68291267	-	4061	protein_coding	solute carrier family 16 member 6 [Source:HGNC Symbol;Acc:HGNC:10927]	-
ENSG00000198168	1919.25	1292.02	1310.94	1059.11	1143.08	931.817	1373.88	1957.42	1945.19	1909.75	552.377	214.688	623.665	688.462	325.299	1105.63	401.939	481.035	484.207	419.078	1484.24	529.638	1.48679	1.04e-08	1.05e-06	SVIP	11	22813799	22830299	-	5263	protein_coding	small VCP interacting protein [Source:HGNC Symbol;Acc:HGNC:25238]	-
ENSG00000234177	0	0	0	0	0	0	0	0	0	0	318.647	12.4909	0	162.575	1.90234	89.9319	44.1298	0	10.9425	170.369	0	81.0988	-8.6666	1.08e-08	1.08e-06	LINC01114	2	104746638	104757719	-	3751	lincRNA	long intergenic non-protein coding RNA 1114 [Source:HGNC Symbol;Acc:HGNC:49245]	-
ENSG00000235888	17.8327	17.5096	1.3309	34.815	20.2631	10.5171	0	8.83046	9.71516	5.60318	55.4899	408.297	19.0087	41.9794	93.2145	161.877	935.074	11.976	66.5671	104.199	12.6417	189.768	-3.90319	1.11e-08	1.11e-06	AF064858.1	21	38988707	39006153	-	1412	lincRNA	novel transcript	-
ENSG00000185567	4.45819	15.6665	0	5.4971	9.5356	52.5856	25.2801	23.5479	28.066	13.0741	256.431	173.312	46.1639	132.044	124.603	263.448	121.655	29.94	27.3563	344.542	17.7711	151.949	-3.09492	1.11e-08	1.11e-06	AHNAK2	14	104937244	104978357	-	18771	protein_coding	AHNAK nucleoprotein 2 [Source:HGNC Symbol;Acc:HGNC:20125]	-
ENSG00000169908	34.5509	20.2742	47.9124	213.471	14.3034	4.20685	100.148	61.8133	65.8472	14.9418	1.68151	0	16.2931	1.52652	11.414	2.11604	2.38539	4.98999	1.82376	3.04231	57.7469	4.52727	3.67949	1.13e-08	1.12e-06	TM4SF1	3	149369022	149377865	-	3668	protein_coding	transmembrane 4 L six family member 1 [Source:HGNC Symbol;Acc:HGNC:11853]	-
ENSG00000155792	162.724	109.665	39.927	31.1502	64.3653	53.6373	135.152	120.683	83.1186	127.005	1742.05	586.293	181.94	1063.22	47.5584	1840.96	473.501	63.8719	162.314	1908.29	92.7427	807	-3.12125	1.16e-08	1.15e-06	DEPTOR	8	119873717	120050913	+	2622	protein_coding	DEP domain containing MTOR interacting protein [Source:HGNC Symbol;Acc:HGNC:22953]	-
ENSG00000137216	1672.93	1169.46	1152.56	1654.63	1183.61	1264.16	1365.13	2323.88	1421.65	1183.2	526.314	330.229	467.07	495.357	479.389	371.366	825.346	772.451	884.522	198.511	1439.12	535.055	1.42782	1.16e-08	1.15e-06	TMEM63B	6	44126914	44155519	+	4425	protein_coding	transmembrane protein 63B [Source:HGNC Symbol;Acc:HGNC:17735]	-
ENSG00000248516	6.68728	23.9605	25.2871	9.16183	1.19195	6.31027	65.145	8.83046	6.47677	0	0	0	0	0	0	0	0	0	1.82376	0	15.3051	0.182376	5.94431	1.18e-08	1.16e-06	AC105415.1	4	4321962	4334182	+	1416	lincRNA	novel transcript	-
ENSG00000280913	2.22909	0	0	0	0	0	0	0	0	3.73545	10.0891	68.7001	4.52587	11.4489	34.242	13.7543	27.432	8.98199	3.64751	13.6904	0.596454	19.6512	-4.9597	1.24e-08	1.21e-06	CTSLP2	10	46753605	46759740	+	1476	transcribed_unprocessed_pseudogene	cathepsin L pseudogene 2 [Source:NCBI gene;Acc:1517]	-
ENSG00000102230	195.046	422.994	99.8174	163.081	13.1114	140.929	526.021	241.366	79.8802	91.5185	9.24832	39.0342	20.819	25.1876	2.8535	61.3653	9.54158	14.97	7.29502	51.7193	197.377	24.2034	3.02614	1.25e-08	1.23e-06	PCYT1B	X	24558087	24672677	-	5555	protein_coding	phosphate cytidylyltransferase 1, choline, beta [Source:HGNC Symbol;Acc:HGNC:8755]	-
ENSG00000119227	94.7364	62.6658	49.2433	59.5519	76.2848	68.3613	83.6189	54.4545	88.5159	134.476	215.234	138.962	376.552	125.938	121.749	226.417	207.529	285.428	233.441	152.876	77.1909	208.413	-1.42929	1.3e-08	1.27e-06	PIGZ	3	196946343	196969060	-	3211	protein_coding	phosphatidylinositol glycan anchor biosynthesis class Z [Source:HGNC Symbol;Acc:HGNC:30596]	-
ENSG00000175899	113.684	565.836	260.856	1530.94	25.0309	448.029	139.041	1953	688.697	251.209	77.3496	61.674	23.5345	197.685	26.6327	47.611	31.0101	37.9239	29.1801	113.326	597.633	64.5927	3.20772	1.36e-08	1.32e-06	A2M	12	9067664	9116229	-	6384	protein_coding	alpha-2-macroglobulin [Source:HGNC Symbol;Acc:HGNC:7]	-
ENSG00000155592	36.78	63.5874	58.5595	76.9594	58.4055	74.6716	65.145	58.8698	61.5293	104.593	151.336	219.372	98.664	202.264	143.626	178.806	109.728	127.744	111.249	176.454	65.91	151.924	-1.20261	1.43e-08	1.38e-06	ZKSCAN2	16	25236001	25257931	-	7970	protein_coding	zinc finger with KRAB and SCAN domains 2 [Source:HGNC Symbol;Acc:HGNC:25677]	zf-C2H2
ENSG00000174175	596.282	3389.49	668.111	1370.61	157.337	714.113	4315.13	679.946	539.731	141.013	519.588	48.4024	95.0433	7.63262	76.0934	122.731	71.5618	54.8899	129.487	82.1424	1257.18	120.757	3.37992	1.5e-08	1.44e-06	SELP	1	169588849	169630193	-	3490	protein_coding	selectin P [Source:HGNC Symbol;Acc:HGNC:10721]	-
ENSG00000164398	3126.3	891.145	967.563	1325.72	188.328	374.41	598.945	1642.47	698.412	569.656	380.863	17.175	283.319	220.583	90.3609	32.7987	102.572	180.638	134.046	71.4943	1038.29	151.385	2.77754	1.53e-08	1.47e-06	ACSL6	5	131949973	132012243	-	13013	protein_coding	acyl-CoA synthetase long chain family member 6 [Source:HGNC Symbol;Acc:HGNC:16496]	-
ENSG00000198964	1993.92	970.399	690.736	1096.67	834.365	911.835	710.761	1760.21	1133.43	1096.35	562.466	411.42	459.828	578.553	475.584	345.973	273.128	392.213	656.552	431.247	1119.87	458.696	1.28703	1.64e-08	1.57e-06	SGMS1	10	50305586	50625163	-	6429	protein_coding	sphingomyelin synthase 1 [Source:HGNC Symbol;Acc:HGNC:29799]	-
ENSG00000187824	218.451	168.645	95.8247	86.1212	103.7	140.929	75.8404	82.4177	89.5953	134.476	573.396	288.853	329.483	470.933	295.813	445.427	285.055	163.672	174.169	743.084	119.6	376.988	-1.65594	1.76e-08	1.68e-06	TMEM220	17	10699015	10730316	-	3508	protein_coding	transmembrane protein 220 [Source:HGNC Symbol;Acc:HGNC:33757]	-
ENSG00000272396	15.6037	3.68623	155.715	46.7253	33.3746	10.5171	3.88925	5.88698	22.6687	1.86773	0	0	0	0	0	5.29011	0	0.997998	0	0	29.9935	0.628811	5.67671	1.76e-08	1.68e-06	AC005392.3	19	43360685	43368970	-	459	antisense	novel transcript, antisense to CD177	-
ENSG00000153094	1571.51	1154.71	3276.67	1977.12	2015.59	1079.06	1082.18	1632.16	1120.48	1327.95	272.405	388	343.966	575.5	891.244	204.198	441.298	392.213	1057.78	337.696	1623.74	490.43	1.72704	1.77e-08	1.68e-06	BCL2L11	2	111119378	111168447	+	6658	protein_coding	BCL2 like 11 [Source:HGNC Symbol;Acc:HGNC:994]	-
ENSG00000184937	2.22909	27.6467	0	0	0	0	7.7785	0	0	14.9418	148.814	347.404	82.3708	137.387	37.0955	13.7543	605.89	11.976	120.368	136.904	5.25961	164.196	-4.94248	1.78e-08	1.68e-06	WT1	11	32387775	32435630	-	4113	protein_coding	Wilms tumor 1 [Source:HGNC Symbol;Acc:HGNC:12796]	zf-C2H2
ENSG00000197119	660.926	535.424	653.471	392.126	487.507	1556.53	679.647	619.604	560.241	957.209	2256.59	1257.68	2619.57	2795.07	856.051	7004.11	3011.56	2937.11	1033.16	3320.68	710.269	2709.16	-1.9313	1.79e-08	1.69e-06	SLC25A29	14	100291111	100306547	-	7451	protein_coding	solute carrier family 25 member 29 [Source:HGNC Symbol;Acc:HGNC:20116]	-
ENSG00000099889	1417.7	699.461	407.255	1126.91	227.662	458.547	1086.07	1738.13	841.98	802.188	162.266	210.784	217.242	493.067	76.0934	130.137	306.523	265.468	189.671	132.34	880.591	218.359	2.01155	1.85e-08	1.74e-06	ARVCF	22	19969896	20016808	-	5621	protein_coding	ARVCF, delta catenin family member [Source:HGNC Symbol;Acc:HGNC:728]	-
ENSG00000160953	861.544	653.384	497.756	629.418	463.668	641.544	758.404	610.774	527.857	779.775	1394.82	1669.88	1125.13	1383.03	866.514	1438.91	1765.19	1066.86	845.311	2021.61	642.413	1357.73	-1.07931	1.87e-08	1.75e-06	MUM1	19	1354711	1378431	+	9876	protein_coding	melanoma associated antigen (mutated) 1 [Source:HGNC Symbol;Acc:HGNC:29641]	-
ENSG00000267218	2.22909	1.84311	15.9708	5.4971	4.7678	7.36199	26.2525	0	21.5892	17.7434	1874.05	22.6398	13.5776	42.7427	0	587.202	75.1399	25.948	43.7701	451.022	10.3255	313.609	-4.92188	1.9e-08	1.77e-06	AC005336.2	19	15902300	15903238	-	939	processed_pseudogene	polymerase (RNA) mitochondrial (DNA directed) (POLRMT) pseudogene	-
ENSG00000188070	246.315	253.428	91.832	304.173	134.69	267.135	388.925	220.762	169.476	188.64	577.6	905.592	462.544	892.253	296.764	970.206	957.736	779.437	279.947	1085.34	226.538	720.742	-1.66874	1.94e-08	1.8e-06	C11orf95	11	63759892	63768775	-	5948	protein_coding	chromosome 11 open reading frame 95 [Source:HGNC Symbol;Acc:HGNC:28449]	-
ENSG00000023909	4990.94	2169.34	2160.05	3154.42	2164.58	924.455	1241.64	4365.19	2031.55	2786.65	434.671	167.066	856.295	1823.43	366.2	227.475	221.842	538.919	400.314	447.98	2598.88	548.419	2.24417	1.94e-08	1.8e-06	GCLM	1	93885205	93909456	-	5420	protein_coding	glutamate-cysteine ligase modifier subunit [Source:HGNC Symbol;Acc:HGNC:4312]	-
ENSG00000148175	16172.1	8650.65	28867.2	17893.1	19039	6054.71	9290.45	12268.5	22217.5	15779.5	5759.18	818.156	3413.41	4945.94	2931.5	6719.5	7183.61	2748.49	4169.11	3999.12	15623.3	4268.8	1.87182	1.99e-08	1.83e-06	STOM	9	121338988	121370304	-	3198	protein_coding	stomatin [Source:HGNC Symbol;Acc:HGNC:3383]	-
ENSG00000174059	506.004	674.579	159.708	208.89	110.851	133.567	357.811	181.025	335.713	367.942	11770.6	9083.25	23.5345	5888.57	71.3376	17982.1	8773.48	126.746	14.59	7268.08	303.609	6100.23	-4.32841	1.99e-08	1.83e-06	CD34	1	207880972	207911402	-	9219	protein_coding	CD34 molecule [Source:HGNC Symbol;Acc:HGNC:1662]	-
ENSG00000119280	1121.23	927.086	409.917	1315.64	222.895	375.461	1308.73	1776.4	578.592	706	163.107	133.497	140.302	407.582	54.2166	105.802	326.799	283.432	217.027	136.143	874.195	196.791	2.15139	2.02e-08	1.85e-06	C1orf198	1	230837119	230869589	-	5161	protein_coding	chromosome 1 open reading frame 198 [Source:HGNC Symbol;Acc:HGNC:25900]	-
ENSG00000088053	182.786	845.067	177.01	535.051	52.4458	271.342	1276.65	58.8698	97.1516	34.5529	2.52227	70.2615	58.8363	30.5305	19.9745	4.23209	17.8905	2.994	62.9196	20.5356	353.092	29.0697	3.60085	2.02e-08	1.85e-06	GP6	19	55013705	55038264	-	2703	protein_coding	glycoprotein VI platelet [Source:HGNC Symbol;Acc:HGNC:14388]	-
ENSG00000276231	168.297	624.815	101.148	199.728	365.929	584.752	487.129	435.636	369.176	335.257	1239.28	1274.86	722.329	1273.12	379.516	3337	2612.01	1060.87	1240.15	2328.13	367.187	1546.73	-2.07431	2.03e-08	1.85e-06	PIK3R6	17	8802723	8867677	-	3564	protein_coding	phosphoinositide-3-kinase regulatory subunit 6 [Source:HGNC Symbol;Acc:HGNC:27101]	-
ENSG00000164076	0	0	0	0	0	2.10342	0	0	0	0	1.68151	148.33	5.43104	1.52652	0	21.1604	36.9736	51.8959	1.82376	6.08462	0.210342	27.4907	-6.52888	2.08e-08	1.89e-06	CAMKV	3	49857988	49870222	-	3900	protein_coding	CaM kinase like vesicle associated [Source:HGNC Symbol;Acc:HGNC:28788]	-
ENSG00000021826	59.071	18.4311	2.6618	77.8756	23.839	10.5171	11.6678	60.3415	12.9535	27.082	1.68151	0	7.24139	0	6.65818	2.11604	0	1.996	0	1.52115	30.444	2.12143	3.85097	2.1e-08	1.9e-06	CPS1	2	210477682	210679107	+	10775	protein_coding	carbamoyl-phosphate synthase 1 [Source:HGNC Symbol;Acc:HGNC:2323]	-
ENSG00000140876	4.45819	11.0587	2.6618	12.8266	7.1517	10.5171	15.557	25.0197	6.47677	29.8836	42.0378	94.4627	40.7328	43.5059	23.7792	47.611	70.3691	35.9279	66.5671	67.6914	12.5611	53.2685	-2.0815	2.21e-08	2e-06	NUDT7	16	77722492	77742260	+	1638	protein_coding	nudix hydrolase 7 [Source:HGNC Symbol;Acc:HGNC:8054]	-
ENSG00000140873	1.11455	0	0	0	0	0	0	0	0	0	22.7004	17.9557	0	27.4774	37.0955	27.5086	19.0832	0	0	61.6068	0.111455	21.3428	-6.45295	2.26e-08	2.03e-06	ADAMTS18	16	77247813	77435114	-	6678	protein_coding	ADAM metallopeptidase with thrombospondin type 1 motif 18 [Source:HGNC Symbol;Acc:HGNC:17110]	-
ENSG00000223561	0	0	0	0	2.3839	2.10342	0	0	0	0	15.1336	1.56137	8.14657	21.3713	85.6051	12.6963	4.77079	7.98399	5.47127	11.4087	0.448732	17.4149	-5.29272	2.37e-08	2.13e-06	AC005165.1	7	25593351	25750994	-	2968	lincRNA	uncharacterized LOC646588 [Source:NCBI gene;Acc:646588]	-
ENSG00000062282	258.575	1371.28	10032.3	2535.99	3372.03	1004.39	1072.46	447.41	1342.85	162.492	29.4265	53.8671	261.595	9.15914	326.251	366.076	147.894	385.227	172.345	28.9019	2159.98	178.074	3.60093	2.4e-08	2.14e-06	DGAT2	11	75759512	75801535	+	7905	protein_coding	diacylglycerol O-acyltransferase 2 [Source:HGNC Symbol;Acc:HGNC:16940]	-
ENSG00000225783	472.568	1320.59	7262.71	2852.08	1242.01	1040.14	2143.95	470.958	1409.78	822.733	240.456	67.1387	379.268	119.832	652.501	154.471	48.9006	290.418	445.908	402.345	1903.75	280.124	2.76456	2.47e-08	2.2e-06	MIAT	22	26646428	26676475	+	11829	lincRNA	myocardial infarction associated transcript [Source:HGNC Symbol;Acc:HGNC:33425]	-
ENSG00000163430	402.351	470.915	453.836	3279.94	56.0216	29.4479	618.391	653.454	497.632	200.78	92.4832	17.175	162.931	127.465	9.51168	19.0444	17.8905	73.8519	41.9464	54.7616	666.277	61.7061	3.43175	2.49e-08	2.21e-06	FSTL1	3	120392293	120451253	-	8727	protein_coding	follistatin like 1 [Source:HGNC Symbol;Acc:HGNC:3972]	-
ENSG00000168807	289.782	851.518	862.422	891.446	1460.14	824.542	963.562	286.99	1205.76	740.553	89.1202	29.666	268.837	89.3017	351.932	119.557	36.9736	178.642	378.429	115.608	837.671	165.807	2.33705	2.5e-08	2.22e-06	SNTB2	16	69187129	69309052	+	9875	protein_coding	syntrophin beta 2 [Source:HGNC Symbol;Acc:HGNC:11169]	-
ENSG00000249992	173.869	549.248	218.267	177.74	290.836	435.409	1055.93	320.84	117.661	93.3863	21.8597	31.2273	48.8794	9.15914	8.56051	16.9284	107.343	135.728	31.9157	3.04231	343.319	41.4643	3.05379	2.62e-08	2.31e-06	TMEM158	3	45224466	45226278	-	1813	protein_coding	transmembrane protein 158 (gene/pseudogene) [Source:HGNC Symbol;Acc:HGNC:30293]	-
ENSG00000267296	64.6437	37.7838	31.9416	27.4855	45.2941	67.3096	28.1971	39.7371	44.2579	56.9656	344.71	49.183	86.8967	527.414	34.242	408.397	368.543	60.8779	144.989	393.219	44.3616	241.847	-2.44662	2.63e-08	2.31e-06	CEBPA-DT	19	33302857	33305054	+	2198	antisense	CEBPA divergent transcript [Source:HGNC Symbol;Acc:HGNC:25710]	-
ENSG00000173083	617.459	2063.37	12284.2	2503.01	6020.54	1649.08	1597.51	295.821	797.722	204.516	161.425	201.416	204.569	12.9755	213.062	431.673	176.519	124.75	897.288	120.932	2803.32	254.461	3.46172	2.65e-08	2.32e-06	HPSE	4	83292461	83335153	-	4721	protein_coding	heparanase [Source:HGNC Symbol;Acc:HGNC:5164]	-
ENSG00000249242	59.071	47.9209	38.5961	98.9478	7.1517	16.8274	36.9479	30.9066	15.1125	24.2804	3.36303	8.58751	3.6207	8.39588	13.3164	2.11604	0	1.996	0	4.56346	37.5762	4.5959	3.01289	2.7e-08	2.36e-06	TMEM150C	4	82483170	82562357	-	3671	protein_coding	transmembrane protein 150C [Source:HGNC Symbol;Acc:HGNC:37263]	-
ENSG00000271105	2.22909	3.68623	2.6618	3.66473	9.5356	4.20685	0.972313	0	4.31785	0.933863	58.853	22.6398	48.8794	101.514	25.6815	41.2629	1.1927	1.996	4.55939	161.242	3.22083	46.7821	-3.86085	2.84e-08	2.47e-06	SCML2P2	16	25069570	25070109	+	540	processed_pseudogene	SCML2 pseudogene 2 [Source:HGNC Symbol;Acc:HGNC:44330]	-
ENSG00000100744	601.855	383.368	1208.46	491.074	715.17	294.479	294.611	544.545	900.271	463.196	274.087	195.171	229.009	246.534	260.62	204.198	233.769	179.64	252.59	202.314	589.703	227.793	1.37148	2.87e-08	2.49e-06	GSKIP	14	96363452	96387288	+	4567	protein_coding	GSK3B interacting protein [Source:HGNC Symbol;Acc:HGNC:20343]	-
ENSG00000182247	13.3746	120.724	50.5741	55.8872	67.9411	214.549	87.5082	76.5307	60.4499	40.1561	717.166	199.855	144.828	372.472	167.406	671.844	636.9	150.698	328.276	438.093	78.7695	382.754	-2.27975	2.89e-08	2.49e-06	UBE2E2	3	23203020	23591793	+	3274	protein_coding	ubiquitin conjugating enzyme E2 E2 [Source:HGNC Symbol;Acc:HGNC:12478]	-
ENSG00000134986	1184.76	683.795	423.226	397.623	414.798	472.219	464.766	557.791	1022.25	1329.82	3795.18	2258.52	2443.97	2945.43	525.996	5341.95	4669.41	1163.67	1293.04	5286.01	695.105	2972.32	-2.09614	2.89e-08	2.49e-06	NREP	5	111662621	111997464	-	9337	protein_coding	neuronal regeneration related protein [Source:HGNC Symbol;Acc:HGNC:16834]	-
ENSG00000198720	80.2473	76.4892	47.9124	40.3121	27.4148	97.8092	147.792	22.0762	68.0061	64.4365	185.807	252.941	271.552	864.776	114.14	555.462	281.476	234.53	98.4828	224.37	67.2495	308.354	-2.19445	2.89e-08	2.49e-06	ANKRD13B	17	29589769	29614761	+	3971	protein_coding	ankyrin repeat domain 13B [Source:HGNC Symbol;Acc:HGNC:26363]	-
ENSG00000272927	18.9473	12.9018	7.98539	8.24565	7.1517	13.6723	40.8371	17.6609	5.39731	12.1402	82.3942	23.4205	27.1552	105.33	38.9979	94.164	101.379	52.8939	41.0345	82.1424	14.494	64.8912	-2.15781	2.95e-08	2.53e-06	AC107464.3	4	661209	661945	-	737	antisense	novel transcript, antisense to PDE6B	-
ENSG00000148154	1793.31	1799.8	11031.8	4128.32	8361.53	2136.03	1052.04	1333.4	9280.13	7293.47	546.492	740.868	1703.54	1221.98	1005.38	470.82	508.089	1678.63	700.322	681.477	4820.98	925.761	2.38057	2.99e-08	2.55e-06	UGCG	9	111896766	111935369	+	4615	protein_coding	UDP-glucose ceramide glucosyltransferase [Source:HGNC Symbol;Acc:HGNC:12524]	-
ENSG00000130518	96.9655	221.174	134.421	92.5345	370.696	236.635	421.012	267.857	61.5293	155.021	534.721	823.621	534.053	867.066	948.314	608.363	731.123	772.451	320.069	1118.81	205.785	725.859	-1.81891	2.99e-08	2.55e-06	IQCN	19	18257097	18274509	-	9154	protein_coding	IQ motif containing N [Source:HGNC Symbol;Acc:HGNC:29350]	-
ENSG00000204010	4821.53	1116.93	842.459	1617.98	362.353	1393.52	383.091	1661.6	2245.28	964.68	268.201	0	327.673	70.2201	83.7028	16.9284	42.9371	37.9239	380.253	124.735	1540.94	135.257	3.50973	3.08e-08	2.61e-06	IFIT1B	10	89378056	89385205	+	1972	protein_coding	interferon induced protein with tetratricopeptide repeats 1B [Source:HGNC Symbol;Acc:HGNC:23442]	-
ENSG00000107186	62.4146	59.9012	26.618	166.745	4.7678	6.31027	3.88925	8.83046	32.3839	19.6111	0	0	0	7.63262	0	2.11604	0	0	0	3.04231	39.1472	1.2791	4.88598	3.08e-08	2.61e-06	MPDZ	9	13105704	13279590	-	11273	protein_coding	multiple PDZ domain crumbs cell polarity complex component [Source:HGNC Symbol;Acc:HGNC:7208]	-
ENSG00000109272	30.0928	494.876	242.224	520.392	14.3034	140.929	670.896	644.624	26.9865	6.53704	0	0	24.4397	0	3.80467	0	1.1927	0	0	0	279.186	2.94371	6.56852	3.14e-08	2.65e-06	PF4V1	4	73853189	73854155	+	522	protein_coding	platelet factor 4 variant 1 [Source:HGNC Symbol;Acc:HGNC:8862]	-
ENSG00000128590	566.19	389.818	1483.95	1066.44	702.058	860.301	461.849	392.956	768.577	550.045	281.654	208.442	167.457	292.329	223.524	417.919	238.539	206.586	348.337	274.568	724.218	265.936	1.4453	3.23e-08	2.7e-06	DNAJB9	7	108569568	108574850	+	2837	protein_coding	DnaJ heat shock protein family (Hsp40) member B9 [Source:HGNC Symbol;Acc:HGNC:6968]	-
ENSG00000245213	60.1855	57.1365	33.2725	42.1444	85.8204	70.4647	75.8404	39.7371	61.5293	74.709	134.521	156.137	112.242	235.848	162.65	211.604	140.738	73.8519	102.13	207.638	60.084	153.736	-1.35312	3.23e-08	2.7e-06	AC105285.1	4	173131928	173169652	-	3367	antisense	uncharacterized LOC101930370 [Source:NCBI gene;Acc:101930370]	-
ENSG00000081985	141.547	163.116	94.4938	157.584	40.5263	74.6716	129.318	61.8133	41.0196	156.889	10.0891	859.532	16.2931	25.9509	42.8026	13.7543	23.8539	15.968	31.9157	9.12693	106.098	104.929	2.0861	3.23e-08	2.7e-06	IL12RB2	1	67307364	67397090	+	4423	protein_coding	interleukin 12 receptor subunit beta 2 [Source:HGNC Symbol;Acc:HGNC:5972]	-
ENSG00000123091	3160.85	7387.2	4336.07	3396.29	3006.1	3097.29	8968.62	3229.01	3315.03	2076.91	1695.81	2446.66	1220.17	862.486	594.48	1979.56	1249.95	895.205	1269.33	1165.2	4197.34	1337.89	1.64953	3.24e-08	2.7e-06	RNF11	1	51236271	51273455	+	3122	protein_coding	ring finger protein 11 [Source:HGNC Symbol;Acc:HGNC:10056]	-
ENSG00000196914	3738.19	5050.13	2577.95	4706.43	1386.24	1330.42	3199.88	3670.53	2095.24	2595.2	1036.65	39.0342	842.717	1174.66	573.554	73.0035	146.702	246.506	499.709	484.488	3035.02	511.703	2.56807	3.3e-08	2.74e-06	ARHGEF12	11	120336914	120489936	+	24404	protein_coding	Rho guanine nucleotide exchange factor 12 [Source:HGNC Symbol;Acc:HGNC:14193]	-
ENSG00000110693	2361.72	1330.73	915.658	2379.33	410.031	553.201	417.122	2035.42	1327.74	1622.12	261.475	49.183	448.966	589.238	113.189	23.2765	66.791	203.592	236.176	149.073	1335.31	214.096	2.64025	3.3e-08	2.74e-06	SOX6	11	15966449	16739591	-	19636	protein_coding	SRY-box 6 [Source:HGNC Symbol;Acc:HGNC:16421]	HMG
ENSG00000259425	3.34364	21.1958	0	0.916183	4.7678	3.15514	1.94463	14.7174	2.15892	8.40476	77.3496	122.567	3.6207	219.819	21.8769	64.5394	2.38539	44.9099	111.249	130.819	6.06043	79.9137	-3.7227	3.37e-08	2.78e-06	AC011767.1	15	22770523	22776199	-	1623	transcribed_unprocessed_pseudogene	Golgin subfamily A member 6 pseudogene	-
ENSG00000167768	752.319	370.466	323.408	159.416	705.634	943.386	213.909	437.108	307.647	100.857	216.074	1.56137	38.0173	18.3183	7.60934	46.553	71.5618	12.974	47.4177	9.88751	431.415	46.9975	3.19879	3.37e-08	2.78e-06	KRT1	12	52674736	52680407	-	2488	protein_coding	keratin 1 [Source:HGNC Symbol;Acc:HGNC:6412]	-
ENSG00000231999	30.0928	58.0581	27.9489	21.9884	23.839	64.1544	62.228	48.5676	20.5098	39.2222	115.184	86.6558	105	75.5629	70.3864	108.976	146.702	109.78	105.778	155.158	39.6609	107.918	-1.44089	3.39e-08	2.79e-06	LRRC8C-DT	1	89583241	89632894	-	2088	antisense	LRRC8C divergent transcript [Source:HGNC Symbol;Acc:HGNC:53731]	-
ENSG00000165406	6816.57	5415.99	5025.47	6358.31	6086.1	5421.58	5047.28	7392.57	6218.78	5264.18	3722.87	869.681	2029.4	4133.06	1914.7	2583.69	3278.72	1797.4	2005.22	2309.87	5904.68	2464.46	1.26058	3.47e-08	2.84e-06	2026-03-08	10	45454585	45594906	-	7539	protein_coding	membrane associated ring-CH-type finger 8 [Source:HGNC Symbol;Acc:HGNC:23356]	-
ENSG00000147145	16.7182	1.84311	7.98539	16.4913	9.5356	1.05171	0	0	17.2714	14.0079	249.705	77.2876	137.586	293.856	58.0212	99.4541	3.57809	7.98399	22.7969	330.091	8.49046	128.036	-3.91086	3.47e-08	2.84e-06	LPAR4	X	78747709	78757094	+	3113	protein_coding	lysophosphatidic acid receptor 4 [Source:HGNC Symbol;Acc:HGNC:4478]	-
ENSG00000133454	8.91637	66.3521	7.98539	21.0722	7.1517	3.15514	53.4772	32.3784	17.2714	21.4788	284.176	1.56137	1.81035	6725.1	177.868	1336.28	14.3124	5.98799	3.64751	6909.09	23.9239	1545.98	-6.01295	3.49e-08	2.85e-06	MYO18B	22	25742144	26031041	+	9706	protein_coding	myosin XVIIIB [Source:HGNC Symbol;Acc:HGNC:18150]	-
ENSG00000019102	114.798	1364.83	322.077	306.005	76.2848	334.445	1877.54	553.376	115.502	24.2804	11.7706	41.3762	52.5001	6.1061	57.0701	6.34813	53.6714	5.98799	155.931	9.88751	508.913	40.0649	3.66782	3.51e-08	2.85e-06	VSIG2	11	124747472	124752238	-	1432	protein_coding	V-set and immunoglobulin domain containing 2 [Source:HGNC Symbol;Acc:HGNC:17149]	-
ENSG00000262155	4.45819	27.6467	11.9781	23.8208	33.3746	43.1202	32.0863	39.7371	14.033	16.8095	91.6425	95.2433	163.837	280.88	41.8514	133.311	57.2495	54.8899	43.7701	416.036	24.7064	137.871	-2.48289	3.83e-08	3.11e-06	LINC02175	16	25066937	25068943	+	1875	lincRNA	long intergenic non-protein coding RNA 2175 [Source:HGNC Symbol;Acc:HGNC:27550]	-
ENSG00000125247	318.76	275.545	286.143	338.072	224.087	357.582	421.012	259.027	195.383	323.116	857.572	467.629	1005.65	824.323	405.198	845.36	554.604	576.843	407.609	997.117	299.873	694.19	-1.21056	3.9e-08	3.15e-06	TMTC4	13	100603927	100675093	-	6272	protein_coding	transmembrane and tetratricopeptide repeat containing 4 [Source:HGNC Symbol;Acc:HGNC:25904]	-
ENSG00000124785	13.3746	40.5485	186.326	48.5577	156.145	21.0342	9.72313	19.1327	18.3509	3.73545	5.04454	0	3.6207	9.15914	5.70701	2.11604	2.38539	5.98799	0	0	51.6928	3.40208	3.92178	4.03e-08	3.25e-06	NRN1	6	5997999	6007605	-	2328	protein_coding	neuritin 1 [Source:HGNC Symbol;Acc:HGNC:17972]	-
ENSG00000108018	0	0.921557	0	0	0	0	3.88925	0	0	0	227.004	18.7364	0	703.728	36.1444	84.6418	4.77079	0	7.29502	698.21	0.481081	178.053	-8.40019	4.09e-08	3.29e-06	SORCS1	10	106573663	107164534	-	9964	protein_coding	sortilin related VPS10 domain containing receptor 1 [Source:HGNC Symbol;Acc:HGNC:16697]	-
ENSG00000285662	1.11455	0.921557	0	0	0	0	0	0	0	0.933863	5.04454	51.5251	0	7.63262	75.1423	6.34813	40.5517	0	8.2069	14.451	0.296997	20.8902	-5.84315	4.14e-08	3.32e-06	AL731733.1	10	46740571	46751733	+	1199	lincRNA	novel transcript	-
ENSG00000182796	218.451	338.211	183.664	264.777	424.334	395.444	429.762	437.108	266.627	287.63	573.396	1022.69	573.88	621.295	535.508	575.564	679.837	841.313	664.759	757.535	324.601	684.578	-1.07694	4.32e-08	3.46e-06	TMEM198B	12	55829608	55836246	+	4377	transcribed_unitary_pseudogene	transmembrane protein 198B (pseudogene) [Source:HGNC Symbol;Acc:HGNC:43629]	-
ENSG00000214491	13.3746	3.68623	2.6618	1.83237	2.3839	0	19.4463	38.2653	8.6357	6.53704	0	0	0	0	0	0	0	0	0	0	9.68232	0	5.84982	4.38e-08	3.49e-06	SEC14L6	22	30522799	30546682	-	3392	protein_coding	SEC14 like lipid binding 6 [Source:HGNC Symbol;Acc:HGNC:40047]	-
ENSG00000183496	374.488	137.312	75.8612	108.11	47.678	158.809	201.269	300.236	74.4829	228.796	1058.51	792.393	319.526	1598.27	63.7282	2524.44	1582.71	432.133	304.567	2977.66	170.704	1165.39	-2.77145	4.5e-08	3.58e-06	MEX3B	15	82041778	82046141	-	4364	protein_coding	mex-3 RNA binding family member B [Source:HGNC Symbol;Acc:HGNC:25297]	-
ENSG00000154917	1995.04	1758.33	862.422	1025.21	342.09	371.254	2678.72	2556.42	664.949	945.069	355.64	94.4627	251.638	248.823	95.1168	89.9319	667.91	343.311	248.031	71.4943	1319.95	246.636	2.42068	4.53e-08	3.59e-06	RAB6B	3	133824239	133895836	-	6005	protein_coding	RAB6B, member RAS oncogene family [Source:HGNC Symbol;Acc:HGNC:14902]	-
ENSG00000237950	16.7182	25.8036	5.32359	4.58092	8.34365	12.6205	6.80619	8.83046	4.31785	14.0079	24.3819	39.0342	38.9225	62.5875	36.1444	39.1468	60.8275	35.9279	19.1494	49.4375	10.7353	40.556	-1.90372	4.66e-08	3.68e-06	AL357079.1	1	43944370	43946551	-	557	antisense	novel transcript	-
ENSG00000259268	2.22909	11.0587	10.6472	15.5751	63.1733	8.4137	11.6678	0	6.47677	0	0	0	0	0	0	1.05802	0	0	0	0	12.9242	0.105802	5.98622	4.93e-08	3.87e-06	AC007950.1	15	63456294	63469351	-	615	lincRNA	novel transcript	-
ENSG00000110455	1146.87	1264.38	801.201	392.126	1306.38	1193.69	1320.4	1040.52	623.929	2062.9	3780.88	2190.6	2944.53	5385.58	2483.5	4734.65	2477.23	2915.15	1438.03	6973.73	1115.24	3532.39	-1.66326	5.31e-08	4.16e-06	ACCS	11	44065925	44084222	+	5826	protein_coding	1-aminocyclopropane-1-carboxylate synthase homolog (inactive) [Source:HGNC Symbol;Acc:HGNC:23989]	-
ENSG00000177469	793.557	239.605	268.842	1024.29	216.935	68.3613	297.528	625.491	881.92	381.016	55.4899	1.56137	35.3018	34.3468	13.3164	14.8123	51.286	179.64	158.667	47.9164	479.755	59.2337	3.01855	5.56e-08	4.34e-06	CAVIN1	17	42402452	42423517	-	3828	protein_coding	caveolae associated protein 1 [Source:HGNC Symbol;Acc:HGNC:9688]	-
ENSG00000284237	7.80183	48.8425	7.98539	15.5751	7.1517	2.10342	13.6124	5.88698	7.55623	5.60318	379.181	993.81	2.71552	373.998	3.80467	232.765	100.187	9.97998	0.911878	318.682	12.2119	241.603	-4.30074	5.6e-08	4.36e-06	AL356275.1	1	207959292	207969329	+	7440	lincRNA	novel transcript	-
ENSG00000117245	8.91637	23.9605	5.32359	34.815	4.7678	16.8274	13.6124	8.83046	6.47677	42.0238	373.296	234.205	33.4914	100.751	40.9002	152.355	1062.69	0	27.3563	265.442	16.5554	229.049	-3.78325	5.62e-08	4.37e-06	KIF17	1	20664014	20718017	-	4470	protein_coding	kinesin family member 17 [Source:HGNC Symbol;Acc:HGNC:19167]	-
ENSG00000150630	43.4673	81.097	15.9708	219.884	2.3839	21.0342	77.785	36.7936	56.132	11.2064	10.0891	0	3.6207	0.763262	0	6.34813	7.15618	1.996	0	9.12693	56.5754	3.91003	3.86158	5.69e-08	4.41e-06	VEGFC	4	176683538	176792727	-	2420	protein_coding	vascular endothelial growth factor C [Source:HGNC Symbol;Acc:HGNC:12682]	-
ENSG00000085831	292.011	51.6072	95.8247	145.673	59.5975	93.6024	112.788	163.364	127.377	53.2302	47.0824	54.6478	38.9225	30.5305	10.4628	21.1604	45.3225	15.968	18.2376	27.3808	119.507	30.9715	1.94557	5.7e-08	4.41e-06	TTC39A	1	51287258	51345116	-	9362	protein_coding	tetratricopeptide repeat domain 39A [Source:HGNC Symbol;Acc:HGNC:18657]	-
ENSG00000169418	20.0618	23.9605	23.9562	171.326	5.95975	6.31027	16.5293	44.1523	56.132	6.53704	5.04454	0	0	5.34283	0	2.11604	2.38539	3.99199	0.911878	6.8452	37.4925	2.66379	3.80162	5.74e-08	4.43e-06	NPR1	1	153678637	153693992	+	5003	protein_coding	natriuretic peptide receptor 1 [Source:HGNC Symbol;Acc:HGNC:7943]	-
ENSG00000132561	227.367	90.3125	294.129	257.447	771.191	57.8442	26.2525	41.2088	880.841	1600.64	14.2929	54.6478	30.7759	43.5059	34.242	4.23209	2.38539	119.76	16.4138	43.3529	424.723	36.3609	3.54516	5.77e-08	4.43e-06	MATN2	8	97868840	98036716	+	6933	protein_coding	matrilin 2 [Source:HGNC Symbol;Acc:HGNC:6908]	-
ENSG00000163464	479.255	3666.87	33241.9	5137.96	10869.4	4748.48	3250.44	1354	5018.42	505.22	142.088	12.4909	215.431	21.3713	71.3376	2074.78	434.142	776.443	372.046	41.0712	6827.19	416.12	4.03648	5.81e-08	4.45e-06	CXCR1	2	218162845	218166995	-	2488	protein_coding	C-X-C motif chemokine receptor 1 [Source:HGNC Symbol;Acc:HGNC:6026]	-
ENSG00000123240	4948.59	2259.66	1755.46	2794.36	2249.21	1791.07	2775.95	3614.6	1505.85	1660.41	984.526	53.8671	353.923	1099.86	1001.58	159.761	170.556	560.875	579.954	274.568	2535.51	523.947	2.27458	5.84e-08	4.47e-06	OPTN	10	13099449	13138308	+	5138	protein_coding	optineurin [Source:HGNC Symbol;Acc:HGNC:17142]	-
ENSG00000237819	56.8419	11.0587	10.6472	16.4913	2.3839	1.05171	4.86157	51.511	23.7482	22.4127	164.788	233.424	53.4053	441.929	14.2675	262.389	271.935	35.9279	47.4177	459.389	20.1008	198.487	-3.30904	5.99e-08	4.57e-06	AC002454.1	7	92836483	92917187	+	667	antisense	uncharacterized LOC101927497 [Source:NCBI gene;Acc:101927497]	-
ENSG00000184182	942.906	590.718	1003.5	614.759	642.461	492.201	838.134	677.002	707.048	417.437	391.793	306.028	278.794	380.868	222.573	424.267	353.038	249.5	362.016	413.754	692.616	338.263	1.03327	6.07e-08	4.61e-06	UBE2F	2	237966827	238042782	+	4238	protein_coding	ubiquitin conjugating enzyme E2 F (putative) [Source:HGNC Symbol;Acc:HGNC:12480]	-
ENSG00000160145	157.151	138.233	29.2798	306.921	2.3839	23.1377	120.567	51.511	151.125	48.5609	0	14.833	0	6.1061	9.51168	2.11604	9.54158	25.948	7.29502	12.1692	102.887	8.75206	3.55726	6.15e-08	4.66e-06	KALRN	3	124080023	124726325	+	24490	protein_coding	kalirin RhoGEF kinase [Source:HGNC Symbol;Acc:HGNC:4814]	-
ENSG00000104332	18.9473	27.6467	18.6326	265.693	25.0309	43.1202	1.94463	23.5479	155.443	197.045	10.0891	0.780683	1.81035	15.2652	0	2.11604	7.15618	0	1.82376	9.12693	77.7051	4.81683	4.00265	6.2e-08	4.69e-06	SFRP1	8	41261958	41309497	-	4761	protein_coding	secreted frizzled related protein 1 [Source:HGNC Symbol;Acc:HGNC:10776]	-
ENSG00000229644	239.627	2107.6	24674.9	4362.86	5708.25	774.06	610.613	454.769	997.423	100.857	156.381	426.253	807.415	54.9549	167.406	398.874	69.1764	120.758	455.027	88.9876	4003.09	274.523	3.86605	6.3e-08	4.74e-06	NAMPTP1	10	36521721	36524234	-	2514	processed_pseudogene	nicotinamide phosphoribosyltransferase pseudogene 1 [Source:HGNC Symbol;Acc:HGNC:17633]	-
ENSG00000204136	937.334	1292.94	829.15	725.617	1067.99	464.857	1444.86	896.292	2302.49	1567.96	186.648	408.297	91.4226	42.7427	92.2633	743.79	379.278	121.756	109.425	139.186	1152.95	231.481	2.31717	6.3e-08	4.74e-06	GGTA1P	9	121444991	121500027	-	4501	transcribed_unitary_pseudogene	glycoprotein, alpha-galactosyltransferase 1 pseudogene [Source:HGNC Symbol;Acc:HGNC:4253]	-
ENSG00000176659	57.9564	169.566	110.465	96.1992	51.2538	130.412	130.29	67.7002	115.502	138.212	376.659	145.207	620.044	424.374	187.38	632.697	560.568	80.8379	289.065	808.494	106.756	412.533	-1.94864	6.45e-08	4.83e-06	C20orf197	20	60055925	60072953	+	3320	lincRNA	chromosome 20 open reading frame 197 [Source:HGNC Symbol;Acc:HGNC:26601]	-
ENSG00000173818	139.318	188.919	133.09	97.1154	132.306	234.532	187.656	210.459	162.999	141.013	268.201	411.42	382.889	270.958	259.669	338.567	570.109	374.249	269.916	309.555	162.741	345.553	-1.08605	6.48e-08	4.84e-06	ENDOV	17	80415165	80438086	+	7253	protein_coding	endonuclease V [Source:HGNC Symbol;Acc:HGNC:26640]	-
ENSG00000219665	234.055	141.92	82.5157	76.0432	95.356	104.12	127.373	183.968	86.357	132.609	372.455	469.191	388.32	499.173	264.425	471.878	314.872	177.644	139.517	431.247	126.432	352.872	-1.48203	6.55e-08	4.89e-06	ZNF433-AS1	19	11987617	12046275	+	5890	processed_transcript	ZNF433 and ZNF878 antisense RNA 1 [Source:HGNC Symbol;Acc:HGNC:53776]	-
ENSG00000180592	16.7182	11.9802	6.65449	12.8266	1.19195	5.25856	5.83388	52.9828	5.39731	7.4709	15.9744	843.138	117.673	14.502	204.501	13.7543	21.4685	469.059	112.161	16.7327	12.6315	182.896	-3.8667	6.57e-08	4.89e-06	SKIDA1	10	21513478	21526368	-	6700	protein_coding	SKI/DACH domain containing 1 [Source:HGNC Symbol;Acc:HGNC:32697]	-
ENSG00000196407	101.424	34.0976	26.618	67.7976	36.9504	198.774	304.334	225.177	21.5892	35.4868	4.20378	5.46478	1.81035	0	5.70701	6.34813	33.3955	13.972	28.2682	3.80289	105.225	10.2973	3.36636	6.71e-08	4.97e-06	THEM5	1	151847263	151853697	-	984	protein_coding	thioesterase superfamily member 5 [Source:HGNC Symbol;Acc:HGNC:26755]	-
ENSG00000179299	16.7182	116.116	2174.69	796.163	227.662	58.8959	34.031	130.985	169.476	46.6931	5.04454	106.173	14.4828	4.57957	29.4862	2.11604	2.38539	25.948	1.82376	13.6904	377.143	20.573	4.19286	6.72e-08	4.97e-06	NSUN7	4	40749897	40809985	+	4728	protein_coding	NOP2/Sun RNA methyltransferase family member 7 [Source:HGNC Symbol;Acc:HGNC:25857]	-
ENSG00000159346	8965.41	6997.38	12400	5443.96	14658.6	8970.05	10382.4	19646.3	8887.21	4628.22	5714.62	1964.98	2369.75	2686.68	1718.76	4282.87	5523.38	3291.4	3767.88	1845.16	10097.9	3316.55	1.60632	6.88e-08	5.08e-06	ADIPOR1	1	202940823	202958572	-	3193	protein_coding	adiponectin receptor 1 [Source:HGNC Symbol;Acc:HGNC:24040]	-
ENSG00000249797	4.45819	1.84311	0	0	0	2.10342	0	13.2457	0	1.86773	35.3118	10.1489	57.026	2.28979	5.70701	88.8739	34.5882	61.8759	39.2108	26.6202	2.35181	36.1652	-4.01214	6.96e-08	5.12e-06	LINC02147	5	117925008	118266035	+	1319	lincRNA	long intergenic non-protein coding RNA 2147 [Source:HGNC Symbol;Acc:HGNC:53007]	-
ENSG00000165072	8.91637	32.2545	14.6399	3.66473	8.34365	8.4137	1.94463	14.7174	4.31785	11.2064	30.2672	849.383	24.4397	9.92241	19.0234	16.9284	193.217	185.628	72.9502	22.0567	10.8419	142.382	-3.71624	7.09e-08	5.21e-06	MAMDC2	9	70043581	70226970	+	3854	protein_coding	MAM domain containing 2 [Source:HGNC Symbol;Acc:HGNC:23673]	-
ENSG00000184385	0	0	5.32359	0	0	2.10342	3.88925	0	4.31785	3.73545	84.9164	12.4909	9.95691	6.86936	5.70701	17.9864	101.379	7.98399	32.8276	22.8173	1.93696	30.2935	-3.96427	7.13e-08	5.22e-06	UMODL1-AS1	21	42102134	42108534	-	2141	sense_overlapping	UMODL1 antisense RNA 1 [Source:HGNC Symbol;Acc:HGNC:23821]	-
ENSG00000138678	224.024	739.088	2637.84	820.9	2053.73	526.908	253.774	148.646	1598.68	557.516	92.4832	123.348	269.742	21.3713	164.552	396.758	115.692	88.8219	129.487	66.9308	956.111	146.919	2.70272	7.35e-08	5.37e-06	GPAT3	4	83535914	83605875	+	3468	protein_coding	glycerol-3-phosphate acyltransferase 3 [Source:HGNC Symbol;Acc:HGNC:28157]	-
ENSG00000171291	374.488	345.584	126.435	207.974	128.731	287.117	206.13	163.364	141.41	251.209	958.463	791.613	636.337	1802.06	1068.16	758.602	351.846	392.213	174.169	1327.21	223.244	826.067	-1.88721	7.66e-08	5.58e-06	ZNF439	19	11848726	11883750	+	5207	protein_coding	zinc finger protein 439 [Source:HGNC Symbol;Acc:HGNC:20873]	zf-C2H2
ENSG00000116678	1947.11	1292.02	988.858	5332.19	920.185	188.256	433.652	1927.98	1536.07	1685.62	493.524	277.923	262.5	606.793	124.603	130.137	103.765	219.56	393.019	435.05	1625.2	304.687	2.41472	7.81e-08	5.67e-06	LEPR	1	65420652	65641559	+	11370	protein_coding	leptin receptor [Source:HGNC Symbol;Acc:HGNC:6554]	-
ENSG00000123610	143.776	428.524	954.254	697.215	1097.79	241.894	85.5635	192.798	596.942	81.2461	105.935	42.1569	52.5001	39.6896	50.4119	108.976	178.905	110.778	93.0115	50.1981	452	83.2562	2.44243	7.99e-08	5.79e-06	TNFAIP6	2	151357592	151380048	+	1579	protein_coding	TNF alpha induced protein 6 [Source:HGNC Symbol;Acc:HGNC:11898]	-
ENSG00000172965	386.748	946.439	688.075	662.4	548.297	462.753	835.217	541.602	494.394	402.495	259.794	221.714	290.561	349.574	298.667	208.43	273.128	185.628	387.548	317.921	596.842	279.296	1.09535	8.12e-08	5.85e-06	MIR4435-2HG	2	111036776	111523376	-	13094	lincRNA	MIR4435-2 host gene [Source:HGNC Symbol;Acc:HGNC:35163]	-
ENSG00000141756	95.851	33.176	37.2652	218.968	10.7275	15.7757	63.2003	122.155	48.5758	31.7513	10.0891	21.8591	8.14657	8.39588	15.2187	0	7.15618	8.98199	1.82376	1.52115	67.7445	8.31924	3.02044	8.35e-08	6.01e-06	FKBP10	17	41812680	41823217	+	4273	protein_coding	FK506 binding protein 10 [Source:HGNC Symbol;Acc:HGNC:18169]	-
ENSG00000101928	2094.23	434.053	505.741	685.305	405.263	274.497	357.811	1876.47	778.292	677.984	366.57	216.249	234.44	297.672	103.677	140.717	110.921	190.618	216.115	139.946	808.965	201.693	2.00298	8.38e-08	6.01e-06	MOSPD1	X	134887626	134915267	-	2675	protein_coding	motile sperm domain containing 1 [Source:HGNC Symbol;Acc:HGNC:25235]	-
ENSG00000076706	37.8946	29.4898	215.606	673.395	147.802	14.724	35.0033	57.398	57.2115	15.8757	10.0891	24.2012	37.1121	11.4489	13.3164	4.23209	4.77079	5.98799	7.29502	12.1692	128.44	13.0623	3.29346	8.43e-08	6.03e-06	MCAM	11	119308529	119321521	-	7422	protein_coding	melanoma cell adhesion molecule [Source:HGNC Symbol;Acc:HGNC:6934]	-
ENSG00000005249	5476.88	14056.5	3593.43	5627.2	1196.72	1821.57	10773.2	8047.5	3050.56	3289.06	534.721	950.091	1546.94	662.511	389.979	366.076	500.933	2028.93	2734.72	1181.94	5693.26	1089.68	2.38533	8.46e-08	6.04e-06	PRKAR2B	7	107044649	107161811	+	4318	protein_coding	protein kinase cAMP-dependent type II regulatory subunit beta [Source:HGNC Symbol;Acc:HGNC:9392]	-
ENSG00000172247	1266.12	147.449	70.5376	53.1386	50.0619	186.153	172.099	44.1523	283.898	235.333	17145.6	156.917	492.415	3048.47	97.9703	8280.08	12041.5	478.041	45.5939	4358.11	250.895	4614.46	-4.20092	8.5e-08	6.05e-06	C1QTNF4	11	47589664	47594659	-	1664	protein_coding	C1q and TNF related 4 [Source:HGNC Symbol;Acc:HGNC:14346]	-
ENSG00000115257	102.538	46.0778	5.32359	42.1444	15.4953	56.7925	59.3111	88.3046	45.3374	27.082	116.865	348.185	85.0864	539.626	126.505	117.44	339.919	404.189	103.954	254.033	48.8407	243.58	-2.31919	9.07e-08	6.44e-06	PCSK4	19	1481428	1490752	-	3792	protein_coding	proprotein convertase subtilisin/kexin type 4 [Source:HGNC Symbol;Acc:HGNC:8746]	-
ENSG00000163462	34.5509	93.9988	58.5595	50.3901	34.5665	132.516	208.075	51.511	31.3044	55.0979	626.364	532.426	381.078	82.4323	244.45	187.27	490.198	254.49	702.146	101.917	75.057	360.277	-2.26113	9.15e-08	6.48e-06	TRIM46	1	155173787	155184971	+	4533	protein_coding	tripartite motif containing 46 [Source:HGNC Symbol;Acc:HGNC:19019]	-
ENSG00000100105	898.324	761.206	468.476	590.938	582.863	1322	1447.77	654.926	728.637	872.228	2884.64	1547.31	1450.09	1846.33	1308.81	2932.84	4799.41	2124.74	1613.11	2337.25	832.738	2284.45	-1.45552	9.19e-08	6.49e-06	PATZ1	22	31325804	31346232	-	5693	protein_coding	POZ/BTB and AT hook containing zinc finger 1 [Source:HGNC Symbol;Acc:HGNC:13071]	ZBTB
ENSG00000167434	590.71	852.44	1461.33	589.106	2195.57	634.183	523.104	111.853	2731.04	478.138	76.5089	0	194.612	3.81631	3.80467	155.529	138.353	176.646	31.9157	28.1414	1016.75	80.9327	3.65228	9.37e-08	6.6e-06	CA4	17	60149936	60170899	+	2424	protein_coding	carbonic anhydrase 4 [Source:HGNC Symbol;Acc:HGNC:1375]	-
ENSG00000247516	2.22909	6.4509	10.6472	7.32947	0	15.7757	15.557	5.88698	10.7946	6.53704	35.3118	47.6217	28.0604	63.3507	8.56051	46.553	106.15	51.8959	10.0307	127.016	8.1208	52.4551	-2.6857	9.47e-08	6.66e-06	MIR4458HG	5	8450743	8463095	+	4339	lincRNA	MIR4458 host gene [Source:HGNC Symbol;Acc:HGNC:49008]	-
ENSG00000162722	2790.82	7567.82	3584.11	4129.24	4323.2	3756.72	6029.31	6203.4	3312.87	2523.3	2097.69	195.171	938.666	2248.57	378.565	998.773	1761.61	409.179	610.046	1306.67	4422.08	1094.49	2.01443	9.72e-08	6.81e-06	TRIM58	1	247857199	247878205	+	3225	protein_coding	tripartite motif containing 58 [Source:HGNC Symbol;Acc:HGNC:24150]	-
ENSG00000148143	89.1637	19.3527	29.2798	76.0432	11.9195	4.20685	21.3909	29.4349	28.066	19.6111	3.36303	0	9.05174	3.05305	6.65818	0	0	3.99199	0	5.32404	32.8469	3.1442	3.37226	9.97e-08	6.97e-06	ZNF462	9	106863097	107013634	+	12259	protein_coding	zinc finger protein 462 [Source:HGNC Symbol;Acc:HGNC:21684]	-
ENSG00000230450	21.1764	0	13.309	30.234	0	13.6723	16.5293	19.1327	6.47677	28.0159	0	0	0	0	1.90234	0	0	0	1.82376	0	14.8546	0.372609	5.32331	1e-07	6.97e-06	NEK2P4	2	131177618	131178946	-	1329	processed_pseudogene	NEK2 pseudogene 4 [Source:HGNC Symbol;Acc:HGNC:37818]	-
ENSG00000005961	6705.11	31679.4	7921.51	9170.99	1224.13	8153.93	49081.4	10091.7	3709.03	1579.16	1234.23	931.355	778.45	351.864	562.14	4883.83	3731.95	347.303	1014.01	1021.46	12931.6	1485.66	3.12184	1.02e-07	7.07e-06	ITGA2B	17	44372180	44389505	-	5551	protein_coding	integrin subunit alpha 2b [Source:HGNC Symbol;Acc:HGNC:6138]	-
ENSG00000180066	39.0091	7.37245	10.6472	8.24565	21.4551	16.8274	15.557	45.6241	24.8276	38.2884	115.184	161.601	111.336	25.1876	151.236	56.0752	441.298	180.638	57.4483	25.0991	22.7854	132.51	-2.54295	1.04e-07	7.22e-06	C10orf91	10	132444327	132449408	+	2040	lincRNA	chromosome 10 open reading frame 91 (putative) [Source:HGNC Symbol;Acc:HGNC:27275]	-
ENSG00000105251	6.68728	44.2347	10.6472	0.916183	0	21.0342	5.83388	14.7174	21.5892	14.0079	881.113	28.8853	18.1035	461.01	5.70701	879.216	27.432	7.98399	1.82376	1135.54	13.9668	344.682	-4.62358	1.06e-07	7.32e-06	SHD	19	4278601	4290724	+	2811	protein_coding	Src homology 2 domain containing transforming protein D [Source:HGNC Symbol;Acc:HGNC:30633]	-
ENSG00000153317	2659.31	5164.4	11681.3	6058.72	7553.39	2866.97	2526.07	3427.69	5879.83	5029.78	1522.61	983.661	3306.6	2001.27	1792	1780.65	1127.1	1373.25	2333.5	1474.76	5284.75	1769.54	1.57841	1.07e-07	7.39e-06	ASAP1	8	130052104	130443660	-	8280	protein_coding	ArfGAP with SH3 domain, ankyrin repeat and PH domain 1 [Source:HGNC Symbol;Acc:HGNC:2720]	-
ENSG00000065600	384.519	332.682	228.915	181.404	207.399	404.909	367.534	234.007	254.753	263.349	963.507	752.579	422.716	445.745	363.346	959.626	1176	477.043	744.092	836.635	285.947	714.129	-1.31972	1.08e-07	7.44e-06	TMEM206	1	212363931	212414901	-	2914	protein_coding	transmembrane protein 206 [Source:HGNC Symbol;Acc:HGNC:25593]	-
ENSG00000197429	202.847	163.116	271.503	236.375	196.672	176.688	293.639	288.462	159.76	172.765	60.5345	47.6217	100.474	138.15	126.505	75.1196	34.5882	103.792	109.425	60.8462	216.183	85.7057	1.33264	1.08e-07	7.44e-06	IPP	1	45694324	45750650	-	3705	protein_coding	intracisternal A particle-promoted polypeptide [Source:HGNC Symbol;Acc:HGNC:6108]	-
ENSG00000277072	308.729	454.327	312.761	364.641	386.192	577.39	527.966	322.312	486.837	432.378	1527.66	556.627	849.053	1951.66	734.302	2248.3	1913.09	610.775	452.291	1957.73	417.353	1280.15	-1.6166	1.08e-07	7.44e-06	STAG3L2	7	74882163	74890610	-	2694	transcribed_unprocessed_pseudogene	stromal antigen 3-like 2 (pseudogene) [Source:HGNC Symbol;Acc:HGNC:33886]	-
ENSG00000182704	94.7364	42.3916	25.2871	126.433	56.0216	12.6205	25.2801	309.066	52.8936	105.526	10.0891	0	3.6207	17.555	9.51168	2.11604	11.927	30.9379	1.82376	3.80289	85.0257	9.13841	3.22051	1.1e-07	7.54e-06	TSKU	11	76782251	76798154	+	4131	protein_coding	tsukushi, small leucine rich proteoglycan [Source:HGNC Symbol;Acc:HGNC:28850]	-
ENSG00000139116	295.355	159.429	114.457	535.967	154.953	214.549	342.254	130.985	79.8802	234.4	82.3942	12.4909	32.5863	38.9264	53.2654	2.11604	2.38539	22.954	41.9464	79.8606	226.223	36.8926	2.61303	1.11e-07	7.54e-06	KIF21A	12	39293228	39443390	-	10117	protein_coding	kinesin family member 21A [Source:HGNC Symbol;Acc:HGNC:19349]	-
ENSG00000168078	1275.04	227.624	248.878	531.386	123.963	79.9301	102.093	1187.7	361.62	521.095	44.5601	20.2978	78.7501	83.9588	17.121	1.05802	2.38539	104.79	112.161	31.1837	465.933	49.6266	3.22973	1.11e-07	7.55e-06	PBK	8	27809620	27838095	-	2165	protein_coding	PDZ binding kinase [Source:HGNC Symbol;Acc:HGNC:18282]	-
ENSG00000166946	10309.6	4298.14	7964.1	5370.67	4892.95	4467.67	4972.41	9645.81	7278.81	4416.24	3465.6	2064.13	2486.51	3107.24	2508.23	3559.19	3388.45	3486.01	3147.8	2141.03	6361.64	2935.42	1.11581	1.12e-07	7.63e-06	CCNDBP1	15	43185118	43197176	+	6654	protein_coding	cyclin D1 binding protein 1 [Source:HGNC Symbol;Acc:HGNC:1587]	-
ENSG00000137875	8.91637	0	5.32359	1.83237	0	0	3.88925	7.35872	1.07946	6.53704	94.1648	19.5171	3.6207	22.1346	74.1911	40.2048	17.8905	20.958	7.29502	82.1424	3.49368	38.2119	-3.47383	1.13e-07	7.68e-06	BCL2L10	15	52109263	52112775	-	1319	protein_coding	BCL2 like 10 [Source:HGNC Symbol;Acc:HGNC:993]	-
ENSG00000177426	502.66	436.818	318.085	382.965	481.548	605.786	755.487	528.356	280.66	311.91	839.916	1151.51	893.407	1233.43	645.843	957.51	1134.25	739.517	978.445	1544.73	460.428	1011.86	-1.13611	1.17e-07	7.89e-06	TGIF1	18	3411608	3459978	+	8222	protein_coding	TGFB induced factor homeobox 1 [Source:HGNC Symbol;Acc:HGNC:11776]	Homeobox
ENSG00000130821	6824.37	2160.13	2261.2	4126.49	1548.34	1855.22	1756	6502.17	3544.95	3283.46	1356.14	225.617	588.363	1489.89	136.968	234.881	1400.23	742.511	471.441	256.315	3386.23	690.235	2.29454	1.17e-07	7.91e-06	SLC6A8	X	153688099	153696593	+	5498	protein_coding	solute carrier family 6 member 8 [Source:HGNC Symbol;Acc:HGNC:11055]	-
ENSG00000258708	33.4364	12.9018	11.9781	12.8266	0	0	3.88925	20.6044	8.6357	18.6773	0	0	0	0	0	0	0	1.996	0.911878	0	12.2949	0.290787	5.33622	1.18e-07	7.91e-06	SLC25A21-AS1	14	37171888	37173811	+	1924	antisense	SLC25A21 antisense RNA 1 [Source:HGNC Symbol;Acc:HGNC:44298]	-
ENSG00000172250	26.7491	26.7251	2.6618	9.16183	2.3839	28.3962	22.3632	26.4914	8.6357	7.4709	51.2862	64.7967	51.5949	81.669	112.238	40.2048	60.8275	82.8339	41.0345	72.2549	16.1039	65.874	-2.03144	1.19e-07	8.01e-06	SERHL	22	42500579	42512560	+	1742	transcribed_unitary_pseudogene	serine hydrolase-like (pseudogene) [Source:HGNC Symbol;Acc:HGNC:14408]	-
ENSG00000102024	92.5074	39.6269	66.5449	299.592	11.9195	4.20685	7.7785	105.966	105.787	35.4868	6.72605	0	1.81035	19.0816	9.51168	4.23209	2.38539	0	0	7.60577	76.9416	5.13529	3.89361	1.23e-07	8.21e-06	PLS3	X	115561174	115650861	+	4099	protein_coding	plastin 3 [Source:HGNC Symbol;Acc:HGNC:9091]	-
ENSG00000243064	801.359	193.527	206.289	222.633	107.275	225.066	119.595	339.973	195.383	179.302	153.018	1.56137	71.5088	34.3468	30.4374	12.6963	15.5051	20.958	18.2376	36.5077	259.04	39.4777	2.71174	1.23e-07	8.21e-06	ABCC13	21	14236206	14362754	+	10722	transcribed_unprocessed_pseudogene	ATP binding cassette subfamily C member 13 (pseudogene) [Source:HGNC Symbol;Acc:HGNC:16022]	-
ENSG00000148484	3521.97	3949.79	4000.68	2621.2	3026.36	2175.99	8312.3	5413.08	4327.56	3180.74	1678.99	596.442	1516.17	1164.74	1100.5	1789.12	2007.31	1509.97	2015.25	2100.71	4052.97	1547.92	1.38871	1.24e-07	8.25e-06	RSU1	10	16590611	16817528	-	4191	protein_coding	Ras suppressor protein 1 [Source:HGNC Symbol;Acc:HGNC:10464]	-
ENSG00000078304	3075.03	3664.11	6754.31	3878.2	5562.83	4399.31	6777.99	3861.86	4527.26	3407.66	2230.53	2644.17	2485.61	2123.39	2707.02	2008.13	1478.94	1967.05	3157.83	2141.79	4590.86	2294.45	1.00049	1.27e-07	8.43e-06	PPP2R5C	14	101761798	101927989	+	14289	protein_coding	protein phosphatase 2 regulatory subunit B'gamma [Source:HGNC Symbol;Acc:HGNC:9311]	-
ENSG00000070540	742.288	727.108	1356.19	1214.86	1325.45	877.128	1399.16	1636.58	2113.59	1048.73	159.744	133.497	566.639	357.207	208.306	736.383	390.012	648.699	410.345	161.242	1244.11	377.207	1.72219	1.3e-07	8.64e-06	WIPI1	17	68420948	68457513	-	3402	protein_coding	WD repeat domain, phosphoinositide interacting 1 [Source:HGNC Symbol;Acc:HGNC:25471]	-
ENSG00000173482	122.6	129.939	35.9343	666.981	134.69	296.583	1668.49	54.4545	62.6088	118.601	12.6114	1783.86	13.5776	62.5875	44.7049	32.7987	1.1927	29.94	1.82376	22.8173	329.088	200.591	3.49099	1.31e-07	8.66e-06	PTPRM	18	7566782	8406861	+	9900	protein_coding	protein tyrosine phosphatase, receptor type M [Source:HGNC Symbol;Acc:HGNC:9675]	-
ENSG00000133256	208.42	151.135	50.5741	87.9536	41.7182	173.533	256.691	183.968	104.708	112.064	281.654	403.613	271.552	519.781	419.465	529.011	666.718	361.275	311.862	368.119	137.076	413.305	-1.59134	1.34e-07	8.84e-06	PDE6B	4	625584	670782	+	5086	protein_coding	phosphodiesterase 6B [Source:HGNC Symbol;Acc:HGNC:8786]	-
ENSG00000018408	14.4891	32.2545	23.9562	153.919	11.9195	19.9825	40.8371	63.285	16.1919	18.6773	3.36303	6.24547	4.52587	10.6857	11.414	6.34813	3.57809	8.98199	6.38315	8.36635	39.5512	6.98918	2.49773	1.39e-07	9.1e-06	WWTR1	3	149517235	149736714	-	8413	protein_coding	WW domain containing transcription regulator 1 [Source:HGNC Symbol;Acc:HGNC:24042]	-
ENSG00000073670	17.8327	24.882	5.32359	21.9884	7.1517	42.0685	35.9756	13.2457	25.9071	18.6773	65.579	213.907	47.0691	99.2241	15.2187	52.9011	113.306	112.774	83.8928	145.27	21.3053	94.9142	-2.1481	1.45e-07	9.48e-06	ADAM11	17	44759031	44781846	+	4770	protein_coding	ADAM metallopeptidase domain 11 [Source:HGNC Symbol;Acc:HGNC:189]	-
ENSG00000143507	156.037	308.721	175.679	84.2888	201.44	704.647	411.288	351.747	212.654	327.786	760.885	7083.92	1850.18	669.381	185.478	3981.34	1536.19	289.42	737.709	2103	293.429	1919.75	-2.70981	1.46e-07	9.51e-06	DUSP10	1	221701424	221742176	-	2914	protein_coding	dual specificity phosphatase 10 [Source:HGNC Symbol;Acc:HGNC:3065]	-
ENSG00000198157	1670.71	218.409	344.703	501.152	222.895	59.9476	107.927	529.828	412.354	533.236	146.292	61.674	159.311	67.9303	57.0701	19.0444	19.0832	49.8999	135.87	57.0433	460.116	77.3217	2.57184	1.5e-07	9.81e-06	HMGN5	X	81113701	81201942	-	2416	protein_coding	high mobility group nucleosome binding domain 5 [Source:HGNC Symbol;Acc:HGNC:8013]	-
ENSG00000274752	11.1455	24.882	1.3309	10.9942	0	42.0685	32.0863	5.88698	7.55623	7.4709	130.317	276.362	41.638	16.7918	40.9002	102.628	194.41	131.736	39.2108	187.863	14.3422	116.186	-3.00884	1.53e-07	9.92e-06	TRBV12-3	7	142560423	142560931	+	409	TR_V_gene	T cell receptor beta variable 12-3 [Source:HGNC Symbol;Acc:HGNC:12185]	-
ENSG00000253250	232.94	35.9407	58.5595	148.422	40.5263	44.1719	32.0863	291.405	129.535	126.071	5.8853	3.12273	9.05174	0	6.65818	2.11604	5.96348	50.8979	20.0613	0	113.966	10.3757	3.46326	1.53e-07	9.92e-06	C8orf88	8	90958637	90985257	-	894	protein_coding	chromosome 8 open reading frame 88 [Source:HGNC Symbol;Acc:HGNC:44672]	-
ENSG00000102996	364.457	77.4108	630.846	857.547	1112.09	77.8267	135.152	58.8698	612.055	408.098	29.4265	51.5251	85.9915	41.2161	56.1189	74.0615	106.15	101.796	151.372	19.775	433.435	71.7432	2.5963	1.58e-07	1.02e-05	MMP15	16	58025566	58046901	+	4419	protein_coding	matrix metallopeptidase 15 [Source:HGNC Symbol;Acc:HGNC:7161]	-
ENSG00000185245	506.004	1517.8	429.88	1254.25	348.049	544.787	1476.94	217.818	565.638	178.368	89.961	284.169	270.647	154.179	118.896	215.837	153.858	180.638	132.222	206.877	703.955	180.728	1.96195	1.59e-07	1.03e-05	GP1BA	17	4932297	4935030	+	2501	protein_coding	glycoprotein Ib platelet subunit alpha [Source:HGNC Symbol;Acc:HGNC:4439]	-
ENSG00000233431	0	23.0389	173.017	19.2398	32.1826	12.6205	19.4463	2.94349	9.71516	0	0	0	0.905174	1.52652	1.90234	0	0	1.996	1.82376	0	29.2204	0.815379	5.16132	1.6e-07	1.03e-05	LINC02596	1	21586472	21591187	+	821	antisense	long intergenic non-protein coding RNA 2596 [Source:HGNC Symbol;Acc:HGNC:53948]	-
ENSG00000163531	6.68728	19.3527	18.6326	85.205	44.1021	45.2236	9.72313	2.94349	167.317	60.7011	5.04454	1.56137	9.05174	6.1061	8.56051	4.23209	0	1.996	0	0	45.9888	3.65523	3.65074	1.62e-07	1.04e-05	NFASC	1	204828651	205022822	+	21271	protein_coding	neurofascin [Source:HGNC Symbol;Acc:HGNC:29866]	-
ENSG00000165152	501.546	119.802	109.134	216.219	50.0619	28.3962	156.542	403.258	225.608	342.728	6.72605	0	8.14657	0	6.65818	0	0	69.8599	10.0307	0	215.329	10.1421	4.41235	1.64e-07	1.05e-05	TMEM246	9	101473171	101533537	-	5568	protein_coding	transmembrane protein 246 [Source:HGNC Symbol;Acc:HGNC:28180]	-
ENSG00000266401	35.6655	46.0778	13.309	47.6415	0	35.7582	116.678	36.7936	5.39731	3.73545	1.68151	2.34205	1.81035	2.28979	0	2.11604	1.1927	6.98599	0	6.8452	34.1056	2.52636	3.74584	1.65e-07	1.05e-05	AP002478.1	18	3653410	3656282	+	1455	antisense	novel transcript, antisense to DLGAP1	-
ENSG00000204161	105.882	413.779	412.579	378.384	1787.92	1033.83	1228.03	186.912	609.896	432.378	49.6047	119.445	30.7759	34.3468	281.546	203.14	66.791	169.66	159.579	73.0154	658.96	118.79	2.47247	1.65e-07	1.05e-05	TMEM273	10	49154725	49188585	-	4123	protein_coding	transmembrane protein 273 [Source:HGNC Symbol;Acc:HGNC:27274]	-
ENSG00000163013	210.649	904.969	271.503	304.173	784.303	1359.86	1296.09	460.656	408.037	595.804	1657.97	1964.2	1878.24	1496.76	2629.98	2983.62	3582.86	2030.93	2006.13	1556.14	659.605	2178.68	-1.72339	1.67e-07	1.06e-05	FBXO41	2	73254682	73284431	-	8011	protein_coding	F-box protein 41 [Source:HGNC Symbol;Acc:HGNC:29409]	-
ENSG00000229671	84.7055	18.4311	18.6326	5.4971	27.4148	27.3445	48.6157	94.1916	50.7347	53.2302	512.862	242.012	65.1725	34.3468	79.8981	499.386	412.673	480.037	83.8928	235.018	42.8798	264.53	-2.62746	1.68e-07	1.06e-05	LINC01150	11	1897015	1908656	+	1299	lincRNA	long intergenic non-protein coding RNA 1150 [Source:HGNC Symbol;Acc:HGNC:49469]	-
ENSG00000285486	169.411	102.293	25.2871	69.6299	2.3839	44.1719	49.588	166.307	21.5892	59.7672	3.36303	8.58751	6.33622	30.5305	0	2.11604	5.96348	0	3.64751	1.52115	71.0428	6.20654	3.50166	1.7e-07	1.07e-05	AC003043.2	17	44276368	44281182	-	4061	lincRNA	novel transcript	-
ENSG00000198876	5514.78	3836.44	4644.84	3980.82	4612.85	5170.22	3408.93	5383.64	4658.96	3967.05	3269.7	1629.29	1507.11	2175.3	624.917	1329.93	3269.18	1166.66	1640.47	1142.39	4517.85	1775.49	1.34744	1.71e-07	1.08e-05	DCAF12	9	34086387	34127399	-	4390	protein_coding	DDB1 and CUL4 associated factor 12 [Source:HGNC Symbol;Acc:HGNC:19911]	-
ENSG00000155380	1316.28	453.406	598.904	595.519	290.836	301.841	379.202	744.703	527.857	771.371	28.5857	205.32	176.509	37.3998	172.161	31.7407	29.8174	178.642	290.889	42.5923	597.992	119.366	2.32442	1.72e-07	1.08e-05	SLC16A1	1	112911847	112957013	-	5312	protein_coding	solute carrier family 16 member 1 [Source:HGNC Symbol;Acc:HGNC:10922]	-
ENSG00000182795	33.4364	130.861	61.2213	79.7079	29.7987	52.5856	73.8958	58.8698	28.066	22.4127	18.4966	1.56137	10.8621	13.7387	3.80467	2.11604	13.1197	21.956	7.29502	22.8173	57.0855	11.5768	2.29991	1.85e-07	1.16e-05	C1orf116	1	207018521	207032756	-	5502	protein_coding	chromosome 1 open reading frame 116 [Source:HGNC Symbol;Acc:HGNC:28667]	-
ENSG00000196526	42.3528	422.073	70.5376	227.213	36.9504	103.068	298.5	82.4177	899.192	41.09	31.108	0	9.95691	4.57957	15.2187	31.7407	11.927	21.956	70.2146	28.1414	222.339	22.4843	3.30685	1.85e-07	1.16e-05	AFAP1	4	7758714	7939926	-	10036	protein_coding	actin filament associated protein 1 [Source:HGNC Symbol;Acc:HGNC:24017]	-
ENSG00000197847	60.1855	35.0191	17.3017	36.6473	134.69	100.964	26.2525	60.3415	147.886	197.979	186.648	320.08	370.216	1051.01	140.773	292.014	849.2	588.819	94.8353	471.558	81.7267	436.516	-2.41644	1.89e-07	1.18e-05	SLC22A20P	11	65213840	65242757	+	3983	transcribed_unitary_pseudogene	solute carrier family 22 member 20, pseudogene [Source:HGNC Symbol;Acc:HGNC:29867]	-
ENSG00000273270	137.089	139.155	103.81	66.8814	251.501	130.412	144.875	116.268	142.489	147.55	232.049	325.545	319.526	224.399	303.423	349.147	634.515	273.452	265.356	300.428	138.003	322.784	-1.225	1.91e-07	1.19e-05	AC090114.2	7	128524016	128531069	-	7054	lincRNA	novel transcript	-
ENSG00000085733	1806.68	4482.45	931.629	2808.1	417.182	665.734	3168.77	1911.8	966.118	990.828	220.278	4.6841	101.379	1021.24	33.2909	53.9591	220.649	93.8118	203.349	222.089	1814.93	217.473	3.06056	1.92e-07	1.19e-05	CTTN	11	70398404	70436584	+	6949	protein_coding	cortactin [Source:HGNC Symbol;Acc:HGNC:3338]	-
ENSG00000162714	648.666	716.049	207.62	472.751	433.87	1100.09	807.02	440.052	537.572	641.564	2189.33	1069.54	1279.92	2641.65	800.883	3589.87	3098.63	1022.95	1010.36	2855.21	600.525	1955.83	-1.7031	1.92e-07	1.2e-05	ZNF496	1	247297412	247331846	-	10531	protein_coding	zinc finger protein 496 [Source:HGNC Symbol;Acc:HGNC:23713]	zf-C2H2
ENSG00000285331	21.1764	28.5683	5.32359	16.4913	15.4953	29.4479	32.0863	16.1892	34.5428	17.7434	68.1013	160.821	57.026	48.0855	51.3631	73.0035	79.9107	63.8719	32.8276	57.8039	21.7065	69.2814	-1.66613	1.95e-07	1.21e-05	AC090517.5	15	56795460	56918499	-	6467	processed_transcript	uncharacterized LOC145783 [Source:NCBI gene;Acc:145783]	-
ENSG00000214300	119.256	131.783	43.9197	75.127	118.003	114.637	163.349	97.1351	107.946	155.955	219.438	246.696	258.88	306.068	186.429	275.086	326.799	171.656	196.966	282.935	112.711	247.095	-1.12932	1.96e-07	1.21e-05	SPDYE3	7	100307702	100322196	+	4131	protein_coding	speedy/RINGO cell cycle regulator family member E3 [Source:HGNC Symbol;Acc:HGNC:35462]	-
ENSG00000279841	17.8327	481.974	121.112	218.052	35.7585	150.395	986.898	351.747	63.6883	2.80159	8.40757	31.2273	46.1639	16.7918	7.60934	27.5086	14.3124	3.99199	31.9157	47.9164	243.026	23.5845	3.36364	2.02e-07	1.24e-05	AC092135.3	16	81630193	81632038	+	1846	TEC	novel transcript	-
ENSG00000129657	2936.83	8704.1	15861.7	8819.18	15186.6	5307.99	5660.81	4906.8	5608.88	2578.39	2317.97	1413.04	2989.79	1781.45	1441.97	4178.13	2691.92	1924.14	2737.46	1674.79	7557.13	2315.07	1.70682	2.06e-07	1.26e-05	SEC14L1	17	77088749	77217101	+	10356	protein_coding	SEC14 like lipid binding 1 [Source:HGNC Symbol;Acc:HGNC:10698]	-
ENSG00000162444	250.773	509.621	487.109	261.112	529.226	576.338	144.875	239.894	1351.49	98.0556	15.9744	0.780683	111.336	4.57957	0	146.007	23.8539	51.8959	31.0038	11.4087	444.849	39.684	3.48888	2.07e-07	1.26e-05	RBP7	1	9997206	10016020	+	861	protein_coding	retinol binding protein 7 [Source:HGNC Symbol;Acc:HGNC:30316]	-
ENSG00000162373	98.0801	30.4114	15.9708	14.6589	4.7678	66.2579	97.2313	33.8501	37.7812	38.2884	162.266	145.207	127.63	168.681	426.123	271.912	494.969	258.482	36.4751	195.468	43.7298	228.721	-2.3845	2.07e-07	1.26e-05	BEND5	1	48727523	48776969	-	2138	protein_coding	BEN domain containing 5 [Source:HGNC Symbol;Acc:HGNC:25668]	-
ENSG00000132819	20231.2	7051.75	8688.11	8766.04	7506.9	9897.66	9614.23	19041.4	12335	6642.57	5545.63	1152.29	2535.39	3321.72	2663.27	2783.66	6755.44	4988	2372.71	1076.22	10977.5	3319.43	1.72559	2.08e-07	1.26e-05	RBM38	20	57391407	57409333	+	2686	protein_coding	RNA binding motif protein 38 [Source:HGNC Symbol;Acc:HGNC:15818]	-
ENSG00000163328	386.748	1057.95	1116.62	763.181	779.535	632.079	451.153	534.243	185.667	338.058	76.5089	128.032	225.388	203.791	328.153	107.918	26.2393	206.586	211.556	88.9876	624.524	160.316	1.96143	2.08e-07	1.26e-05	GPR155	2	174431571	174487094	-	7769	protein_coding	G protein-coupled receptor 155 [Source:HGNC Symbol;Acc:HGNC:22951]	-
ENSG00000269054	3.34364	4.60778	0	0	1.19195	3.15514	11.6678	1.47174	2.15892	0.933863	10.0891	20.2978	16.2931	18.3183	15.2187	20.1024	34.5882	13.972	10.9425	19.775	2.85308	17.9597	-2.61051	2.08e-07	1.26e-05	AC012313.6	19	58362585	58366591	+	790	antisense	uncharacterized LOC105372483 [Source:NCBI gene;Acc:105372483]	-
ENSG00000120332	2.22909	5.52934	0	3.66473	0	0	1.94463	5.88698	7.55623	1.86773	40.3563	184.241	0	328.203	14.2675	44.4369	0	8.98199	222.498	3.04231	2.86787	84.6027	-4.88225	2.09e-07	1.26e-05	TNN	1	175067858	175148066	+	5008	protein_coding	tenascin N [Source:HGNC Symbol;Acc:HGNC:22942]	-
ENSG00000265798	10.0309	20.2742	9.31629	0	2.3839	10.5171	5.83388	10.3022	6.47677	2.80159	113.502	40.5955	48.8794	108.383	3.80467	104.744	45.3225	6.98599	17.3257	186.341	7.79369	67.5885	-3.1201	2.09e-07	1.26e-05	AC138207.6	17	31038575	31059121	-	2513	transcribed_unprocessed_pseudogene	leucine rich repeat containing 37B (LRRC37B) pseudogene	-
ENSG00000169627	10.0309	9.21557	2.6618	5.4971	0	1.05171	5.83388	1009.62	6.47677	6.53704	9.24832	14.0523	0	135.097	11.414	962.8	2206.49	387.223	0	12.9298	105.692	373.925	-5.84961	2.11e-07	1.27e-05	BOLA2B	16	30192934	30194306	-	1365	protein_coding	bolA family member 2B [Source:HGNC Symbol;Acc:HGNC:32479]	-
ENSG00000274253	85.8201	51.6072	13.309	20.156	7.1517	2.10342	25.2801	55.9263	18.3509	32.6852	338.825	501.199	6.33622	553.365	59.9236	326.929	39.359	162.674	206.996	377.246	31.239	257.285	-3.04312	2.11e-07	1.27e-05	AC138649.1	15	22757857	22778741	+	1640	sense_overlapping	uncharacterized LOC283683 [Source:NCBI gene;Acc:283683]	-
ENSG00000095637	631.948	318.859	280.82	442.516	108.467	103.068	180.85	646.096	267.707	469.733	142.929	34.3501	63.3622	190.816	29.4862	50.7851	88.2596	42.9139	58.3602	120.932	345.006	82.2193	2.06725	2.13e-07	1.28e-05	SORBS1	10	95311771	95561414	-	10951	protein_coding	sorbin and SH3 domain containing 1 [Source:HGNC Symbol;Acc:HGNC:14565]	-
ENSG00000156299	45.6964	708.677	182.333	218.052	679.411	681.51	207.103	139.816	178.111	146.616	68.9421	40.5955	76.9398	48.8488	30.4374	40.2048	22.6612	139.72	104.866	75.2972	318.733	64.8512	2.29694	2.16e-07	1.29e-05	TIAM1	21	31118416	31559977	-	9216	protein_coding	T cell lymphoma invasion and metastasis 1 [Source:HGNC Symbol;Acc:HGNC:11805]	-
ENSG00000250462	171.64	131.783	97.1556	131.014	190.712	199.825	246.968	108.909	107.946	196.111	368.251	419.227	365.69	390.027	324.348	253.925	275.513	232.534	270.828	397.782	158.206	329.813	-1.05865	2.16e-07	1.29e-05	LRRC37BP1	17	30629680	30637466	+	5202	transcribed_unprocessed_pseudogene	leucine rich repeat containing 37B pseudogene 1 [Source:HGNC Symbol;Acc:HGNC:25390]	-
ENSG00000105538	216.222	22.1174	51.905	166.745	14.3034	12.6205	24.3078	64.7567	80.9596	23.3466	5.8853	17.9557	1.81035	15.2652	0	10.5802	11.927	11.976	3.64751	5.32404	67.7284	8.43713	3.00413	2.16e-07	1.29e-05	RASIP1	19	48720587	48740721	-	4149	protein_coding	Ras interacting protein 1 [Source:HGNC Symbol;Acc:HGNC:24716]	-
ENSG00000135070	2861.04	1262.53	1002.17	1264.33	765.232	1270.47	1806.56	2475.47	1427.05	1150.52	740.707	900.908	429.958	391.553	485.096	833.721	632.129	551.893	719.472	555.982	1528.54	624.142	1.29213	2.17e-07	1.29e-05	ISCA1	9	86264546	86283102	-	3251	protein_coding	iron-sulfur cluster assembly 1 [Source:HGNC Symbol;Acc:HGNC:28660]	-
ENSG00000223773	75.7892	211.958	161.039	97.1154	131.114	190.36	212.937	135.4	193.224	171.831	312.762	309.151	399.182	335.835	243.499	433.789	366.158	287.424	256.238	594.772	158.077	353.881	-1.16184	2.19e-07	1.3e-05	CD99P1	X	2609348	2657229	+	5921	transcribed_unprocessed_pseudogene	CD99 molecule pseudogene 1 [Source:HGNC Symbol;Acc:HGNC:7083]	-
ENSG00000172331	10266.1	2682.65	3758.46	3373.39	3269.52	4451.9	2404.53	6868.63	4501.36	2297.3	3342.85	312.273	1066.3	1435.7	314.837	467.646	1043.61	1077.84	720.384	518.714	4387.38	1030.01	2.09061	2.2e-07	1.3e-05	BPGM	7	134646808	134679813	+	2539	protein_coding	bisphosphoglycerate mutase [Source:HGNC Symbol;Acc:HGNC:1093]	-
ENSG00000041982	130.402	272.781	111.795	2622.12	20.2631	16.8274	32.0863	147.174	349.746	349.265	94.1648	28.8853	19.9138	54.9549	18.0722	23.2765	20.2758	3.99199	16.4138	59.325	405.246	33.9274	3.5766	2.25e-07	1.33e-05	TNC	9	115019578	115118257	-	9636	protein_coding	tenascin C [Source:HGNC Symbol;Acc:HGNC:5318]	-
ENSG00000187792	257.46	197.213	134.421	195.147	183.56	287.117	315.029	175.138	282.819	357.669	674.287	469.191	626.38	910.572	310.081	612.595	667.91	412.173	294.537	1014.61	238.557	599.234	-1.32795	2.28e-07	1.34e-05	ZNF70	22	23738678	23751092	-	6924	protein_coding	zinc finger protein 70 [Source:HGNC Symbol;Acc:HGNC:13140]	zf-C2H2
ENSG00000235105	323.218	91.2341	142.406	168.578	108.467	199.825	134.179	325.255	169.476	178.368	132.84	20.2978	64.2674	74.0364	36.1444	43.3789	69.1764	53.8919	58.3602	54.001	184.101	60.6394	1.60054	2.31e-07	1.36e-05	AL356968.2	1	48435967	48437223	+	1257	processed_pseudogene	amyotrophic lateral sclerosis 2 (juvenile) chromosome region, candidate 2 (ALS2CR2) pseudogene	-
ENSG00000072134	649.781	314.251	232.907	581.776	121.579	241.894	333.503	762.363	387.527	475.336	33.6303	94.4627	128.535	42.7427	185.478	24.3345	36.9736	212.574	100.307	20.5356	410.092	87.9572	2.22141	2.32e-07	1.36e-05	EPN2	17	19215615	19336715	+	8517	protein_coding	epsin 2 [Source:HGNC Symbol;Acc:HGNC:18639]	-
ENSG00000165821	35.6655	51.6072	29.2798	56.8034	14.3034	64.1544	79.7297	29.4349	42.099	15.8757	10.0891	6.24547	14.4828	4.57957	10.4628	6.34813	3.57809	25.948	2.73563	1.52115	41.8953	8.59907	2.29444	2.37e-07	1.39e-05	SALL2	14	21521081	21537216	-	5382	protein_coding	spalt like transcription factor 2 [Source:HGNC Symbol;Acc:HGNC:10526]	zf-C2H2
ENSG00000004468	1165.82	1955.54	1301.62	2022.02	1703.3	1528.14	1620.85	632.85	1345.01	1420.41	7973.74	1974.35	1938.88	5203.92	2571.96	11024.6	5194.2	2996.99	2062.67	7724.42	1469.55	4866.57	-1.72739	2.39e-07	1.4e-05	CD38	4	15778275	15853230	+	6855	protein_coding	CD38 molecule [Source:HGNC Symbol;Acc:HGNC:1667]	-
ENSG00000073146	28.9782	6.4509	7.98539	10.078	20.2631	15.7757	5.83388	14.7174	53.9731	44.8254	0.840757	1.56137	0.905174	0	0	0	4.77079	5.98799	0	5.32404	20.8881	1.93901	3.44895	2.46e-07	1.44e-05	MOV10L1	22	50089879	50161690	+	6872	protein_coding	Mov10 like RISC complex RNA helicase 1 [Source:HGNC Symbol;Acc:HGNC:7201]	-
ENSG00000109572	3213.24	2488.2	1774.09	3332.16	1494.7	1345.14	1912.54	3498.34	1644.02	2266.48	943.329	774.438	744.053	1711.23	827.516	260.273	316.065	463.071	966.591	689.844	2296.89	769.641	1.57701	2.5e-07	1.45e-05	CLCN3	4	169612633	169723673	+	8123	protein_coding	chloride voltage-gated channel 3 [Source:HGNC Symbol;Acc:HGNC:2021]	-
ENSG00000262873	6.68728	7.37245	0	0	0	9.46541	6.80619	2.94349	3.23839	2.80159	31.9488	37.4728	12.6724	124.412	6.65818	43.3789	42.9371	8.98199	16.4138	26.6202	3.93148	35.1496	-3.14572	2.5e-07	1.46e-05	AC127496.5	17	81017969	81020011	-	935	lincRNA	novel transcript	-
ENSG00000143344	46.811	110.587	95.8247	359.144	306.331	141.981	41.8095	451.825	133.853	56.0318	31.108	77.2876	7.24139	44.2692	26.6327	22.2185	4.77079	40.9179	15.5019	34.9866	174.42	30.4935	2.51069	2.51e-07	1.46e-05	RGL1	1	183636085	183928531	+	5305	protein_coding	ral guanine nucleotide dissociation stimulator like 1 [Source:HGNC Symbol;Acc:HGNC:30281]	-
ENSG00000234758	17.8327	3.68623	14.6399	9.16183	0	5.25856	3.88925	4.41523	3.23839	6.53704	0	0	0	0.763262	0	0	0	0.997998	0	0	6.86592	0.176126	4.78282	2.53e-07	1.47e-05	AC034228.3	5	131944408	131968220	+	562	antisense	novel transcript	-
ENSG00000011201	4.45819	13.8233	67.8758	117.271	19.0712	13.6723	13.6124	2.94349	8.6357	0	0	60.8933	0	0	0	0	0	0	0	0	26.1364	6.08933	5.69082	2.6e-07	1.5e-05	ANOS1	X	8528874	8732186	-	7131	protein_coding	anosmin 1 [Source:HGNC Symbol;Acc:HGNC:6211]	-
ENSG00000159714	21.1764	26.7251	29.2798	29.3179	13.1114	55.7408	31.114	48.5676	23.7482	14.0079	71.4643	410.639	108.621	22.1346	19.0234	134.369	168.17	205.588	176.904	98.1145	29.2789	141.503	-2.27531	2.64e-07	1.52e-05	ZDHHC1	16	67394152	67416833	-	3540	protein_coding	zinc finger DHHC-type containing 1 [Source:HGNC Symbol;Acc:HGNC:17916]	-
ENSG00000113721	102.538	434.053	175.679	1191.95	91.7801	307.1	1180.39	117.74	289.296	219.458	89.961	124.129	37.1121	24.4244	161.699	50.7851	17.8905	31.9359	89.364	58.5645	410.999	68.5865	2.58287	2.64e-07	1.52e-05	PDGFRB	5	150113837	150155872	-	7137	protein_coding	platelet derived growth factor receptor beta [Source:HGNC Symbol;Acc:HGNC:8804]	-
ENSG00000277196	32.3218	13.8233	2.6618	0	3.57585	2.10342	1.94463	0	2.15892	14.9418	500.25	79.6297	17.1983	40.4529	30.4374	64.5394	579.651	1.996	7.29502	101.157	7.35316	142.261	-4.26786	2.71e-07	1.56e-05	AC007325.2	KI270734.1	138082	161852	-	2405	protein_coding	proline dehydrogenase 1, mitochondrial [Source:NCBI gene;Acc:102724788]	-
ENSG00000238269	100.309	13.8233	33.2725	33.8988	27.4148	35.7582	28.1971	151.59	39.9401	29.8836	17.6559	3.12273	11.7673	4.57957	0	3.17407	13.1197	13.972	0.911878	5.32404	49.4087	7.36271	2.74829	2.73e-07	1.57e-05	PAGE2B	X	55075063	55078909	+	507	protein_coding	PAGE family member 2B [Source:HGNC Symbol;Acc:HGNC:31805]	-
ENSG00000132970	25.6346	171.41	25.2871	168.578	17.8792	5.25856	191.546	78.0024	38.8606	58.8334	0	3.12273	8.14657	19.8448	2.8535	0	2.38539	1.996	1.82376	24.3385	78.1289	6.45112	3.58165	2.74e-07	1.57e-05	WASF3	13	26557703	26688948	+	5162	protein_coding	WAS protein family member 3 [Source:HGNC Symbol;Acc:HGNC:12734]	-
ENSG00000179455	0	11.0587	0	13.7427	4.7678	38.9134	0	5.88698	4.31785	5.60318	78.1904	192.048	0.905174	606.03	35.1932	394.642	45.3225	33.9319	88.4522	28.1414	8.42906	150.286	-4.15076	2.83e-07	1.62e-05	MKRN3	15	23565674	23630075	+	5735	protein_coding	makorin ring finger protein 3 [Source:HGNC Symbol;Acc:HGNC:7114]	-
ENSG00000176155	576.221	970.399	741.311	650.49	997.662	1073.8	916.891	897.764	1167.98	603.275	2470.98	1185.08	1928.93	7000.64	847.491	3752.8	2549.99	2520.94	1054.13	4895.08	859.579	2820.61	-1.71438	2.85e-07	1.62e-05	CCDC57	17	82101460	82212830	-	12397	protein_coding	coiled-coil domain containing 57 [Source:HGNC Symbol;Acc:HGNC:27564]	-
ENSG00000268895	10.0309	21.1958	3.9927	20.156	20.2631	60.9993	21.3909	10.3022	9.71516	10.2725	65.579	51.5251	46.1639	45.7957	75.1423	81.4677	93.0304	67.8639	72.0384	68.452	18.8319	66.7058	-1.81326	2.87e-07	1.63e-05	A1BG-AS1	19	58347751	58355183	+	2793	antisense	A1BG antisense RNA 1 [Source:HGNC Symbol;Acc:HGNC:37133]	-
ENSG00000158164	6.68728	11.0587	15.9708	3.66473	0	2.10342	11.6678	20.6044	2.15892	7.4709	0	0	0	0	0	0	0	0	0	1.52115	8.13869	0.152115	5.02182	2.88e-07	1.64e-05	TMSB15A	X	102513676	102516784	-	685	protein_coding	thymosin beta 15a [Source:HGNC Symbol;Acc:HGNC:30744]	-
ENSG00000154914	56.8419	46.0778	13.309	31.1502	28.6068	18.9308	30.1417	75.059	61.5293	30.8175	79.8719	143.646	199.138	206.081	59.9236	59.2492	81.1034	223.552	130.399	123.974	39.2464	130.694	-1.73962	2.9e-07	1.64e-05	USP43	17	9644698	9729691	+	5068	protein_coding	ubiquitin specific peptidase 43 [Source:HGNC Symbol;Acc:HGNC:20072]	-
ENSG00000162599	2417.45	916.027	638.831	1498.88	511.346	278.704	396.704	1857.34	836.583	1309.28	100.05	25.7625	156.595	98.4608	50.4119	6.34813	4.77079	187.624	588.161	82.1424	1066.11	130.033	3.03514	2.95e-07	1.66e-05	NFIA	1	60865259	61462793	+	10872	protein_coding	nuclear factor I A [Source:HGNC Symbol;Acc:HGNC:7784]	CTF/NFI
ENSG00000104765	12129.6	5768.94	7233.43	6719.29	8338.88	5986.35	3203.77	11541.4	10097.3	5817.96	5204.28	2115.65	3371.77	4253.66	1394.41	2477.89	1691.24	1190.61	3066.65	2455.14	7683.69	2722.13	1.49695	2.95e-07	1.66e-05	BNIP3L	8	26382898	26505636	+	4307	protein_coding	BCL2 interacting protein 3 like [Source:HGNC Symbol;Acc:HGNC:1085]	-
ENSG00000253731	5.57273	23.9605	5.32359	12.8266	2.3839	15.7757	29.1694	17.6609	7.55623	8.40476	67.2605	121.006	67.8881	239.664	22.828	80.4097	38.1663	37.9239	5.47127	114.847	12.8634	79.5465	-2.6247	2.97e-07	1.67e-05	PCDHGA6	5	141373914	141512979	+	7910	protein_coding	protocadherin gamma subfamily A, 6 [Source:HGNC Symbol;Acc:HGNC:8704]	-
ENSG00000138640	1189.22	906.812	501.749	644.993	512.538	402.806	273.22	1604.2	714.604	973.085	263.157	302.905	332.199	227.452	227.329	104.744	96.6085	266.466	372.046	298.907	772.323	249.181	1.63101	2.97e-07	1.67e-05	FAM13A	4	88725955	89111398	-	13215	protein_coding	family with sequence similarity 13 member A [Source:HGNC Symbol;Acc:HGNC:19367]	-
ENSG00000274840	2.22909	3.68623	0	7.32947	0	0	0	0	2.15892	0	15.1336	15.6137	12.6724	150.363	11.414	13.7543	152.665	0	3.64751	66.1702	1.54037	44.1434	-4.79384	2.99e-07	1.68e-05	AC132807.2	3	18013226	18041603	+	339	lincRNA	novel transcript	-
ENSG00000261485	53.4982	55.2934	27.9489	14.6589	14.3034	34.7065	105.982	88.3046	31.3044	24.2804	227.845	245.915	96.8536	291.566	97.0191	151.297	197.988	69.8599	147.724	155.158	45.0281	168.123	-1.90314	3.01e-07	1.69e-05	PAN3-AS1	13	28136843	28138193	-	1351	antisense	PAN3 antisense RNA 1 [Source:HGNC Symbol;Acc:HGNC:39932]	-
ENSG00000204815	624.146	123.489	67.8758	126.433	30.9907	104.12	96.259	410.617	107.946	141.013	13.4521	74.9456	28.0604	63.3507	25.6815	16.9284	13.1197	24.95	39.2108	46.3952	183.289	34.6094	2.39973	3.08e-07	1.71e-05	TTC25	17	41930635	41965651	+	2500	protein_coding	tetratricopeptide repeat domain 25 [Source:HGNC Symbol;Acc:HGNC:25280]	-
ENSG00000070018	98.0801	100.45	121.112	220.8	101.316	63.1027	86.5359	58.8698	124.138	106.46	5.8853	1.56137	50.6897	7.63262	9.51168	25.3925	0	48.9019	11.8544	18.2539	108.086	17.9683	2.59125	3.11e-07	1.73e-05	LRP6	12	12116025	12267012	-	10337	protein_coding	LDL receptor related protein 6 [Source:HGNC Symbol;Acc:HGNC:6698]	-
ENSG00000065923	359.999	552.934	196.973	190.566	258.653	343.91	368.507	214.875	291.455	501.484	1391.45	321.641	570.26	1692.15	3003.79	935.292	1228.48	354.289	610.046	2350.94	327.935	1245.83	-1.92518	3.14e-07	1.74e-05	SLC9A7	X	46599252	46759172	-	10033	protein_coding	solute carrier family 9 member A7 [Source:HGNC Symbol;Acc:HGNC:17123]	-
ENSG00000169174	15.6037	7.37245	22.6253	36.6473	287.26	23.1377	14.5847	0	282.819	42.0238	0	0	0	0	0	0	0	1.996	7.29502	0	73.2074	0.929102	6.30682	3.15e-07	1.75e-05	PCSK9	1	55039548	55064852	+	4981	protein_coding	proprotein convertase subtilisin/kexin type 9 [Source:HGNC Symbol;Acc:HGNC:20001]	-
ENSG00000116473	4040.23	3519.42	8721.38	4035.79	5258.88	2955.31	3220.3	3694.08	4141.9	3217.16	2177.56	2076.62	2440.35	1788.32	2034.55	1961.57	1655.46	1990.01	2940.81	1953.92	4280.44	2101.92	1.0259	3.17e-07	1.75e-05	RAP1A	1	111542218	111716691	+	5532	protein_coding	RAP1A, member of RAS oncogene family [Source:HGNC Symbol;Acc:HGNC:9855]	-
ENSG00000169752	46.811	14.7449	17.3017	9.16183	9.5356	0	13.6124	13.2457	44.2579	66.3043	102.572	242.792	298.707	44.2692	75.1423	34.9147	244.503	114.77	276.299	106.481	23.4975	154.045	-2.70999	3.17e-07	1.75e-05	NRG4	15	75935969	76059795	-	5031	protein_coding	neuregulin 4 [Source:HGNC Symbol;Acc:HGNC:29862]	-
ENSG00000227885	15.6037	2.76467	7.98539	2.74855	0	8.4137	6.80619	2.94349	15.1125	3.73545	26.0635	40.5955	12.6724	78.616	12.3652	95.222	35.7809	12.974	20.9732	113.326	6.61136	44.8589	-2.76473	3.18e-07	1.75e-05	AL590652.1	6	53740749	53794274	-	2374	processed_transcript	novel transcript	-
ENSG00000105711	49.04	553.855	1196.48	433.355	669.876	281.859	1446.8	388.54	117.661	35.4868	81.5534	53.8671	51.5949	39.6896	73.2399	47.611	274.32	66.8659	23.7088	31.1837	517.295	74.3635	2.80059	3.19e-07	1.75e-05	SCN1B	19	35030466	35040449	+	7993	protein_coding	sodium voltage-gated channel beta subunit 1 [Source:HGNC Symbol;Acc:HGNC:10586]	-
ENSG00000115271	4491.62	7422.22	55684.8	15437.7	20312	5622.45	3188.21	2952.32	28227.9	10585.3	3142.75	1107.79	5643.76	940.339	2478.74	4581.24	2863.67	2388.21	3276.38	1819.3	15392.5	2824.22	2.44632	3.3e-07	1.81e-05	GCA	2	162318840	162371595	+	3664	protein_coding	grancalcin [Source:HGNC Symbol;Acc:HGNC:15990]	-
ENSG00000113140	1956.03	22659.2	6233.93	7179.21	1129.97	5809.66	41613.1	13197.1	1502.61	811.527	2284.34	2917.41	548.535	147.31	487.949	280.376	1972.72	84.8299	238.912	682.998	10209.2	964.538	3.40388	3.3e-07	1.81e-05	SPARC	5	151661096	151687165	-	4831	protein_coding	secreted protein acidic and cysteine rich [Source:HGNC Symbol;Acc:HGNC:11219]	-
ENSG00000136542	558.388	175.096	130.428	247.369	23.839	21.0342	49.588	182.496	260.15	211.987	0.840757	0	43.4484	0	24.7304	0	0	11.976	20.9732	2.28173	186.038	10.425	4.15827	3.33e-07	1.82e-05	GALNT5	2	157257598	157314211	+	6818	protein_coding	polypeptide N-acetylgalactosaminyltransferase 5 [Source:HGNC Symbol;Acc:HGNC:4127]	-
ENSG00000141337	141.547	430.367	596.243	393.959	395.727	502.718	495.88	158.948	491.155	249.341	36.1525	78.849	210.906	48.8488	85.6051	178.806	65.5983	205.588	125.839	54.001	385.589	109.019	1.82385	3.35e-07	1.83e-05	ARSG	17	68259182	68422731	+	6587	protein_coding	arylsulfatase G [Source:HGNC Symbol;Acc:HGNC:24102]	-
ENSG00000277481	89.1637	38.7054	23.9562	40.3121	51.2538	18.9308	17.5016	85.3612	31.3044	50.4286	6.72605	4.6841	19.9138	14.502	11.414	1.05802	1.1927	12.974	3.64751	14.451	44.6918	9.05632	2.28756	3.36e-07	1.83e-05	PKD1L3	16	71929538	71999978	-	5199	protein_coding	polycystin 1 like 3, transient receptor potential channel interacting [Source:HGNC Symbol;Acc:HGNC:21716]	-
ENSG00000240497	0	27.6467	2.6618	6.41328	2.3839	8.4137	47.6433	16.1892	0	1.86773	0	0	0	0	0	0	0	0	0	0	11.322	0	6.08726	3.39e-07	1.84e-05	AC092919.1	3	171468084	171469633	+	229	lincRNA	novel transcript	-
ENSG00000073921	6312.79	8322.58	28735.4	10530.6	14348.7	5564.61	4348.18	10007.9	7165.47	6092.52	3284.84	2005.57	4177.38	4275.03	2387.43	2620.72	1710.33	2375.24	5578.87	3595.25	10142.9	3201.07	1.66377	3.52e-07	1.91e-05	PICALM	11	85957684	86069882	-	5833	protein_coding	phosphatidylinositol binding clathrin assembly protein [Source:HGNC Symbol;Acc:HGNC:15514]	-
ENSG00000105835	2148.85	23739.3	201754	40045.4	72250	12211.4	6332.67	4794.94	15845.4	2435.51	1251.05	4613.84	10061	641.14	2181.98	4062.81	572.495	1143.71	8003.55	1126.42	38155.7	3365.8	3.50287	3.6e-07	1.95e-05	NAMPT	7	106248285	106286326	-	9049	protein_coding	nicotinamide phosphoribosyltransferase [Source:HGNC Symbol;Acc:HGNC:30092]	-
ENSG00000154330	57.9564	72.803	875.731	106.277	222.895	29.4479	57.3665	85.3612	28.066	16.8095	0	9.3682	18.1035	1.52652	7.60934	4.23209	2.38539	61.8759	4.55939	9.88751	155.271	11.9548	3.70072	3.65e-07	1.97e-05	PGM5	9	68328308	68531061	+	7426	protein_coding	phosphoglucomutase 5 [Source:HGNC Symbol;Acc:HGNC:8908]	-
ENSG00000173262	1203.71	246.977	1779.41	531.386	108.467	248.204	295.583	978.71	336.792	540.707	44.5601	145.207	191.897	5.34283	23.7792	86.7578	42.9371	260.478	98.4828	64.6491	626.995	96.409	2.70115	3.68e-07	1.98e-05	SLC2A14	12	7812512	7891148	-	5575	protein_coding	solute carrier family 2 member 14 [Source:HGNC Symbol;Acc:HGNC:18301]	-
ENSG00000035720	100.309	67.2736	69.2067	126.433	36.9504	191.412	117.65	44.1523	74.4829	53.2302	903.814	234.986	96.8536	441.929	1709.25	375.598	196.795	160.678	81.1571	482.967	88.11	468.402	-2.40939	3.69e-07	1.98e-05	STAP1	4	67558728	67607337	+	1655	protein_coding	signal transducing adaptor family member 1 [Source:HGNC Symbol;Acc:HGNC:24133]	-
ENSG00000204323	2083.09	672.736	488.44	751.27	190.712	521.649	863.414	1432.01	704.889	508.955	343.029	85.8751	203.664	285.46	74.1911	51.8431	412.673	220.558	157.755	133.862	821.716	196.891	2.06147	3.7e-07	1.98e-05	SMIM5	17	75633434	75641404	+	5117	protein_coding	small integral membrane protein 5 [Source:HGNC Symbol;Acc:HGNC:40030]	-
ENSG00000223960	279.751	303.192	199.635	223.549	275.34	342.858	225.577	160.42	304.408	394.09	877.75	1354.49	956.769	1042.62	415.66	587.202	349.46	364.269	360.192	1363.72	270.882	767.212	-1.50177	3.71e-07	1.99e-05	AC009948.1	2	178413939	178440243	+	4001	antisense	uncharacterized LOC101927027 [Source:NCBI gene;Acc:101927027]	-
ENSG00000226987	2.22909	5.52934	2.6618	7.32947	4.7678	6.31027	8.75082	0	2.15892	5.60318	51.2862	13.2716	16.2931	39.6896	26.6327	13.7543	7.15618	27.944	10.0307	25.0991	4.53407	23.1157	-2.31732	3.74e-07	2e-05	AL157938.1	9	131240687	131241724	+	559	processed_pseudogene	ribosomal protein L13a (RPL13A) pseudogene	-
ENSG00000137460	6176.82	2483.59	1428.05	4039.45	849.86	1296.76	1337.9	7317.51	2921.02	3128.44	1083.74	95.2433	619.139	1634.91	203.55	121.673	574.88	701.593	442.261	390.937	3097.94	586.792	2.40022	3.75e-07	2e-05	FHDC1	4	152936352	152979696	+	6593	protein_coding	FH2 domain containing 1 [Source:HGNC Symbol;Acc:HGNC:29363]	-
ENSG00000185518	2.22909	5.52934	2.6618	22.9046	2.3839	6.31027	3.88925	14.7174	6.47677	11.2064	346.392	98.3661	1.81035	9.15914	58.9724	170.342	7.15618	0.997998	67.479	264.681	7.83088	102.536	-3.70857	3.82e-07	2.04e-05	SV2B	15	91099950	91301309	+	12454	protein_coding	synaptic vesicle glycoprotein 2B [Source:HGNC Symbol;Acc:HGNC:16874]	-
ENSG00000198216	50.1546	265.408	3343.22	1218.52	1132.35	130.412	54.4495	54.4545	279.581	131.675	0	59.3319	162.931	3.05305	40.9002	22.2185	0	11.976	14.59	2.28173	666.023	31.7283	4.39121	3.84e-07	2.04e-05	CACNA1E	1	181317690	181808084	+	18271	protein_coding	calcium voltage-gated channel subunit alpha1 E [Source:HGNC Symbol;Acc:HGNC:1392]	-
ENSG00000162998	52.3837	16.588	37.2652	686.221	7.1517	12.6205	59.3111	44.1523	132.774	113.931	31.108	0	0	6.86936	3.80467	2.11604	4.77079	1.996	1.82376	19.775	116.24	7.22636	4.00059	3.86e-07	2.05e-05	FRZB	2	182833275	182867162	-	3162	protein_coding	frizzled related protein [Source:HGNC Symbol;Acc:HGNC:3959]	-
ENSG00000198169	159.38	181.547	105.141	163.997	171.641	225.066	335.448	197.214	188.906	184.905	368.251	501.979	355.733	623.585	439.44	392.526	356.616	380.237	211.556	777.31	191.324	440.723	-1.20358	3.98e-07	2.11e-05	ZNF251	8	144720907	144756417	-	4939	protein_coding	zinc finger protein 251 [Source:HGNC Symbol;Acc:HGNC:13045]	zf-C2H2
ENSG00000279907	0	1.84311	5.32359	1.83237	4.7678	0	0	1.47174	0	1.86773	21.0189	53.8671	28.9656	7.63262	54.2166	5.29011	17.8905	0	15.5019	18.2539	1.71063	22.2637	-3.74179	3.98e-07	2.11e-05	AC018695.7	16	85859521	85862012	+	2492	TEC	TEC	-
ENSG00000175711	482.599	552.934	885.048	466.337	684.179	327.083	353.922	229.592	569.956	614.482	1178.74	1095.3	1343.28	1332.66	602.089	1474.88	1866.57	1053.89	824.338	1820.06	516.613	1259.18	-1.28531	4.06e-07	2.15e-05	B3GNTL1	17	82942155	83051810	-	6891	protein_coding	UDP-GlcNAc:betaGal beta-1,3-N-acetylglucosaminyltransferase like 1 [Source:HGNC Symbol;Acc:HGNC:21727]	-
ENSG00000165078	0	0.921557	0	0	0	2.10342	0	0	0	0	55.4899	67.1387	8.14657	2.28979	0.951168	21.1604	1.1927	0	15.5019	4.56346	0.302498	17.6435	-5.60281	4.1e-07	2.16e-05	CPA6	8	67422038	67746385	-	2894	protein_coding	carboxypeptidase A6 [Source:HGNC Symbol;Acc:HGNC:17245]	-
ENSG00000135776	18166	5108.19	4564.98	9677.64	3400.63	2502.02	3354.48	20679.5	7367.33	9946.57	2560.95	1511.4	2348.02	5323.75	1875.7	1108.81	1304.81	2048.89	2031.66	1729.55	8476.73	2184.36	1.95621	4.13e-07	2.17e-05	ABCB10	1	229516582	229558695	-	4256	protein_coding	ATP binding cassette subfamily B member 10 [Source:HGNC Symbol;Acc:HGNC:41]	-
ENSG00000156453	413.497	127.175	155.715	523.141	115.619	79.9301	197.38	259.027	270.945	199.847	45.4009	3.12273	47.9742	0	20.9257	0	19.0832	61.8759	63.8315	19.775	234.227	28.1989	3.055	4.14e-07	2.17e-05	PCDH1	5	141853111	141879246	-	5903	protein_coding	protocadherin 1 [Source:HGNC Symbol;Acc:HGNC:8655]	-
ENSG00000248890	0	1.84311	0	3.66473	0	0	3.88925	0	0	4.66931	29.4265	17.9557	12.6724	92.3547	1.90234	19.0444	10.7343	7.98399	1.82376	70.7337	1.40664	26.4632	-4.16146	4.18e-07	2.19e-05	HHIP-AS1	4	144642922	144661357	-	1557	antisense	HHIP antisense RNA 1 [Source:HGNC Symbol;Acc:HGNC:44182]	-
ENSG00000197077	33.4364	113.351	83.8466	520.392	112.043	437.512	1493.47	50.0393	128.456	90.5847	10.0891	8.58751	41.638	16.7918	88.4586	68.7714	21.4685	23.952	67.479	30.4231	306.313	37.7659	3.02164	4.2e-07	2.2e-05	KIAA1671	22	24952730	25197448	+	16439	protein_coding	KIAA1671 [Source:HGNC Symbol;Acc:HGNC:29345]	-
ENSG00000100311	64.6437	238.683	57.2286	405.869	2.3839	187.205	545.468	20.6044	61.5293	12.1402	6.72605	9.3682	21.7242	3.05305	6.65818	21.1604	14.3124	41.9159	28.2682	15.2115	159.575	16.8398	3.24815	4.38e-07	2.28e-05	PDGFB	22	39223359	39244751	-	3761	protein_coding	platelet derived growth factor subunit B [Source:HGNC Symbol;Acc:HGNC:8800]	-
ENSG00000254810	0	91.2341	34.6034	34.815	0	28.3962	161.404	33.8501	17.2714	0	0	0	1.81035	0	0	0	0	0	0	0	40.1574	0.181035	7.33455	4.43e-07	2.31e-05	AP001189.3	11	76654169	76656712	-	651	lincRNA	novel transcript	-
ENSG00000083454	129.287	150.214	110.465	142.008	89.3962	383.875	405.455	166.307	138.171	44.8254	679.331	48.4024	193.707	869.355	3598.27	1159.59	1768.77	2311.36	244.383	605.42	176	1147.86	-2.70496	4.55e-07	2.36e-05	P2RX5	17	3672199	3696404	-	4190	protein_coding	purinergic receptor P2X 5 [Source:HGNC Symbol;Acc:HGNC:8536]	-
ENSG00000165804	326.562	164.959	105.141	170.41	69.1331	158.809	312.112	350.275	202.939	180.236	479.231	900.128	682.501	296.146	245.401	815.735	2089.61	868.259	352.897	694.407	204.058	742.431	-1.86319	4.64e-07	2.4e-05	ZNF219	14	21090046	21104722	-	6679	protein_coding	zinc finger protein 219 [Source:HGNC Symbol;Acc:HGNC:13011]	zf-C2H2
ENSG00000154122	4451.5	2047.7	1606.39	2631.28	1414.84	2044.53	2972.36	5794.26	1957.06	2578.39	878.591	227.959	801.984	1670.78	875.074	405.222	1134.25	1333.33	719.472	670.829	2749.83	871.749	1.65732	4.64e-07	2.4e-05	ANKH	5	14704800	14871785	-	12702	protein_coding	ANKH inorganic pyrophosphate transport regulator [Source:HGNC Symbol;Acc:HGNC:15492]	-
ENSG00000100600	246.315	533.581	424.557	1728.84	224.087	348.117	305.306	4714	916.463	425.841	129.477	56.9899	49.7846	180.893	254.913	73.0035	81.1034	367.263	54.7127	238.061	986.71	148.62	2.73061	4.7e-07	2.43e-05	LGMN	14	92703807	92748702	-	3899	protein_coding	legumain [Source:HGNC Symbol;Acc:HGNC:9472]	-
ENSG00000100362	13.3746	183.39	43.9197	21.0722	2.3839	45.2236	105.01	60.3415	4.31785	0	0	0	1.81035	0	0	0	0	0	10.9425	0.760577	47.9033	1.35135	5.14457	4.71e-07	2.43e-05	PVALB	22	36800684	36819479	-	1050	protein_coding	parvalbumin [Source:HGNC Symbol;Acc:HGNC:9704]	-
ENSG00000000003	66.8728	30.4114	10.6472	83.3727	4.7678	2.10342	8.75082	67.7002	36.7017	42.9577	1.68151	6.24547	1.81035	6.1061	9.51168	0	2.38539	7.98399	3.64751	4.56346	35.4286	4.39355	3.00385	4.78e-07	2.46e-05	TSPAN6	X	100627109	100639991	-	4535	protein_coding	tetraspanin 6 [Source:HGNC Symbol;Acc:HGNC:11858]	-
ENSG00000247157	23.4055	15.6665	10.6472	9.16183	4.7678	4.20685	24.3078	11.774	15.1125	11.2064	122.75	123.348	58.8363	313.701	46.6072	86.7578	9.54158	7.98399	3.64751	243.385	13.0256	101.656	-2.96388	4.78e-07	2.46e-05	LINC01252	12	11548030	11590369	+	3793	lincRNA	long intergenic non-protein coding RNA 1252 [Source:HGNC Symbol;Acc:HGNC:27888]	-
ENSG00000235560	44.5819	17.5096	3.9927	9.16183	25.0309	22.086	25.2801	51.511	19.4303	21.4788	72.3051	76.5069	52.5001	97.6975	59.9236	60.3073	132.389	80.8379	49.2414	70.7337	24.0063	75.2443	-1.65617	4.81e-07	2.47e-05	AC002310.1	16	30534752	30537144	+	1827	antisense	uncharacterized LOC107984875 [Source:NCBI gene;Acc:107984875]	-
ENSG00000174307	52.3837	21.1958	17.3017	51.3063	26.2229	48.3788	69.0342	33.8501	31.3044	18.6773	91.6425	443.428	106.811	29.7672	170.259	298.362	930.304	73.8519	93.9234	30.4231	36.9655	226.877	-2.6154	4.85e-07	2.48e-05	PHLDA3	1	201464383	201469237	-	3138	protein_coding	pleckstrin homology like domain family A member 3 [Source:HGNC Symbol;Acc:HGNC:8934]	-
ENSG00000182747	36.78	53.4503	6.65449	34.815	0	10.5171	52.5049	1.47174	19.4303	6.53704	0	0	0	1.52652	0	0	0	0	5.47127	1.52115	22.2161	0.851895	4.6744	4.94e-07	2.53e-05	SLC35D3	6	136922264	136925639	+	2359	protein_coding	solute carrier family 35 member D3 [Source:HGNC Symbol;Acc:HGNC:15621]	-
ENSG00000150687	47.9255	199.056	143.737	390.294	95.356	645.751	2565.93	79.4742	157.601	134.476	51.2862	12.4909	55.2156	35.1101	62.7771	99.4541	32.2028	10.978	99.3947	86.7058	445.961	54.5615	3.03134	4.97e-07	2.54e-05	PRSS23	11	86791059	86952910	+	11725	protein_coding	serine protease 23 [Source:HGNC Symbol;Acc:HGNC:14370]	-
ENSG00000165309	0	119.802	10.6472	43.0606	2.3839	29.4479	58.3388	32.3784	6.47677	1.86773	0	4.6841	1.81035	0	0	0	0	0	0	3.04231	30.4404	0.953676	4.93755	5.03e-07	2.56e-05	ARMC3	10	22928024	23038523	+	6999	protein_coding	armadillo repeat containing 3 [Source:HGNC Symbol;Acc:HGNC:30964]	-
ENSG00000264522	523.837	357.564	319.416	625.753	181.176	260.825	639.782	641.68	348.666	429.577	56.3307	7.02615	95.0433	215.24	68.4841	51.8431	63.2129	262.474	88.4522	120.171	432.828	102.828	2.07326	5.04e-07	2.56e-05	OTUD7B	1	149937812	150010676	-	12177	protein_coding	OTU deubiquitinase 7B [Source:HGNC Symbol;Acc:HGNC:16683]	-
ENSG00000249646	6.68728	139.155	9.31629	36.6473	3.57585	4.20685	47.6433	0	0	1.86773	0	1.56137	0	0	1.90234	0	0	0	0.911878	0	24.91	0.437558	5.78444	5.05e-07	2.56e-05	OR7E94P	4	79587302	79588130	-	829	transcribed_unprocessed_pseudogene	olfactory receptor family 7 subfamily E member 94 pseudogene [Source:HGNC Symbol;Acc:HGNC:14789]	-
ENSG00000251692	17.8327	0.921557	10.6472	7.32947	2.3839	23.1377	21.3909	2.94349	12.9535	13.0741	617.115	0	0	429.717	8.56051	623.175	101.379	26.946	75.6859	215.243	11.2615	209.782	-4.21719	5.06e-07	2.56e-05	PTX4	16	1485886	1488981	-	1688	protein_coding	pentraxin 4 [Source:HGNC Symbol;Acc:HGNC:14171]	-
ENSG00000103154	13.3746	32.2545	178.34	75.127	147.802	74.6716	114.733	39.7371	232.084	0	0	0	14.4828	0	3.80467	2.11604	7.15618	3.99199	19.1494	0	90.8124	5.07011	4.17069	5.1e-07	2.58e-05	NECAB2	16	83968632	84002776	+	2520	protein_coding	N-terminal EF-hand calcium binding protein 2 [Source:HGNC Symbol;Acc:HGNC:23746]	-
ENSG00000223768	134.86	299.506	137.083	207.057	234.814	262.928	222.66	208.988	249.356	270.82	404.404	530.084	591.079	461.01	308.178	342.799	508.089	915.164	378.429	380.289	222.807	481.953	-1.11179	5.14e-07	2.59e-05	LINC00205	21	45288050	45297806	+	7619	bidirectional_promoter_lncRNA	long intergenic non-protein coding RNA 205 [Source:HGNC Symbol;Acc:HGNC:16420]	-
ENSG00000160284	328.791	172.331	131.759	119.104	97.7399	229.273	145.847	119.211	110.105	99.9233	1060.19	669.826	293.276	315.227	248.255	1522.49	1162.88	256.486	168.697	403.867	155.408	610.12	-1.97257	5.15e-07	2.6e-05	SPATC1L	21	46161148	46184476	-	2333	protein_coding	spermatogenesis and centriole associated 1 like [Source:HGNC Symbol;Acc:HGNC:1298]	-
ENSG00000234072	409.039	176.939	166.362	170.41	146.61	228.222	164.321	214.875	106.867	241.87	450.646	563.653	349.397	647.246	404.246	439.079	521.209	399.199	248.031	593.25	202.551	461.596	-1.18871	5.38e-07	2.71e-05	AC074117.1	2	27356246	27367622	+	3412	antisense	uncharacterized LOC105374363 [Source:NCBI gene;Acc:105374363]	-
ENSG00000120756	383.404	131.783	207.62	275.771	116.811	66.2579	73.8958	391.484	315.203	364.206	30.2672	44.4989	67.8881	107.62	20.9257	2.11604	2.38539	17.964	69.3027	18.2539	232.644	38.1222	2.60536	5.56e-07	2.79e-05	PLS1	3	142596387	142713664	+	5294	protein_coding	plastin 1 [Source:HGNC Symbol;Acc:HGNC:9090]	-
ENSG00000244026	106.996	85.7048	66.5449	80.6241	38.1424	82.0336	121.539	75.059	63.6883	128.873	182.444	158.479	147.543	205.317	140.773	233.823	274.32	173.652	134.046	172.651	84.9206	182.305	-1.09717	5.74e-07	2.87e-05	FAM86DP	3	75421552	75435110	-	3626	transcribed_unprocessed_pseudogene	family with sequence similarity 86 member D, pseudogene [Source:HGNC Symbol;Acc:HGNC:32659]	-
ENSG00000007062	388.977	437.739	101.148	185.985	77.4767	31.5514	61.2557	22.0762	196.462	265.217	5162.25	10376.8	15.388	4326.93	23.7792	1955.22	595.156	9.97998	289.065	5852.64	176.789	2860.73	-4.01595	5.8e-07	2.9e-05	PROM1	4	15963076	16084378	-	7434	protein_coding	prominin 1 [Source:HGNC Symbol;Acc:HGNC:9454]	-
ENSG00000060140	376.717	113.351	35.9343	145.673	20.2631	67.3096	196.407	245.781	73.4034	115.799	31.9488	56.2092	12.6724	25.9509	29.4862	0	26.2393	18.962	11.8544	27.3808	139.064	24.0704	2.52686	6.1e-07	3.04e-05	STYK1	12	10618939	10674318	-	3424	protein_coding	serine/threonine/tyrosine kinase 1 [Source:HGNC Symbol;Acc:HGNC:18889]	-
ENSG00000278897	20.0618	104.136	37.2652	36.6473	40.5263	36.8099	64.1727	26.4914	59.3704	83.1138	163.948	212.346	223.578	541.153	173.113	222.185	36.9736	113.772	46.5058	528.601	50.8595	226.217	-2.15081	6.12e-07	3.05e-05	AC020951.1	19	11856032	11858302	+	2271	TEC	TEC	-
ENSG00000132470	128.173	269.095	1582.44	963.825	615.046	137.774	841.051	142.759	494.394	74.709	209.348	36.6921	80.5605	64.114	19.9745	201.024	89.4523	59.8799	63.8315	84.4241	524.926	90.9301	2.52957	6.18e-07	3.07e-05	ITGB4	17	75721328	75757818	+	6761	protein_coding	integrin subunit beta 4 [Source:HGNC Symbol;Acc:HGNC:6158]	-
ENSG00000162849	6.68728	100.45	10.6472	23.8208	2.3839	35.7582	28.1971	104.494	24.8276	42.9577	95.0055	975.073	298.707	99.9873	45.6561	320.581	42.9371	115.768	1183.62	136.143	38.0223	331.348	-3.12429	6.25e-07	3.1e-05	KIF26B	1	245154985	245709431	+	14403	protein_coding	kinesin family member 26B [Source:HGNC Symbol;Acc:HGNC:25484]	-
ENSG00000183463	2.22909	7.37245	7.98539	0	0	0	1.94463	0	0	8.40476	27.745	40.5955	38.9225	18.3183	14.2675	14.8123	39.359	9.97998	10.0307	24.3385	2.79363	23.8369	-3.07546	6.27e-07	3.11e-05	URAD	13	27977714	27988654	-	931	protein_coding	ureidoimidazoline (2-oxo-4-hydroxy-4-carboxy-5-) decarboxylase [Source:HGNC Symbol;Acc:HGNC:17785]	-
ENSG00000160307	140.433	96.7634	38.5961	56.8034	22.647	125.154	112.788	58.8698	33.4633	143.815	2289.38	365.36	17.1983	568.63	56.1189	2143.55	473.501	46.9059	99.3947	1423.8	82.9333	748.384	-3.173	6.29e-07	3.11e-05	S100B	21	46598962	46605208	-	1448	protein_coding	S100 calcium binding protein B [Source:HGNC Symbol;Acc:HGNC:10500]	-
ENSG00000266392	12.26	1.84311	0	1.83237	9.5356	3.15514	1.94463	0	1.07946	7.4709	50.4454	54.6478	51.5949	22.8979	11.414	27.5086	35.7809	0	52.8889	38.7894	3.91212	34.5968	-3.13669	6.4e-07	3.15e-05	MIR4740	17	81400716	81400778	-	63	miRNA	microRNA 4740 [Source:HGNC Symbol;Acc:HGNC:41711]	-
ENSG00000136929	26814.9	7260.02	6528.06	15535.7	2650.9	3295.01	1691.82	12364.1	11514.6	9430.15	2456.69	111.638	1901.77	4732.22	465.121	86.7578	460.381	945.104	1617.67	675.393	9708.53	1345.28	2.85126	6.46e-07	3.18e-05	HEMGN	9	97926791	97944856	-	2394	protein_coding	hemogen [Source:HGNC Symbol;Acc:HGNC:17509]	-
ENSG00000164692	386.748	300.427	1040.76	3263.44	4.7678	93.6024	123.484	4213.6	604.499	253.077	189.17	0	0	117.542	36.1444	24.3345	39.359	60.8779	3.64751	48.677	1028.44	51.9753	4.30583	6.49e-07	3.19e-05	COL1A2	7	94394561	94431232	+	11156	protein_coding	collagen type I alpha 2 chain [Source:HGNC Symbol;Acc:HGNC:2198]	-
ENSG00000162543	478.14	163.116	103.81	273.939	120.387	98.861	387.953	513.639	215.892	382.884	22.7004	154.575	18.1035	48.8488	32.3397	6.34813	38.1663	94.8098	106.69	32.7048	273.862	55.5286	2.30062	6.5e-07	3.19e-05	UBXN10	1	20186085	20196048	+	5571	protein_coding	UBX domain protein 10 [Source:HGNC Symbol;Acc:HGNC:26354]	-
ENSG00000259042	7.80183	3.68623	0	6.41328	4.7678	6.31027	30.1417	5.88698	6.47677	9.33863	117.706	1.56137	25.3449	219.819	5.70701	100.512	113.306	10.978	10.9425	340.739	8.08235	94.6616	-3.5425	6.53e-07	3.2e-05	AC244502.3	14	22417836	22418657	+	457	lincRNA	novel transcript	-
ENSG00000124813	367.8	802.676	755.95	513.979	1107.32	868.714	621.308	495.978	900.271	1017.91	2141.41	5310.99	1870.09	1602.85	1039.63	1716.11	1249.95	1523.94	1272.07	3141.95	745.191	2086.9	-1.48573	6.56e-07	3.21e-05	RUNX2	6	45328157	45664349	+	8192	protein_coding	runt related transcription factor 2 [Source:HGNC Symbol;Acc:HGNC:10472]	Runt
ENSG00000196118	129.287	45.1563	73.1994	48.5577	67.9411	41.0168	47.6433	80.9459	80.9596	106.46	132.84	221.714	134.871	168.681	73.2399	330.103	386.434	355.287	134.958	190.905	72.1168	212.903	-1.56195	6.61e-07	3.23e-05	CCDC189	16	30757423	30762710	-	3081	protein_coding	coiled-coil domain containing 189 [Source:HGNC Symbol;Acc:HGNC:28078]	-
ENSG00000229989	28.9782	24.882	6.65449	8.24565	41.7182	34.7065	25.2801	91.2481	10.7946	18.6773	63.8975	157.698	172.888	265.615	61.8259	241.229	48.9006	45.9079	65.6552	378.768	29.1185	150.239	-2.37591	6.71e-07	3.27e-05	MIR181A1HG	1	198807493	198937429	-	3250	lincRNA	MIR181A1 host gene [Source:HGNC Symbol;Acc:HGNC:48659]	-
ENSG00000131471	75.7892	197.213	149.061	297.76	301.563	94.6541	146.819	58.8698	332.474	248.407	13.4521	14.0523	28.0604	35.1101	32.3397	49.727	19.0832	149.7	3.64751	19.775	190.261	36.4947	2.38547	6.72e-07	3.27e-05	AOC3	17	42851184	42858130	+	4524	protein_coding	amine oxidase, copper containing 3 [Source:HGNC Symbol;Acc:HGNC:550]	-
ENSG00000010704	59.071	295.82	215.606	359.144	237.198	293.428	176.961	157.477	65.8472	37.3545	23.5412	70.2615	28.9656	20.6081	60.8747	20.1024	27.432	79.8399	92.0997	31.1837	189.79	45.4909	2.06091	6.82e-07	3.31e-05	HFE	6	26087281	26098343	+	5675	protein_coding	homeostatic iron regulator [Source:HGNC Symbol;Acc:HGNC:4886]	-
ENSG00000181016	60.1855	204.586	554.985	204.309	208.591	116.74	98.2036	156.005	160.84	70.0397	22.7004	65.5774	119.483	38.1631	38.9979	17.9864	23.8539	11.976	20.0613	54.7616	183.448	41.3561	2.14548	6.82e-07	3.31e-05	LSMEM1	7	112480853	112491062	+	2592	protein_coding	leucine rich single-pass membrane protein 1 [Source:HGNC Symbol;Acc:HGNC:22036]	-
ENSG00000026751	587.366	1715.94	4035.28	4436.16	1810.57	1677.48	4461.94	70.6437	646.598	790.982	342.188	109.296	252.544	274.011	584.968	313.175	84.6815	202.594	783.303	486.77	2023.3	343.353	2.55887	6.88e-07	3.33e-05	SLAMF7	1	160739057	160754821	+	4833	protein_coding	SLAM family member 7 [Source:HGNC Symbol;Acc:HGNC:21394]	-
ENSG00000184481	1798.88	1567.57	2857.44	1904.74	2345.76	2393.7	2672.89	2995	2785.01	1342.89	1245.16	657.335	889.786	1035.75	698.157	1442.08	1859.41	1012.97	879.962	956.046	2266.39	1067.67	1.08612	6.92e-07	3.34e-05	FOXO4	X	71096197	71103535	+	3447	protein_coding	forkhead box O4 [Source:HGNC Symbol;Acc:HGNC:7139]	Fork
ENSG00000049759	988.603	418.387	223.591	461.756	444.597	317.617	400.593	1381.97	474.963	684.521	145.451	142.084	132.155	108.383	228.28	29.6246	87.0669	411.175	74.774	158.2	579.66	151.72	1.93341	6.94e-07	3.35e-05	NEDD4L	18	58044367	58401540	+	17455	protein_coding	neural precursor cell expressed, developmentally down-regulated 4-like, E3 ubiquitin protein ligase [Source:HGNC Symbol;Acc:HGNC:7728]	-
ENSG00000132465	2386.24	3976.52	6186.02	20832.2	2480.45	1212.62	6179.05	1050.83	2808.76	1528.73	1522.61	298.221	681.596	1232.67	1817.68	373.482	246.888	1075.84	871.755	781.874	4864.14	890.262	2.44985	7.16e-07	3.45e-05	JCHAIN	4	70655541	70681817	-	1680	protein_coding	joining chain of multimeric IgA and IgM [Source:HGNC Symbol;Acc:HGNC:5713]	-
ENSG00000181638	174.984	158.508	53.2359	121.852	81.0526	125.154	137.096	100.079	71.2445	136.344	242.138	242.012	241.681	280.88	228.28	181.98	292.211	229.54	181.464	256.315	115.955	237.65	-1.03171	7.18e-07	3.45e-05	ZFP41	8	143246821	143262705	+	6910	protein_coding	ZFP41 zinc finger protein [Source:HGNC Symbol;Acc:HGNC:26786]	zf-C2H2
ENSG00000118707	490.4	458.935	169.024	186.901	276.532	710.958	604.779	334.086	231.005	382.884	1298.13	1352.92	589.268	843.405	721.936	1353.21	2102.72	1282.43	500.621	1034.39	384.55	1107.9	-1.52602	7.41e-07	3.56e-05	TGIF2	20	36573488	36593950	+	3784	protein_coding	TGFB induced factor homeobox 2 [Source:HGNC Symbol;Acc:HGNC:15764]	Homeobox
ENSG00000156381	5250.63	1816.39	1240.4	2044.92	953.56	1646.98	2354.94	5388.06	1925.76	1677.22	1368.75	307.589	420.001	861.723	330.055	412.629	1279.76	812.371	731.326	440.374	2429.89	696.458	1.80282	7.46e-07	3.57e-05	ANKRD9	14	102501760	102509799	-	7215	protein_coding	ankyrin repeat domain 9 [Source:HGNC Symbol;Acc:HGNC:20096]	-
ENSG00000196378	81.3619	105.057	46.5815	59.5519	101.316	130.412	119.595	76.5307	48.5758	82.1799	153.018	147.549	157.5	158.758	246.352	144.949	188.446	232.534	155.931	198.511	85.1162	178.355	-1.06426	7.5e-07	3.58e-05	ZNF34	8	144773114	144787345	-	2222	protein_coding	zinc finger protein 34 [Source:HGNC Symbol;Acc:HGNC:13098]	zf-C2H2
ENSG00000057704	75.7892	796.225	1309.6	352.731	1268.23	419.633	504.63	179.553	908.907	243.738	53.8084	15.6137	282.414	35.1101	175.015	221.127	48.9006	62.8739	118.544	66.1702	605.904	107.958	2.48915	7.57e-07	3.61e-05	TMCC3	12	94567124	94650562	-	6515	protein_coding	transmembrane and coiled-coil domain family 3 [Source:HGNC Symbol;Acc:HGNC:29199]	-
ENSG00000138606	61.3001	43.3132	6.65449	19.2398	2.3839	33.6548	91.3974	17.6609	20.5098	12.1402	469.983	163.943	135.776	104.567	19.9745	167.167	901.679	109.78	36.4751	193.947	30.8255	230.329	-2.89782	7.68e-07	3.66e-05	SHF	15	45167214	45201175	-	4894	protein_coding	Src homology 2 domain containing F [Source:HGNC Symbol;Acc:HGNC:25116]	-
ENSG00000101782	7860.9	5602.14	5685.6	3926.76	8634.48	3662.06	2966.53	5704.48	4937.46	4179.04	2616.44	3149.28	3072.16	2272.23	3028.52	1424.1	883.788	1300.39	2057.2	2043.67	5315.94	2184.78	1.28267	7.75e-07	3.68e-05	RIOK3	18	23452823	23486603	+	5320	protein_coding	RIO kinase 3 [Source:HGNC Symbol;Acc:HGNC:11451]	-
ENSG00000144369	26.7491	77.4108	50.5741	42.1444	47.678	15.7757	2.91694	8.83046	23.7482	28.0159	0	826.743	0	1.52652	3.80467	4.23209	0	5.98799	3.64751	0	32.3844	84.5942	3.31031	7.76e-07	3.68e-05	FAM171B	2	186693971	186765965	+	5826	protein_coding	family with sequence similarity 171 member B [Source:HGNC Symbol;Acc:HGNC:29412]	-
ENSG00000107282	2.22909	4.60778	5.32359	45.8092	14.3034	6.31027	8.75082	13.2457	12.9535	21.4788	732.299	2.34205	7.24139	165.628	3.80467	562.868	69.1764	7.98399	7.29502	600.856	13.5012	215.949	-3.99635	7.9e-07	3.74e-05	APBA1	9	69427530	69672306	-	11384	protein_coding	amyloid beta precursor protein binding family A member 1 [Source:HGNC Symbol;Acc:HGNC:578]	-
ENSG00000205592	67.9873	10.1371	43.9197	21.0722	54.8297	9.46541	3.88925	0	35.6222	45.7593	860.094	799.42	99.5691	429.717	38.0467	34.9147	22.6612	20.958	34.6514	1548.54	29.2682	388.857	-3.73237	7.91e-07	3.74e-05	MUC19	12	40393395	40570832	+	29488	protein_coding	mucin 19, oligomeric [Source:HGNC Symbol;Acc:HGNC:14362]	-
ENSG00000100033	5.57273	1.84311	0	3.66473	0	8.4137	1.94463	2.94349	6.47677	9.33863	174.037	15.6137	3.6207	29.7672	12.3652	56.0752	232.576	0	3.64751	97.3539	4.01978	62.5056	-3.94696	8.15e-07	3.85e-05	PRODH	22	18912777	18936553	-	8776	protein_coding	proline dehydrogenase 1 [Source:HGNC Symbol;Acc:HGNC:9453]	-
ENSG00000224965	0	1.84311	0	0	0	0	1.94463	0	0	0	17.6559	21.8591	5.43104	9.15914	11.414	6.34813	8.34888	11.976	6.38315	0	0.378774	9.85754	-4.47353	8.33e-07	3.93e-05	LINC02586	1	110208834	110209987	-	748	antisense	long intergenic non-protein coding RNA 2586 [Source:HGNC Symbol;Acc:HGNC:39958]	-
ENSG00000144852	90.2783	4.60778	27.9489	15.5751	32.1826	13.6723	27.2248	17.6609	37.7812	49.4947	178.24	160.821	251.638	47.3222	38.9979	149.181	170.556	83.8319	151.372	98.1145	31.6427	133.007	-2.07165	8.35e-07	3.93e-05	NR1I2	3	119780484	119818485	+	5381	protein_coding	nuclear receptor subfamily 1 group I member 2 [Source:HGNC Symbol;Acc:HGNC:7968]	THR-like
ENSG00000113924	11.1455	150.214	26.618	67.7976	8.34365	25.2411	381.147	45.6241	21.5892	9.33863	8.40757	18.7364	6.33622	6.1061	9.51168	17.9864	4.77079	1.996	8.2069	9.12693	74.7058	9.11849	3.03402	8.37e-07	3.93e-05	HGD	3	120628173	120682571	-	2983	protein_coding	homogentisate 1,2-dioxygenase [Source:HGNC Symbol;Acc:HGNC:4892]	-
ENSG00000234456	242.971	1444.08	190.319	804.409	66.7492	57.8442	98.2036	114.796	262.309	178.368	10.0891	4.6841	34.3966	147.31	21.8769	0	0	10.978	22.7969	3.04231	346.005	25.5173	3.75792	8.38e-07	3.93e-05	MAGI2-AS3	7	79452877	79471208	+	11625	processed_transcript	MAGI2 antisense RNA 3 [Source:HGNC Symbol;Acc:HGNC:40862]	-
ENSG00000137491	54.6128	115.195	143.737	898.776	33.3746	16.8274	35.0033	1306.91	320.6	119.534	63.8975	15.6137	1.81035	98.4608	9.51168	25.3925	21.4685	23.952	12.7663	27.3808	304.457	30.0254	3.33946	8.57e-07	4.01e-05	SLCO2B1	11	75100563	75206549	+	10351	protein_coding	solute carrier organic anion transporter family member 2B1 [Source:HGNC Symbol;Acc:HGNC:10962]	-
ENSG00000118777	937.334	209.193	330.063	557.956	65.5572	205.084	154.598	815.346	367.017	371.677	163.107	0	98.664	88.5384	17.121	34.9147	45.3225	69.8599	69.3027	32.7048	401.382	61.9535	2.69507	8.77e-07	4.1e-05	ABCG2	4	88090264	88231322	-	5044	protein_coding	ATP binding cassette subfamily G member 2 (Junior blood group) [Source:HGNC Symbol;Acc:HGNC:74]	-
ENSG00000169313	28.9782	409.171	55.8977	346.317	95.356	88.3438	265.441	35.3219	36.7017	19.6111	10.0891	35.1307	0	9.92241	30.4374	2.11604	1.1927	0	24.6207	10.6481	138.114	12.4157	3.4712	8.85e-07	4.13e-05	P2RY12	3	151337380	151384812	-	1859	protein_coding	purinergic receptor P2Y12 [Source:HGNC Symbol;Acc:HGNC:18124]	-
ENSG00000182264	74.6746	23.0389	2.6618	22.9046	4.7678	0	10.6954	50.0393	31.3044	30.8175	0	7.02615	1.81035	1.52652	0	0	1.1927	0	3.64751	1.52115	25.0904	1.67244	3.87375	9.02e-07	4.21e-05	IZUMO1	19	48740852	48746909	-	3415	protein_coding	izumo sperm-egg fusion 1 [Source:HGNC Symbol;Acc:HGNC:28539]	-
ENSG00000129103	2404.08	1493.84	1264.35	1517.2	1487.55	1905.7	2702.06	1870.59	1989.45	1920.96	4675.45	3802.71	3138.24	2624.86	2663.27	5317.62	8766.32	3891.2	3823.5	2665.82	1855.58	4136.9	-1.15652	9.04e-07	4.21e-05	SUMF2	7	56064002	56080670	+	4101	protein_coding	sulfatase modifying factor 2 [Source:HGNC Symbol;Acc:HGNC:20415]	-
ENSG00000087085	5446.79	1155.63	1008.82	2057.75	507.771	735.147	1070.52	5304.17	1811.34	1666.94	433.831	3.12273	353.018	595.344	58.0212	47.611	374.507	597.801	302.743	95.8328	2076.49	286.183	2.85911	9.1e-07	4.23e-05	ACHE	7	100889994	100896974	-	3783	protein_coding	acetylcholinesterase (Cartwright blood group) [Source:HGNC Symbol;Acc:HGNC:108]	-
ENSG00000140459	4.45819	7.37245	0	17.4075	0	4.20685	11.6678	19.1327	5.39731	1.86773	0	0	0	0	0	0	0	0	0	0	7.15104	0	5.42089	9.23e-07	4.28e-05	CYP11A1	15	74337759	74367740	-	3491	protein_coding	cytochrome P450 family 11 subfamily A member 1 [Source:HGNC Symbol;Acc:HGNC:2590]	-
ENSG00000115590	164.953	893.91	9995.05	1932.23	13727.7	333.393	565.886	47.0958	1262.97	114.865	26.0635	5.46478	217.242	0	2174.37	318.465	64.4056	22.954	67.479	15.2115	2903.8	291.165	4.7534	9.26e-07	4.29e-05	IL1R2	2	101991844	102028544	+	3073	protein_coding	interleukin 1 receptor type 2 [Source:HGNC Symbol;Acc:HGNC:5994]	-
ENSG00000139970	104.767	1220.14	122.443	157.584	166.873	640.493	517.271	57.398	256.912	226.929	53.8084	3070.43	18.1035	6.1061	19.0234	119.557	4.77079	7.98399	88.4522	28.1414	347.081	341.637	2.90844	9.33e-07	4.32e-05	RTN1	14	59595976	59870966	-	6209	protein_coding	reticulon 1 [Source:HGNC Symbol;Acc:HGNC:10467]	-
ENSG00000130558	15.6037	342.819	45.2506	29.3179	14.3034	123.05	17.5016	8.83046	85.2775	20.545	16.8151	12.4909	2.71552	0	0	2.11604	4.77079	0	3.64751	12.1692	70.2499	5.47252	3.67266	9.42e-07	4.34e-05	OLFM1	9	135075422	135121179	+	6123	protein_coding	olfactomedin 1 [Source:HGNC Symbol;Acc:HGNC:17187]	-
ENSG00000183813	46.811	280.153	73.1994	226.297	26.2229	219.808	606.723	23.5479	80.9596	57.8995	26.0635	0	19.9138	3.05305	17.121	33.8567	14.3124	46.9059	20.0613	30.4231	164.162	21.1711	2.95803	9.42e-07	4.34e-05	CCR4	3	32951574	32956349	+	3095	protein_coding	C-C motif chemokine receptor 4 [Source:HGNC Symbol;Acc:HGNC:1605]	-
ENSG00000099785	2779.68	4982.86	6118.14	3708.71	2045.39	3145.67	9039.59	4296.02	1730.38	1057.13	1188.83	694.027	594.699	744.944	753.325	1615.6	2404.48	1332.33	1516.45	589.447	3890.36	1143.41	1.76677	9.53e-07	4.38e-05	2026-03-02	19	8413270	8439017	+	2216	protein_coding	membrane associated ring-CH-type finger 2 [Source:HGNC Symbol;Acc:HGNC:28038]	-
ENSG00000259986	318.76	73.7245	75.8612	130.098	42.9102	56.7925	22.3632	161.892	138.171	40.1561	3.36303	7.80683	42.5432	10.6857	17.121	3.17407	7.15618	48.9019	20.9732	1.52115	106.073	16.3246	2.70173	9.55e-07	4.39e-05	AC103876.1	15	83179182	83439445	+	943	antisense	novel transcript, antisense to HDGFRP3	-
ENSG00000262468	22.2909	21.1958	23.9562	32.0664	64.3653	49.4305	94.3144	79.4742	44.2579	38.2884	76.5089	120.225	93.2329	177.84	157.894	96.28	158.629	174.65	102.13	120.171	46.964	127.756	-1.44657	9.64e-07	4.42e-05	LINC01569	16	4243943	4253817	-	5237	lincRNA	long intergenic non-protein coding RNA 1569 [Source:HGNC Symbol;Acc:HGNC:51380]	-
ENSG00000187715	89.1637	13.8233	5.32359	50.3901	7.1517	8.4137	24.3078	70.6437	22.6687	53.2302	1.68151	0	3.6207	0	0	0	0	13.972	0	3.80289	34.5117	2.30771	3.90898	9.69e-07	4.44e-05	KBTBD12	3	127915232	127987671	+	5818	protein_coding	kelch repeat and BTB domain containing 12 [Source:HGNC Symbol;Acc:HGNC:25731]	-
ENSG00000078081	13.3746	61.7443	27.9489	121.852	21.4551	360.737	21.3909	41.2088	10.7946	38.2884	2.52227	9.3682	0.905174	11.4489	13.3164	5.29011	0	163.672	14.59	5.32404	71.8795	22.6437	3.13507	9.73e-07	4.44e-05	LAMP3	3	183122213	183163839	-	3816	protein_coding	lysosomal associated membrane protein 3 [Source:HGNC Symbol;Acc:HGNC:14582]	-
ENSG00000153885	620.802	480.131	272.834	409.534	424.334	487.995	271.275	632.85	493.314	597.672	853.368	1254.56	1056.34	1941.74	325.299	1516.15	1156.92	2179.63	715.824	1273.21	469.074	1227.3	-1.3877	9.8e-07	4.47e-05	KCTD15	19	33795933	33815763	+	6388	protein_coding	potassium channel tetramerization domain containing 15 [Source:HGNC Symbol;Acc:HGNC:23297]	-
ENSG00000244879	592.939	1119.69	476.462	955.579	730.665	844.525	779.795	553.376	463.089	531.368	2256.59	2996.26	2449.4	9240.81	3197.83	1251.64	511.667	737.521	957.472	4767.3	704.749	2836.65	-2.00896	9.99e-07	4.54e-05	GABPB1-AS1	15	50354959	50372202	+	17179	antisense	GABPB1 antisense RNA 1 [Source:HGNC Symbol;Acc:HGNC:44157]	-
ENSG00000142494	236.284	169.566	226.253	201.56	154.953	104.12	10.6954	33.8501	191.065	108.328	10.9298	102.269	40.7328	22.1346	16.1699	6.34813	9.54158	5.98799	14.59	9.88751	143.667	23.8592	2.58454	1e-06	4.55e-05	SLC47A1	17	19495385	19579034	+	5719	protein_coding	solute carrier family 47 member 1 [Source:HGNC Symbol;Acc:HGNC:25588]	-
ENSG00000155428	47.9255	19.3527	21.2944	20.156	38.1424	31.5514	22.3632	30.9066	38.8606	14.9418	128.636	100.708	131.25	141.203	35.1932	49.727	90.645	52.8939	30.092	101.917	28.5495	86.2266	-1.60082	1.01e-06	4.56e-05	TRIM74	7	72959485	72969466	-	1471	protein_coding	tripartite motif containing 74 [Source:HGNC Symbol;Acc:HGNC:17453]	-
ENSG00000128918	0	28.5683	247.547	54.971	114.427	60.9993	18.4739	8.83046	51.8142	13.0741	0	10.9296	9.95691	5.34283	0.951168	9.5222	0	5.98799	3.64751	0.760577	59.8706	4.70988	3.66369	1.02e-06	4.62e-05	ALDH1A2	15	57953424	58497866	-	8622	protein_coding	aldehyde dehydrogenase 1 family member A2 [Source:HGNC Symbol;Acc:HGNC:15472]	-
ENSG00000196104	41.2382	7.37245	2.6618	6.41328	7.1517	4.20685	58.3388	0	6.47677	10.2725	0	0	0	0	0	0	0	1.996	1.82376	1.52115	14.4132	0.534091	4.74385	1.03e-06	4.64e-05	SPOCK3	4	166733384	167234796	-	4482	protein_coding	SPARC (osteonectin), cwcv and kazal like domains proteoglycan 3 [Source:HGNC Symbol;Acc:HGNC:13565]	-
ENSG00000144218	113.684	176.939	26.618	39.3959	40.5263	439.616	232.383	67.7002	120.9	158.757	776.859	1744.05	456.208	577.789	2578.62	191.502	572.495	341.315	187.847	593.25	141.652	801.993	-2.5004	1.03e-06	4.64e-05	AFF3	2	99545419	100142739	-	12737	protein_coding	AF4/FMR2 family member 3 [Source:HGNC Symbol;Acc:HGNC:6473]	AF-4
ENSG00000206177	40127	4587.51	5225.11	11164.6	2984.64	8726.06	6581.59	33626.4	15170.8	8341.26	856.731	6.24547	1325.17	40.4529	411.856	466.588	1395.46	6070.82	2465.72	324.767	13653.5	1336.38	3.35291	1.04e-06	4.67e-05	HBM	16	153892	166768	+	916	protein_coding	hemoglobin subunit mu [Source:HGNC Symbol;Acc:HGNC:4826]	-
ENSG00000115657	275.293	105.057	54.5668	154.835	54.8297	36.8099	51.5326	307.595	109.026	122.336	66.4198	7.80683	40.7328	51.1386	17.121	10.5802	27.432	16.966	15.5019	30.4231	127.188	28.4122	2.15823	1.04e-06	4.67e-05	ABCB6	2	219209766	219219017	-	5234	protein_coding	ATP binding cassette subfamily B member 6 (Langereis blood group) [Source:HGNC Symbol;Acc:HGNC:47]	-
ENSG00000144504	323.218	599.933	339.379	456.259	381.424	949.696	1089.96	547.489	500.87	535.103	974.437	987.564	1213.84	1110.55	1287.88	1229.42	1928.59	1519.95	1113.4	1415.43	572.334	1278.11	-1.15844	1.05e-06	4.7e-05	ANKMY1	2	240479422	240569209	-	11477	protein_coding	ankyrin repeat and MYND domain containing 1 [Source:HGNC Symbol;Acc:HGNC:20987]	-
ENSG00000164070	331.02	86.6263	336.717	393.959	205.015	73.6199	52.5049	183.968	194.303	315.646	26.9042	10.9296	153.88	45.7957	29.4862	9.5222	2.38539	55.8879	24.6207	20.5356	217.338	37.9947	2.51478	1.06e-06	4.76e-05	HSPA4L	4	127781821	127840733	+	11621	protein_coding	heat shock protein family A (Hsp70) member 4 like [Source:HGNC Symbol;Acc:HGNC:17041]	-
ENSG00000154783	57.9564	33.176	54.5668	123.685	17.8792	7.36199	15.557	22.0762	97.1516	36.4206	5.04454	0	0	16.7918	3.80467	2.11604	0	8.98199	0	9.12693	46.5831	4.58659	3.32744	1.09e-06	4.85e-05	FGD5	3	14810853	14934565	+	8093	protein_coding	FYVE, RhoGEF and PH domain containing 5 [Source:HGNC Symbol;Acc:HGNC:19117]	-
ENSG00000116819	39.0091	103.214	55.8977	47.6415	134.69	82.0336	143.902	52.9828	117.661	71.9074	217.756	199.855	271.552	183.183	256.815	183.038	318.45	185.628	130.399	142.989	84.894	208.966	-1.29682	1.09e-06	4.85e-05	TFAP2E	1	35573370	35595328	+	2216	protein_coding	transcription factor AP-2 epsilon [Source:HGNC Symbol;Acc:HGNC:30774]	AP-2
ENSG00000007933	28.9782	35.0191	31.9416	165.829	4.7678	0	7.7785	85.3612	52.8936	73.7752	8.40757	0	0	3.05305	9.51168	0	0	3.99199	0	3.04231	48.6344	2.80066	4.11004	1.09e-06	4.85e-05	FMO3	1	171090877	171117819	+	3463	protein_coding	flavin containing monooxygenase 3 [Source:HGNC Symbol;Acc:HGNC:3771]	-
ENSG00000198300	42.3528	17.5096	29.2798	90.7021	11.9195	0	0	0	7.55623	72.8413	0	0	2.71552	0	1.90234	0	0	0	0	1.52115	27.2161	0.613901	5.45488	1.09e-06	4.85e-05	PEG3	19	56810077	56840728	-	9769	protein_coding	paternally expressed 3 [Source:HGNC Symbol;Acc:HGNC:8826]	zf-C2H2
ENSG00000185332	4.45819	3.68623	13.309	0	22.647	3.15514	3.88925	5.88698	4.31785	10.2725	21.0189	231.863	228.104	0	179.771	7.40615	79.9107	35.9279	455.939	0	7.16221	123.994	-4.12074	1.09e-06	4.85e-05	TMEM105	17	81311270	81330674	-	3794	protein_coding	transmembrane protein 105 [Source:HGNC Symbol;Acc:HGNC:26794]	-
ENSG00000234810	3.34364	42.3916	25.2871	16.4913	0	10.5171	48.6157	10.3022	0	0	0	0	0	0	1.90234	0	0	0	0	0.760577	15.6949	0.266291	5.69199	1.09e-06	4.85e-05	AL603840.1	1	55329288	56070513	+	6257	lincRNA	novel transcript	-
ENSG00000136868	1521.36	1379.57	1318.92	1560.26	2200.34	753.026	582.416	2802.2	1606.24	1974.19	549.855	792.393	615.518	866.302	422.319	590.376	537.906	649.697	983.004	371.162	1569.85	637.853	1.29902	1.09e-06	4.85e-05	SLC31A1	9	113221562	113264492	+	5127	protein_coding	solute carrier family 31 member 1 [Source:HGNC Symbol;Acc:HGNC:11016]	-
ENSG00000100678	67.9873	222.095	38.5961	114.523	25.0309	42.0685	150.709	41.2088	51.8142	67.2381	0	28.1046	12.6724	3.05305	0	4.23209	7.15618	23.952	13.6782	0	82.127	9.28485	3.1465	1.1e-06	4.87e-05	SLC8A3	14	70044217	70189070	-	8444	protein_coding	solute carrier family 8 member A3 [Source:HGNC Symbol;Acc:HGNC:11070]	-
ENSG00000157653	63.5291	22.1174	11.9781	19.2398	10.7275	23.1377	11.6678	38.2653	28.066	27.082	300.991	45.2796	59.7415	135.861	37.0955	119.557	209.915	27.944	31.0038	295.865	25.5811	126.325	-2.30594	1.11e-06	4.91e-05	C9orf43	9	113410054	113429684	+	2290	protein_coding	chromosome 9 open reading frame 43 [Source:HGNC Symbol;Acc:HGNC:23570]	-
ENSG00000197959	186.129	1044.12	158.377	853.883	45.2941	138.826	485.184	97.1351	156.522	68.172	36.1525	60.1126	34.3966	73.2732	29.4862	38.0888	7.15618	10.978	5.47127	150.594	323.365	44.571	2.85638	1.12e-06	4.91e-05	DNM3	1	171841498	172418466	+	11329	protein_coding	dynamin 3 [Source:HGNC Symbol;Acc:HGNC:29125]	-
ENSG00000148110	2778.56	3330.51	7708.56	3529.14	6527.12	1480.81	1590.7	2288.56	5729.78	3363.77	1742.05	754.921	1450.09	837.298	1391.56	1191.33	1421.69	1148.7	2428.33	1121.85	3832.75	1348.78	1.50672	1.12e-06	4.91e-05	MFSD14B	9	94374551	94461042	+	3428	protein_coding	major facilitator superfamily domain containing 14B [Source:HGNC Symbol;Acc:HGNC:23376]	-
ENSG00000183111	1330.77	453.406	312.761	847.469	146.61	201.929	387.953	1175.92	639.041	803.122	190.852	17.175	150.259	290.04	19.0234	17.9864	118.077	177.644	132.222	78.3395	629.898	119.162	2.40169	1.14e-06	5.01e-05	ARHGEF37	5	149551947	149634968	+	5324	protein_coding	Rho guanine nucleotide exchange factor 37 [Source:HGNC Symbol;Acc:HGNC:34430]	-
ENSG00000106123	599.626	502.248	304.776	232.711	443.405	1238.92	907.168	1041.99	563.479	599.54	1126.61	2114.87	915.131	1453.25	2466.38	1163.82	4381.97	7460.04	1500.04	1525.72	643.386	2410.78	-1.90575	1.16e-06	5.09e-05	EPHB6	7	142855061	142871094	+	5325	protein_coding	EPH receptor B6 [Source:HGNC Symbol;Acc:HGNC:3396]	-
ENSG00000133101	84.7055	44.2347	133.09	109.942	83.4365	51.5339	31.114	80.9459	322.759	69.1058	142.088	188.925	957.674	742.654	196.892	57.1332	3579.28	736.523	820.69	62.3673	101.087	748.423	-2.8883	1.17e-06	5.12e-05	CCNA1	13	36431520	36442882	+	2400	protein_coding	cyclin A1 [Source:HGNC Symbol;Acc:HGNC:1577]	-
ENSG00000168477	2137.7	2422.77	775.914	3494.32	765.232	684.665	1058.85	2962.62	3747.89	2462.6	366.57	220.933	509.613	1435.7	55.1677	123.789	639.286	397.203	391.196	272.287	2051.26	441.174	2.21696	1.17e-06	5.13e-05	TNXB	6	32041153	32115334	-	15909	protein_coding	tenascin XB [Source:HGNC Symbol;Acc:HGNC:11976]	-
ENSG00000205913	20.0618	10.1371	5.32359	6.41328	28.6068	32.6031	22.3632	17.6609	29.1455	29.8836	77.3496	67.9194	87.8019	41.9794	48.5096	47.611	56.0568	36.9259	44.682	81.3818	20.2199	59.0217	-1.54478	1.17e-06	5.13e-05	SRRM2-AS1	16	2737076	2752600	-	5858	antisense	SRRM2 antisense RNA 1 [Source:HGNC Symbol;Acc:HGNC:44162]	-
ENSG00000114993	66.8728	46.0778	22.6253	59.5519	11.9195	38.9134	43.7541	47.0958	41.0196	30.8175	228.686	220.153	80.5605	155.705	59.9236	262.389	811.034	168.662	13.6782	79.1	40.8648	207.989	-2.34532	1.18e-06	5.14e-05	RTKN	2	74425836	74442422	-	5190	protein_coding	rhotekin [Source:HGNC Symbol;Acc:HGNC:10466]	-
ENSG00000108370	42.3528	142.841	37.2652	186.901	42.9102	262.928	1074.41	50.0393	57.2115	112.997	31.9488	23.4205	40.7328	16.7918	48.5096	24.3345	11.927	47.9039	50.1533	28.1414	200.985	32.3863	2.63449	1.19e-06	5.18e-05	RGS9	17	65100812	65227703	+	6990	protein_coding	regulator of G protein signaling 9 [Source:HGNC Symbol;Acc:HGNC:10004]	-
ENSG00000166428	900.554	599.933	113.126	142.008	113.235	1608.07	471.572	1071.43	1129.12	845.146	7205.29	4100.93	739.527	2621.81	1257.44	6847.52	16899.3	1469.05	620.989	4313.23	699.419	4607.51	-2.71974	1.24e-06	5.37e-05	PLD4	14	104924713	104937790	+	6977	protein_coding	phospholipase D family member 4 [Source:HGNC Symbol;Acc:HGNC:23792]	-
ENSG00000162878	672.072	232.232	50.5741	295.011	83.4365	118.843	253.774	679.946	247.197	330.587	20.1782	4.6841	19.0087	56.4814	5.70701	2.11604	36.9736	175.648	51.977	5.32404	296.367	37.8098	2.97183	1.24e-06	5.37e-05	PKDCC	2	42048020	42058528	+	3925	protein_coding	protein kinase domain containing, cytoplasmic [Source:HGNC Symbol;Acc:HGNC:25123]	-
ENSG00000167658	64427.5	55594.7	37813.5	44190.3	65998.3	62523.2	70429.5	65142.3	79344.8	58099.3	194099	99461.4	79164.7	114666	101983	221372	278293	79380.8	124819	103458	60356.3	139670	-1.21044	1.3e-06	5.63e-05	EEF2	19	3976056	3985469	-	4027	protein_coding	eukaryotic translation elongation factor 2 [Source:HGNC Symbol;Acc:HGNC:3214]	-
ENSG00000099904	558.388	829.401	323.408	490.158	685.371	1425.07	1090.94	688.776	704.889	693.86	1305.7	1561.37	1047.29	1369.29	1900.43	1616.66	2464.11	1942.1	1929.53	1605.58	749.026	1674.21	-1.15996	1.33e-06	5.75e-05	ZDHHC8	22	20129456	20148007	+	5542	protein_coding	zinc finger DHHC-type containing 8 [Source:HGNC Symbol;Acc:HGNC:18474]	-
ENSG00000109756	2465.38	2996.9	3148.91	3050.89	3364.87	1531.29	1192.06	2893.45	3453.2	2904.31	1070.28	920.425	1479.96	800.662	1743.49	608.363	338.726	694.607	1280.28	1568.31	2700.13	1050.51	1.3617	1.34e-06	5.79e-05	RAPGEF2	4	159103013	159360174	+	13275	protein_coding	Rap guanine nucleotide exchange factor 2 [Source:HGNC Symbol;Acc:HGNC:16854]	-
ENSG00000163958	83.591	38.7054	7498.28	2660.6	607.894	36.8099	22.3632	64.7567	167.317	92.4524	1.68151	1.56137	39.8277	2.28979	38.9979	4.23209	2.38539	98.8018	28.2682	1.52115	1127.28	21.9567	4.12255	1.35e-06	5.85e-05	ZDHHC19	3	196197449	196211437	-	2432	protein_coding	zinc finger DHHC-type containing 19 [Source:HGNC Symbol;Acc:HGNC:20713]	-
ENSG00000158856	19753.1	10731.5	6719.71	10293.3	7708.34	8891.18	15798.1	23075.5	11415.3	7770.67	5155.52	45.2796	1575	3733.11	411.856	1102.46	5686.78	2472.04	1718.89	1445.1	12215.7	2334.6	2.38751	1.4e-06	6.01e-05	DMTN	8	22048995	22082527	+	4473	protein_coding	dematin actin binding protein [Source:HGNC Symbol;Acc:HGNC:3382]	-
ENSG00000115641	1779.93	543.718	344.703	615.675	140.65	257.67	602.834	2041.31	637.962	624.754	178.24	46.841	102.285	168.681	17.121	150.239	307.716	269.46	226.146	131.58	758.921	159.831	2.24783	1.4e-06	6.01e-05	FHL2	2	105357712	105438513	-	6626	protein_coding	four and a half LIM domains 2 [Source:HGNC Symbol;Acc:HGNC:3703]	-
ENSG00000197766	1607.18	2666.06	1534.53	1669.29	1584.1	4856.81	2243.13	8287.39	2506.51	756.429	7599.6	23559.5	29821.9	315.99	5188.62	6065.64	56999	42286.2	55185.9	559.024	2771.14	22758.1	-3.03787	1.4e-06	6.01e-05	CFD	19	859643	863630	+	1222	protein_coding	complement factor D [Source:HGNC Symbol;Acc:HGNC:2771]	-
ENSG00000115604	171.64	646.933	4414.59	1109.5	2363.64	498.512	810.909	136.872	587.227	235.333	209.348	65.5774	242.587	333.545	114.14	278.26	50.0933	76.8459	80.2453	339.218	1097.52	178.986	2.61575	1.43e-06	6.14e-05	IL18R1	2	102311529	102398775	+	4353	protein_coding	interleukin 18 receptor 1 [Source:HGNC Symbol;Acc:HGNC:5988]	-
ENSG00000167554	24.52	9.21557	7.98539	23.8208	7.1517	12.6205	12.6401	8.83046	16.1919	21.4788	82.3942	96.8047	28.0604	143.493	16.1699	43.3789	94.2231	15.968	13.6782	121.692	14.4455	65.5863	-2.17726	1.44e-06	6.15e-05	ZNF610	19	52336245	52367778	+	3546	protein_coding	zinc finger protein 610 [Source:HGNC Symbol;Acc:HGNC:26687]	zf-C2H2
ENSG00000101447	1226	524.366	344.703	850.218	270.573	267.135	377.257	1069.96	682.22	858.22	142.929	27.3239	138.492	546.496	78.9469	131.195	161.014	178.642	137.694	111.044	647.065	165.378	1.96761	1.46e-06	6.23e-05	FAM83D	20	38926312	38953106	+	2475	protein_coding	family with sequence similarity 83 member D [Source:HGNC Symbol;Acc:HGNC:16122]	-
ENSG00000238266	0	9.21557	0	13.7427	0	10.5171	6.80619	0	0	2.80159	458.212	6.24547	1.81035	989.951	19.0234	142.833	13.1197	1.996	0.911878	1061.01	4.30832	269.511	-5.95528	1.47e-06	6.26e-05	LINC00707	10	6779549	6879450	+	9833	lincRNA	long intergenic non-protein coding RNA 707 [Source:HGNC Symbol;Acc:HGNC:44691]	-
ENSG00000137343	217.337	173.253	202.297	123.685	164.489	237.687	267.386	207.516	179.191	216.656	340.507	632.353	439.915	647.246	202.599	449.659	555.797	336.325	216.115	834.353	198.95	465.487	-1.22689	1.47e-06	6.26e-05	ATAT1	6	30626842	30646823	+	4035	protein_coding	alpha tubulin acetyltransferase 1 [Source:HGNC Symbol;Acc:HGNC:21186]	-
ENSG00000196700	596.282	428.524	236.9	443.433	380.232	638.389	550.329	526.884	474.963	756.429	906.336	715.106	1131.47	821.27	848.442	1103.52	1883.27	1198.6	852.606	1003.96	503.237	1046.46	-1.05536	1.48e-06	6.28e-05	ZNF512B	20	63956702	63969865	-	5919	protein_coding	zinc finger protein 512B [Source:HGNC Symbol;Acc:HGNC:29212]	zf-C2H2
ENSG00000253873	2.22909	5.52934	0	8.24565	2.3839	5.25856	2.91694	8.83046	4.31785	6.53704	36.1525	20.2978	9.05174	51.1386	7.60934	11.6382	52.4787	13.972	10.9425	24.3385	4.62488	23.762	-2.35277	1.48e-06	6.28e-05	PCDHGA11	5	141421047	141512979	+	5814	protein_coding	protocadherin gamma subfamily A, 11 [Source:HGNC Symbol;Acc:HGNC:8698]	-
ENSG00000176723	24.52	11.9802	15.9708	10.078	7.1517	6.31027	7.7785	8.83046	12.9535	5.60318	47.0824	41.3762	17.1983	32.8203	49.4607	27.5086	20.2758	34.9299	27.3563	23.5779	11.1177	32.1586	-1.54228	1.51e-06	6.39e-05	ZNF843	16	31432593	31443160	-	4564	protein_coding	zinc finger protein 843 [Source:HGNC Symbol;Acc:HGNC:28710]	-
ENSG00000011198	2309.34	2318.64	5257.05	1974.37	5820.29	1054.87	1021.9	2746.27	3940.04	2300.1	707.917	627.669	1720.74	1118.94	488.9	732.151	562.953	1237.52	1462.65	475.361	2874.29	913.48	1.65365	1.51e-06	6.41e-05	ABHD5	3	43690108	43734371	+	7549	protein_coding	abhydrolase domain containing 5 [Source:HGNC Symbol;Acc:HGNC:21396]	-
ENSG00000173801	530.524	660.756	70.5376	387.545	127.539	2007.72	818.688	300.236	340.03	344.595	6113.14	1791.67	182.845	4074.29	1811.02	9257.69	12342	894.207	341.954	4940.71	558.817	4174.96	-2.90113	1.52e-06	6.45e-05	JUP	17	41754604	41786931	-	4942	protein_coding	junction plakoglobin [Source:HGNC Symbol;Acc:HGNC:6207]	-
ENSG00000074181	121.486	148.371	138.413	1563.92	33.3746	39.9651	19.4463	120.683	293.614	127.939	61.3752	58.5512	7.24139	67.1671	15.2187	15.8703	47.7079	6.98599	13.6782	19.775	260.722	31.3571	3.05479	1.53e-06	6.45e-05	NOTCH3	19	15159038	15200981	-	9394	protein_coding	notch 3 [Source:HGNC Symbol;Acc:HGNC:7883]	-
ENSG00000134709	613.001	305.035	153.053	668.814	95.356	126.205	115.705	348.803	188.906	470.667	21.8597	17.9557	58.8363	16.0285	181.673	10.5802	0	66.8659	58.3602	33.4654	308.555	46.5625	2.72854	1.53e-06	6.47e-05	HOOK1	1	59814786	59876378	+	6758	protein_coding	hook microtubule tethering protein 1 [Source:HGNC Symbol;Acc:HGNC:19884]	-
ENSG00000112029	1367.55	446.955	624.191	870.374	258.653	326.031	259.608	551.904	854.934	1115.97	259.794	113.98	223.578	424.374	203.55	245.461	194.41	157.684	172.345	279.132	667.616	227.431	1.55329	1.54e-06	6.5e-05	FBXO5	6	152970519	152983579	-	3833	protein_coding	F-box protein 5 [Source:HGNC Symbol;Acc:HGNC:13584]	-
ENSG00000270441	17.8327	18.4311	18.6326	26.5693	26.2229	33.6548	43.7541	22.0762	23.7482	5.60318	44.5601	94.4627	70.6036	55.7181	59.9236	39.1468	83.4888	79.8399	38.2989	58.5645	23.6525	62.4607	-1.39917	1.57e-06	6.58e-05	AC135506.1	3	49140086	49160851	-	1799	unprocessed_pseudogene	laminin, beta 1 (LAMB1) pseudogene	-
ENSG00000178226	43.4673	42.3916	85.1775	38.4797	71.517	85.1887	50.5603	70.6437	34.5428	36.4206	281.654	507.444	57.9311	35.1101	412.807	82.5257	763.326	154.69	151.372	90.5087	55.8389	253.737	-2.18537	1.57e-06	6.58e-05	PRSS36	16	31138925	31150094	-	3685	protein_coding	serine protease 36 [Source:HGNC Symbol;Acc:HGNC:26906]	-
ENSG00000149634	16.7182	23.0389	11.9781	24.7369	9.5356	19.9825	26.2525	11.774	10.7946	10.2725	64.7383	30.4466	40.7328	70.9834	25.6815	80.4097	100.187	33.9319	14.59	94.3116	16.5084	55.6012	-1.74105	1.59e-06	6.68e-05	SPATA25	20	45886489	45887635	-	757	protein_coding	spermatogenesis associated 25 [Source:HGNC Symbol;Acc:HGNC:16158]	-
ENSG00000118946	12.26	8.29401	15.9708	106.277	0	3.15514	3.88925	5.88698	26.9865	10.2725	0	0	0.905174	3.05305	0	0	0	0	0	3.04231	19.2992	0.700053	4.69964	1.61e-06	6.75e-05	PCDH17	13	57631810	57729311	+	8326	protein_coding	protocadherin 17 [Source:HGNC Symbol;Acc:HGNC:14267]	-
ENSG00000260219	27.8637	38.7054	37.2652	26.5693	40.5263	24.1894	37.9202	41.2088	45.3374	39.2222	97.5278	53.8671	54.3104	67.1671	38.9979	83.5837	194.41	127.744	93.0115	87.4664	35.8808	89.8085	-1.32165	1.62e-06	6.75e-05	AC106782.2	16	30355441	30357104	+	992	lincRNA	uncharacterized LOC101928707 [Source:NCBI gene;Acc:101928707]	-
ENSG00000172995	0	14.7449	0	0	0	0	1.94463	0	0	0	446.442	198.294	3.6207	1914.26	0	361.844	102.572	0	1.82376	1655.02	1.66895	468.387	-8.11256	1.63e-06	6.77e-05	ARPP21	3	35638945	35794496	+	10092	protein_coding	cAMP regulated phosphoprotein 21 [Source:HGNC Symbol;Acc:HGNC:16968]	-
ENSG00000160602	114.798	145.606	106.472	107.193	175.217	200.877	249.884	135.4	120.9	122.336	180.763	269.336	309.57	225.926	1078.62	278.26	421.022	678.639	354.721	324.767	147.868	412.163	-1.47806	1.63e-06	6.77e-05	NEK8	17	28725897	28743455	+	4420	protein_coding	NIMA related kinase 8 [Source:HGNC Symbol;Acc:HGNC:13387]	-
ENSG00000207561	8.91637	48.8425	43.9197	43.9768	34.5665	51.5339	56.3942	35.3219	38.8606	29.8836	0.840757	1.56137	13.5776	6.1061	15.2187	3.17407	4.77079	25.948	10.9425	4.56346	39.2216	8.67033	2.18725	1.65e-06	6.85e-05	MIR635	17	68424451	68424548	-	98	miRNA	microRNA 635 [Source:HGNC Symbol;Acc:HGNC:32891]	-
ENSG00000042980	235.169	640.482	181.002	352.731	312.291	566.873	255.718	342.916	167.317	381.95	1450.31	1388.05	1213.84	1279.23	5893.44	755.428	246.888	399.199	394.843	2477.2	343.645	1549.84	-2.17295	1.68e-06	6.99e-05	ADAM28	8	24294040	24359018	+	9351	protein_coding	ADAM metallopeptidase domain 28 [Source:HGNC Symbol;Acc:HGNC:206]	-
ENSG00000178809	31.2073	17.5096	11.9781	8.24565	8.34365	24.1894	39.8648	22.0762	16.1919	20.545	59.6937	36.6921	97.7588	75.5629	47.5584	60.3073	42.9371	69.8599	20.9732	95.0722	20.0152	60.6416	-1.59808	1.72e-06	7.12e-05	TRIM73	7	75395063	75410996	+	5544	protein_coding	tripartite motif containing 73 [Source:HGNC Symbol;Acc:HGNC:18162]	-
ENSG00000169744	12.26	15.6665	49.2433	184.153	1.19195	13.6723	58.3388	52.9828	35.6222	9.33863	0	12.4909	3.6207	6.86936	1.90234	0	0	5.98799	0.911878	6.08462	43.2469	3.78678	3.49213	1.74e-06	7.17e-05	LDB2	4	16501541	16898809	-	5586	protein_coding	LIM domain binding 2 [Source:HGNC Symbol;Acc:HGNC:6533]	-
ENSG00000238278	25.6346	27.6467	15.9708	19.2398	14.3034	39.9651	27.2248	27.9631	20.5098	29.8836	49.6047	78.849	65.1725	104.567	25.6815	73.0035	78.718	33.9319	48.3295	64.6491	24.8342	62.2507	-1.32343	1.74e-06	7.17e-05	ALG1L6P	3	75415070	75422143	+	758	unprocessed_pseudogene	asparagine-linked glycosylation 1-like 6, pseudogene [Source:HGNC Symbol;Acc:HGNC:44375]	-
ENSG00000236956	7.80183	0	13.309	17.4075	4.7678	11.5688	10.6954	22.0762	8.6357	13.0741	1.68151	0	1.81035	3.05305	0	0	2.38539	0	0	0.760577	10.9336	0.969088	3.47793	1.74e-06	7.17e-05	NF1P8	2	131189834	131198007	-	1596	unprocessed_pseudogene	neurofibromin 1 pseudogene 8 [Source:HGNC Symbol;Acc:HGNC:7767]	-
ENSG00000128965	424.642	30.4114	39.927	76.9594	21.4551	42.0685	29.1694	135.4	34.5428	34.5529	8.40757	4.6841	0	6.1061	0	2.11604	14.3124	25.948	27.3563	6.08462	86.9129	9.50151	3.19711	1.76e-06	7.25e-05	CHAC1	15	40952962	40956519	+	2058	protein_coding	ChaC glutathione specific gamma-glutamylcyclotransferase 1 [Source:HGNC Symbol;Acc:HGNC:28680]	-
ENSG00000127947	1143.52	5795.67	8842.49	3934.09	7139.78	2363.2	3898.98	2212.03	2369.42	2199.25	1090.46	1571.52	2245.74	883.857	2069.74	858.056	652.405	754.487	1299.43	1221.49	3989.84	1264.72	1.65742	1.85e-06	7.61e-05	PTPN12	7	77537275	77640071	+	5547	protein_coding	protein tyrosine phosphatase, non-receptor type 12 [Source:HGNC Symbol;Acc:HGNC:9645]	-
ENSG00000147862	56.8419	50.6856	39.927	222.633	14.3034	0	5.83388	25.0197	49.6552	14.9418	0	0	0	8.39588	9.51168	2.11604	0	0	0	3.04231	47.9841	2.30659	4.36633	1.85e-06	7.61e-05	NFIB	9	14081843	14398983	-	12765	protein_coding	nuclear factor I B [Source:HGNC Symbol;Acc:HGNC:7785]	CTF/NFI
ENSG00000260855	4.45819	62.6658	15.9708	32.9826	29.7987	14.724	26.2525	14.7174	32.3839	46.6931	318.647	99.1468	233.535	267.905	14.2675	219.011	34.5882	17.964	50.1533	438.853	28.0647	169.407	-2.5901	1.89e-06	7.74e-05	AL591848.4	1	246772301	246775772	+	3472	lincRNA	novel transcript	-
ENSG00000115607	290.897	1029.38	3628.03	2000.94	3863.11	1120.07	1108.44	183.968	1529.6	780.709	147.132	11.7102	631.811	128.991	455.609	570.274	104.957	158.682	247.119	160.482	1553.51	261.677	2.56986	1.89e-06	7.75e-05	IL18RAP	2	102418689	102452565	+	2966	protein_coding	interleukin 18 receptor accessory protein [Source:HGNC Symbol;Acc:HGNC:5989]	-
ENSG00000244040	10.0309	17.5096	10.6472	3.66473	10.7275	3.15514	14.5847	5.88698	12.9535	7.4709	8.40757	672.168	232.63	16.7918	17.121	2.11604	51.286	3.99199	65.6552	22.8173	9.66312	109.298	-3.49891	1.9e-06	7.78e-05	IL12A-AS1	3	159909382	160225299	-	8073	antisense	IL12A antisense RNA 1 [Source:HGNC Symbol;Acc:HGNC:49094]	-
ENSG00000196839	759.006	407.328	350.026	379.3	281.3	863.456	1231.92	1230.38	338.951	430.511	2994.78	1198.35	1578.62	1735.66	535.508	3752.8	6590.84	5982	694.851	1469.44	627.218	2653.28	-2.08079	1.91e-06	7.78e-05	ADA	20	44619522	44652233	-	2852	protein_coding	adenosine deaminase [Source:HGNC Symbol;Acc:HGNC:186]	-
ENSG00000082146	8841.7	2850.37	2825.5	3929.51	2942.92	3619.99	3567.42	8949.68	4641.69	3299.34	2953.58	278.704	1046.38	2553.87	644.892	1597.61	1478.94	1054.88	1303.99	1226.81	4546.81	1413.97	1.68503	1.91e-06	7.79e-05	STRADB	2	201387858	201480846	+	3242	protein_coding	STE20-related kinase adaptor beta [Source:HGNC Symbol;Acc:HGNC:13205]	-
ENSG00000173578	0	17.5096	187.657	102.613	20.2631	12.6205	1.94463	0	8.6357	42.0238	0	0	0	3.05305	0	2.11604	0	0	0	142.228	39.3267	14.7397	5.18832	1.92e-06	7.82e-05	XCR1	3	46017024	46027742	-	5403	protein_coding	X-C motif chemokine receptor 1 [Source:HGNC Symbol;Acc:HGNC:1625]	-
ENSG00000110092	72.4455	103.214	63.8831	349.066	83.4365	33.6548	156.542	125.098	88.5159	72.8413	5.04454	26.5432	20.819	20.6081	86.5563	15.8703	16.6978	20.958	3.64751	29.6625	114.87	24.6407	2.22173	1.95e-06	7.92e-05	CCND1	11	69641087	69654474	+	4830	protein_coding	cyclin D1 [Source:HGNC Symbol;Acc:HGNC:1582]	-
ENSG00000129521	49.04	293.977	18.6326	112.691	13.1114	100.964	233.355	51.511	12.9535	24.2804	1.68151	0	3.6207	1.52652	11.414	2.11604	2.38539	17.964	8.2069	41.0712	91.0516	8.99862	3.33445	1.96e-06	7.97e-05	EGLN3	14	33924231	34462774	-	7359	protein_coding	egl-9 family hypoxia inducible factor 3 [Source:HGNC Symbol;Acc:HGNC:14661]	-
ENSG00000152527	11.1455	31.3329	29.2798	196.063	3.57585	29.4479	23.3355	5.88698	34.5428	17.7434	1.68151	6.24547	0	10.6857	5.70701	0	2.38539	0	1.82376	7.60577	38.2354	3.61346	3.38288	1.97e-06	8e-05	PLEKHH2	2	43637273	43767987	+	9835	protein_coding	pleckstrin homology, MyTH4 and FERM domain containing H2 [Source:HGNC Symbol;Acc:HGNC:30506]	-
ENSG00000106665	674.301	2450.42	565.632	772.342	892.77	1026.47	2145.89	543.074	613.134	615.416	8894.37	2449.78	957.674	4371.2	869.367	10591.9	11052.7	1305.38	1765.4	6772.94	1029.95	4903.07	-2.25095	1.98e-06	8.02e-05	CLIP2	7	74289475	74405943	+	7315	protein_coding	CAP-Gly domain containing linker protein 2 [Source:HGNC Symbol;Acc:HGNC:2586]	-
ENSG00000100558	534.982	134.547	95.8247	266.609	247.926	71.5164	140.985	550.432	111.185	182.103	21.8597	0	14.4828	31.2937	7.60934	8.46418	90.645	113.772	34.6514	27.3808	233.611	35.0159	2.74118	2e-06	8.1e-05	PLEK2	14	67386983	67412200	-	1603	protein_coding	pleckstrin 2 [Source:HGNC Symbol;Acc:HGNC:19238]	-
ENSG00000100814	684.332	274.624	256.863	192.398	214.551	317.617	498.797	462.128	437.182	658.373	1447.78	898.566	858.105	817.454	731.448	1325.7	1421.69	550.895	636.491	1269.4	399.686	995.754	-1.31678	2.01e-06	8.12e-05	CCNB1IP1	14	20311368	20333312	-	3680	protein_coding	cyclin B1 interacting protein 1 [Source:HGNC Symbol;Acc:HGNC:19437]	-
ENSG00000116396	39.0091	178.782	232.907	130.098	190.712	216.653	196.407	69.172	290.375	164.36	322.01	446.551	1266.34	467.88	340.518	481.4	692.957	311.375	380.253	397.782	170.848	510.706	-1.57921	2.02e-06	8.12e-05	KCNC4	1	110211343	110283100	+	25042	protein_coding	potassium voltage-gated channel subfamily C member 4 [Source:HGNC Symbol;Acc:HGNC:6236]	-
ENSG00000143578	318.76	86.6263	81.1848	146.589	87.0123	94.6541	257.663	306.123	228.846	271.754	516.225	349.746	294.182	634.271	274.888	1136.32	1834.37	502.991	381.165	732.436	187.921	665.659	-1.82448	2.03e-06	8.16e-05	CREB3L4	1	153967534	153974363	+	2904	protein_coding	cAMP responsive element binding protein 3 like 4 [Source:HGNC Symbol;Acc:HGNC:18854]	TF_bZIP
ENSG00000204706	0	1.84311	2.6618	3.66473	0	4.20685	0	2.94349	2.15892	5.60318	58.853	112.418	4.52587	10.6857	3.80467	4.23209	14.3124	13.972	3.64751	34.9866	2.30821	26.1438	-3.49719	2.05e-06	8.24e-05	MAMDC2-AS1	9	70033921	70175888	-	9862	antisense	MAMDC2 antisense RNA 1 [Source:HGNC Symbol;Acc:HGNC:48719]	-
ENSG00000169855	20.0618	63.5874	61.2213	142.008	27.4148	104.12	40.8371	19.1327	49.6552	21.4788	670.083	4.6841	0	12.2122	15.2187	6.34813	0	11.976	1.82376	0.760577	54.9517	72.3107	2.83988	2.07e-06	8.29e-05	ROBO1	3	78597240	79767815	-	10875	protein_coding	roundabout guidance receptor 1 [Source:HGNC Symbol;Acc:HGNC:10249]	-
ENSG00000186998	1092.26	397.191	98.4865	109.942	151.378	151.447	428.79	666.7	436.103	511.757	3928.02	1102.32	509.613	1437.22	131.261	9102.16	5977.8	720.555	587.249	3913.93	404.405	2741.01	-2.76086	2.1e-06	8.4e-05	EMID1	22	29205851	29259597	+	4899	protein_coding	EMI domain containing 1 [Source:HGNC Symbol;Acc:HGNC:18036]	-
ENSG00000157985	50.1546	246.977	45.2506	208.89	78.6687	315.514	1035.51	129.513	75.5623	185.839	13.4521	30.4466	32.5863	17.555	38.9979	46.553	7.15618	58.8819	121.28	45.6346	237.188	41.2543	2.52403	2.23e-06	8.93e-05	AGAP1	2	235494089	236131800	+	13910	protein_coding	ArfGAP with GTPase domain, ankyrin repeat and PH domain 1 [Source:HGNC Symbol;Acc:HGNC:16922]	-
ENSG00000112333	2.22909	1.84311	119.781	31.1502	8.34365	13.6723	0	1.47174	15.1125	5.60318	0	0	0	0	3.80467	0	0	0.997998	0	0	19.9207	0.480267	5.39057	2.25e-06	8.99e-05	NR2E1	6	108166058	108188809	+	3733	protein_coding	nuclear receptor subfamily 2 group E member 1 [Source:HGNC Symbol;Acc:HGNC:7973]	RXR-like
ENSG00000168994	36.78	98.6066	38.5961	108.11	11.9195	58.8959	47.6433	126.57	145.727	87.7831	4.20378	7.80683	19.0087	3.05305	29.4862	0	4.77079	39.9199	1.82376	3.04231	76.0631	11.3115	2.75382	2.28e-06	9.09e-05	PXDC1	6	3722614	3752026	-	2474	protein_coding	PX domain containing 1 [Source:HGNC Symbol;Acc:HGNC:21361]	-
ENSG00000259673	59.071	95.8419	49.2433	49.4739	71.517	107.275	94.3144	76.5307	65.8472	93.3863	252.227	131.935	260.69	451.088	220.671	296.246	72.7545	63.8719	120.368	415.275	76.25	228.513	-1.58343	2.32e-06	9.23e-05	IQCH-AS1	15	67403619	67521844	-	6732	lincRNA	IQCH antisense RNA 1 [Source:HGNC Symbol;Acc:HGNC:44104]	-
ENSG00000261126	4.45819	24.882	10.6472	36.6473	4.7678	15.7757	18.4739	16.1892	10.7946	28.0159	45.4009	80.4104	94.1381	116.016	46.6072	39.1468	53.6714	31.9359	18.2376	121.692	17.0652	64.7256	-1.91417	2.34e-06	9.32e-05	RBFADN	18	80046900	80095482	+	6623	lincRNA	RBFA downstream neighbor [Source:HGNC Symbol;Acc:HGNC:48591]	-
ENSG00000160323	42.3528	38.7054	21.2944	39.3959	29.7987	51.5339	96.259	22.0762	59.3704	31.7513	68.9421	86.6558	73.3191	183.946	200.696	144.949	79.9107	219.56	57.4483	161.242	43.2538	127.667	-1.55652	2.35e-06	9.33e-05	ADAMTS13	9	133414358	133459402	+	5708	protein_coding	ADAM metallopeptidase with thrombospondin type 1 motif 13 [Source:HGNC Symbol;Acc:HGNC:1366]	-
ENSG00000156206	26.7491	180.625	99.8174	65.9652	2.3839	67.3096	327.669	94.1916	23.7482	4.66931	25.2227	12.4909	5.43104	0.763262	3.80467	3.17407	0	3.99199	1.82376	27.3808	89.3129	8.40832	3.39837	2.4e-06	9.51e-05	CFAP161	15	81007033	81149175	+	1979	protein_coding	cilia and flagella associated protein 161 [Source:HGNC Symbol;Acc:HGNC:26782]	-
ENSG00000185551	55.7273	11.9802	50.5741	285.849	9.5356	5.25856	9.72313	66.2285	58.2909	22.4127	5.8853	0	0	12.9755	8.56051	0	0	0	1.82376	9.12693	57.558	3.83719	3.888	2.43e-06	9.6e-05	NR2F2	15	96325938	96340263	+	6459	protein_coding	nuclear receptor subfamily 2 group F member 2 [Source:HGNC Symbol;Acc:HGNC:7976]	RXR-like
ENSG00000204387	773.495	460.778	323.408	302.34	215.743	567.925	769.1	372.351	485.758	388.487	955.94	1252.22	842.717	1002.16	772.348	2016.59	1896.39	772.451	1014.92	768.944	465.939	1129.47	-1.27687	2.48e-06	9.76e-05	C6orf48	6	31834608	31839766	+	1801	protein_coding	chromosome 6 open reading frame 48 [Source:HGNC Symbol;Acc:HGNC:19078]	-
ENSG00000158806	14.4891	10.1371	14.6399	0	4.7678	2.10342	8.75082	16.1892	22.6687	2.80159	64.7383	109.296	80.5605	14.502	8.56051	128.021	161.014	40.9179	27.3563	11.4087	9.65476	64.6375	-2.75228	2.49e-06	9.79e-05	NPM2	8	22024125	22036897	+	2063	protein_coding	nucleophosmin/nucleoplasmin 2 [Source:HGNC Symbol;Acc:HGNC:7930]	-
ENSG00000166482	90.2783	26.7251	43.9197	4.58092	26.2229	7.36199	39.8648	14.7174	57.2115	28.9497	81.5534	378.631	329.483	7.63262	64.6794	162.935	660.754	309.379	91.1878	66.1702	33.9832	215.241	-2.66287	2.55e-06	0.000100012	MFAP4	17	19383442	19387240	-	2152	protein_coding	microfibril associated protein 4 [Source:HGNC Symbol;Acc:HGNC:7035]	-
ENSG00000065154	11423	2659.61	4873.75	5540.16	2599.64	2116.05	2950.97	18926.6	5310.95	5725.51	3026.72	1031.28	2022.16	3136.24	1026.31	1170.17	1072.23	2151.68	1876.64	986.469	6212.63	1749.99	1.82775	2.56e-06	0.00010041	OAT	10	124397303	124418976	-	3388	protein_coding	ornithine aminotransferase [Source:HGNC Symbol;Acc:HGNC:8091]	-
ENSG00000173868	4795.89	3462.29	1945.77	1294.57	6065.83	3167.76	2839.15	6606.66	3103.45	1259.78	2940.97	138.181	572.975	370.182	218.769	609.421	1148.57	565.865	482.383	119.411	3454.12	716.672	2.26895	2.6e-06	0.000101819	PHOSPHO1	17	49223362	49230766	-	2375	protein_coding	phosphoethanolamine/phosphocholine phosphatase [Source:HGNC Symbol;Acc:HGNC:16815]	-
ENSG00000104368	11.1455	41.47	7.98539	102.613	1.19195	18.9308	660.201	42.6806	26.9865	12.1402	1.68151	0	1.81035	10.6857	1.90234	4.23209	2.38539	3.99199	1.82376	6.08462	92.5344	3.45977	2.9754	2.62e-06	0.000102188	PLAT	8	42175233	42207724	-	6618	protein_coding	plasminogen activator, tissue type [Source:HGNC Symbol;Acc:HGNC:9051]	-
ENSG00000148053	27.8637	72.803	23.9562	587.273	0	10.5171	9.72313	16.1892	98.231	87.7831	6.72605	9.3682	0	14.502	0	0	2.38539	0	0	7.60577	93.434	4.05874	4.50898	2.66e-06	0.000103567	NTRK2	9	84668551	85027070	+	20363	protein_coding	neurotrophic receptor tyrosine kinase 2 [Source:HGNC Symbol;Acc:HGNC:8032]	-
ENSG00000182253	20.0618	487.503	81.1848	140.176	36.9504	92.5507	358.784	98.6069	30.2249	16.8095	13.4521	4.6841	16.2931	19.0816	38.9979	5.29011	52.4787	19.96	22.7969	26.6202	136.285	21.9655	2.63797	2.67e-06	0.000103874	SYNM	15	99098217	99135593	+	7819	protein_coding	synemin [Source:HGNC Symbol;Acc:HGNC:24466]	-
ENSG00000162687	16.7182	35.0191	2.6618	54.971	9.5356	2.10342	3.88925	0	2.15892	0	0	0	0	0	0	0	1.1927	0	0	1.52115	12.7057	0.271385	5.39134	2.69e-06	0.000104542	KCNT2	1	196225779	196609225	-	7100	protein_coding	potassium sodium-activated channel subfamily T member 2 [Source:HGNC Symbol;Acc:HGNC:18866]	-
ENSG00000180537	640.864	19.3527	126.435	208.89	72.7089	8.4137	108.899	144.231	94.9926	103.659	61.3752	0	39.8277	12.2122	5.70701	4.23209	2.38539	13.972	14.59	22.8173	152.845	17.7119	3.10576	2.69e-06	0.000104542	RNF182	6	13924446	13980302	+	4090	protein_coding	ring finger protein 182 [Source:HGNC Symbol;Acc:HGNC:28522]	-
ENSG00000134376	109.226	25.8036	26.618	49.4739	5.95975	28.3962	18.4739	57.398	55.0526	29.8836	15.9744	0.780683	5.43104	13.7387	15.2187	10.5802	9.54158	8.98199	5.47127	3.04231	40.6285	8.87609	2.19798	2.78e-06	0.000107582	CRB1	1	197268204	197478455	+	12721	protein_coding	crumbs 1, cell polarity complex component [Source:HGNC Symbol;Acc:HGNC:2343]	-
ENSG00000099282	37.8946	70.9599	31.9416	151.17	4.7678	41.0168	71.9512	22.0762	46.4169	23.3466	11.7706	12.4909	2.71552	1.52652	5.70701	4.23209	2.38539	19.96	7.29502	22.8173	50.1542	9.09004	2.45947	2.82e-06	0.000109003	TSPAN15	10	69451473	69507669	+	2646	protein_coding	tetraspanin 15 [Source:HGNC Symbol;Acc:HGNC:23298]	-
ENSG00000151338	51.2691	23.9605	13.309	42.1444	2.3839	0	0	22.0762	7.55623	25.2143	0	0	0	1.52652	3.80467	0	0	0	1.82376	0	18.7914	0.715495	4.70923	2.82e-06	0.000109123	MIPOL1	14	37197913	37552361	+	20250	protein_coding	mirror-image polydactyly 1 [Source:HGNC Symbol;Acc:HGNC:21460]	-
ENSG00000162591	1086.68	967.634	396.608	298.676	536.377	803.508	1066.63	546.017	1722.82	1580.1	2558.42	2544.25	2024.87	2412.67	2513.94	2187.99	3717.64	2551.88	933.763	3173.13	900.505	2461.86	-1.45067	2.84e-06	0.000109386	MEGF6	1	3489920	3611495	-	7039	protein_coding	multiple EGF like domains 6 [Source:HGNC Symbol;Acc:HGNC:3232]	-
ENSG00000176532	41.2382	9.21557	2.6618	19.2398	8.34365	2.10342	13.6124	38.2653	5.39731	25.2143	0	0	1.81035	0	0	0	0	3.99199	5.47127	0	16.5292	1.12736	3.89206	2.86e-06	0.000110186	PRR15	7	29563811	29567295	+	1982	protein_coding	proline rich 15 [Source:HGNC Symbol;Acc:HGNC:22310]	-
ENSG00000234409	13.3746	31.3329	23.9562	19.2398	5.95975	13.6723	30.1417	13.2457	6.47677	12.1402	84.0757	192.048	26.25	76.3262	35.1932	32.7987	40.5517	35.9279	28.2682	118.65	16.954	67.009	-1.98134	2.89e-06	0.000111274	CCDC188	22	20148427	20151065	-	1598	protein_coding	coiled-coil domain containing 188 [Source:HGNC Symbol;Acc:HGNC:51899]	-
ENSG00000235358	0	0	0	0	0	1.05171	0	0	0	0	8.40757	0	18.1035	16.0285	11.414	8.46418	2.38539	7.98399	0	3.80289	0.105171	7.659	-4.97466	2.95e-06	0.000113439	AC093151.3	1	41242373	41284861	+	1468	lincRNA	uncharacterized LOC102723924 [Source:NCBI gene;Acc:102723924]	-
ENSG00000100526	2168.91	278.31	573.617	741.192	244.35	189.308	256.691	2022.18	675.743	790.982	184.126	85.0945	197.328	339.652	100.824	119.557	348.268	189.62	232.529	64.6491	794.128	186.165	2.09287	2.99e-06	0.000114579	CDKN3	14	54396849	54420218	+	1836	protein_coding	cyclin dependent kinase inhibitor 3 [Source:HGNC Symbol;Acc:HGNC:1791]	-
ENSG00000059804	2001.73	11764.6	117049	29409.5	22904.5	8405.28	8313.28	5373.34	18072.4	6354	1352.78	2736.29	9066.22	190.816	2437.84	5943.97	2470.08	3607.76	4293.12	1093.71	22964.7	3319.26	2.79049	3.05e-06	0.000117	SLC2A3	12	7919230	7936275	-	6159	protein_coding	solute carrier family 2 member 3 [Source:HGNC Symbol;Acc:HGNC:11007]	-
ENSG00000232229	0	21.1958	5.32359	1.83237	9.5356	14.724	3.88925	5.88698	10.7946	24.2804	217.756	158.479	0.905174	104.567	41.8514	63.4813	75.1399	7.98399	12.7663	151.355	9.74626	83.4285	-3.0916	3.09e-06	0.000118158	LINC00865	10	89829510	89840861	+	4272	lincRNA	long intergenic non-protein coding RNA 865 [Source:HGNC Symbol;Acc:HGNC:45170]	-
ENSG00000147130	861.544	768.578	488.44	852.967	811.718	919.197	969.396	915.425	1215.47	1299	2871.18	1365.41	1153.19	2403.51	1132.84	3020.65	4147.01	1197.6	1500.95	3335.89	910.174	2212.82	-1.28147	3.1e-06	0.000118357	ZMYM3	X	71239624	71255146	-	6916	protein_coding	zinc finger MYM-type containing 3 [Source:HGNC Symbol;Acc:HGNC:13054]	-
ENSG00000177359	62.4146	186.154	15.9708	198.812	11.9195	27.3445	12.6401	101.55	62.6088	24.2804	8.40757	7.02615	3.6207	27.4774	14.2675	0	2.38539	14.97	4.55939	17.4933	70.3695	10.0207	2.80345	3.11e-06	0.000118666	AC024940.1	12	31111652	31201235	-	7202	transcribed_unprocessed_pseudogene	alpha-2-macroglobulin like 1 pseudogene [Source:NCBI gene;Acc:144203]	-
ENSG00000079393	128.173	122.567	230.245	101.696	529.226	130.412	75.8404	8.83046	602.34	220.392	14.2929	3.12273	18.1035	3.05305	0	99.4541	21.4685	36.9259	0	5.32404	214.972	20.1745	3.41897	3.12e-06	0.000118666	DUSP13	10	75094432	75109221	-	2351	protein_coding	dual specificity phosphatase 13 [Source:HGNC Symbol;Acc:HGNC:19681]	-
ENSG00000148572	829.223	1312.3	4579.62	1460.4	2798.7	1152.68	921.753	849.196	1479.94	521.095	528.836	596.442	739.527	352.627	337.665	595.666	449.647	740.515	622.813	295.104	1590.49	525.884	1.59657	3.12e-06	0.000118666	NRBF2	10	63133247	63155031	+	1901	protein_coding	nuclear receptor binding factor 2 [Source:HGNC Symbol;Acc:HGNC:19692]	-
ENSG00000259483	0	101.371	5.32359	28.4017	9.5356	17.8791	103.065	22.0762	4.31785	2.80159	0	0	3.6207	0	0	2.11604	0	2.994	5.47127	0	29.4772	1.4202	4.39378	3.13e-06	0.000119061	AL355073.1	14	56303490	56310761	-	517	lincRNA	novel transcript	-
ENSG00000184792	15602.5	6616.78	5528.55	7124.24	3479.3	5510.97	8407.59	18068.6	7138.48	6529.57	2579.44	37.4728	1476.34	3470.55	400.442	345.973	3208.35	2384.22	1654.15	433.529	8400.66	1599.05	2.39331	3.15e-06	0.000119578	OSBP2	22	30693782	30907824	+	6700	protein_coding	oxysterol binding protein 2 [Source:HGNC Symbol;Acc:HGNC:8504]	-
ENSG00000204614	4.45819	76.4892	2.6618	48.5577	0	4.20685	58.3388	11.774	3.23839	1.86773	1.68151	0	0	0	0	0	0	3.99199	1.82376	0	21.1593	0.749726	4.84168	3.18e-06	0.000120502	TRIM40	6	30136108	30148735	+	2497	protein_coding	tripartite motif containing 40 [Source:HGNC Symbol;Acc:HGNC:18736]	-
ENSG00000278862	0	0	0	0	0	0	0	0	0	0	2.52227	20.2978	0	9.92241	38.9979	15.8703	5.96348	0	0	20.5356	0	11.411	-5.83804	3.18e-06	0.000120541	AC092724.1	16	77657174	77660570	+	3397	TEC	novel transcript	-
ENSG00000236438	124.829	2443.05	7240.09	2913.46	2994.18	1488.17	799.241	1162.68	1679.64	796.585	76.5089	548.04	668.924	151.889	409.002	575.564	208.722	681.633	749.564	143.749	2164.19	421.36	2.36074	3.24e-06	0.000122569	FAM157A	3	198153287	198222513	+	7091	transcribed_unprocessed_pseudogene	family with sequence similarity 157 member A [Source:HGNC Symbol;Acc:HGNC:34079]	-
ENSG00000231437	2.22909	28.5683	10.6472	14.6589	0	12.6205	106.954	17.6609	0	0	0	0	1.81035	0	0	0	0	0	0	1.52115	19.3339	0.33315	5.70428	3.25e-06	0.000122569	LINC01750	1	111989770	111998842	+	3590	lincRNA	long intergenic non-protein coding RNA 1750 [Source:HGNC Symbol;Acc:HGNC:52538]	-
ENSG00000169756	3044.94	12592.1	5797.39	6332.66	3610.42	2405.27	7120.25	3159.83	2127.62	2427.11	1642.84	1902.52	2379.7	2091.34	2002.21	1429.39	1128.29	1068.86	1434.38	2453.62	4861.76	1753.32	1.47136	3.26e-06	0.000122569	LIMS1	2	108534355	108687246	+	7771	protein_coding	LIM zinc finger domain containing 1 [Source:HGNC Symbol;Acc:HGNC:6616]	-
ENSG00000006282	850.399	772.264	369.99	486.493	722.322	1195.8	1120.1	959.577	912.145	685.455	1446.94	2316.29	1967.85	506.806	2101.13	2039.87	3201.2	3371.24	2772.11	1170.53	807.455	2089.4	-1.37148	3.26e-06	0.000122569	SPATA20	17	50543058	50555852	+	5337	protein_coding	spermatogenesis associated 20 [Source:HGNC Symbol;Acc:HGNC:26125]	-
ENSG00000181061	2771.88	696.697	1129.93	863.045	541.145	571.08	788.546	1954.48	1044.92	960.945	510.339	327.887	372.932	468.643	319.592	372.424	535.521	486.025	672.966	375.725	1132.27	444.205	1.34975	3.26e-06	0.000122569	HIGD1A	3	42784298	42804531	-	1675	protein_coding	HIG1 hypoxia inducible domain family member 1A [Source:HGNC Symbol;Acc:HGNC:29527]	-
ENSG00000285163	0	0	0	0	0	2.10342	0	0	0	0.933863	0	8.58751	14.4828	8.39588	47.5584	0	34.5882	3.99199	2.73563	5.32404	0.303729	12.5664	-5.10681	3.27e-06	0.00012271	AC092723.5	16	85924984	85948824	+	2002	lincRNA	novel transcript	-
ENSG00000183508	12212.1	4234.55	6084.87	9837.97	4380.42	4010.18	2830.4	6025.32	5624	5364.11	3989.39	158.479	1622.98	3463.68	1123.33	1609.25	1284.53	704.587	1042.28	1645.89	6060.39	1664.44	1.86431	3.28e-06	0.00012271	TENT5C	1	117605934	117628372	+	5751	protein_coding	terminal nucleotidyltransferase 5C [Source:HGNC Symbol;Acc:HGNC:24712]	-
ENSG00000179388	65.7582	507.778	3195.49	874.039	5716.59	1703.77	280.998	89.7764	432.864	244.672	79.0311	75.7263	201.854	10.6857	139.822	99.4541	11.927	62.8739	497.885	250.23	1311.17	142.949	3.19701	3.28e-06	0.00012271	EGR3	8	22687659	22693302	-	4855	protein_coding	early growth response 3 [Source:HGNC Symbol;Acc:HGNC:3240]	zf-C2H2
ENSG00000101935	3207.66	1330.73	1068.71	2245.56	673.452	718.319	986.898	3664.64	1527.44	2382.28	522.11	320.861	610.087	1508.21	371.907	242.287	368.543	458.081	596.368	502.742	1780.57	550.119	1.69413	3.32e-06	0.000124153	AMMECR1	X	110194186	110440233	-	6516	protein_coding	Alport syndrome, mental retardation, midface hypoplasia and elliptocytosis chromosomal region gene 1 [Source:HGNC Symbol;Acc:HGNC:467]	-
ENSG00000140403	8052.6	4194	2524.71	6462.76	1867.79	1659.6	2769.15	13354.6	4498.12	7171.13	1253.57	1858.81	1260.91	3083.58	423.27	250.751	716.811	2154.68	1402.47	763.62	5255.45	1316.85	1.9966	3.33e-06	0.000124356	DNAJA4	15	78264086	78282196	+	6591	protein_coding	DnaJ heat shock protein family (Hsp40) member A4 [Source:HGNC Symbol;Acc:HGNC:14885]	-
ENSG00000205918	5.57273	89.391	34.6034	52.2224	61.9814	100.964	72.9235	82.4177	38.8606	53.2302	121.069	141.304	185.561	352.627	140.773	171.4	150.28	112.774	179.64	188.623	59.2167	174.405	-1.55836	3.35e-06	0.000124914	PDPK2P	16	2616121	2643296	-	4426	transcribed_unprocessed_pseudogene	3-phosphoinositide dependent protein kinase 2, pseudogene [Source:HGNC Symbol;Acc:HGNC:49897]	-
ENSG00000248503	84.7055	46.0778	58.5595	54.971	79.8606	33.6548	32.0863	72.1155	49.6552	45.7593	30.2672	17.175	33.4914	18.3183	11.414	42.3209	13.1197	14.97	10.0307	21.2962	55.7446	21.2403	1.38837	3.39e-06	0.000126106	AL356235.1	X	77910741	77964890	+	2433	transcribed_processed_pseudogene	chromosome 4 open reading frame 46 (C4orf46) pseudogene	-
ENSG00000085982	268.606	391.662	226.253	502.068	410.031	374.41	315.029	391.484	274.183	287.63	583.485	975.073	1003.84	628.165	1204.18	355.495	457.996	603.789	823.426	596.293	344.136	723.174	-1.07133	3.44e-06	0.000127866	USP40	2	233475520	233566782	-	9352	protein_coding	ubiquitin specific peptidase 40 [Source:HGNC Symbol;Acc:HGNC:20069]	-
ENSG00000173281	118.142	841.381	5308.95	1693.11	1489.94	653.113	601.862	217.818	550.526	243.738	147.132	142.084	533.148	111.436	133.164	325.871	165.785	327.343	139.517	136.143	1171.86	216.162	2.4387	3.44e-06	0.000127889	PPP1R3B	8	9136255	9151574	-	5776	protein_coding	protein phosphatase 1 regulatory subunit 3B [Source:HGNC Symbol;Acc:HGNC:14942]	-
ENSG00000182118	621.917	222.095	1101.98	534.135	432.678	180.895	244.051	554.848	221.29	349.265	31.108	14.833	36.207	145.02	214.013	53.9591	135.967	124.75	213.379	18.2539	446.316	98.749	2.17674	3.48e-06	0.000129265	FAM89A	1	231018958	231040246	-	2394	protein_coding	family with sequence similarity 89 member A [Source:HGNC Symbol;Acc:HGNC:25057]	-
ENSG00000171552	9743.37	4308.28	4437.22	4018.38	5071.75	6737.27	6276.28	8990.89	5508.49	2886.57	3724.55	359.114	879.829	1469.28	453.707	1532.02	4556.1	983.028	1307.63	887.594	5797.85	1615.29	1.84383	3.5e-06	0.000129517	BCL2L1	20	31664452	31723989	-	3314	protein_coding	BCL2 like 1 [Source:HGNC Symbol;Acc:HGNC:992]	-
ENSG00000184293	15.6037	29.4898	21.2944	55.8872	16.6873	85.1887	70.0065	123.627	48.5758	92.4524	229.527	19.5171	9.05174	520.545	347.176	284.608	1162.88	228.542	217.027	383.331	55.8812	340.22	-2.60615	3.51e-06	0.000129798	CLECL1	12	9715860	9733299	-	1721	protein_coding	C-type lectin like 1 [Source:HGNC Symbol;Acc:HGNC:24462]	-
ENSG00000240024	117.027	64.509	66.5449	95.283	20.2631	48.3788	105.01	51.511	59.3704	77.5106	177.4	268.555	105	232.795	115.091	320.581	186.061	168.662	77.5096	226.652	70.5408	187.831	-1.41056	3.54e-06	0.000130728	LINC00888	3	183447608	183456013	+	2131	transcribed_unprocessed_pseudogene	long intergenic non-protein coding RNA 888 [Source:HGNC Symbol;Acc:HGNC:48575]	-
ENSG00000167363	3662.4	686.56	393.946	1251.51	189.52	259.773	516.298	1730.77	670.346	888.103	337.143	35.9114	126.724	524.361	38.0467	29.6246	206.337	273.452	121.28	131.58	1024.92	182.446	2.48963	3.55e-06	0.000130979	FN3K	17	82735575	82751197	+	3872	protein_coding	fructosamine 3 kinase [Source:HGNC Symbol;Acc:HGNC:24822]	-
ENSG00000157107	1677.39	1081.91	2370.33	1555.68	1367.17	674.148	335.448	1287.78	940.211	870.36	380.022	536.329	639.958	415.215	199.745	198.908	33.3955	186.626	366.575	504.263	1216.04	346.104	1.81216	3.56e-06	0.000131153	FCHO2	5	72955981	73090522	+	6127	protein_coding	FCH domain only 2 [Source:HGNC Symbol;Acc:HGNC:25180]	-
ENSG00000064300	79.1328	116.116	103.81	457.175	51.2538	16.8274	48.6157	52.9828	201.859	91.5185	19.3374	3.90342	34.3966	7.63262	30.4374	24.3345	17.8905	26.946	63.8315	9.12693	121.929	23.7837	2.36188	3.57e-06	0.000131243	NGFR	17	49495293	49515017	+	4150	protein_coding	nerve growth factor receptor [Source:HGNC Symbol;Acc:HGNC:7809]	-
ENSG00000102870	483.713	271.859	163.701	224.465	343.282	241.894	193.49	269.329	457.692	465.997	1004.7	555.066	714.182	410.635	336.713	754.37	1303.62	803.389	653.816	924.102	311.542	746.059	-1.25934	3.57e-06	0.000131329	ZNF629	16	30778449	30787202	-	6087	protein_coding	zinc finger protein 629 [Source:HGNC Symbol;Acc:HGNC:29008]	zf-C2H2
ENSG00000122643	2530.02	3591.31	2490.11	2160.36	1399.35	2061.36	2393.83	1875	1164.74	1038.46	1111.48	600.345	944.097	980.028	1394.41	1105.63	663.139	728.539	703.97	1299.07	2070.45	953.071	1.11924	3.62e-06	0.000132702	NT5C3A	7	33014113	33062797	-	3495	protein_coding	5'-nucleotidase, cytosolic IIIA [Source:HGNC Symbol;Acc:HGNC:17820]	-
ENSG00000206172	90025.3	26339.9	33846.1	25215.2	96726.7	43667.1	25973.4	156920	30554.2	14615	22121.2	27.3239	4917.81	10547.5	1182.3	1723.52	18957.9	6698.56	4368.81	2371.48	54388.3	7291.64	2.89898	3.65e-06	0.000133959	HBA1	16	176680	177522	+	835	protein_coding	hemoglobin subunit alpha 1 [Source:HGNC Symbol;Acc:HGNC:4823]	-
ENSG00000285756	400.122	222.095	157.046	272.106	121.579	367.048	373.368	181.025	220.21	282.027	771.815	614.398	617.329	1002.93	406.149	1155.36	689.379	380.237	278.123	530.883	259.663	644.66	-1.31098	3.66e-06	0.000133959	BX890604.2	X	3817528	3937855	-	14235	lincRNA	novel transcript	-
ENSG00000102226	1141.3	1003.58	737.318	1127.82	572.136	1224.19	1735.58	1034.64	782.61	862.889	3647.2	1730.77	1372.24	2851.55	1509.5	2667.27	4099.3	1760.47	1208.24	2744.16	1022.21	2359.07	-1.20633	3.67e-06	0.000134144	USP11	X	47232690	47248328	+	5269	protein_coding	ubiquitin specific peptidase 11 [Source:HGNC Symbol;Acc:HGNC:12609]	-
ENSG00000281106	4.45819	212.88	889.04	315.167	263.421	93.6024	65.145	63.285	59.3704	27.082	3.36303	9.3682	100.474	4.57957	12.3652	12.6963	2.38539	43.9119	10.0307	3.04231	199.345	20.2217	3.30164	3.67e-06	0.000134144	TMEM272	13	51813347	51845175	-	4151	protein_coding	transmembrane protein 272 [Source:HGNC Symbol;Acc:HGNC:26737]	-
ENSG00000136404	78.0183	275.545	574.948	273.023	494.659	228.222	186.684	101.55	518.142	214.788	15.9744	106.954	134.871	14.502	24.7304	167.167	46.5152	85.8279	61.0958	34.226	294.558	69.1864	2.09104	3.69e-06	0.000134492	TM6SF1	15	83107407	83144854	+	2661	protein_coding	transmembrane 6 superfamily member 1 [Source:HGNC Symbol;Acc:HGNC:11860]	-
ENSG00000106541	0	0	0	0	0	2.10342	0	398.843	0	3.73545	23.5412	18.7364	0	7.63262	3.80467	84.6418	21.4685	168.662	0	28.1414	40.4682	35.6628	-4.97117	3.7e-06	0.000134741	AGR2	7	16791811	16833433	-	2845	protein_coding	anterior gradient 2, protein disulphide isomerase family member [Source:HGNC Symbol;Acc:HGNC:328]	-
ENSG00000091656	24.52	7.37245	5.32359	119.104	2.3839	0	5.83388	11.774	15.1125	9.33863	0	0	0	4.57957	0	0	0	1.996	0	0	20.0763	0.657557	4.88408	3.71e-06	0.00013478	ZFHX4	8	76681219	76867285	+	15687	protein_coding	zinc finger homeobox 4 [Source:HGNC Symbol;Acc:HGNC:30939]	Homeobox
ENSG00000274276	1.11455	1.84311	89.1702	51.3063	21.4551	8.4137	0	0	7.55623	0	0	0	0	0	0	0	2.38539	0	0.911878	0	18.0859	0.329727	5.89281	3.75e-06	0.0001362	CBSL	21	6444869	6468040	-	4004	protein_coding	cystathionine-beta-synthase like [Source:HGNC Symbol;Acc:HGNC:51829]	-
ENSG00000111644	471.453	3345.25	825.157	1474.14	531.61	1663.81	5785.26	1851.45	431.785	233.466	232.049	459.042	360.259	186.999	209.257	314.233	316.065	720.555	620.077	263.92	1661.34	368.246	2.17377	3.75e-06	0.0001362	ACRBP	12	6638075	6647460	-	2843	protein_coding	acrosin binding protein [Source:HGNC Symbol;Acc:HGNC:17195]	-
ENSG00000167536	2815.34	610.07	3384.48	1694.94	444.597	659.424	712.705	2045.72	1315.86	1117.83	528.836	69.4808	335.82	633.507	244.45	313.175	807.456	464.069	361.104	156.679	1480.1	391.458	1.91893	3.77e-06	0.000136689	DHRS13	17	28897781	28903071	-	2944	protein_coding	dehydrogenase/reductase 13 [Source:HGNC Symbol;Acc:HGNC:28326]	-
ENSG00000169105	395.664	232.232	258.194	267.525	309.907	445.926	513.381	156.005	403.719	359.537	1084.58	603.468	551.251	391.553	415.66	1228.36	2459.34	961.072	892.728	686.801	334.209	927.482	-1.47168	3.8e-06	0.000137674	CHST14	15	40470998	40474571	+	3574	protein_coding	carbohydrate sulfotransferase 14 [Source:HGNC Symbol;Acc:HGNC:24464]	-
ENSG00000174353	176.098	273.702	177.01	176.823	385	394.392	326.697	222.233	275.263	385.685	607.867	501.979	515.044	862.486	342.42	1128.91	879.018	347.303	434.966	1203.23	279.29	682.323	-1.28823	3.84e-06	0.000138915	STAG3L3	7	72969696	73005922	-	3644	transcribed_unprocessed_pseudogene	stromal antigen 3-like 3 (pseudogene) [Source:HGNC Symbol;Acc:HGNC:33845]	-
ENSG00000169184	28.9782	36.8623	46.5815	85.205	50.0619	48.3788	23.3355	35.3219	84.198	60.7011	791.993	139.742	25.3449	398.423	13.3164	562.868	604.697	31.9359	27.3563	678.435	49.9624	327.411	-2.71152	3.88e-06	0.000140159	MN1	22	27748277	27801498	-	7693	protein_coding	MN1 proto-oncogene, transcriptional regulator [Source:HGNC Symbol;Acc:HGNC:7180]	-
ENSG00000100711	1291.76	872.714	521.712	1100.34	524.458	478.529	767.155	1427.59	647.677	610.746	427.104	229.521	442.63	446.508	260.62	321.639	467.537	445.107	446.82	231.216	824.268	371.87	1.14844	3.9e-06	0.000140469	ZFYVE21	14	103715730	103733668	+	8390	protein_coding	zinc finger FYVE-type containing 21 [Source:HGNC Symbol;Acc:HGNC:20760]	-
ENSG00000182749	197.275	189.841	131.759	100.78	252.693	271.342	144.875	136.872	252.594	242.804	1298.13	199.855	431.768	635.034	136.968	1036.86	1297.65	367.263	260.797	676.914	192.083	634.124	-1.72259	3.93e-06	0.000141318	PAQR7	1	25861210	25871253	-	3297	protein_coding	progestin and adipoQ receptor family member 7 [Source:HGNC Symbol;Acc:HGNC:23146]	-
ENSG00000228526	2.22909	7.37245	7.98539	8.24565	7.1517	10.5171	6.80619	5.88698	6.47677	7.4709	23.5412	145.988	23.5345	9.15914	16.1699	48.669	71.5618	9.97998	3.64751	29.6625	7.01422	38.1913	-2.44194	3.93e-06	0.000141354	MIR34AHG	1	9148011	9198906	-	8702	lincRNA	MIR34A host gene [Source:HGNC Symbol;Acc:HGNC:51913]	-
ENSG00000250348	2.22909	78.3323	13.309	14.6589	9.5356	6.31027	104.037	16.1892	18.3509	5.60318	2.52227	0	0.905174	0	0	3.17407	4.77079	0	0	8.36635	26.8556	1.97386	3.77296	3.94e-06	0.000141378	AC113404.1	5	76285542	76311462	-	756	antisense	novel transcript	-
ENSG00000108691	20.0618	26.7251	11.9781	125.517	0	175.636	15.557	50.0393	48.5758	36.4206	0	6.24547	0	9.15914	5.70701	0	8.34888	9.97998	0	1.52115	51.0511	4.09616	3.64474	3.94e-06	0.000141378	CCL2	17	34255218	34257203	+	1986	protein_coding	C-C motif chemokine ligand 2 [Source:HGNC Symbol;Acc:HGNC:10618]	-
ENSG00000143369	15.6037	66.3521	30.6107	27.4855	26.2229	41.0168	40.8371	38.2653	49.6552	38.2884	58.853	1383.37	22.6294	22.1346	283.448	43.3789	529.557	96.8058	115.808	47.1558	37.4338	260.314	-2.79712	3.96e-06	0.000141765	ECM1	1	150508062	150513789	+	3360	protein_coding	extracellular matrix protein 1 [Source:HGNC Symbol;Acc:HGNC:3153]	-
ENSG00000156515	20988	9886.46	12035.3	10505	11023.2	6443.84	8593.3	23724.5	10995.4	12022.5	5148.79	2314.73	4928.67	4104.82	4341.13	2066.32	9058.53	5647.67	6797.14	1474	12621.8	4588.18	1.45995	3.96e-06	0.000141765	HK1	10	69269984	69401884	+	6296	protein_coding	hexokinase 1 [Source:HGNC Symbol;Acc:HGNC:4922]	-
ENSG00000260641	114.798	79.2539	57.2286	106.277	15.4953	21.0342	35.0033	55.9263	56.132	56.0318	7.56681	6.24547	9.05174	59.5344	9.51168	8.46418	4.77079	3.99199	9.11878	4.56346	59.7181	12.2819	2.26977	3.98e-06	0.000142185	AC114811.2	4	98658904	98664550	+	5647	antisense	novel transcript, antisense TSPAN5	-
ENSG00000166444	73.5601	72.803	63.8831	225.381	188.328	35.7582	137.096	51.511	323.839	302.572	21.8597	68.7001	23.5345	55.7181	63.7282	30.6826	38.1663	53.8919	23.7088	22.0567	147.473	40.2047	1.87592	3.99e-06	0.000142271	ST5	11	8693351	8910951	-	14262	protein_coding	suppression of tumorigenicity 5 [Source:HGNC Symbol;Acc:HGNC:11350]	-
ENSG00000166478	756.777	520.679	1067.38	697.215	903.498	537.425	361.7	565.15	749.147	618.217	365.729	411.42	438.104	387.737	287.253	197.85	187.253	233.532	416.728	369.641	677.719	329.525	1.03885	4.01e-06	0.000142757	ZNF143	11	9460319	9528524	+	4233	protein_coding	zinc finger protein 143 [Source:HGNC Symbol;Acc:HGNC:12928]	zf-C2H2
ENSG00000111846	912.814	508.699	183.664	412.282	233.622	238.739	135.152	438.58	369.176	329.654	132.84	157.698	152.974	117.542	161.699	58.1912	53.6714	115.768	242.56	67.6914	376.238	126.063	1.57676	4.01e-06	0.000142757	GCNT2	6	10492223	10629368	+	9072	protein_coding	glucosaminyl (N-acetyl) transferase 2 (I blood group) [Source:HGNC Symbol;Acc:HGNC:4204]	-
ENSG00000284740	12.26	12.9018	2.6618	0.916183	2.3839	8.4137	3.88925	5.88698	2.15892	7.4709	10.0891	24.9819	9.05174	21.3713	13.3164	32.7987	57.2495	53.8919	20.9732	24.3385	5.89434	26.8062	-2.1701	4.03e-06	0.000143107	AL645728.2	1	1503250	1509452	+	660	transcribed_unprocessed_pseudogene	ATPase family, AAA domain containing 3C (ATAD3C) pseudogene	-
ENSG00000114209	2638.13	1219.22	2130.77	1376.11	1354.05	983.351	982.036	1769.04	1583.57	1126.24	1048.42	559.75	794.743	866.302	725.741	448.601	640.478	552.891	1011.27	784.155	1516.25	743.236	1.02813	4.05e-06	0.000143646	PDCD10	3	167683298	167734939	-	3275	protein_coding	programmed cell death 10 [Source:HGNC Symbol;Acc:HGNC:8761]	-
ENSG00000244273	3.34364	37.7838	9.31629	9.16183	2.3839	15.7757	58.3388	5.88698	8.6357	9.33863	444.76	262.31	3.6207	353.39	16.1699	252.867	66.791	0	13.6782	495.896	15.9965	190.948	-3.57264	4.06e-06	0.000143806	PGBD4P1	7	142722358	142722764	+	407	processed_pseudogene	piggyBac transposable element derived 4 pseudogene 1 [Source:HGNC Symbol;Acc:HGNC:44066]	-
ENSG00000196860	2.22909	1.84311	3.9927	2.74855	5.95975	5.25856	6.80619	2.94349	1.07946	2.80159	15.9744	14.833	13.5776	12.2122	6.65818	20.1024	16.6978	11.976	12.7663	6.8452	3.56625	13.1643	-1.88299	4.07e-06	0.000143925	TOMM20L	14	58395916	58408701	+	620	protein_coding	translocase of outer mitochondrial membrane 20 like [Source:HGNC Symbol;Acc:HGNC:33752]	-
ENSG00000136842	2419.68	805.44	570.956	1147.06	860.588	509.029	613.53	2351.85	989.867	854.484	727.255	42.1569	164.742	486.961	79.8981	85.6998	452.032	279.44	194.23	172.651	1112.25	268.506	2.05031	4.09e-06	0.000144472	TMOD1	9	97501180	97601748	+	3708	protein_coding	tropomodulin 1 [Source:HGNC Symbol;Acc:HGNC:11871]	-
ENSG00000268230	23.4055	30.4114	5.32359	14.6589	7.1517	36.8099	12.6401	19.1327	18.3509	10.2725	13.4521	54.6478	71.5088	148.073	210.208	42.3209	64.4056	23.952	54.7127	54.7616	17.8157	73.8042	-2.04744	4.1e-06	0.000144729	AC012313.3	19	58346854	58362751	-	4151	processed_transcript	novel transcript	-
ENSG00000163823	30.0928	1035.83	19877	3367.89	4850.04	1986.68	559.08	342.916	545.128	187.706	281.654	622.985	154.785	22.8979	100.824	450.717	370.929	589.817	507.916	107.241	3278.23	320.977	3.35243	4.18e-06	0.000147211	CCR1	3	46201709	46208396	-	2731	protein_coding	C-C motif chemokine receptor 1 [Source:HGNC Symbol;Acc:HGNC:1602]	-
ENSG00000173626	7.80183	82.9401	5.32359	59.5519	2.3839	16.8274	38.8925	5.88698	1.07946	0	0	0	0	0	0	0	0	3.99199	0	3.04231	22.0688	0.70343	4.96338	4.18e-06	0.000147211	TRAPPC3L	6	116494989	116545610	-	2757	protein_coding	trafficking protein particle complex 3 like [Source:HGNC Symbol;Acc:HGNC:21090]	-
ENSG00000067057	944.021	1637.61	871.739	1050.86	1687.8	1236.81	2105.06	491.563	906.748	934.797	3584.15	1642.56	1412.07	4436.84	3230.17	4234.2	7234.9	1366.26	3174.25	2461.99	1186.7	3277.74	-1.4655	4.21e-06	0.000148292	PFKP	10	3066333	3137712	+	4836	protein_coding	phosphofructokinase, platelet [Source:HGNC Symbol;Acc:HGNC:8878]	-
ENSG00000134871	51.2691	54.3718	126.435	1219.44	11.9195	8.4137	43.7541	175.138	215.892	25.2143	65.579	7.80683	1.81035	8.39588	1.90234	8.46418	13.1197	52.8939	2.73563	4.56346	193.185	16.7271	3.53056	4.24e-06	0.000149002	COL4A2	13	110305812	110513209	+	19293	protein_coding	collagen type IV alpha 2 chain [Source:HGNC Symbol;Acc:HGNC:2203]	-
ENSG00000188175	783.526	135.469	103.81	174.991	16.6873	84.137	75.8404	351.747	211.575	167.161	65.579	0	43.4484	28.2407	9.51168	0	44.1298	27.944	33.7395	16.7327	210.494	26.9326	2.96658	4.26e-06	0.000149598	HEPACAM2	7	93188586	93226524	-	2483	protein_coding	HEPACAM family member 2 [Source:HGNC Symbol;Acc:HGNC:27364]	-
ENSG00000260792	6.68728	49.7641	13.309	12.8266	0	16.8274	117.65	14.7174	6.47677	0	0.840757	0	0	0.763262	3.80467	1.05802	4.77079	0	0	0	23.8258	1.12375	4.47021	4.27e-06	0.000149605	LINC02280	14	104661120	104665558	-	3816	lincRNA	long intergenic non-protein coding RNA 2280 [Source:HGNC Symbol;Acc:HGNC:53196]	-
ENSG00000237984	37.8946	47.9209	23.9562	15.5751	40.5263	22.086	10.6954	23.5479	25.9071	22.4127	7.56681	331.01	10.8621	6.86936	6.65818	12.6963	2.38539	3.99199	8.2069	12.1692	27.0522	40.2416	1.62038	4.28e-06	0.000149883	PTENP1	9	33673504	33677499	-	3996	transcribed_processed_pseudogene	phosphatase and tensin homolog pseudogene 1 [Source:HGNC Symbol;Acc:HGNC:9589]	-
ENSG00000164117	563.961	208.272	413.909	326.161	264.613	266.083	281.971	626.963	273.104	285.762	193.374	103.831	168.362	161.812	127.456	122.731	113.306	247.504	233.441	101.157	351.08	157.297	1.15707	4.35e-06	0.000151835	FBXO8	4	174236658	174284264	-	2810	protein_coding	F-box protein 8 [Source:HGNC Symbol;Acc:HGNC:13587]	-
ENSG00000153714	0	15.6665	5.32359	51.3063	0	7.36199	5.83388	11.774	8.6357	5.60318	1.68151	0	0	1.52652	0	0	0	0	0	0	11.1505	0.320804	4.91398	4.35e-06	0.000151835	LURAP1L	9	12775021	12822131	+	2132	protein_coding	leucine rich adaptor protein 1 like [Source:HGNC Symbol;Acc:HGNC:31452]	-
ENSG00000196611	1.11455	37.7838	1.3309	18.3237	0	10.5171	141.958	23.5479	0	0	1.68151	0	0	0	0	2.11604	0	0	0	0	23.4576	0.379756	5.98297	4.39e-06	0.0001531	MMP1	11	102789920	102798160	-	1970	protein_coding	matrix metallopeptidase 1 [Source:HGNC Symbol;Acc:HGNC:7155]	-
ENSG00000137941	130.402	316.094	75.8612	209.806	32.1826	69.413	105.982	47.0958	25.9071	63.5027	6.72605	4002.56	44.3535	3.81631	38.0467	4.23209	16.6978	12.974	22.7969	22.8173	107.625	417.502	2.29485	4.4e-06	0.000153284	TTLL7	1	83865028	83999150	-	10543	protein_coding	tubulin tyrosine ligase like 7 [Source:HGNC Symbol;Acc:HGNC:26242]	-
ENSG00000196159	36.78	54.3718	43.9197	211.638	11.9195	4.20685	11.6678	5.88698	58.2909	32.6852	0.840757	0	9.05174	4.57957	0	0	0	0	7.29502	12.9298	47.1367	3.46969	3.74617	4.5e-06	0.000156646	FAT4	4	125316399	125492932	+	16439	protein_coding	FAT atypical cadherin 4 [Source:HGNC Symbol;Acc:HGNC:23109]	-
ENSG00000183578	3.34364	5.52934	162.37	60.4681	11.9195	6.31027	11.6678	14.7174	16.1919	0	1.68151	1.56137	0	0	2.8535	2.11604	2.38539	0	7.29502	0	29.2518	1.78928	4.04318	4.57e-06	0.000158719	TNFAIP8L3	15	51056598	51105276	-	2371	protein_coding	TNF alpha induced protein 8 like 3 [Source:HGNC Symbol;Acc:HGNC:20620]	-
ENSG00000188536	684784	163054	166892	159375	407843	242724	260879	721545	180133	94562.9	164127	127.251	24214.3	53768	8788.79	10033.2	87289.9	38641.5	22865.3	9120.08	308179	41897.5	2.87883	4.64e-06	0.000160967	HBA2	16	172876	173710	+	827	protein_coding	hemoglobin subunit alpha 2 [Source:HGNC Symbol;Acc:HGNC:4824]	-
ENSG00000265366	2.22909	0	0	0	0	2.10342	0	1.47174	0	0.933863	12.6114	16.3943	0.905174	9.92241	3.80467	3.17407	8.34888	41.9159	0.911878	15.9721	0.673812	11.3961	-4.12425	4.66e-06	0.000161516	GLUD1P2	10	46759019	46786770	-	669	transcribed_unprocessed_pseudogene	glutamate dehydrogenase 1 pseudogene 2 [Source:HGNC Symbol;Acc:HGNC:4337]	-
ENSG00000274139	53.4982	37.7838	2.6618	45.8092	3.57585	4.20685	15.557	22.0762	7.55623	14.0079	3.36303	0	3.6207	4.57957	0	0	4.77079	0	1.82376	4.56346	20.6733	2.27213	3.17947	4.67e-06	0.00016174	AC090164.2	15	101495052	101495567	-	516	sense_intronic	novel transcript	-
ENSG00000135045	2421.91	408.25	963.571	874.955	289.644	461.702	726.318	2376.87	759.941	920.789	335.462	66.3581	201.854	283.17	110.335	179.864	524.787	518.959	335.571	111.044	1020.39	266.74	1.93596	4.68e-06	0.000161972	C9orf40	9	74946581	74952886	-	2327	protein_coding	chromosome 9 open reading frame 40 [Source:HGNC Symbol;Acc:HGNC:23433]	-
ENSG00000028839	1873.55	616.521	843.79	763.181	597.167	670.992	757.432	1504.12	668.187	728.413	549.014	178.776	316.811	660.985	311.032	324.813	373.314	413.171	402.138	320.964	902.336	385.102	1.22792	4.72e-06	0.000163126	TBPL1	6	133952170	133990432	+	5039	protein_coding	TATA-box binding protein like 1 [Source:HGNC Symbol;Acc:HGNC:11589]	-
ENSG00000117480	315.417	249.742	154.384	135.595	299.179	377.565	152.653	228.12	384.288	507.087	992.093	904.812	714.182	1390.66	364.297	107.918	3260.83	965.064	729.502	832.832	280.403	1026.22	-1.87142	4.77e-06	0.000164478	FAAH	1	46394265	46413848	+	2776	protein_coding	fatty acid amide hydrolase [Source:HGNC Symbol;Acc:HGNC:3553]	-
ENSG00000206178	16.7182	5.52934	0	55.8872	1.19195	2.10342	6.80619	11.774	2.15892	2.80159	0	0	0	0	0	0	0	0.997998	0.911878	1.52115	10.4971	0.343103	4.8272	4.87e-06	0.00016763	HBZP1	16	163122	165156	+	429	unprocessed_pseudogene	hemoglobin subunit zeta pseudogene 1 [Source:HGNC Symbol;Acc:HGNC:4836]	-
ENSG00000185090	21.1764	24.882	23.9562	78.7918	21.4551	67.3096	147.792	26.4914	4.31785	18.6773	109.298	249.819	152.069	219.056	96.068	491.98	852.778	65.8679	76.5977	97.3539	43.4849	241.089	-2.46742	4.88e-06	0.000167833	MANEAL	1	37793802	37801137	+	3018	protein_coding	mannosidase endo-alpha like [Source:HGNC Symbol;Acc:HGNC:26452]	-
ENSG00000263326	0	34.0976	5.32359	8.24565	11.9195	5.25856	9.72313	4.41523	3.23839	3.73545	96.687	24.2012	50.6897	151.126	28.535	41.2629	11.927	15.968	5.47127	208.398	8.59571	63.4266	-2.87474	4.95e-06	0.000170191	AC133552.4	16	25071490	25072727	-	676	unprocessed_pseudogene	thyroid hormone receptor interactor 11 (TRIP11) pseudogene	-
ENSG00000168310	1260.55	2020.05	6613.24	2567.15	3940.59	1950.93	1455.55	1227.43	2034.79	1289.66	860.094	861.874	598.32	909.808	744.764	1127.85	1245.18	749.497	1357.79	828.269	2435.99	928.344	1.39176	5.02e-06	0.000172259	IRF2	4	184387713	184474580	-	3116	protein_coding	interferon regulatory factor 2 [Source:HGNC Symbol;Acc:HGNC:6117]	IRF
ENSG00000102001	5.57273	46.0778	35.9343	36.6473	36.9504	42.0685	71.9512	38.2653	28.066	15.8757	31.108	221.714	81.4657	84.7221	258.718	52.9011	155.051	143.712	155.931	69.2125	35.7409	125.453	-1.81033	5.03e-06	0.000172396	CACNA1F	X	49205063	49233371	-	6928	protein_coding	calcium voltage-gated channel subunit alpha1 F [Source:HGNC Symbol;Acc:HGNC:1393]	-
ENSG00000170385	1854.61	1620.1	1655.64	1570.34	1056.07	1349.35	644.644	1979.5	1659.13	1505.39	667.561	631.573	763.967	1344.1	608.747	432.731	552.219	564.867	988.476	529.362	1489.48	708.361	1.07179	5.07e-06	0.000173535	SLC30A1	1	211571568	211578742	-	5474	protein_coding	solute carrier family 30 member 1 [Source:HGNC Symbol;Acc:HGNC:11012]	-
ENSG00000143147	268.606	78.3323	98.4865	114.523	82.2445	44.1719	41.8095	267.857	69.0856	213.855	21.8597	78.0683	39.8277	22.8979	3.80467	14.8123	41.7444	45.9079	31.0038	14.451	127.897	31.4378	2.02302	5.09e-06	0.000173948	GPR161	1	168079543	168137667	-	11224	protein_coding	G protein-coupled receptor 161 [Source:HGNC Symbol;Acc:HGNC:23694]	-
ENSG00000079308	10054.3	6073.06	3794.39	9411.95	2470.91	3720.96	3960.23	9610.49	8693.99	6368.01	2887.16	585.512	1298.02	3548.41	384.272	210.546	3111.75	2210.57	1277.54	710.379	6415.83	1622.41	1.9835	5.1e-06	0.000174098	TNS1	2	217799588	218033982	-	16281	protein_coding	tensin 1 [Source:HGNC Symbol;Acc:HGNC:11973]	-
ENSG00000162882	133.746	233.154	58.5595	97.1154	272.956	186.153	74.8681	192.798	154.363	106.46	645.701	326.326	297.802	121.359	155.992	902.493	1277.38	803.389	461.41	289.78	151.017	528.163	-1.80599	5.1e-06	0.000174098	HAAO	2	42767089	42792593	-	2726	protein_coding	3-hydroxyanthranilate 3,4-dioxygenase [Source:HGNC Symbol;Acc:HGNC:4796]	-
ENSG00000115884	222.909	236.84	525.705	2745.8	324.21	79.9301	416.15	92.7199	609.896	200.78	282.494	10.9296	40.7328	190.816	71.3376	16.9284	40.5517	42.9139	61.0958	71.4943	545.494	82.9294	2.71678	5.12e-06	0.000174334	SDC1	2	20200797	20225433	-	3595	protein_coding	syndecan 1 [Source:HGNC Symbol;Acc:HGNC:10658]	-
ENSG00000180357	529.41	1409.98	1711.54	950.998	1357.63	2040.32	1886.29	1108.22	944.529	1490.44	2733.3	4202.42	2895.65	3243.1	1287.88	4163.32	4353.34	1641.71	2559.64	5432.8	1342.94	3251.32	-1.27562	5.12e-06	0.000174334	ZNF609	15	64460742	64686068	+	12112	protein_coding	zinc finger protein 609 [Source:HGNC Symbol;Acc:HGNC:29003]	-
ENSG00000270504	13.3746	43.3132	11.9781	37.5635	4.7678	36.8099	23.3355	11.774	8.6357	3.73545	4.20378	0	1.81035	1.52652	5.70701	0	0	0	0	7.60577	19.5288	2.08534	3.19631	5.16e-06	0.000175398	AL391422.4	6	3751111	3753871	+	2761	antisense	novel transcript, antisense to PXDC1	-
ENSG00000182326	219.566	150.214	181.002	1003.22	21.4551	25.2411	42.7818	192.798	282.819	181.169	101.732	40.5955	23.5345	65.6405	27.5839	33.8567	22.6612	3.99199	10.9425	45.6346	230.027	37.6173	2.61046	5.2e-06	0.00017655	C1S	12	6988259	7071032	+	6462	protein_coding	complement C1s [Source:HGNC Symbol;Acc:HGNC:1247]	-
ENSG00000130227	13201.8	6792.79	7291.99	9059.22	3462.61	4235.25	4993.8	9327.91	10007.7	8086.32	5991.23	1786.2	4008.11	4410.89	1848.12	1723.52	2125.39	1575.84	2814.97	3513.87	7645.94	2979.81	1.35939	5.23e-06	0.000177351	XPO7	8	21919671	22006585	+	6909	protein_coding	exportin 7 [Source:HGNC Symbol;Acc:HGNC:14108]	-
ENSG00000261267	20.0618	42.3916	115.788	24.7369	60.7894	56.7925	35.9756	23.5479	35.6222	32.6852	3.36303	7.80683	24.4397	10.6857	22.828	15.8703	4.77079	18.962	12.7663	7.60577	44.8391	12.9098	1.79645	5.28e-06	0.000178683	AC026470.2	16	48559661	48587403	+	438	antisense	novel transcript, antisense to N4BP1	-
ENSG00000146592	166.067	3487.17	11517.6	3856.21	6422.23	2124.46	653.394	855.083	2102.79	324.05	46.2416	640.941	1169.48	15.2652	631.575	223.243	42.9371	157.684	659.288	134.622	3150.91	372.128	3.08182	5.32e-06	0.000179849	CREB5	7	28299321	28825894	+	11674	protein_coding	cAMP responsive element binding protein 5 [Source:HGNC Symbol;Acc:HGNC:16844]	TF_bZIP
ENSG00000275793	15.6037	9.21557	5.32359	32.0664	44.1021	18.9308	34.031	20.6044	23.7482	13.0741	207.667	38.2535	41.638	109.91	41.8514	27.5086	248.081	65.8679	41.0345	66.1702	21.67	88.7982	-2.03247	5.37e-06	0.000181089	RIMBP3	22	18605815	18611919	-	6105	protein_coding	RIMS binding protein 3 [Source:HGNC Symbol;Acc:HGNC:29344]	-
ENSG00000013306	30828.4	7941.97	9124.64	10833.9	17307.1	15147.8	13966.3	44405.5	13348.6	10323.9	7316.27	1292.81	2553.5	4801.68	2518.69	3424.82	13693.4	6484	4641.46	2095.39	17322.8	4882.2	1.8271	5.43e-06	0.000183015	SLC25A39	17	44319625	44324870	-	3526	protein_coding	solute carrier family 25 member 39 [Source:HGNC Symbol;Acc:HGNC:24279]	-
ENSG00000224067	2.22909	25.8036	82.5157	24.7369	25.0309	10.5171	0	2.94349	8.6357	3.73545	3.36303	0	3.6207	1.52652	0	0	0	0	0	1.52115	18.6148	1.00314	4.16941	5.47e-06	0.000184017	AL354877.1	9	111802980	111803435	+	413	processed_pseudogene	pseudogene similar to part of HLA-B associated transcript 2 (BAT2)	-
ENSG00000144792	99.1946	113.351	65.214	98.0316	79.8606	21.0342	32.0863	25.0197	64.7677	119.534	230.367	672.168	348.492	459.484	162.65	113.208	124.04	55.8879	108.513	590.208	71.8095	286.502	-1.99533	5.48e-06	0.000184104	ZNF660	3	44578223	44599694	+	6513	protein_coding	zinc finger protein 660 [Source:HGNC Symbol;Acc:HGNC:26720]	zf-C2H2
ENSG00000001561	528.295	455.249	916.989	795.247	1660.39	673.096	491.99	376.767	1971.1	1602.51	262.316	128.813	376.552	563.287	264.425	206.314	40.5517	161.676	155.931	479.924	947.162	263.979	1.8425	5.49e-06	0.000184374	ENPP4	6	46129993	46146699	+	4651	protein_coding	ectonucleotide pyrophosphatase/phosphodiesterase 4 [Source:HGNC Symbol;Acc:HGNC:3359]	-
ENSG00000035499	1580.43	398.112	600.235	826.397	354.009	179.843	287.805	1433.48	789.087	1060.87	229.527	88.9979	228.104	534.283	139.822	149.181	182.483	268.462	208.82	241.103	751.026	227.078	1.72504	5.51e-06	0.000184826	DEPDC1B	5	60596912	60700190	-	3806	protein_coding	DEP domain containing 1B [Source:HGNC Symbol;Acc:HGNC:24902]	-
ENSG00000103569	431.329	4724.82	52670.3	9668.48	14402.3	2906.93	2272.3	1498.24	3217.88	175.566	76.5089	55.4285	2042.98	3.05305	642.989	1833.55	223.034	606.783	1402.47	57.8039	9196.82	694.46	3.72722	5.53e-06	0.00018513	AQP9	15	58138169	58185911	+	3235	protein_coding	aquaporin 9 [Source:HGNC Symbol;Acc:HGNC:643]	-
ENSG00000273230	69.1019	86.6263	105.141	30.234	58.4055	73.6199	58.3388	75.059	45.3374	92.4524	201.782	206.1	150.259	350.337	135.066	177.748	146.702	104.79	53.8008	209.919	69.4316	173.65	-1.32537	5.57e-06	0.000186059	AC102953.2	7	1464497	1467522	-	3026	lincRNA	novel transcript	-
ENSG00000166128	1135.72	2012.68	4747.32	2203.42	4231.42	1685.89	1636.4	1161.21	2875.69	1750.06	928.196	840.796	1142.33	982.318	1239.37	442.253	336.341	393.211	1309.46	907.369	2343.98	852.164	1.45949	5.57e-06	0.000186059	RAB8B	15	63189469	63267782	+	5200	protein_coding	RAB8B, member RAS oncogene family [Source:HGNC Symbol;Acc:HGNC:30273]	-
ENSG00000225377	24.52	23.0389	17.3017	33.8988	9.5356	22.086	38.8925	29.4349	10.7946	41.09	63.0568	74.1649	44.3535	55.7181	44.7049	101.57	109.728	44.9099	38.2989	73.776	25.0593	65.0281	-1.36644	5.58e-06	0.000186059	NRSN2-AS1	20	320313	348224	-	875	antisense	NRSN2 antisense RNA 1 [Source:HGNC Symbol;Acc:HGNC:51222]	-
ENSG00000040199	1257.21	644.168	592.25	1090.26	303.947	480.633	541.578	1109.7	871.126	974.953	219.438	206.1	348.492	485.435	537.41	77.2356	93.0304	167.664	300.92	217.525	786.582	265.325	1.56719	5.58e-06	0.000186059	PHLPP2	16	71637835	71724701	-	12493	protein_coding	PH domain and leucine rich repeat protein phosphatase 2 [Source:HGNC Symbol;Acc:HGNC:29149]	-
ENSG00000124749	4.45819	3.68623	5.32359	43.0606	2.3839	0	1.94463	0	23.7482	10.2725	0	0	1.81035	0	0	0	0	0	0	0	9.48778	0.181035	5.25902	5.61e-06	0.000186655	COL21A1	6	56056590	56394094	-	7078	protein_coding	collagen type XXI alpha 1 chain [Source:HGNC Symbol;Acc:HGNC:17025]	-
ENSG00000152804	972.999	1072.69	1855.27	1140.65	1243.2	1083.26	897.445	495.978	1816.73	1333.56	2457.53	3248.42	2069.23	1602.09	2447.35	3730.59	3380.1	1745.5	1736.22	2770.02	1191.18	2518.71	-1.08018	5.61e-06	0.000186655	HHEX	10	92689951	92695646	+	2525	protein_coding	hematopoietically expressed homeobox [Source:HGNC Symbol;Acc:HGNC:4901]	Homeobox
ENSG00000146859	314.302	2567.46	2327.74	1072.85	2611.56	1930.94	2572.74	1137.66	646.598	400.627	416.175	307.589	525.906	432.006	408.051	836.896	528.365	634.727	500.621	474.6	1558.25	506.494	1.6215	5.62e-06	0.000186655	TMEM140	7	135148072	135166215	+	2313	protein_coding	transmembrane protein 140 [Source:HGNC Symbol;Acc:HGNC:21870]	-
ENSG00000101856	1241.6	5469.44	1739.48	2069.66	953.56	1816.31	8085.76	3545.43	773.974	693.86	781.904	922.767	658.967	268.668	685.792	1051.67	654.791	913.168	810.659	638.885	2638.91	738.728	1.83693	5.79e-06	0.00019182	PGRMC1	X	119236245	119244466	+	1919	protein_coding	progesterone receptor membrane component 1 [Source:HGNC Symbol;Acc:HGNC:16090]	-
ENSG00000111799	3.34364	42.3916	23.9562	400.372	0	4.20685	0	39.7371	80.9596	40.1561	5.8853	1.56137	10.8621	4.57957	0	0	0	1.996	0	3.04231	63.5123	2.79266	4.49571	5.89e-06	0.000195126	COL12A1	6	75084326	75206051	-	12481	protein_coding	collagen type XII alpha 1 chain [Source:HGNC Symbol;Acc:HGNC:2188]	-
ENSG00000232977	4.45819	3.68623	5.32359	7.32947	4.7678	0	0	5.88698	8.6357	11.2064	10.0891	94.4627	25.3449	32.8203	15.2187	10.5802	8.34888	20.958	19.1494	47.9164	5.12943	28.4888	-2.4786	6.04e-06	0.000199588	LINC00327	13	23466571	23487464	+	3266	lincRNA	long intergenic non-protein coding RNA 327 [Source:HGNC Symbol;Acc:HGNC:42009]	-
ENSG00000102854	17.8327	16.588	1.3309	29.3179	2.3839	35.7582	17.5016	2.94349	8.6357	12.1402	3.36303	0	0	1.52652	0	0	0	0	5.47127	0	14.4433	1.03608	3.77915	6.06e-06	0.00019985	MSLN	16	760762	768865	+	2560	protein_coding	mesothelin [Source:HGNC Symbol;Acc:HGNC:7371]	-
ENSG00000111266	224.024	558.463	2061.56	762.264	1526.89	907.628	664.09	273.744	1150.71	873.162	211.871	199.855	549.441	221.346	190.234	324.813	131.197	546.903	194.23	238.821	900.253	280.871	1.68039	6.07e-06	0.000199973	DUSP16	12	12474210	12562383	-	5724	protein_coding	dual specificity phosphatase 16 [Source:HGNC Symbol;Acc:HGNC:17909]	-
ENSG00000124302	1.11455	51.6072	6.65449	14.6589	4.7678	8.4137	72.9235	55.9263	0	5.60318	0	0	3.6207	4.57957	0.951168	0	0	0	1.82376	0	22.167	1.09752	4.30491	6.17e-06	0.000202876	CHST8	19	33621955	33773509	+	3052	protein_coding	carbohydrate sulfotransferase 8 [Source:HGNC Symbol;Acc:HGNC:15993]	-
ENSG00000188130	569.533	121.645	138.413	156.667	121.579	100.964	217.798	181.025	215.892	190.508	646.542	138.962	766.682	583.132	381.418	1212.49	1094.9	299.4	492.414	712.661	201.403	632.86	-1.65157	6.23e-06	0.000204734	MAPK12	22	50245450	50261825	-	9424	protein_coding	mitogen-activated protein kinase 12 [Source:HGNC Symbol;Acc:HGNC:6874]	-
ENSG00000163162	1816.71	10873.4	41441.5	10559.9	22109.5	4835.77	4281.09	2150.22	5246.18	2355.2	1604.16	3269.5	3573.63	1424.25	2867.77	2859.83	1368.02	1751.49	3236.25	1334.05	10567	2328.9	2.18182	6.24e-06	0.000204734	RNF149	2	101271219	101308701	-	4836	protein_coding	ring finger protein 149 [Source:HGNC Symbol;Acc:HGNC:23137]	-
ENSG00000250155	50.1546	67.2736	47.9124	62.3005	33.3746	75.7233	26.2525	47.0958	62.6088	30.8175	199.259	131.935	83.276	151.126	52.3142	306.826	115.692	75.8479	112.161	95.8328	50.3513	132.427	-1.3938	6.31e-06	0.000206881	AC008957.1	5	36666214	36725195	-	1159	antisense	uncharacterized LOC107986412 [Source:NCBI gene;Acc:107986412]	-
ENSG00000248508	20.0618	59.9012	41.2579	18.3237	88.2043	82.0336	54.4495	35.3219	76.6418	64.4365	126.114	192.829	139.397	80.1425	133.164	151.297	101.379	107.784	124.927	142.228	54.0632	129.926	-1.26414	6.33e-06	0.000207179	SRP14-AS1	15	40039311	40067290	+	2992	lincRNA	SRP14 antisense RNA1 (head to head) [Source:HGNC Symbol;Acc:HGNC:48619]	-
ENSG00000178573	297.584	834.93	441.858	1137.9	357.585	1408.24	2806.1	1090.56	251.515	389.421	256.431	153.014	105	135.097	221.622	542.765	133.582	339.319	339.219	139.186	901.569	236.524	1.93095	6.37e-06	0.000208507	MAF	16	79585843	79600714	-	6976	protein_coding	MAF bZIP transcription factor [Source:HGNC Symbol;Acc:HGNC:6776]	TF_bZIP
ENSG00000133116	7.80183	57.1365	171.686	44.893	122.771	9.46541	13.6124	2.94349	85.2775	56.9656	4.20378	0	7.24139	1.52652	1.90234	14.8123	0	9.97998	20.0613	6.08462	57.2552	6.58123	3.12395	6.46e-06	0.000211044	KL	13	33016433	33066145	+	5056	protein_coding	klotho [Source:HGNC Symbol;Acc:HGNC:6344]	-
ENSG00000254789	4.45819	17.5096	375.313	133.763	50.0619	74.6716	24.3078	38.2653	16.1919	1.86773	0	0	13.5776	0	0	0	0	0	0	0	73.641	1.35776	5.75865	6.48e-06	0.000211239	AC073172.1	11	15571819	15622403	-	851	lincRNA	novel transcript	-
ENSG00000260228	8.91637	11.0587	7.98539	7.32947	2.3839	11.5688	14.5847	0	2.15892	3.73545	139.566	31.2273	6.33622	9.92241	11.414	152.355	27.432	19.96	62.0077	11.4087	6.97217	47.1629	-2.74476	6.55e-06	0.000213069	AC009119.1	16	83789967	83807834	-	1603	antisense	uncharacterized LOC102724163 [Source:NCBI gene;Acc:102724163]	-
ENSG00000263293	15.6037	62.6658	15.9708	62.3005	0	7.36199	39.8648	14.7174	5.39731	0.933863	1.68151	2.34205	0	0	1.90234	1.05802	2.38539	0.997998	0	7.60577	22.4816	1.79731	3.63137	6.6e-06	0.000214403	THCAT158	17	47303460	47323613	-	713	antisense	thyroid cancer-associated transcript 158 [Source:NCBI gene;Acc:102724508]	-
ENSG00000198814	448.048	2119.58	15084.4	3580.44	3950.12	839.266	544.495	626.963	650.916	296.968	461.575	592.538	858.105	345.758	478.437	580.854	156.243	206.586	552.598	458.628	2814.12	469.132	2.58447	6.62e-06	0.000214918	GK	X	30653359	30731456	+	5359	protein_coding	glycerol kinase [Source:HGNC Symbol;Acc:HGNC:4289]	-
ENSG00000120696	310.958	246.056	455.167	333.491	1680.65	108.326	220.715	142.759	710.286	472.535	178.24	135.058	128.535	183.946	110.335	181.98	53.6714	90.8178	78.4215	161.242	468.094	130.225	1.84491	6.76e-06	0.000219136	KBTBD7	13	41189833	41194566	-	4734	protein_coding	kelch repeat and BTB domain containing 7 [Source:HGNC Symbol;Acc:HGNC:25266]	-
ENSG00000280351	47.9255	71.8814	33.2725	26.5693	48.8699	43.1202	54.4495	33.8501	45.3374	56.9656	183.285	101.489	120.388	207.607	70.3864	130.137	289.825	38.9219	46.5058	115.608	46.2241	130.415	-1.4929	6.77e-06	0.00021915	AC127496.7	17	81003335	81005132	+	1798	TEC	uncharacterized LOC100129503 [Source:NCBI gene;Acc:100129503]	-
ENSG00000211677	11780.8	7106.12	16859.8	111569	4434.05	3472.75	13494.7	3074.47	11490.9	7307.48	4896.57	235.766	1101.6	7502.1	3896.93	1601.85	1529.04	4271.43	2440.19	2322.8	19059	2979.83	2.67716	6.78e-06	0.00021915	IGLC2	22	22900976	22901437	+	462	IG_C_gene	immunoglobulin lambda constant 2 [Source:HGNC Symbol;Acc:HGNC:5856]	-
ENSG00000243478	36.78	80.1754	3.9927	9.16183	45.2941	15.7757	13.6124	0	118.741	52.2963	302.672	1374.78	133.966	599.161	54.2166	97.338	64.4056	6.98599	90.2759	972.018	37.5829	369.582	-3.29627	6.83e-06	0.000220741	AOX2P	2	200738608	200794239	+	3835	transcribed_unprocessed_pseudogene	aldehyde oxidase 2 pseudogene [Source:HGNC Symbol;Acc:HGNC:18450]	-
ENSG00000178732	130.402	500.405	107.803	581.776	21.4551	113.585	532.828	39.7371	189.985	16.8095	10.0891	6.24547	3.6207	9.15914	28.535	16.9284	13.1197	165.668	13.6782	11.4087	223.479	27.8452	3.00796	6.85e-06	0.000220908	GP5	3	194394821	194398354	-	3534	protein_coding	glycoprotein V platelet [Source:HGNC Symbol;Acc:HGNC:4443]	-
ENSG00000157570	72.4455	764.892	235.569	423.277	41.7182	342.858	914.947	129.513	196.462	118.601	35.3118	10.9296	29.8707	28.2407	68.4841	46.553	27.432	268.462	22.7969	26.6202	324.028	56.4701	2.52255	6.9e-06	0.000222204	TSPAN18	11	44726465	44932421	+	5871	protein_coding	tetraspanin 18 [Source:HGNC Symbol;Acc:HGNC:20660]	-
ENSG00000244734	2.35338e+06	463401	592403	615409	1.05928e+06	1.33031e+06	1.07638e+06	3.98799e+06	1.10963e+06	547357	483388	417.665	87774.7	190686	19837.6	46617.5	513467	275502	133324	59635.4	1.31355e+06	181065	2.85889	6.91e-06	0.000222253	HBB	11	5225464	5229395	-	1304	protein_coding	hemoglobin subunit beta [Source:HGNC Symbol;Acc:HGNC:4827]	-
ENSG00000170037	1720.86	1033.99	936.953	1158.06	1296.84	1048.56	1220.25	1552.69	1823.21	2010.61	2297.79	3366.31	3230.57	2382.9	1295.49	2631.3	4930.61	3478.02	2525.9	2003.36	1380.2	2814.23	-1.02775	6.93e-06	0.000222653	CNTROB	17	7932101	7949918	+	6234	protein_coding	centrobin, centriole duplication and spindle assembly protein [Source:HGNC Symbol;Acc:HGNC:29616]	-
ENSG00000253819	1.11455	12.9018	7.98539	8.24565	1.19195	8.4137	21.3909	4.41523	0	0	0	0	0	0	0	0	0	0	0	0	6.56591	0	5.30297	6.93e-06	0.000222696	LINC01151	8	122670385	122694106	-	571	lincRNA	long intergenic non-protein coding RNA 1151 [Source:HGNC Symbol;Acc:HGNC:49471]	-
ENSG00000233461	119.256	112.43	779.907	266.609	287.26	82.0336	69.0342	172.194	99.3105	49.4947	32.7895	65.5774	19.9138	12.2122	39.9491	35.9728	79.9107	39.9199	112.161	18.2539	203.753	45.666	2.15832	6.96e-06	0.000223191	AL445524.1	1	231522388	231528556	-	1021	antisense	novel transcript	-
ENSG00000280560	0	1.84311	0	0	0	2.10342	0	0	0	0.933863	17.6559	47.6217	0	18.3183	1.90234	28.5666	7.15618	1.996	0	28.9019	0.48804	15.2119	-4.83748	6.97e-06	0.000223191	LINC01374	10	89853906	89914948	+	415	lincRNA	long intergenic non-protein coding RNA 1374 [Source:HGNC Symbol;Acc:HGNC:50631]	-
ENSG00000270049	56.8419	105.057	89.1702	77.8756	78.6687	129.361	136.124	54.4545	88.5159	94.3201	126.114	93.682	262.5	193.869	230.183	199.966	271.935	251.496	105.778	248.709	91.0389	198.423	-1.1204	7e-06	0.000224087	AC009061.2	16	67481314	67505063	+	2770	antisense	uncharacterized LOC101927837 [Source:NCBI gene;Acc:101927837]	-
ENSG00000104267	35793.7	8546.52	9361.54	13444.1	5815.52	3554.79	6644.79	39556.1	11798.5	13963.1	5073.13	610.494	3827.98	4892.51	1814.83	629.523	4686.11	6477.01	4725.35	2478.72	14847.9	3521.57	2.07596	7.12e-06	0.000227475	CA2	8	85463852	85481493	+	2123	protein_coding	carbonic anhydrase 2 [Source:HGNC Symbol;Acc:HGNC:1373]	-
ENSG00000072952	27.8637	623.894	2378.32	1218.52	699.674	453.288	314.057	164.835	537.572	255.878	68.1013	223.275	157.5	27.4774	124.603	216.895	128.811	230.538	113.073	60.8462	667.39	135.112	2.30473	7.16e-06	0.0002285	MRVI1	11	10573091	10693988	-	7700	protein_coding	murine retrovirus integration site 1 homolog [Source:HGNC Symbol;Acc:HGNC:7237]	-
ENSG00000211668	295.355	170.488	739.98	3541.96	162.105	172.481	664.09	48.5676	435.023	205.45	175.718	7.02615	66.9829	109.146	132.212	95.222	34.5882	181.636	106.69	106.481	643.55	101.57	2.66372	7.19e-06	0.000229277	IGLV2-11	22	22792491	22793007	+	400	IG_V_gene	immunoglobulin lambda variable 2-11 [Source:HGNC Symbol;Acc:HGNC:5887]	-
ENSG00000109501	91.3928	93.9988	118.45	535.051	106.084	121.999	113.761	69.172	201.859	69.1058	38.6748	1.56137	45.2587	36.6366	48.5096	19.0444	4.77079	56.8859	63.8315	15.9721	152.087	33.1146	2.19996	7.27e-06	0.000231233	WFS1	4	6269849	6303265	+	4513	protein_coding	wolframin ER transmembrane glycoprotein [Source:HGNC Symbol;Acc:HGNC:12762]	-
ENSG00000269667	0	0	0	0	0	0	0.972313	0	0	0	5.04454	10.9296	2.71552	0.763262	9.51168	2.11604	26.2393	0	2.73563	5.32404	0.0972313	6.53796	-4.73545	7.32e-06	0.000232026	AC092723.1	16	85981750	85984881	+	632	lincRNA	novel transcript	-
ENSG00000108557	629.719	882.851	391.284	832.81	539.953	1107.45	938.282	797.685	739.431	1186.01	1962.33	885.295	1409.36	2657.68	772.348	2564.65	2554.76	1785.42	1280.28	2729.71	804.548	1860.18	-1.20886	7.32e-06	0.000232026	RAI1	17	17681473	17811453	+	9693	protein_coding	retinoic acid induced 1 [Source:HGNC Symbol;Acc:HGNC:9834]	-
ENSG00000165891	508.233	246.056	278.158	554.291	163.297	136.723	105.982	625.491	333.554	573.392	73.1458	44.4989	162.931	259.509	71.3376	33.8567	104.957	89.8199	102.13	122.453	352.518	106.464	1.72612	7.32e-06	0.000232026	E2F7	12	77021247	77065580	-	6303	protein_coding	E2F transcription factor 7 [Source:HGNC Symbol;Acc:HGNC:23820]	E2F
ENSG00000148218	13889.5	4875.96	4398.62	9182.9	3592.54	3017.36	4733.22	20145.2	8860.22	11038.3	2678.65	1800.26	2429.49	4736.8	1752.05	2574.17	3749.84	4130.72	3260.88	2679.51	8373.38	2979.24	1.49085	7.35e-06	0.000232671	ALAD	9	113386317	113401333	-	4983	protein_coding	aminolevulinate dehydratase [Source:HGNC Symbol;Acc:HGNC:395]	-
ENSG00000106415	566.19	719.736	1039.43	1711.43	955.944	721.475	967.451	401.786	1065.43	857.286	300.991	195.951	698.794	355.68	624.917	313.175	195.602	442.113	220.674	323.245	900.616	367.114	1.29489	7.39e-06	0.000233422	GLCCI1	7	7968794	8094272	+	6885	protein_coding	glucocorticoid induced 1 [Source:HGNC Symbol;Acc:HGNC:18713]	-
ENSG00000163697	66.8728	58.9796	291.467	336.239	100.124	16.8274	22.3632	85.3612	93.9132	100.857	3.36303	38.2535	9.95691	16.7918	58.0212	4.23209	4.77079	44.9099	5.47127	4.56346	117.3	19.0334	2.62284	7.42e-06	0.000234106	APBB2	4	40810027	41216714	-	12956	protein_coding	amyloid beta precursor protein binding family B member 2 [Source:HGNC Symbol;Acc:HGNC:582]	-
ENSG00000157510	26.7491	23.9605	9.31629	241.872	8.34365	14.724	79.7297	54.4545	53.9731	19.6111	9.24832	0	2.71552	25.9509	1.90234	8.46418	3.57809	5.98799	0	6.08462	53.2734	6.3932	3.05202	7.46e-06	0.000235043	AFAP1L1	5	149271871	149341802	+	4721	protein_coding	actin filament associated protein 1 like 1 [Source:HGNC Symbol;Acc:HGNC:26714]	-
ENSG00000172687	182.786	245.134	206.289	185.985	87.0123	167.222	180.85	189.855	156.522	305.373	496.887	555.846	432.673	782.344	413.758	702.527	555.797	257.484	73.8621	1201.71	190.703	547.289	-1.52077	7.46e-06	0.000235043	ZNF738	19	21358930	21379302	+	3905	protein_coding	zinc finger protein 738 [Source:HGNC Symbol;Acc:HGNC:32469]	-
ENSG00000174206	257.46	124.41	73.1994	150.254	98.9318	164.067	163.349	167.779	121.979	166.228	399.359	305.247	355.733	436.586	319.592	349.147	176.519	227.544	170.521	633.561	148.766	337.381	-1.18166	7.5e-06	0.000236085	C12orf66	12	64186316	64222296	-	5999	protein_coding	chromosome 12 open reading frame 66 [Source:HGNC Symbol;Acc:HGNC:26517]	-
ENSG00000128683	395.664	57.1365	29.2798	331.658	32.1826	2.10342	60.2834	334.086	90.6748	89.6508	5.8853	1.56137	11.7673	48.8488	1.90234	3.17407	7.15618	45.9079	25.5326	22.0567	142.272	17.3793	3.03056	7.53e-06	0.000236697	GAD1	2	170813213	170861151	+	8242	protein_coding	glutamate decarboxylase 1 [Source:HGNC Symbol;Acc:HGNC:4092]	-
ENSG00000228794	1416.59	521.601	286.143	642.244	362.353	483.788	452.126	950.747	520.301	1075.81	176.559	217.811	277.888	418.268	372.858	186.212	260.008	339.319	255.326	268.484	671.17	277.273	1.27523	7.58e-06	0.000237836	LINC01128	1	825138	859446	+	9470	processed_transcript	long intergenic non-protein coding RNA 1128 [Source:HGNC Symbol;Acc:HGNC:49377]	-
ENSG00000164037	4.45819	10.1371	11.9781	8.24565	5.95975	10.5171	31.114	19.1327	9.71516	17.7434	25.2227	55.4285	44.3535	59.5344	45.6561	44.4369	25.0466	20.958	15.5019	75.2972	12.9001	41.1436	-1.67621	7.58e-06	0.000237836	SLC9B1	4	102885048	103019739	-	2977	protein_coding	solute carrier family 9 member B1 [Source:HGNC Symbol;Acc:HGNC:24244]	-
ENSG00000163638	51.2691	27.6467	26.618	447.097	0	2.10342	0	51.511	91.7543	33.6191	7.56681	10.9296	0	7.63262	1.90234	0	0	0	1.82376	4.56346	73.1619	3.44186	4.39173	7.62e-06	0.00023861	ADAMTS9	3	64515654	64688000	-	10680	protein_coding	ADAM metallopeptidase with thrombospondin type 1 motif 9 [Source:HGNC Symbol;Acc:HGNC:13202]	-
ENSG00000228113	13.3746	60.8227	203.627	92.5345	108.467	35.7582	23.3355	10.3022	21.5892	13.0741	3.36303	9.3682	24.4397	8.39588	0	6.34813	0	13.972	12.7663	3.80289	58.2886	8.24561	2.81689	7.68e-06	0.00024029	AC003991.1	7	88219359	88304367	+	4838	antisense	novel transcript, antisense to STEAP4	-
ENSG00000136010	54.6128	59.9012	194.311	426.025	66.7492	24.1894	20.4186	14.7174	96.0721	44.8254	6.72605	23.4205	19.0087	28.2407	14.2675	0	2.38539	2.994	24.6207	25.0991	100.182	14.6763	2.76417	7.69e-06	0.00024029	ALDH1L2	12	105019784	105084577	-	8507	protein_coding	aldehyde dehydrogenase 1 family member L2 [Source:HGNC Symbol;Acc:HGNC:26777]	-
ENSG00000226174	56.8419	38.7054	7.98539	19.2398	25.0309	30.4997	21.3909	32.3784	30.2249	9.33863	84.0757	51.5251	55.2156	122.885	40.9002	66.6554	199.18	105.788	37.387	81.3818	27.1636	84.4994	-1.63578	7.81e-06	0.000243436	TEX22	14	105398579	105450106	+	2837	protein_coding	testis expressed 22 [Source:HGNC Symbol;Acc:HGNC:40026]	-
ENSG00000130176	0	67.2736	3.9927	5.4971	7.1517	37.8616	25.2801	7.35872	0	0	0	0	2.71552	0	0	0	0	0	0	0	15.4416	0.271552	5.66946	7.84e-06	0.000244038	CNN1	19	11538717	11550323	+	2887	protein_coding	calponin 1 [Source:HGNC Symbol;Acc:HGNC:2155]	-
ENSG00000024422	106.996	135.469	54.5668	284.933	39.3343	24.1894	105.982	110.381	102.549	42.9577	10.9298	31.2273	10.8621	7.63262	15.2187	14.8123	29.8174	49.8999	63.8315	9.12693	100.736	24.3359	2.05383	7.85e-06	0.000244085	EHD2	19	47713343	47743134	+	3923	protein_coding	EH domain containing 2 [Source:HGNC Symbol;Acc:HGNC:3243]	-
ENSG00000146409	1197.02	477.366	408.586	508.482	284.876	547.942	344.199	1381.97	348.666	515.492	69.7828	153.014	71.5088	177.077	553.58	113.208	85.8742	241.516	194.23	142.228	601.46	180.202	1.73853	7.85e-06	0.000244085	SLC18B1	6	132769370	132813339	-	2760	protein_coding	solute carrier family 18 member B1 [Source:HGNC Symbol;Acc:HGNC:21573]	-
ENSG00000105072	39.0091	47.9209	25.2871	69.6299	50.0619	34.7065	102.093	89.7764	51.8142	66.3043	79.0311	153.795	153.88	157.995	97.0191	79.3517	159.821	195.608	96.6591	151.355	57.6603	132.451	-1.19914	7.87e-06	0.000244407	C19orf44	19	16496311	16521352	+	4421	protein_coding	chromosome 19 open reading frame 44 [Source:HGNC Symbol;Acc:HGNC:26141]	-
ENSG00000112146	6206.91	2984	7455.69	4607.49	5538.99	3315	3092.93	6151.89	7231.32	6518.36	2521.43	1621.48	4169.23	2131.79	2298.02	2365.74	2633.47	3145.69	3345.68	1712.82	5310.26	2594.54	1.0333	7.97e-06	0.00024674	FBXO9	6	53051991	53100873	+	8164	protein_coding	F-box protein 9 [Source:HGNC Symbol;Acc:HGNC:13588]	-
ENSG00000174125	220.68	1702.11	11238.1	2662.43	5611.7	981.248	440.458	544.545	1418.41	292.299	583.485	463.726	703.32	144.257	516.484	285.666	91.8377	320.357	782.391	285.977	2511.2	417.75	2.58752	8.02e-06	0.00024829	TLR1	4	38790677	38856817	-	4535	protein_coding	toll like receptor 1 [Source:HGNC Symbol;Acc:HGNC:11847]	-
ENSG00000236936	12.26	76.4892	41.2579	23.8208	7.1517	24.1894	42.7818	17.6609	20.5098	6.53704	0	0	16.2931	0	0	2.11604	0	0	0.911878	0	27.2658	1.93211	3.82371	8.1e-06	0.000250342	AL031005.1	1	21266082	21267251	+	723	antisense	novel transcript	-
ENSG00000274471	34.5509	84.7832	39.927	116.355	45.2941	59.9476	59.3111	38.2653	61.5293	99.9233	158.062	146.768	144.828	300.725	121.749	196.792	110.921	103.792	71.1265	384.092	63.9887	173.886	-1.4387	8.11e-06	0.000250342	AC242376.2	15	23309607	23314566	+	2173	transcribed_unprocessed_pseudogene	hect domain and RLD 2 (HERC2) pseudogene	-
ENSG00000100336	3555.4	759.363	589.588	1167.22	1077.52	265.031	656.311	3280.52	750.226	1673.48	299.309	3.90342	130.345	577.789	85.6051	128.021	411.48	386.225	429.494	104.199	1377.47	255.637	2.42987	8.14e-06	0.000251066	APOL4	22	36189124	36204840	-	4377	protein_coding	apolipoprotein L4 [Source:HGNC Symbol;Acc:HGNC:14867]	-
ENSG00000203805	220.68	0	17.3017	145.673	19.0712	38.9134	82.6466	568.093	63.6883	209.185	0	0	5.43104	36.6366	5.70701	1.05802	4.77079	34.9299	3.64751	10.6481	136.525	10.2829	3.72792	8.15e-06	0.00025108	PLPP4	10	120456954	120589855	+	1785	protein_coding	phospholipid phosphatase 4 [Source:HGNC Symbol;Acc:HGNC:23531]	-
ENSG00000211896	55939.1	39931	87172.5	280942	44335.8	17340.6	54510.8	23247.7	80807.4	41175.9	32442.3	619.082	4741.3	26527.9	20423.5	5972.53	7256.37	21664.5	12829.2	11887.1	72540.3	14436.4	2.32907	8.16e-06	0.000251096	IGHG1	14	105736343	105743071	-	2762	IG_C_gene	immunoglobulin heavy constant gamma 1 (G1m marker) [Source:HGNC Symbol;Acc:HGNC:5525]	-
ENSG00000228956	168.297	151.135	55.8977	92.5345	34.5665	297.635	223.632	82.4177	70.165	112.064	526.314	806.446	426.337	444.982	401.393	513.141	125.233	206.586	144.077	826.748	128.834	442.125	-1.7781	8.18e-06	0.000251293	SATB1-AS1	3	18445024	18920401	+	13505	processed_transcript	SATB1 antisense RNA 1 [Source:HGNC Symbol;Acc:HGNC:50687]	-
ENSG00000261253	20.0618	249.742	39.927	87.9536	15.4953	33.6548	205.158	52.9828	25.9071	3.73545	6.72605	10.1489	44.3535	5.34283	9.51168	1.05802	3.57809	1.996	12.7663	6.08462	73.4618	10.1566	2.85284	8.22e-06	0.000252404	AC137932.2	16	89321133	89325110	+	1360	processed_transcript	uncharacterized LOC100287036 [Source:NCBI gene;Acc:100287036]	-
ENSG00000182871	2468.72	1931.58	3569.47	2630.36	1823.68	1157.94	1018.98	4674.26	3707.95	1937.77	182.444	648.748	1016.51	280.88	253.962	500.444	825.346	2197.59	651.993	149.834	2492.07	670.775	1.89359	8.32e-06	0.000254917	COL18A1	21	45405137	45513720	+	8525	protein_coding	collagen type XVIII alpha 1 chain [Source:HGNC Symbol;Acc:HGNC:2195]	-
ENSG00000285534	11.1455	1.84311	33.2725	0	34.5665	2.10342	31.114	20.6044	12.9535	4.66931	6.72605	323.983	366.595	11.4489	57.0701	35.9728	245.696	62.8739	402.138	4.56346	15.2272	151.707	-3.32257	8.36e-06	0.000255902	AL163541.1	13	109478739	109731700	-	1515	lincRNA	novel transcript	-
ENSG00000152580	65.7582	49.7641	70.5376	151.17	39.3343	10.5171	69.0342	20.6044	44.2579	186.773	1310.74	904.031	398.277	606.03	141.724	169.284	9.54158	21.956	256.238	783.395	70.7751	460.122	-2.69946	8.46e-06	0.000258723	IGSF10	3	151425384	151458709	-	11727	protein_coding	immunoglobulin superfamily member 10 [Source:HGNC Symbol;Acc:HGNC:26384]	-
ENSG00000184584	1925.94	1889.19	4446.53	1906.58	2618.71	3110.96	3217.38	1295.13	3053.8	2656.84	6137.52	8171.41	4276.95	2134.84	3661.05	6763.94	17321.5	9652.64	7840.33	4167.96	2612.11	7012.82	-1.42474	8.57e-06	0.00026156	TMEM173	5	139475534	139482935	-	3850	protein_coding	transmembrane protein 173 [Source:HGNC Symbol;Acc:HGNC:27962]	-
ENSG00000272711	70.2164	35.9407	42.5888	15.5751	20.2631	25.2411	28.1971	20.6044	35.6222	50.4286	223.641	91.3399	46.1639	184.709	36.1444	52.9011	196.795	70.8579	81.1571	96.5933	34.4678	108.03	-1.64754	8.58e-06	0.00026156	AC019069.1	2	74832655	74833987	-	1333	lincRNA	novel transcript	-
ENSG00000133243	1661.79	1873.52	1043.42	1031.62	1797.46	2317.97	2683.58	1261.28	1926.84	1553.01	4330.74	2093.01	2361.6	2497.39	3556.42	6136.53	9854.06	3477.03	3808	3062.85	1715.05	4117.76	-1.26341	8.64e-06	0.0002631	BTBD2	19	1985438	2034881	-	5944	protein_coding	BTB domain containing 2 [Source:HGNC Symbol;Acc:HGNC:15504]	-
ENSG00000224259	1054.36	117.959	97.1556	269.358	64.3653	29.4479	153.625	1022.86	182.429	288.564	15.9744	110.857	19.9138	120.595	5.70701	2.11604	11.927	74.8499	68.3908	16.7327	328.013	44.7064	2.87283	8.68e-06	0.000263917	LINC01133	1	159961218	159984750	+	3155	lincRNA	long intergenic non-protein coding RNA 1133 [Source:HGNC Symbol;Acc:HGNC:49447]	-
ENSG00000181218	547.242	80.1754	129.097	130.098	141.842	258.721	229.466	317.897	114.423	114.865	15.1336	70.2615	25.3449	6.1061	42.8026	21.1604	15.5051	173.652	62.0077	13.6904	206.383	44.5664	2.21195	8.68e-06	0.000263917	HIST3H2A	1	228456979	228457873	-	895	protein_coding	histone cluster 3 H2A [Source:HGNC Symbol;Acc:HGNC:20507]	-
ENSG00000116254	5.57273	11.9802	0	13.7427	4.7678	2.10342	22.3632	17.6609	19.4303	19.6111	48.7639	29.666	25.3449	87.7751	24.7304	15.8703	41.7444	68.8619	79.3334	58.5645	11.7232	48.0655	-2.02912	8.74e-06	0.000265379	CHD5	1	6101793	6180123	-	9890	protein_coding	chromodomain helicase DNA binding protein 5 [Source:HGNC Symbol;Acc:HGNC:16816]	-
ENSG00000119922	123.715	5629.79	754.62	338.988	5436.48	7046.47	386.981	375.295	321.68	216.656	116.865	435.621	403.708	119.069	502.217	294.13	41.7444	496.005	222.498	106.481	2063.07	273.834	2.91344	8.75e-06	0.000265379	IFIT2	10	89283694	89309276	+	4101	protein_coding	interferon induced protein with tetratricopeptide repeats 2 [Source:HGNC Symbol;Acc:HGNC:5409]	-
ENSG00000137266	1146.87	961.183	407.255	991.31	197.864	494.305	671.868	1777.87	962.88	990.828	389.27	129.593	330.389	670.144	184.527	112.15	260.008	279.44	146.812	285.977	860.223	278.831	1.62476	8.76e-06	0.000265379	SLC22A23	6	3268962	3457022	-	8898	protein_coding	solute carrier family 22 member 23 [Source:HGNC Symbol;Acc:HGNC:21106]	-
ENSG00000215097	0	0	0	3.66473	0	0	0	0	0	0	0	33.5694	5.43104	40.4529	0	4.23209	4.77079	79.8399	1.82376	17.4933	0.366473	18.7613	-5.40109	8.92e-06	0.000269811	DUSP8P3	10	46774421	46776180	-	1760	processed_pseudogene	dual specificity phosphatase 8 pseudogene 3 [Source:HGNC Symbol;Acc:HGNC:3077]	-
ENSG00000137962	4.45819	48.8425	42.5888	204.309	190.712	12.6205	9.72313	2.94349	100.39	28.0159	5.04454	0	9.05174	3.05305	0.951168	0	0	0	21.8851	9.12693	64.4603	4.91125	3.70681	9.04e-06	0.000273128	ARHGAP29	1	94148988	94275068	-	15524	protein_coding	Rho GTPase activating protein 29 [Source:HGNC Symbol;Acc:HGNC:30207]	-
ENSG00000257743	11.1455	286.604	1660.96	656.903	1519.74	102.016	79.7297	50.0393	363.779	152.22	12.6114	12.4909	239.871	5.34283	91.3121	14.8123	0	17.964	16.4138	30.4231	488.313	44.1242	3.46782	9.12e-06	0.00027502	MGAM2	7	142111749	142222324	+	8162	protein_coding	maltase-glucoamylase 2 (putative) [Source:HGNC Symbol;Acc:HGNC:28101]	-
ENSG00000138735	199.504	1953.7	520.381	1131.49	169.257	247.152	762.293	207.516	201.859	96.1879	76.5089	138.181	236.25	196.158	99.8726	43.3789	8.34888	35.9279	59.2721	146.791	548.934	104.069	2.39818	9.22e-06	0.0002772	PDE5A	4	119494395	119628991	-	9775	protein_coding	phosphodiesterase 5A [Source:HGNC Symbol;Acc:HGNC:8784]	-
ENSG00000266714	3408.28	6295.15	4555.67	2640.44	8436.62	6629.99	3568.39	6044.45	7909.22	7194.48	7376.8	14626.9	17545.9	10503.2	14500.6	9196.33	7487.75	35650.5	13366.3	11732.7	5668.27	14198.7	-1.32479	9.25e-06	0.000277881	MYO15B	17	75588058	75626501	+	12761	protein_coding	myosin XVB [Source:HGNC Symbol;Acc:HGNC:14083]	-
ENSG00000205583	396.779	205.507	202.297	146.589	140.65	221.911	481.295	88.3046	300.09	193.31	1268.7	475.436	503.277	978.502	732.399	1223.07	498.547	152.694	334.659	1067.09	237.673	723.438	-1.60543	9.28e-06	0.000278588	STAG3L1	7	75359194	75395383	+	2094	transcribed_unprocessed_pseudogene	stromal antigen 3-like 1 (pseudogene) [Source:HGNC Symbol;Acc:HGNC:33852]	-
ENSG00000184616	12.26	17.5096	11.9781	9.16183	3.57585	14.724	20.4186	8.83046	16.1919	5.60318	38.6748	21.0784	24.4397	51.1386	21.8769	35.9728	72.7545	26.946	14.59	63.1279	12.0253	37.06	-1.61514	9.4e-06	0.000281871	SPDYE12P	7	74906673	74913256	-	771	unprocessed_pseudogene	speedy/RINGO cell cycle regulator family member E12, pseudogene [Source:HGNC Symbol;Acc:HGNC:51508]	-
ENSG00000073060	803.588	498.562	344.703	415.947	430.294	472.219	305.306	624.02	678.982	776.04	2263.32	1085.93	810.131	1225.04	730.497	1152.19	3621.03	507.981	1178.15	1569.07	534.966	1414.33	-1.40246	9.44e-06	0.000282681	SCARB1	12	124776856	124882668	-	7741	protein_coding	scavenger receptor class B member 1 [Source:HGNC Symbol;Acc:HGNC:1664]	-
ENSG00000151474	699.935	544.64	365.997	743.941	283.684	296.583	320.863	919.84	590.466	532.302	171.514	104.612	291.466	425.9	155.992	33.8567	102.572	228.542	140.429	155.918	529.825	181.08	1.54781	9.46e-06	0.000282941	FRMD4A	10	13643706	14462142	-	14646	protein_coding	FERM domain containing 4A [Source:HGNC Symbol;Acc:HGNC:25491]	-
ENSG00000149260	197.275	166.802	85.1775	276.687	79.8606	224.015	202.241	400.314	216.972	189.574	48.7639	15.6137	104.095	22.8979	62.7771	24.3345	52.4787	109.78	140.429	23.5779	203.892	60.4748	1.75464	9.47e-06	0.000282944	CAPN5	11	77066941	77126155	+	6157	protein_coding	calpain 5 [Source:HGNC Symbol;Acc:HGNC:1482]	-
ENSG00000185252	453.62	189.841	138.413	218.052	134.69	415.426	580.471	242.838	226.687	303.505	905.495	636.257	410.044	1043.38	385.223	923.653	1556.47	767.461	395.755	717.985	290.354	774.172	-1.4141	9.51e-06	0.000283876	ZNF74	22	20394115	20408461	+	6251	protein_coding	zinc finger protein 74 [Source:HGNC Symbol;Acc:HGNC:13144]	zf-C2H2
ENSG00000158089	405.695	120.724	4352.04	1435.66	877.275	272.393	212.937	17.6609	545.128	381.016	306.035	40.5955	89.6122	53.4283	86.5563	244.403	269.55	36.9259	43.7701	65.4097	862.053	123.629	2.80227	9.55e-06	0.000284472	GALNT14	2	30910467	31155202	-	4567	protein_coding	polypeptide N-acetylgalactosaminyltransferase 14 [Source:HGNC Symbol;Acc:HGNC:22946]	-
ENSG00000136840	6047.53	1818.23	1281.66	3276.27	1418.42	1904.65	1828.92	6775.91	2752.63	2472.87	1180.42	637.818	419.096	1248.7	687.694	439.079	1810.51	1637.72	972.062	336.175	2957.71	936.927	1.65855	9.56e-06	0.000284472	ST6GALNAC4	9	127907886	127917038	-	2630	protein_coding	ST6 N-acetylgalactosaminide alpha-2,6-sialyltransferase 4 [Source:HGNC Symbol;Acc:HGNC:17846]	-
ENSG00000171049	189.473	1690.13	16423.3	3740.78	6579.56	1322	687.425	392.956	2216.14	382.884	104.254	9.3682	357.544	7.63262	411.856	649.626	469.923	742.511	714.912	34.226	3362.46	350.185	3.26354	9.56e-06	0.000284472	FPR2	19	51752026	51770526	+	3700	protein_coding	formyl peptide receptor 2 [Source:HGNC Symbol;Acc:HGNC:3827]	-
ENSG00000188783	1.11455	11.0587	10.6472	66.8814	0	4.20685	2.91694	14.7174	12.9535	35.4868	1.68151	0	0	3.05305	0	0	0	0	0	3.04231	15.9983	0.777687	4.28188	9.57e-06	0.000284472	PRELP	1	203475828	203491352	+	5747	protein_coding	proline and arginine rich end leucine rich repeat protein [Source:HGNC Symbol;Acc:HGNC:9357]	-
ENSG00000173599	1153.56	463.543	327.401	700.88	313.483	282.911	293.639	1557.11	753.464	669.58	25.2227	247.477	95.9485	55.7181	100.824	11.6382	263.586	388.221	136.782	20.5356	651.556	134.595	2.27585	9.62e-06	0.000285372	PC	11	66848233	66958376	-	5927	protein_coding	pyruvate carboxylase [Source:HGNC Symbol;Acc:HGNC:8636]	-
ENSG00000257950	37.8946	15.6665	42.5888	19.2398	16.6873	36.8099	35.0033	39.7371	11.8741	23.3466	49.6047	37.4728	45.2587	88.5384	205.452	69.8295	71.5618	111.776	42.8583	76.0577	27.8848	79.841	-1.52312	9.62e-06	0.000285372	P2RX5-TAX1BP3	17	3663063	3696194	-	5905	protein_coding	P2RX5-TAX1BP3 readthrough (NMD candidate) [Source:HGNC Symbol;Acc:HGNC:49191]	-
ENSG00000251867	13.3746	19.3527	3.9927	2.74855	7.1517	24.1894	44.7264	7.35872	4.31785	17.7434	44.5601	64.016	25.3449	45.0325	62.7771	84.6418	64.4056	50.8979	25.5326	69.2125	14.4956	53.6421	-1.87382	9.66e-06	0.000286135	AC009812.1	8	80484561	80486699	-	1672	antisense	novel transcript, antisense to ZBTB10	-
ENSG00000250696	23.4055	11.9802	0	30.234	0	30.4997	49.588	5.88698	21.5892	6.53704	1642.84	0	210	4746.73	0	603.073	0	6.98599	11.8544	4470.67	17.9721	1169.22	-6.02222	9.71e-06	0.000287361	AC111000.4	4	69182100	69216766	+	3025	antisense	novel transcript, antisense to UGT2B11	-
ENSG00000133019	41.2382	20.2742	3.9927	12.8266	13.1114	2.10342	5.83388	17.6609	10.7946	9.33863	0	0	0	0	1.90234	0	0	7.98399	0	0	13.7175	0.988632	3.84697	9.83e-06	0.000290714	CHRM3	1	239386565	239915452	+	12170	protein_coding	cholinergic receptor muscarinic 3 [Source:HGNC Symbol;Acc:HGNC:1952]	-
ENSG00000117650	1501.29	425.759	508.403	845.637	308.715	197.722	164.321	1198	631.485	978.688	200.1	83.5331	204.569	584.659	64.6794	76.1776	121.655	69.8599	146.812	183.299	676.002	173.534	1.96072	9.85e-06	0.000290887	NEK2	1	211658657	211675630	-	3095	protein_coding	NIMA related kinase 2 [Source:HGNC Symbol;Acc:HGNC:7745]	-
ENSG00000128849	0	0	0	0	0	0	1.94463	7.35872	0	0	2.52227	99.1468	29.8707	1.52652	13.3164	4.23209	11.927	3.99199	9.11878	6.08462	0.930335	18.1737	-4.43227	9.87e-06	0.000291201	CGNL1	15	57375967	57550727	+	8663	protein_coding	cingulin like 1 [Source:HGNC Symbol;Acc:HGNC:25931]	-
ENSG00000101470	24.52	154.822	15.9708	64.1328	16.6873	39.9651	131.262	33.8501	4.31785	3.73545	1.68151	17.9557	9.05174	3.05305	6.65818	5.29011	11.927	11.976	6.38315	9.88751	48.9263	8.38639	2.54894	9.88e-06	0.000291201	TNNC2	20	45823214	45833745	-	876	protein_coding	troponin C2, fast skeletal type [Source:HGNC Symbol;Acc:HGNC:11944]	-
ENSG00000166046	1116.78	1169.46	1964.41	1015.13	2170.54	1021.21	940.227	1044.94	1826.45	969.349	580.122	320.08	1069.01	355.68	1034.87	321.639	212.3	593.809	373.87	335.415	1323.85	519.68	1.34888	1e-05	0.000295136	TCP11L2	12	106301929	106347015	+	6558	protein_coding	t-complex 11 like 2 [Source:HGNC Symbol;Acc:HGNC:28627]	-
ENSG00000149218	2429.71	2829.18	1070.04	2318.86	511.346	1221.04	4027.32	2743.33	1339.61	1264.45	1040.86	179.557	363.88	1409.74	536.459	628.465	436.527	538.919	486.943	821.424	1975.49	644.278	1.6163	1e-05	0.000295413	ENDOD1	11	95089810	95132645	+	4687	protein_coding	endonuclease domain containing 1 [Source:HGNC Symbol;Acc:HGNC:29129]	-
ENSG00000173421	11.1455	49.7641	83.8466	30.234	83.4365	54.689	10.6954	2.94349	29.1455	7.4709	5.04454	9.3682	18.1035	7.63262	5.70701	2.11604	2.38539	2.994	6.38315	9.88751	36.3371	6.96219	2.37002	1.01e-05	0.000295951	CCDC36	3	49198428	49258104	+	4330	protein_coding	coiled-coil domain containing 36 [Source:HGNC Symbol;Acc:HGNC:27945]	-
ENSG00000282164	50.1546	143.763	82.5157	54.971	371.888	319.721	185.712	105.966	977.992	520.162	80.7127	41.3762	66.9829	15.2652	98.9215	49.727	26.2393	130.738	72.0384	25.8596	281.284	60.7861	2.21108	1.01e-05	0.000295951	PEG13	8	140094894	140100543	-	5650	sense_intronic	paternally expressed 13 [Source:HGNC Symbol;Acc:HGNC:19969]	-
ENSG00000248780	2.22909	3.68623	21.2944	10.9942	7.1517	8.4137	1.94463	2.94349	2.15892	3.73545	0	1.56137	0	0	0	0	0	0	1.82376	0	6.45518	0.338512	4.11155	1.01e-05	0.000295951	ARL4AP2	4	40786110	40786710	+	601	processed_pseudogene	ADP ribosylation factor like GTPase 4A pseudogene 2 [Source:HGNC Symbol;Acc:HGNC:32379]	-
ENSG00000282828	0	17.5096	2.6618	3.66473	2.3839	4.20685	47.6433	17.6609	0	0	0	0	0	0	0	0	0	0	0	0	9.57311	0	5.84374	1.01e-05	0.000295951	AC009971.1	2	49563398	49595122	+	673	lincRNA	novel transcript	-
ENSG00000236320	207.306	411.014	192.98	645.909	65.5572	134.619	184.739	406.201	374.573	317.513	87.4387	3.12273	124.914	199.211	36.1444	21.1604	33.3955	35.9279	63.8315	58.5645	294.041	66.3711	2.14579	1.02e-05	0.000297269	SLFN14	17	35548125	35558098	-	2889	protein_coding	schlafen family member 14 [Source:HGNC Symbol;Acc:HGNC:32689]	-
ENSG00000159403	112.569	160.351	212.944	653.239	58.4055	89.3955	84.5912	195.742	233.164	136.344	70.6236	127.251	52.5001	50.3753	36.1444	29.6246	54.8641	84.8299	31.9157	32.7048	193.674	57.0834	1.76212	1.02e-05	0.000299474	C1R	12	7080199	7092607	-	5885	protein_coding	complement C1r [Source:HGNC Symbol;Acc:HGNC:1246]	-
ENSG00000225614	15.6037	157.586	14.6399	66.8814	106.084	201.929	209.047	76.5307	52.8936	54.164	484.276	129.593	75.1294	586.185	176.917	402.048	524.787	463.071	397.579	641.167	95.5359	388.075	-2.02087	1.04e-05	0.000302686	ZNF469	16	88427471	88440757	+	13287	protein_coding	zinc finger protein 469 [Source:HGNC Symbol;Acc:HGNC:23216]	zf-C2H2
ENSG00000244301	17.8327	21.1958	5.32359	2.74855	17.8792	4.20685	0.972313	2.94349	28.066	26.1482	73.9866	144.426	56.1208	125.938	10.4628	47.611	16.6978	16.966	42.8583	212.962	12.7317	74.803	-2.55164	1.04e-05	0.000304411	AOX3P	2	200678233	200734109	+	4310	transcribed_unprocessed_pseudogene	aldehyde oxidase 3, pseudogene [Source:HGNC Symbol;Acc:HGNC:19049]	-
ENSG00000153944	1250.52	1452.37	794.546	1174.55	964.287	1396.67	1597.51	1183.28	940.211	1315.81	3116.69	2890.09	2879.36	5455.03	1430.56	2762.5	2468.88	1056.88	1358.7	7668.9	1206.98	3108.76	-1.36494	1.06e-05	0.000309559	MSI2	17	57255851	57684685	+	21479	protein_coding	musashi RNA binding protein 2 [Source:HGNC Symbol;Acc:HGNC:18585]	-
ENSG00000156113	5.57273	70.9599	49.2433	130.098	143.034	8.4137	289.749	19.1327	47.4963	28.9497	0.840757	41.3762	9.05174	22.1346	3.80467	8.46418	9.54158	7.98399	11.8544	6.08462	79.265	12.1137	2.70548	1.07e-05	0.000311138	KCNMA1	10	76869601	77638369	-	35644	protein_coding	potassium calcium-activated channel subfamily M alpha 1 [Source:HGNC Symbol;Acc:HGNC:6284]	-
ENSG00000146839	15.6037	1.84311	2.6618	0	2.3839	2.10342	3.88925	0	0	2.80159	41.1971	17.175	1.81035	41.2161	9.51168	32.7987	156.243	3.99199	1.82376	34.9866	3.12867	34.0755	-3.44063	1.07e-05	0.000311787	ZAN	7	100733626	100797797	+	8841	protein_coding	zonadhesin (gene/pseudogene) [Source:HGNC Symbol;Acc:HGNC:12857]	-
ENSG00000239219	153.807	46.9994	49.2433	83.3727	10.7275	41.0168	56.3942	104.494	45.3374	70.9736	26.0635	6.24547	26.25	30.5305	26.6327	0	4.77079	7.98399	10.0307	9.88751	66.2366	14.8395	2.15074	1.08e-05	0.000312587	AC008040.1	3	169939353	169966734	-	7977	antisense	four and a half LIM domains 1 pseudogene [Source:NCBI gene;Acc:100128164]	-
ENSG00000159307	27.8637	185.233	384.63	279.436	13.1114	9.46541	32.0863	41.2088	46.4169	91.5185	31.108	2449	2713.71	95.4078	225.427	106.86	356.616	1186.62	4186.43	37.2683	111.097	1138.85	-3.35771	1.08e-05	0.000312587	SCUBE1	22	43197283	43343388	-	12135	protein_coding	signal peptide, CUB domain and EGF like domain containing 1 [Source:HGNC Symbol;Acc:HGNC:13441]	-
ENSG00000183160	15.6037	35.0191	625.522	467.253	334.938	54.689	23.3355	91.2481	97.1516	40.1561	40.3563	99.9274	13.5776	22.1346	15.2187	17.9864	2.38539	3.99199	10.0307	16.7327	178.492	24.2342	2.87588	1.08e-05	0.000312597	TMEM119	12	108589846	108598320	-	3189	protein_coding	transmembrane protein 119 [Source:HGNC Symbol;Acc:HGNC:27884]	-
ENSG00000117013	150.464	69.1167	65.214	217.135	34.5665	45.2236	89.4528	272.273	155.443	163.426	10.9298	7.02615	16.2931	35.8733	1.90234	6.34813	27.432	83.8319	48.3295	31.9443	126.231	26.9911	2.22599	1.1e-05	0.000318775	KCNQ4	1	40783814	40840452	+	4381	protein_coding	potassium voltage-gated channel subfamily Q member 4 [Source:HGNC Symbol;Acc:HGNC:6298]	-
ENSG00000196666	0	0.921557	2.6618	0	4.7678	0	1.94463	0	11.8741	5.60318	44.5601	8.58751	28.0604	36.6366	8.56051	51.8431	71.5618	2.994	0	71.4943	2.7773	32.4298	-3.5407	1.12e-05	0.000322664	FAM180B	11	47586693	47589194	+	1388	protein_coding	family with sequence similarity 180 member B [Source:HGNC Symbol;Acc:HGNC:34451]	-
ENSG00000204856	376.717	167.723	247.547	172.242	139.458	143.033	161.404	226.649	174.873	238.135	902.132	435.621	362.07	882.331	241.597	625.291	540.292	201.596	232.529	727.873	204.778	515.133	-1.33165	1.14e-05	0.000329178	FAM216A	12	110468364	110490385	+	2753	protein_coding	family with sequence similarity 216 member A [Source:HGNC Symbol;Acc:HGNC:30180]	-
ENSG00000260231	591.824	357.564	408.586	356.395	381.424	396.496	475.461	654.926	404.798	225.061	138.725	71.8228	184.656	109.146	307.227	94.164	157.436	292.414	174.169	27.3808	425.254	155.714	1.45009	1.14e-05	0.000329832	KDM7A-DT	7	140177184	140179640	+	2457	bidirectional_promoter_lncRNA	KDM7A divergent transcript [Source:HGNC Symbol;Acc:HGNC:48959]	-
ENSG00000186204	72.4455	136.39	75.8612	84.2888	153.762	90.4473	16.5293	92.7199	228.846	86.8492	1.68151	0	70.6036	21.3713	5.70701	15.8703	7.15618	24.95	10.9425	29.6625	103.814	18.7945	2.46435	1.15e-05	0.000329832	CYP4F12	19	15672757	15697174	+	5351	protein_coding	cytochrome P450 family 4 subfamily F member 12 [Source:HGNC Symbol;Acc:HGNC:18857]	-
ENSG00000116675	1740.92	775.029	770.59	1208.45	303.947	274.497	372.396	1848.51	726.478	1477.37	349.755	62.4547	229.009	662.511	20.9257	64.5394	177.712	178.642	248.943	236.54	949.819	223.103	2.08932	1.15e-05	0.000330208	DNAJC6	1	65248219	65415869	+	6954	protein_coding	DnaJ heat shock protein family (Hsp40) member C6 [Source:HGNC Symbol;Acc:HGNC:15469]	-
ENSG00000133574	362.228	2804.3	2223.93	1661.96	6766.7	2809.12	2693.31	332.614	997.423	310.976	517.906	427.034	207.285	135.097	259.669	300.478	115.692	642.711	1396.09	141.467	2096.26	414.342	2.33891	1.15e-05	0.000330749	GIMAP4	7	150567277	150573955	+	2193	protein_coding	GTPase, IMAP family member 4 [Source:HGNC Symbol;Acc:HGNC:21872]	-
ENSG00000225483	90.2783	2.76467	29.2798	20.156	0	9.46541	8.75082	44.1523	34.5428	15.8757	8.40757	0	1.81035	0	3.80467	0	0	0.997998	4.55939	0	25.5266	1.958	3.69471	1.16e-05	0.000334156	RPL22P4	1	206160887	206161276	-	390	processed_pseudogene	ribosomal protein L22 pseudogene 4 [Source:HGNC Symbol;Acc:HGNC:36299]	-
ENSG00000224041	21.1764	11.0587	91.832	206.141	26.2229	24.1894	37.9202	19.1327	49.6552	14.9418	17.6559	0	2.71552	6.1061	0	4.23209	2.38539	21.956	5.47127	9.88751	50.227	7.04097	2.83359	1.17e-05	0.000334525	IGKV3D-15	2	90114838	90115402	+	396	IG_V_gene	immunoglobulin kappa variable 3D-15 (gene/pseudogene) [Source:HGNC Symbol;Acc:HGNC:5824]	-
ENSG00000163453	1923.71	503.17	1429.39	1340.38	975.015	680.458	1079.27	916.897	2009.96	1550.21	3612.73	1121.84	1710.78	1775.35	2181.98	7301.41	9089.54	4850.27	3049.32	2637.68	1240.84	3733.09	-1.58895	1.17e-05	0.000336033	IGFBP7	4	57030773	57110385	-	1930	protein_coding	insulin like growth factor binding protein 7 [Source:HGNC Symbol;Acc:HGNC:5476]	-
ENSG00000163116	2.22909	3.68623	0	1.83237	2.3839	0	0	0	0	1.86773	12.6114	12.4909	9.05174	5.34283	11.414	15.8703	2.38539	2.994	4.55939	17.4933	1.19993	9.42133	-2.91632	1.18e-05	0.000336648	STPG2	4	97184093	98143240	-	5836	protein_coding	sperm tail PG-rich repeat containing 2 [Source:HGNC Symbol;Acc:HGNC:28712]	-
ENSG00000170161	25.6346	13.8233	7.98539	8.24565	2.3839	6.31027	15.557	45.6241	6.47677	7.4709	57.1715	90.5592	40.7328	84.7221	31.3885	28.5666	33.3955	54.8899	27.3563	41.8318	13.9512	49.0614	-1.83597	1.19e-05	0.00033965	AL512625.1	9	62897449	62900104	+	2541	lincRNA	uncharacterized LOC728673 [Source:NCBI gene;Acc:728673]	-
ENSG00000204872	28.9782	129.939	26.618	44.893	11.9195	26.2928	212.937	54.4545	25.9071	5.60318	4.20378	7.02615	1.81035	3.81631	0	25.3925	0	7.98399	18.2376	8.36635	56.7542	7.6837	2.88864	1.19e-05	0.00033965	NAT8B	2	73700576	73701340	-	765	polymorphic_pseudogene	N-acetyltransferase 8B (putative, gene/pseudogene) [Source:HGNC Symbol;Acc:HGNC:30235]	-
ENSG00000119048	2239.12	1949.09	4852.46	2065.99	2883.33	1685.89	1552.78	1882.36	2197.78	1120.64	1064.4	1365.41	1312.5	835.009	829.418	1300.31	1301.23	1227.54	977.533	838.156	2242.95	1105.15	1.02107	1.19e-05	0.00033965	UBE2B	5	134371179	134391992	+	3291	protein_coding	ubiquitin conjugating enzyme E2 B [Source:HGNC Symbol;Acc:HGNC:12473]	-
ENSG00000197180	39.0091	29.4898	50.5741	23.8208	41.7182	25.2411	45.6987	72.1155	19.4303	30.8175	233.73	58.5512	38.0173	58.0079	74.1911	253.925	221.842	79.8399	58.3602	104.199	37.7915	118.066	-1.6478	1.19e-05	0.000340125	CH17-340M24.3	X	154424380	154428479	-	598	lincRNA	uncharacterized protein BC009467 [Source:NCBI gene;Acc:158960]	-
ENSG00000149639	178.327	972.242	566.963	578.112	1081.1	814.025	490.046	284.047	472.804	561.251	1218.26	1654.27	1406.64	1115.13	934.047	1760.55	2000.15	744.507	1754.45	1907.53	599.892	1449.55	-1.27254	1.2e-05	0.000342118	SOGA1	20	36777442	36863686	-	15128	protein_coding	suppressor of glucose, autophagy associated 1 [Source:HGNC Symbol;Acc:HGNC:16111]	-
ENSG00000279631	53.4982	49.7641	51.905	31.1502	96.5479	17.8791	52.5049	156.005	45.3374	38.2884	99.2093	939.162	106.811	180.13	137.919	62.4233	256.43	277.444	112.161	165.045	59.288	233.673	-1.98331	1.2e-05	0.000342293	AL158211.5	10	22252072	22254589	+	2518	TEC	TEC	-
ENSG00000213759	6.68728	8.29401	2.6618	21.9884	1.19195	15.7757	55.4218	0	15.1125	7.4709	851.687	0	216.337	4016.28	0	301.536	0	0	15.5019	3687.28	13.4604	908.863	-6.07493	1.21e-05	0.00034271	UGT2B11	4	69199951	69214731	-	2340	protein_coding	UDP glucuronosyltransferase family 2 member B11 [Source:HGNC Symbol;Acc:HGNC:12545]	-
ENSG00000133488	1155.78	577.816	463.153	940.92	179.984	321.824	568.803	1851.45	654.154	952.54	105.095	0	120.388	365.603	17.121	16.9284	199.18	218.562	143.165	62.3673	766.643	124.841	2.61838	1.21e-05	0.00034271	SEC14L4	22	30488913	30505711	-	2624	protein_coding	SEC14 like lipid binding 4 [Source:HGNC Symbol;Acc:HGNC:20627]	-
ENSG00000285589	44.5819	44.2347	29.2798	59.5519	35.7585	73.6199	86.5359	69.172	47.4963	56.0318	79.0311	145.207	99.5691	138.914	122.701	70.8875	78.718	162.674	123.104	92.7904	54.6263	111.359	-1.0265	1.22e-05	0.000346454	AC010422.8	19	12668071	12681834	-	5025	protein_coding	novel transcript	-
ENSG00000162733	52.3837	121.645	51.905	940.004	10.7275	9.46541	45.6987	76.5307	121.979	148.484	33.6303	4.6841	14.4828	79.3792	8.56051	6.34813	9.54158	1.996	5.47127	27.3808	157.882	19.1475	3.03932	1.22e-05	0.000346454	DDR2	1	162631373	162787400	+	10730	protein_coding	discoidin domain receptor tyrosine kinase 2 [Source:HGNC Symbol;Acc:HGNC:2731]	-
ENSG00000247950	30.0928	23.9605	10.6472	10.078	17.8792	22.086	35.0033	26.4914	11.8741	13.0741	38.6748	52.3058	46.1639	55.7181	36.1444	42.3209	31.0101	46.9059	40.1226	89.7481	20.1186	47.9115	-1.25747	1.23e-05	0.000346648	SEC24B-AS1	4	109347475	109433817	-	2584	antisense	SEC24B antisense RNA 1 [Source:HGNC Symbol;Acc:HGNC:44003]	-
ENSG00000234232	27.8637	35.0191	46.5815	19.2398	32.1826	4.20685	17.5016	23.5479	36.7017	43.8915	236.253	747.894	26.25	108.383	3.80467	70.8875	15.5051	183.632	91.1878	251.751	28.6736	173.555	-2.59905	1.24e-05	0.000350717	AC243772.3	1	149676851	149747818	-	3340	transcribed_unprocessed_pseudogene	phosphodiesterase 4D interacting protein pseudogene [Source:NCBI gene;Acc:102723955]	-
ENSG00000258919	2.22909	8.29401	10.6472	7.32947	17.8792	5.25856	3.88925	2.94349	14.033	3.73545	0	0	0	0.763262	1.90234	0	3.57809	0	0.911878	1.52115	7.62388	0.867672	3.20116	1.25e-05	0.000352256	AL049836.1	14	101628984	101632530	-	539	lincRNA	novel transcript	-
ENSG00000167543	1170.27	737.245	351.357	719.204	472.012	1332.52	2170.2	780.024	765.338	744.289	2164.95	1865.83	1482.68	1244.88	3257.75	2948.71	6421.48	2877.23	2357.2	1328.73	924.247	2594.94	-1.48904	1.26e-05	0.000353768	TP53I13	17	29566052	29573157	+	4570	protein_coding	tumor protein p53 inducible protein 13 [Source:HGNC Symbol;Acc:HGNC:25102]	-
ENSG00000226937	0	0	5.32359	0	0	0	0.972313	0	0	9.33863	13.4521	21.0784	16.2931	7.63262	34.242	12.6963	9.54158	12.974	3.64751	26.6202	1.56345	15.8178	-3.32488	1.26e-05	0.000355006	CEP164P1	10	45002222	45076066	-	4357	transcribed_processed_pseudogene	centrosomal protein 164 pseudogene 1 [Source:HGNC Symbol;Acc:HGNC:44988]	-
ENSG00000203710	823.65	4866.74	55268.2	14499.5	8527.21	2487.3	2665.11	1537.97	3120.72	870.36	411.13	135.058	2901.99	470.933	2646.15	1570.1	1147.37	1044.9	2260.55	559.785	9466.68	1314.8	2.84804	1.28e-05	0.0003583	CR1	1	207496147	207641765	+	12583	protein_coding	complement C3b/C4b receptor 1 (Knops blood group) [Source:HGNC Symbol;Acc:HGNC:2334]	-
ENSG00000136819	5363.2	3289.04	3303.29	2590.97	6100.4	2163.37	3064.73	7198.3	2308.97	2639.1	1785.77	2216.36	2092.76	1830.3	1980.33	1903.38	1922.63	1831.33	1541.99	1882.43	3802.14	1898.73	1.00161	1.28e-05	0.000358313	C9orf78	9	129827290	129835863	-	5099	protein_coding	chromosome 9 open reading frame 78 [Source:HGNC Symbol;Acc:HGNC:24932]	-
ENSG00000169891	1065.51	1062.55	1325.58	965.657	1672.31	526.908	534.772	1459.97	1146.39	1005.77	538.084	281.046	520.475	823.56	246.352	704.643	472.308	366.265	341.042	562.067	1076.54	485.584	1.14821	1.29e-05	0.00035998	REPS2	X	16946691	17153280	+	11311	protein_coding	RALBP1 associated Eps domain containing 2 [Source:HGNC Symbol;Acc:HGNC:9963]	-
ENSG00000166148	13.3746	241.448	10.6472	239.124	2.3839	49.4305	105.01	11.774	15.1125	3.73545	1.68151	0.780683	5.43104	0	0	14.8123	0	0	1.82376	19.775	69.2039	4.43043	3.96234	1.29e-05	0.000360938	AVPR1A	12	63142759	63150942	-	5963	protein_coding	arginine vasopressin receptor 1A [Source:HGNC Symbol;Acc:HGNC:895]	-
ENSG00000198429	199.504	107.822	39.927	107.193	56.0216	64.1544	50.5603	83.8894	68.0061	103.659	257.272	292.756	243.492	772.421	110.335	165.051	187.253	119.76	120.368	493.615	88.0737	276.232	-1.64912	1.29e-05	0.000360938	ZNF69	19	11887784	11914329	+	2931	protein_coding	zinc finger protein 69 [Source:HGNC Symbol;Acc:HGNC:13138]	zf-C2H2
ENSG00000138378	174.984	577.816	264.849	581.776	350.433	895.007	1293.18	142.759	164.078	328.72	127.795	38.2535	143.018	66.4038	228.28	150.239	25.0466	166.666	202.437	138.425	477.36	128.656	1.89202	1.3e-05	0.000362472	STAT4	2	191029576	191151596	-	4785	protein_coding	signal transducer and activator of transcription 4 [Source:HGNC Symbol;Acc:HGNC:11365]	STAT
ENSG00000086232	13693.3	10039.4	7518.25	9885.62	5847.71	5949.54	10833.5	21725.9	10338	9267.65	5774.32	2327.22	3447.81	8076.08	2859.21	4530.45	5827.52	3890.2	4453.61	5673.91	10509.9	4686.03	1.16527	1.3e-05	0.000362472	EIF2AK1	7	6022244	6059230	-	5550	protein_coding	eukaryotic translation initiation factor 2 alpha kinase 1 [Source:HGNC Symbol;Acc:HGNC:24921]	-
ENSG00000204217	599.626	881.93	511.065	948.25	1216.98	660.475	538.661	550.432	349.746	569.656	45.4009	66.3581	142.112	41.9794	517.435	34.9147	16.6978	345.307	279.035	64.6491	682.682	155.389	2.13562	1.31e-05	0.000365006	BMPR2	2	202376936	202567751	+	11900	protein_coding	bone morphogenetic protein receptor type 2 [Source:HGNC Symbol;Acc:HGNC:1078]	-
ENSG00000196220	28.9782	77.4108	14.6399	97.1154	10.7275	110.43	13.6124	41.2088	33.4633	44.8254	334.621	367.702	423.621	398.423	5.70701	208.43	205.144	108.782	25.5326	391.697	47.2412	246.966	-2.38425	1.33e-05	0.000369196	SRGAP3	3	8980591	9363053	-	18924	protein_coding	SLIT-ROBO Rho GTPase activating protein 3 [Source:HGNC Symbol;Acc:HGNC:19744]	-
ENSG00000198898	4590.82	4011.54	8475.16	4200.7	5301.79	2178.1	2194.51	4415.23	4648.16	2942.6	2424.74	2976.74	1499.87	1953.19	1321.17	1302.43	1167.65	1136.72	3198.87	1709.02	4295.86	1869.04	1.20045	1.35e-05	0.000374902	CAPZA2	7	116811070	116922049	+	8425	protein_coding	capping actin protein of muscle Z-line subunit alpha 2 [Source:HGNC Symbol;Acc:HGNC:1490]	-
ENSG00000091106	242.971	1160.24	9574.48	2761.38	4776.14	848.732	366.562	254.612	2601.5	1284.06	538.925	220.933	657.156	86.2486	359.541	599.899	219.456	324.349	1101.55	213.722	2387.07	432.178	2.46554	1.36e-05	0.000375824	NLRC4	2	32224453	32265854	-	3624	protein_coding	NLR family CARD domain containing 4 [Source:HGNC Symbol;Acc:HGNC:16412]	-
ENSG00000010539	454.735	350.191	686.744	436.103	761.656	271.342	272.248	335.558	304.408	244.672	213.552	190.487	229.009	225.162	276.79	83.5837	94.2231	190.618	169.609	107.241	411.766	178.028	1.20832	1.36e-05	0.000377182	ZNF200	16	3222325	3236221	-	7498	protein_coding	zinc finger protein 200 [Source:HGNC Symbol;Acc:HGNC:12993]	zf-C2H2
ENSG00000185909	1101.17	512.385	676.097	677.976	1155	770.905	699.093	1477.63	396.163	384.751	98.3685	199.074	173.793	48.8488	8.56051	129.079	295.789	391.215	513.387	69.2125	785.117	192.733	2.02667	1.4e-05	0.000387303	KLHDC8B	3	49171611	49176486	+	2158	protein_coding	kelch domain containing 8B [Source:HGNC Symbol;Acc:HGNC:28557]	-
ENSG00000178162	0	18.4311	14.6399	11.9104	4.7678	16.8274	64.1727	2.94349	0	23.3466	0	0	1.81035	0.763262	0	0	0	1.996	0	3.80289	15.7039	0.837249	4.1935	1.4e-05	0.000387303	FAR2P2	2	130416755	130431363	-	5364	transcribed_unprocessed_pseudogene	fatty acyl-CoA reductase 2 pseudogene 2 [Source:HGNC Symbol;Acc:HGNC:49279]	-
ENSG00000260685	0	3.68623	0	0	0	0	0	0	0	1.86773	5.04454	17.175	34.3966	19.8448	16.1699	0	2.38539	9.97998	6.38315	3.04231	0.555395	11.4422	-4.22954	1.41e-05	0.000388898	AC027104.1	15	75950464	75951144	-	681	processed_pseudogene	RWD domain containing 1 (RWDD1) pseudogene	-
ENSG00000137713	2220.18	870.871	1167.2	1513.53	829.597	694.13	752.57	2912.58	807.437	1657.61	717.166	240.45	646.294	844.168	653.452	323.755	294.596	359.279	560.805	578.039	1342.57	521.8	1.36291	1.41e-05	0.000388898	PPP2R1B	11	111726908	111766427	-	6720	protein_coding	protein phosphatase 2 scaffold subunit Abeta [Source:HGNC Symbol;Acc:HGNC:9303]	-
ENSG00000185838	135.975	118.881	110.465	103.529	131.114	272.393	207.103	129.513	118.741	111.13	371.615	218.591	424.527	370.182	176.917	423.209	741.857	285.428	183.287	198.511	143.884	339.412	-1.23682	1.41e-05	0.000389028	GNB1L	22	19783224	19854939	-	6988	protein_coding	G protein subunit beta 1 like [Source:HGNC Symbol;Acc:HGNC:4397]	-
ENSG00000184988	127.058	656.148	190.319	207.974	501.811	668.889	298.5	487.147	216.972	204.516	909.699	587.854	713.277	922.021	642.038	1088.7	1123.52	688.619	927.38	1242.78	355.933	884.59	-1.31343	1.41e-05	0.000389028	TMEM106A	17	43211835	43220041	+	3577	protein_coding	transmembrane protein 106A [Source:HGNC Symbol;Acc:HGNC:28288]	-
ENSG00000114019	23.4055	49.7641	18.6326	344.485	0	8.4137	2.91694	61.8133	112.264	57.8995	24.3819	0	1.81035	8.39588	0	0	2.38539	4.98999	3.64751	4.56346	67.9594	5.01745	3.75226	1.42e-05	0.000389877	AMOTL2	3	134355874	134375479	-	5984	protein_coding	angiomotin like 2 [Source:HGNC Symbol;Acc:HGNC:17812]	-
ENSG00000170835	70.2164	36.8623	10.6472	52.2224	78.6687	18.9308	36.9479	73.5872	16.1919	13.0741	197.578	186.583	55.2156	195.395	132.212	196.792	140.738	373.251	11.8544	125.495	40.7349	161.512	-1.98958	1.43e-05	0.000391992	CEL	9	133061978	133071861	+	2384	protein_coding	carboxyl ester lipase [Source:HGNC Symbol;Acc:HGNC:1848]	-
ENSG00000112096	3176.46	13239.1	43215.6	12392.3	27992.9	11680.3	6875.23	3935.44	5521.45	3162.99	2224.64	2647.3	5982.3	2711.11	2567.2	6107.96	1809.32	1447.1	5132.05	3309.27	13119.2	3393.82	1.95068	1.44e-05	0.000394397	SOD2	6	159669057	159745186	-	16493	protein_coding	superoxide dismutase 2 [Source:HGNC Symbol;Acc:HGNC:11180]	-
ENSG00000274173	123.715	99.5281	661.457	105.361	134.69	100.964	81.6743	119.211	396.163	103.659	8.40757	0	30.7759	0	0	40.2048	46.5152	3.99199	31.0038	1.52115	192.642	16.2421	3.04038	1.44e-05	0.000395193	AL035661.1	20	24931840	24932983	+	1144	lincRNA	novel transcript	-
ENSG00000177301	26.7491	27.6467	15.9708	200.644	26.2229	17.8791	59.3111	0	14.033	22.4127	8.40757	0	4.52587	6.1061	0	4.23209	1.1927	13.972	7.29502	4.56346	41.087	5.02948	3.03276	1.45e-05	0.000396302	KCNA2	1	110519837	110631474	-	17379	protein_coding	potassium voltage-gated channel subfamily A member 2 [Source:HGNC Symbol;Acc:HGNC:6220]	-
ENSG00000228903	199.504	185.233	70.5376	83.3727	145.418	271.342	216.826	172.194	139.251	218.524	324.532	312.273	184.656	355.68	602.089	414.745	452.032	391.215	296.36	325.527	170.22	365.911	-1.10275	1.45e-05	0.000397499	RASA4CP	7	44026951	44041892	-	4056	transcribed_unprocessed_pseudogene	RAS p21 protein activator 4C, pseudogene [Source:HGNC Symbol;Acc:HGNC:44185]	-
ENSG00000159335	4182.89	1009.1	885.048	1598.74	965.479	1329.36	2330.63	3470.37	1404.38	1295.27	374.137	438.744	606.467	494.594	185.478	231.707	894.523	1717.56	358.368	317.921	1847.13	561.949	1.71695	1.46e-05	0.000397499	PTMS	12	6765516	6770952	+	1475	protein_coding	parathymosin [Source:HGNC Symbol;Acc:HGNC:9629]	-
ENSG00000164484	8.91637	33.176	10.6472	33.8988	2.3839	14.724	16.5293	8.83046	15.1125	14.9418	6.72605	3.12273	0	0	3.80467	2.11604	7.15618	1.996	2.73563	4.56346	15.916	3.22208	2.33003	1.46e-05	0.000397499	TMEM200A	6	130365734	130443063	+	6137	protein_coding	transmembrane protein 200A [Source:HGNC Symbol;Acc:HGNC:21075]	-
ENSG00000213888	12.26	28.5683	14.6399	39.3959	13.1114	13.6723	68.0619	32.3784	12.9535	28.0159	73.1458	66.3581	47.0691	64.8773	41.8514	117.44	115.692	56.8859	49.2414	132.34	26.3057	76.4901	-1.53287	1.47e-05	0.000401695	LINC01521	22	31346777	31348719	+	1943	lincRNA	long intergenic non-protein coding RNA 1521 [Source:HGNC Symbol;Acc:HGNC:26029]	-
ENSG00000133193	1580.43	777.794	1275	1168.13	1158.58	863.456	957.728	1557.11	1229.51	853.551	911.38	228.74	429.053	747.234	390.93	487.748	768.097	653.689	569.924	434.29	1142.13	562.108	1.02273	1.48e-05	0.000402608	FAM104A	17	73207353	73236753	-	3162	protein_coding	family with sequence similarity 104 member A [Source:HGNC Symbol;Acc:HGNC:25918]	-
ENSG00000255838	11.1455	9.21557	39.927	6.41328	3.57585	15.7757	4.86157	0	0	3.73545	0	0	0	0	0	3.17407	0	0	0.911878	0	9.46498	0.408594	4.66756	1.48e-05	0.000403444	AC069262.1	12	128944274	128945203	-	672	unprocessed_pseudogene	adenylate kinase 3 (AK3) pseudogene	-
ENSG00000185527	66.8728	64.509	57.2286	92.5345	58.4055	83.0853	92.3697	245.781	111.185	48.5609	202.622	268.555	264.311	149.599	47.5584	497.27	1223.71	653.689	155.931	137.665	92.0532	360.091	-1.96895	1.49e-05	0.000404042	PDE6G	17	81650459	81663112	-	1583	protein_coding	phosphodiesterase 6G [Source:HGNC Symbol;Acc:HGNC:8789]	-
ENSG00000232445	47.9255	0.921557	5.32359	12.8266	7.1517	4.20685	3.88925	2.94349	14.033	14.0079	2.52227	3.12273	0	0	0	0	0	0	1.82376	1.52115	11.3229	0.898991	3.59	1.49e-05	0.000404042	AC006329.1	7	101308346	101310985	+	705	antisense	novel transcript	-
ENSG00000173269	57.9564	22.1174	45.2506	287.682	7.1517	6.31027	7.7785	79.4742	171.634	24.2804	26.9042	9.3682	1.81035	15.2652	1.90234	4.23209	19.0832	3.99199	0	2.28173	70.9635	8.48393	3.06514	1.5e-05	0.000405837	MMRN2	10	86935540	86969481	-	5334	protein_coding	multimerin 2 [Source:HGNC Symbol;Acc:HGNC:19888]	-
ENSG00000115425	316.531	270.016	1012.81	386.629	780.727	288.169	397.676	413.56	975.834	493.08	3.36303	57.7706	135.776	5.34283	267.278	96.28	81.1034	270.458	129.487	28.9019	533.504	107.576	2.31095	1.5e-05	0.000405837	PECR	2	215996329	216082955	-	3182	protein_coding	peroxisomal trans-2-enoyl-CoA reductase [Source:HGNC Symbol;Acc:HGNC:18281]	-
ENSG00000196284	168.297	79.2539	55.8977	87.0374	52.4458	143.033	172.099	161.892	102.549	84.9815	249.705	391.122	142.112	225.926	241.597	225.359	283.862	557.881	125.839	269.244	110.749	271.265	-1.29265	1.51e-05	0.00040798	SUPT3H	6	44809317	45377953	-	3194	protein_coding	SPT3 homolog, SAGA and STAGA complex component [Source:HGNC Symbol;Acc:HGNC:11466]	-
ENSG00000137843	16.7182	11.0587	6.65449	17.4075	5.95975	15.7757	60.2834	20.6044	12.9535	1.86773	84.9164	27.3239	38.9225	333.545	30.4374	132.253	69.1764	44.9099	25.5326	51.7193	16.9283	83.8737	-2.30683	1.52e-05	0.00041026	PAK6	15	40238759	40277487	+	6457	protein_coding	p21 (RAC1) activated kinase 6 [Source:HGNC Symbol;Acc:HGNC:16061]	-
ENSG00000145386	4715.65	1160.24	2036.27	2774.2	1002.43	717.268	709.789	6266.69	2307.89	3595.37	782.745	212.346	714.182	2005.85	313.885	341.741	543.87	683.629	773.272	571.194	2528.58	694.272	1.86452	1.54e-05	0.000417113	CCNA2	4	121816444	121823933	-	2798	protein_coding	cyclin A2 [Source:HGNC Symbol;Acc:HGNC:1578]	-
ENSG00000054523	459.193	2376.69	6979.23	2721.98	5398.34	1292.55	982.036	563.678	3235.15	1863.99	736.503	628.45	1414.79	850.274	610.65	760.718	457.996	665.665	829.809	744.605	2587.28	769.946	1.7485	1.54e-05	0.000417231	KIF1B	1	10210805	10381603	+	17720	protein_coding	kinesin family member 1B [Source:HGNC Symbol;Acc:HGNC:16636]	-
ENSG00000211890	8469.44	3193.19	6199.33	22695.7	3958.46	1716.39	11852.5	774.137	6457.34	3819.5	3805.27	240.45	1143.23	1276.17	2616.66	441.195	1222.51	2009.97	1169.03	1785.84	6913.6	1571.03	2.13773	1.56e-05	0.000420801	IGHA2	14	105583731	105588395	-	1430	IG_C_gene	immunoglobulin heavy constant alpha 2 (A2m marker) [Source:HGNC Symbol;Acc:HGNC:5479]	-
ENSG00000181847	123.715	325.309	251.54	546.961	57.2136	780.371	4335.54	23.5479	111.185	179.302	76.5089	28.1046	66.0777	64.114	152.187	148.123	25.0466	103.792	175.081	114.847	673.469	95.3881	2.81999	1.57e-05	0.000424376	TIGIT	3	114276913	114310288	+	6091	protein_coding	T cell immunoreceptor with Ig and ITIM domains [Source:HGNC Symbol;Acc:HGNC:26838]	-
ENSG00000177548	384.519	519.758	278.158	339.904	332.554	954.955	1175.53	491.563	246.117	338.058	850.005	1635.53	1021.94	786.16	2669.93	1077.07	2256.58	2376.23	1069.63	587.926	506.111	1433.1	-1.50125	1.58e-05	0.000425371	RABEP2	16	28904421	28936526	-	4566	protein_coding	rabaptin, RAB GTPase binding effector protein 2 [Source:HGNC Symbol;Acc:HGNC:24817]	-
ENSG00000035681	896.095	1270.83	871.739	802.576	1162.15	1110.61	904.251	571.037	829.027	1044.06	2796.36	3093.07	1764.18	1918.84	1839.56	1500.28	943.423	913.168	1767.22	2424.72	946.237	1896.08	-1.00274	1.58e-05	0.000426088	NSMAF	8	58583504	58659844	-	6165	protein_coding	neutral sphingomyelinase activation associated factor [Source:HGNC Symbol;Acc:HGNC:8017]	-
ENSG00000130517	806.932	1321.51	1428.05	1182.79	1650.85	2269.6	2354.94	1171.51	1041.68	994.564	2523.95	3149.28	3064.01	2455.41	1542.79	4977.99	4162.51	2701.58	2328.94	2499.26	1422.24	2940.57	-1.0478	1.59e-05	0.000426886	PGPEP1	19	18340587	18369950	+	7520	protein_coding	pyroglutamyl-peptidase I [Source:HGNC Symbol;Acc:HGNC:13568]	-
ENSG00000106006	4.45819	50.6856	17.3017	10.9942	2.3839	5.25856	3.88925	13.2457	11.8741	14.0079	0.840757	1861.93	841.812	1.52652	95.1168	0	47.7079	218.562	377.517	0	13.4099	344.501	-4.68184	1.6e-05	0.000428484	HOXA6	7	27145396	27150603	-	1285	protein_coding	homeobox A6 [Source:HGNC Symbol;Acc:HGNC:5107]	Homeobox
ENSG00000064270	118.142	174.174	706.707	327.994	679.411	182.998	94.3144	20.6044	1504.77	766.701	1.68151	32.7887	22.6294	3.81631	16.1699	10.5802	3.57809	348.301	26.4445	19.0144	457.582	48.5004	3.23901	1.6e-05	0.000429188	ATP2C2	16	84368527	84464187	+	7352	protein_coding	ATPase secretory pathway Ca2+ transporting 2 [Source:HGNC Symbol;Acc:HGNC:29103]	-
ENSG00000260918	0	1.84311	0	0	2.3839	0	1.94463	0	6.47677	1.86773	79.8719	4.6841	25.3449	46.559	12.3652	12.6963	0	0	1.82376	73.0154	1.45161	25.636	-4.12667	1.6e-05	0.000429414	AC107398.3	4	47431960	47438959	+	7000	sense_overlapping	novel transcript, overlapping GABRB1	-
ENSG00000083457	656.468	333.603	304.776	267.525	277.724	352.324	451.153	456.241	1053.55	490.278	1001.34	1410.69	474.311	733.495	707.669	1607.14	2612.01	1845.3	1084.22	762.099	464.365	1223.83	-1.39782	1.61e-05	0.000431393	ITGAE	17	3714628	3801243	-	6657	protein_coding	integrin subunit alpha E [Source:HGNC Symbol;Acc:HGNC:6147]	-
ENSG00000138772	3070.58	2167.5	26990.6	6839.31	9226.88	2686.07	1206.64	1412.87	21197.4	11454.8	611.23	81.9717	3864.19	22.8979	341.469	2486.35	1489.68	1372.25	1512.81	419.078	8625.26	1220.19	2.82152	1.62e-05	0.000432199	ANXA3	4	78551519	78610451	+	5123	protein_coding	annexin A3 [Source:HGNC Symbol;Acc:HGNC:541]	-
ENSG00000257740	4.45819	4.60778	7.98539	4.58092	3.57585	8.4137	8.75082	11.774	10.7946	9.33863	31.108	31.2273	34.3966	41.9794	18.0722	14.8123	23.8539	9.97998	6.38315	19.0144	7.42798	23.0827	-1.65196	1.62e-05	0.000433087	AC073896.3	12	56308868	56309449	+	437	antisense	novel transcript, antisense to CNPY2	-
ENSG00000104892	266.377	124.41	66.5449	49.4739	41.7182	157.757	106.954	342.916	115.502	28.0159	42.0378	8.58751	6.33622	9.15914	15.2187	6.34813	93.0304	3.99199	1.82376	0	129.967	18.6534	2.80845	1.63e-05	0.000434699	KLC3	19	45333434	45351520	+	3654	protein_coding	kinesin light chain 3 [Source:HGNC Symbol;Acc:HGNC:20717]	-
ENSG00000237988	6.68728	14.7449	21.2944	21.0722	0	6.31027	0	2.94349	0	1.86773	0	0	0	0	0	0	0	0	0	0	7.49203	0	5.48966	1.65e-05	0.000439242	OR2I1P	6	29550407	29557721	+	5365	protein_coding	olfactory receptor family 2 subfamily I member 1 pseudogene [Source:HGNC Symbol;Acc:HGNC:8258]	-
ENSG00000111666	3314.66	1473.57	1503.92	1366.03	2582.96	1610.17	1289.29	4630.11	2033.71	2040.49	781.904	555.066	630.906	780.054	1132.84	1788.06	1006.64	1141.71	1060.51	654.857	2184.49	953.255	1.19641	1.65e-05	0.000440184	CHPT1	12	101696947	101744140	+	6004	protein_coding	choline phosphotransferase 1 [Source:HGNC Symbol;Acc:HGNC:17852]	-
ENSG00000176641	288.668	179.704	45.2506	98.0316	32.1826	35.7582	5.83388	119.211	140.33	118.601	28.5857	7.80683	19.9138	40.4529	48.5096	2.11604	2.38539	13.972	27.3563	12.1692	106.357	20.3268	2.3841	1.66e-05	0.000442764	RNF152	18	61808063	61894247	-	10632	protein_coding	ring finger protein 152 [Source:HGNC Symbol;Acc:HGNC:26811]	-
ENSG00000231439	0	3.68623	5.32359	14.6589	20.2631	18.9308	14.5847	7.35872	11.8741	7.4709	12.6114	12.4909	4.52587	84.7221	153.138	144.949	202.758	47.9039	2.73563	54.001	10.4151	71.9836	-2.78523	1.67e-05	0.00044466	WASIR2	16	22910	25123	+	1054	lincRNA	WASH and IL9R antisense RNA 2 [Source:HGNC Symbol;Acc:HGNC:38609]	-
ENSG00000230006	454.735	249.742	244.885	1125.07	122.771	127.257	59.3111	107.437	242.879	117.667	60.5345	10.9296	63.3622	1242.59	54.2166	1.05802	0	72.8539	11.8544	43.3529	285.176	156.075	2.73703	1.68e-05	0.000447168	ANKRD36BP2	2	88765807	88806612	+	8042	transcribed_unprocessed_pseudogene	ankyrin repeat domain 36B pseudogene 2 [Source:HGNC Symbol;Acc:HGNC:33607]	-
ENSG00000215246	2.22909	8.29401	0	3.66473	0	0	19.4463	0	0	0	316.965	103.05	10.8621	230.505	5.70701	108.976	56.0568	0	1.82376	422.881	3.36341	125.683	-5.20857	1.69e-05	0.000447549	AC116351.1	5	987180	997308	-	3482	antisense	uncharacterized LOC100506688 [Source:NCBI gene;Acc:100506688]	-
ENSG00000198908	56.8419	38.7054	41.2579	69.6299	29.7987	44.1719	22.3632	61.8133	110.105	108.328	26.9042	36.6921	22.6294	32.8203	7.60934	12.6963	7.15618	11.976	22.7969	12.9298	58.3015	19.421	1.57659	1.7e-05	0.000450429	BHLHB9	X	102720688	102753540	+	5518	protein_coding	basic helix-loop-helix family member b9 [Source:HGNC Symbol;Acc:HGNC:29353]	-
ENSG00000211895	55039.6	27758.2	53844.2	309940	20346.6	11150.3	39752	3516	48894.2	28651.8	28629.5	887.637	5374.92	22015.5	10637.9	3433.28	5868.07	8432.09	8078.33	9192.34	59889.3	10255	2.54597	1.7e-05	0.00045127	IGHA1	14	105703995	105708665	-	1422	IG_C_gene	immunoglobulin heavy constant alpha 1 [Source:HGNC Symbol;Acc:HGNC:5478]	-
ENSG00000164342	31.2073	48.8425	21.2944	109.942	14.3034	56.7925	107.927	20.6044	15.1125	40.1561	25.2227	0.780683	12.6724	6.1061	9.51168	16.9284	4.77079	1.996	4.55939	18.2539	46.6182	10.0802	2.2099	1.71e-05	0.000451415	TLR3	4	186069152	186088069	+	6724	protein_coding	toll like receptor 3 [Source:HGNC Symbol;Acc:HGNC:11849]	-
ENSG00000176788	1701.91	4017.07	63184.4	15904	13239	4071.18	3248.5	3061.23	12805.7	4031.49	51.2862	773.657	4464.32	32.057	1196.57	63.4813	1214.17	3105.77	3116.8	268.484	12526.4	1428.66	3.13225	1.71e-05	0.000451474	BASP1	5	17065598	17276843	+	2217	protein_coding	brain abundant membrane attached signal protein 1 [Source:HGNC Symbol;Acc:HGNC:957]	-
ENSG00000066382	8.91637	82.0185	5.32359	15.5751	11.9195	6.31027	21.3909	5.88698	6.47677	1.86773	1.68151	1758.88	0	0	1.90234	0	0	1.996	0	0	16.5686	176.446	3.17297	1.71e-05	0.000451474	MPPED2	11	30384493	30586872	-	8197	protein_coding	metallophosphoesterase domain containing 2 [Source:HGNC Symbol;Acc:HGNC:1180]	-
ENSG00000250305	26.7491	62.6658	9.31629	47.6415	39.3343	32.6031	3.88925	26.4914	22.6687	23.3466	529.677	147.549	87.8019	151.889	144.578	258.157	0	9.97998	116.72	418.318	29.4706	186.467	-2.66031	1.71e-05	0.000451474	TRMT9B	8	12945642	13031503	+	14668	protein_coding	tRNA methyltransferase 9B (putative) [Source:HGNC Symbol;Acc:HGNC:26725]	-
ENSG00000168495	663.155	732.637	421.895	462.672	486.315	1019.11	1029.68	849.196	415.593	833.006	1597.44	1358.39	1084.4	1410.51	895.049	2303.31	2131.35	1061.87	860.813	1818.54	691.326	1452.17	-1.07054	1.71e-05	0.000451474	POLR3D	8	22245104	22254600	+	5611	protein_coding	RNA polymerase III subunit D [Source:HGNC Symbol;Acc:HGNC:1080]	-
ENSG00000010626	57.9564	39.6269	35.9343	34.815	63.1733	99.9127	133.207	67.7002	60.4499	73.7752	93.324	233.424	139.397	106.093	88.4586	171.4	223.034	215.568	123.104	153.637	66.6551	154.744	-1.21303	1.72e-05	0.000451474	LRRC23	12	6873569	6914243	+	3054	protein_coding	leucine rich repeat containing 23 [Source:HGNC Symbol;Acc:HGNC:19138]	-
ENSG00000236383	62.4146	333.603	69.2067	67.7976	200.248	231.377	109.871	242.838	52.8936	69.1058	411.13	330.229	459.828	664.801	379.516	460.24	217.071	327.343	253.502	717.224	143.936	422.089	-1.55285	1.72e-05	0.000451474	CCDC200	17	43216941	43305397	-	3282	protein_coding	coiled-coil domain containing 200 [Source:HGNC Symbol;Acc:HGNC:43658]	-
ENSG00000153071	188.358	1754.64	670.773	1617.06	230.046	441.719	1286.37	1866.17	453.374	289.497	319.488	431.718	79.6553	91.5914	14.2675	283.55	126.426	133.732	138.605	348.344	879.802	196.738	2.16049	1.72e-05	0.000451474	DAB2	5	39371675	39462300	-	7717	protein_coding	DAB2, clathrin adaptor protein [Source:HGNC Symbol;Acc:HGNC:2662]	-
ENSG00000198734	181.671	1829.29	14560	3861.71	5132.54	716.216	607.696	437.108	2943.69	575.259	84.0757	92.9013	726.855	68.6936	1538.04	216.895	291.018	678.639	397.579	57.0433	3084.52	415.174	2.89335	1.72e-05	0.000451474	F5	1	169514166	169586588	-	7158	protein_coding	coagulation factor V [Source:HGNC Symbol;Acc:HGNC:3542]	-
ENSG00000188015	83.591	31.3329	35.9343	41.2282	27.4148	4.20685	30.1417	211.931	23.7482	64.4365	4.20378	7.80683	2.71552	18.3183	0.951168	5.29011	19.0832	26.946	12.7663	7.60577	55.3966	10.5687	2.39039	1.73e-05	0.000453046	S100A3	1	153547329	153549372	-	955	protein_coding	S100 calcium binding protein A3 [Source:HGNC Symbol;Acc:HGNC:10493]	-
ENSG00000100003	430.215	129.939	81.1848	168.578	58.4055	176.688	147.792	843.309	181.35	203.582	38.6748	59.3319	50.6897	84.7221	38.0467	34.9147	106.15	151.696	74.774	46.3952	242.104	68.5395	1.82043	1.76e-05	0.000460145	SEC14L2	22	30396857	30425317	+	5985	protein_coding	SEC14 like lipid binding 2 [Source:HGNC Symbol;Acc:HGNC:10699]	-
ENSG00000154310	376.717	1189.73	298.121	920.764	359.969	879.231	1438.05	394.427	307.647	500.55	85.7572	96.8047	257.069	348.811	138.871	169.284	70.3691	234.53	83.8928	512.629	666.521	199.802	1.73763	1.77e-05	0.000463583	TNIK	3	171061339	171460408	-	8523	protein_coding	TRAF2 and NCK interacting kinase [Source:HGNC Symbol;Acc:HGNC:30765]	-
ENSG00000022840	12242.2	7969.62	24379.4	9994.64	13963.7	9211.95	9380.88	15513.7	10041.2	6299.84	7317.11	4436.62	4864.41	5152.02	4186.09	5718.61	9434.23	7318.32	4641.46	4177.85	11899.7	5724.67	1.05566	1.77e-05	0.000463583	RNF10	12	120533480	120577594	+	5911	protein_coding	ring finger protein 10 [Source:HGNC Symbol;Acc:HGNC:10055]	-
ENSG00000152556	1715.29	826.636	537.683	1244.18	354.009	412.271	745.764	3006.77	916.463	1284.06	239.616	217.03	210	905.992	304.374	165.051	369.736	507.981	340.13	273.808	1104.31	353.372	1.64351	1.78e-05	0.00046395	PFKM	12	48105139	48146404	+	7318	protein_coding	phosphofructokinase, muscle [Source:HGNC Symbol;Acc:HGNC:8877]	-
ENSG00000211640	141.547	334.525	668.111	1342.21	140.65	124.102	267.386	61.8133	179.191	169.029	101.732	7.02615	58.8363	112.963	191.185	46.553	33.3955	88.8219	36.4751	50.9587	342.856	72.7946	2.23584	1.82e-05	0.000473062	IGLV6-57	22	22195799	22196276	+	353	IG_V_gene	immunoglobulin lambda variable 6-57 [Source:HGNC Symbol;Acc:HGNC:5927]	-
ENSG00000183542	0	23.0389	13.309	122.769	9.5356	85.1887	294.611	10.3022	11.8741	31.7513	0.840757	7.02615	14.4828	3.05305	12.3652	1.05802	0	10.978	4.55939	8.36635	60.2379	6.27297	3.26183	1.82e-05	0.000473486	KLRC4	12	10407382	10409757	-	930	protein_coding	killer cell lectin like receptor C4 [Source:HGNC Symbol;Acc:HGNC:6377]	-
ENSG00000197702	37.8946	20.2742	11.9781	179.572	2.3839	8.4137	20.4186	97.1351	56.132	20.545	15.9744	0	0	9.15914	7.60934	0	0	1.996	3.64751	7.60577	45.4747	4.59921	3.29092	1.84e-05	0.000477059	PARVA	11	12377185	12535356	+	12849	protein_coding	parvin alpha [Source:HGNC Symbol;Acc:HGNC:14652]	-
ENSG00000133460	134.86	141.92	49.2433	146.589	102.508	214.549	239.189	110.381	117.661	122.336	252.227	329.448	266.121	467.116	538.361	173.516	220.649	309.379	181.464	412.233	137.924	315.051	-1.1903	1.84e-05	0.000477735	SLC2A11	22	23856703	23886309	+	8890	protein_coding	solute carrier family 2 member 11 [Source:HGNC Symbol;Acc:HGNC:14239]	-
ENSG00000263400	16.7182	4.60778	10.6472	0	2.3839	11.5688	3.88925	2.94349	12.9535	10.2725	40.3563	13.2716	12.6724	35.1101	17.121	63.4813	67.9837	22.954	12.7663	41.8318	7.59847	32.7549	-2.10631	1.85e-05	0.000478762	TMEM220-AS1	17	10729777	10815164	+	2170	antisense	TMEM220 antisense RNA 1 [Source:HGNC Symbol;Acc:HGNC:44357]	-
ENSG00000181350	837.024	591.639	244.885	711.874	230.046	462.753	416.15	1093.51	878.682	526.699	91.6425	136.62	176.509	228.215	34.242	117.44	341.111	438.121	251.678	96.5933	599.326	191.217	1.64879	1.85e-05	0.000479956	LRRC75A	17	16441577	16492153	-	3695	protein_coding	leucine rich repeat containing 75A [Source:HGNC Symbol;Acc:HGNC:32403]	-
ENSG00000102287	7.80183	21.1958	7.98539	166.745	0	2.10342	4.86157	5.88698	43.1785	18.6773	0	0	1.81035	7.63262	3.80467	0	0	0	0	1.52115	27.8436	1.47688	4.20834	1.86e-05	0.000480263	GABRE	X	151953124	151974680	-	9612	protein_coding	gamma-aminobutyric acid type A receptor epsilon subunit [Source:HGNC Symbol;Acc:HGNC:4085]	-
ENSG00000163508	76.9037	217.487	173.017	715.539	100.124	806.663	3646.17	16.1892	85.2775	125.138	81.5534	3.12273	56.1208	81.669	128.408	76.1776	35.7809	28.942	200.613	57.8039	596.251	75.0191	2.99076	1.86e-05	0.000480263	EOMES	3	27715949	27722711	-	3656	protein_coding	eomesodermin [Source:HGNC Symbol;Acc:HGNC:3372]	T-box
ENSG00000176046	13.3746	29.4898	63.8831	76.0432	9.5356	1.05171	5.83388	54.4545	18.3509	12.1402	8.40757	5.46478	0	6.1061	0	4.23209	2.38539	3.99199	9.11878	3.04231	28.4157	4.2749	2.72093	1.86e-05	0.000480848	NUPR1	16	28532708	28539174	-	5674	protein_coding	nuclear protein 1, transcriptional regulator [Source:HGNC Symbol;Acc:HGNC:29990]	-
ENSG00000273447	10.0309	9.21557	7.98539	12.8266	2.3839	3.15514	7.7785	8.83046	19.4303	9.33863	45.4009	9.3682	47.9742	96.9343	19.0234	21.1604	4.77079	33.9319	20.0613	84.4241	9.09754	38.305	-2.07469	1.87e-05	0.000483532	AC004067.1	4	109692004	109692703	+	700	antisense	novel transcript, antisense to CASP6	-
ENSG00000073756	1053.25	7714.35	21065.5	1722.42	20557.6	3315	1129.83	746.174	3116.41	1984.46	713.803	1384.15	3008.8	22.8979	82.7516	1099.29	840.851	151.696	757.771	440.374	6240.49	850.238	2.87571	1.88e-05	0.000483532	PTGS2	1	186671791	186680427	-	5269	protein_coding	prostaglandin-endoperoxide synthase 2 [Source:HGNC Symbol;Acc:HGNC:9605]	-
ENSG00000205436	83.591	41.47	43.9197	147.505	5.95975	10.5171	14.5847	19.1327	33.4633	11.2064	5.04454	12.4909	1.81035	0.763262	9.51168	10.5802	0	1.996	16.4138	7.60577	41.135	6.62166	2.63232	1.88e-05	0.000483532	EXOC3L4	14	103100144	103110559	+	3480	protein_coding	exocyst complex component 3 like 4 [Source:HGNC Symbol;Acc:HGNC:20120]	-
ENSG00000181104	646.437	1577.7	685.413	1220.36	275.34	876.076	3265.03	256.083	279.581	399.693	258.953	221.714	106.811	225.926	164.552	329.045	147.894	37.9239	205.173	623.673	948.171	232.166	2.02978	1.88e-05	0.000483532	F2R	5	76716043	76735781	+	4066	protein_coding	coagulation factor II thrombin receptor [Source:HGNC Symbol;Acc:HGNC:3537]	-
ENSG00000250575	15.6037	7.37245	83.8466	16.4913	21.4551	15.7757	6.80619	23.5479	12.9535	8.40476	4.20378	6.24547	4.52587	0	6.65818	2.11604	4.77079	3.99199	9.11878	2.28173	21.2257	4.39126	2.26681	1.88e-05	0.000483532	AL732372.3	1	491225	493241	-	1239	unprocessed_pseudogene	novel pseudogene	-
ENSG00000269243	62.4146	76.4892	191.649	35.7311	45.2941	58.8959	36.9479	32.3784	92.8337	93.3863	248.023	78.0683	722.329	72.5099	92.2633	224.301	681.03	143.712	293.625	162.003	72.6021	271.786	-1.90471	1.88e-05	0.000483831	AC008894.2	19	16123661	16139892	-	3927	antisense	novel transcript, antisense RAB8A	-
ENSG00000140043	26.7491	24.882	7.98539	18.3237	14.3034	23.1377	23.3355	29.4349	26.9865	28.0159	91.6425	81.9717	58.8363	120.595	72.2888	21.1604	20.2758	42.9139	24.6207	120.932	22.3154	65.5237	-1.55659	1.9e-05	0.0004859	PTGR2	14	73851844	73886827	+	8072	protein_coding	prostaglandin reductase 2 [Source:HGNC Symbol;Acc:HGNC:20149]	-
ENSG00000120278	143.776	93.9988	3361.85	1065.52	399.303	225.066	199.324	111.853	125.218	191.442	42.8786	7.80683	56.1208	22.8979	1849.07	46.553	2.38539	154.69	46.5058	34.9866	591.735	226.389	2.32674	1.9e-05	0.000487354	PLEKHG1	6	150599883	150843665	+	10294	protein_coding	pleckstrin homology and RhoGEF domain containing G1 [Source:HGNC Symbol;Acc:HGNC:20884]	-
ENSG00000130584	166.067	140.998	103.81	142.925	64.3653	171.429	225.577	197.214	96.0721	122.336	612.071	398.148	156.595	635.034	74.1911	275.086	998.287	399.199	169.609	607.701	143.079	432.592	-1.596	1.91e-05	0.000489165	ZBTB46	20	63743666	63831244	-	6084	protein_coding	zinc finger and BTB domain containing 46 [Source:HGNC Symbol;Acc:HGNC:16094]	-
ENSG00000115414	169.411	606.384	239.562	5309.28	989.318	71.5164	60.2834	494.506	576.433	261.482	64.7383	132.716	73.3191	257.983	364.297	48.669	22.6612	41.9159	72.0384	203.074	877.818	128.141	2.77577	1.93e-05	0.000493242	FN1	2	215360440	215436172	-	17315	protein_coding	fibronectin 1 [Source:HGNC Symbol;Acc:HGNC:3778]	-
ENSG00000197599	67.9873	77.4108	50.5741	47.6415	144.226	83.0853	73.8958	89.7764	61.5293	72.8413	153.018	148.33	136.681	256.456	233.987	103.686	85.8742	400.197	121.28	158.2	76.8968	179.771	-1.22692	1.93e-05	0.000493242	CCDC154	16	1434383	1444556	-	2726	protein_coding	coiled-coil domain containing 154 [Source:HGNC Symbol;Acc:HGNC:34454]	-
ENSG00000246889	13.3746	72.803	17.3017	32.9826	32.1826	27.3445	80.702	42.6806	19.4303	28.0159	10.9298	7.80683	12.6724	27.4774	13.3164	5.29011	10.7343	5.98799	11.8544	11.4087	36.6818	11.7478	1.63732	1.93e-05	0.000493242	AP000487.1	11	70372246	70398488	-	3078	antisense	novel transcript	-
ENSG00000272305	20.0618	6.4509	9.31629	6.41328	13.1114	15.7757	18.4739	4.41523	4.31785	8.40476	30.2672	24.2012	35.3018	51.9018	38.9979	20.1024	25.0466	14.97	17.3257	45.6346	10.6741	30.3749	-1.50947	1.94e-05	0.000495787	AC096887.1	3	52969119	53099453	-	1760	protein_coding	novel transcript	-
ENSG00000264968	6.68728	105.979	3.9927	30.234	0	19.9825	118.622	23.5479	4.31785	2.80159	0	0.780683	10.8621	4.57957	0	0	2.38539	1.996	0.911878	3.04231	31.6165	2.45579	3.6822	1.97e-05	0.000501075	AC090844.2	17	39927742	39939601	+	965	lincRNA	leucine rich repeat containing 3C [Source:NCBI gene;Acc:100505591]	-
ENSG00000108786	42.3528	89.391	90.5011	70.5461	125.155	120.947	127.373	38.2653	97.1516	92.4524	160.585	220.153	229.009	299.199	97.9703	205.256	325.606	192.614	89.364	225.891	89.4135	204.565	-1.19194	1.97e-05	0.000501215	HSD17B1	17	42549214	42555213	+	5658	protein_coding	hydroxysteroid 17-beta dehydrogenase 1 [Source:HGNC Symbol;Acc:HGNC:5210]	-
ENSG00000130222	1105.63	211.036	825.157	312.418	172.833	400.702	220.715	1751.38	767.497	270.82	34.471	77.2876	168.362	41.2161	131.261	324.813	155.051	284.43	189.671	148.313	603.819	155.487	1.95762	1.98e-05	0.000503641	GADD45G	9	89605013	89606555	+	1322	protein_coding	growth arrest and DNA damage inducible gamma [Source:HGNC Symbol;Acc:HGNC:4097]	-
ENSG00000165490	420.184	186.154	835.804	557.956	473.204	140.929	80.702	273.744	476.043	372.611	137.884	47.6217	149.354	263.325	112.238	40.2048	62.0202	74.8499	179.64	117.129	381.733	118.427	1.68702	1.99e-05	0.000505308	DDIAS	11	82899975	82958277	+	5339	protein_coding	DNA damage induced apoptosis suppressor [Source:HGNC Symbol;Acc:HGNC:26351]	-
ENSG00000115183	123.715	83.8616	111.795	199.728	42.9102	17.8791	37.9202	136.872	59.3704	149.418	10.0891	64.016	38.0173	28.2407	45.6561	6.34813	5.96348	7.98399	10.9425	7.60577	96.347	22.4863	2.09415	1.99e-05	0.000505308	TANC1	2	158968671	159232659	+	14884	protein_coding	tetratricopeptide repeat, ankyrin repeat and coiled-coil containing 1 [Source:HGNC Symbol;Acc:HGNC:29364]	-
ENSG00000271270	238.513	65.4305	37.2652	76.9594	63.1733	24.1894	45.6987	48.5676	44.2579	92.4524	522.11	111.638	328.578	700.675	86.5563	208.43	192.024	51.8959	144.077	537.728	73.6507	288.371	-1.96909	1.99e-05	0.000505308	TMCC1-AS1	3	129893811	129918575	+	4683	antisense	TMCC1 antisense RNA 1 (head to head) [Source:HGNC Symbol;Acc:HGNC:49060]	-
ENSG00000202395	4.45819	3.68623	43.9197	11.9104	16.6873	8.4137	2.91694	0	14.033	1.86773	0	0	3.6207	0	0	0	0	0	1.82376	0	10.7893	0.544445	4.29845	2e-05	0.000505568	RN7SKP1	13	37166352	37166658	-	307	misc_RNA	RNA, 7SK small nuclear pseudogene 1 [Source:HGNC Symbol;Acc:HGNC:42619]	-
ENSG00000245008	2.22909	53.4503	2.6618	28.4017	0	16.8274	55.4218	2.94349	4.31785	1.86773	0	3.12273	1.81035	0	0	0	0	0	0	3.04231	16.8121	0.797539	4.33864	2e-05	0.000505568	AP001122.1	11	128614340	128686922	-	4479	bidirectional_promoter_lncRNA	uncharacterized LOC105369568 [Source:NCBI gene;Acc:105369568]	-
ENSG00000244560	13.3746	45.1563	10.6472	37.5635	27.4148	60.9993	74.8681	52.9828	16.1919	35.4868	145.451	78.0683	111.336	133.571	94.1656	51.8431	93.0304	74.8499	70.2146	155.918	37.4685	100.845	-1.4267	2e-05	0.000506319	AC004890.2	7	149285281	149297312	+	4288	transcribed_unprocessed_pseudogene	AI894139 pseudogene [Source:NCBI gene;Acc:155060]	-
ENSG00000267575	101.424	83.8616	55.8977	58.6357	56.0216	44.1719	69.0342	25.0197	78.8007	71.9074	147.132	160.04	105	215.24	207.355	101.57	118.077	75.8479	85.7165	191.666	64.4774	140.764	-1.12406	2.01e-05	0.00050694	AC006504.5	19	27793463	27918863	+	5141	lincRNA	uncharacterized LOC101927151 [Source:NCBI gene;Acc:101927151]	-
ENSG00000132635	761.235	960.262	363.335	588.19	671.068	1187.38	1709.33	1122.94	761.021	668.646	1538.58	1605.08	1108.84	1689.86	2014.57	2027.17	2529.71	2780.42	1511.89	1713.58	879.341	1851.97	-1.07434	2.01e-05	0.000507585	PCED1A	20	2835314	2841190	-	2341	protein_coding	PC-esterase domain containing 1A [Source:HGNC Symbol;Acc:HGNC:16212]	-
ENSG00000270362	13.3746	8.29401	6.65449	24.7369	25.0309	8.4137	31.114	14.7174	9.71516	20.545	40.3563	53.8671	36.207	51.9018	35.1932	43.3789	16.6978	43.9119	36.4751	164.285	16.2596	52.2274	-1.68212	2.02e-05	0.000509095	HMGN3-AS1	6	79233718	79236797	+	2946	antisense	HMGN3 antisense RNA 1 [Source:HGNC Symbol;Acc:HGNC:48984]	-
ENSG00000174600	78.0183	469.072	200.966	516.727	241.966	783.526	1798.78	637.265	154.363	208.251	172.355	131.935	103.19	93.118	93.2145	133.311	239.732	229.54	108.513	43.3529	508.893	134.826	1.91733	2.03e-05	0.000511426	CMKLR1	12	108288044	108339341	-	5690	protein_coding	chemerin chemokine-like receptor 1 [Source:HGNC Symbol;Acc:HGNC:2121]	-
ENSG00000130783	17.8327	24.882	37.2652	25.6531	36.9504	15.7757	21.3909	11.774	17.2714	24.2804	64.7383	75.7263	61.5518	78.616	59.9236	28.5666	71.5618	22.954	30.092	57.0433	23.3076	55.0774	-1.24306	2.04e-05	0.000512854	CCDC62	12	122774327	122827528	+	4479	protein_coding	coiled-coil domain containing 62 [Source:HGNC Symbol;Acc:HGNC:30723]	-
ENSG00000082497	6.68728	7.37245	0	47.6415	0	0	1.94463	7.35872	2.15892	7.4709	0	0	0	0	0	0	0	0	0	0	8.06344	0	5.60084	2.06e-05	0.000517921	SERTAD4	1	210232799	210246631	+	5467	protein_coding	SERTA domain containing 4 [Source:HGNC Symbol;Acc:HGNC:25236]	-
ENSG00000196605	137.089	151.135	99.8174	130.098	98.9318	130.412	152.653	120.683	147.886	151.286	249.705	351.307	366.595	403.766	222.573	204.198	134.775	136.726	175.992	436.571	131.999	268.221	-1.02321	2.07e-05	0.000519417	ZNF846	19	9751993	9793180	-	3912	protein_coding	zinc finger protein 846 [Source:HGNC Symbol;Acc:HGNC:27260]	zf-C2H2
ENSG00000066926	17183	4953.37	6835.5	12058.8	3295.74	3931.3	5899.02	23692.1	10539.9	11449.2	3249.53	466.849	2406.86	7901.29	783.762	2236.66	3434.97	2522.94	2516.78	2995.15	9983.79	2851.48	1.80784	2.07e-05	0.000519627	FECH	18	57548283	57586772	-	4473	protein_coding	ferrochelatase [Source:HGNC Symbol;Acc:HGNC:3647]	-
ENSG00000141294	23.4055	17.5096	23.9562	4.58092	30.9907	23.1377	32.0863	36.7936	25.9071	35.4868	38.6748	108.515	80.5605	69.4568	30.4374	97.338	128.811	66.8659	27.3563	51.7193	25.3854	69.9735	-1.46609	2.09e-05	0.000525415	LRRC46	17	47831627	47837713	+	2820	protein_coding	leucine rich repeat containing 46 [Source:HGNC Symbol;Acc:HGNC:25047]	-
ENSG00000164929	115.913	79.2539	34.6034	36.6473	8.34365	44.1719	47.6433	14.7174	80.9596	50.4286	1212.37	43.7183	3.6207	520.545	3.80467	1088.7	973.241	20.958	16.4138	885.312	51.2682	476.869	-3.21652	2.1e-05	0.000526255	BAALC	8	103140710	103230305	+	3997	protein_coding	BAALC, MAP3K1 and KLF4 binding [Source:HGNC Symbol;Acc:HGNC:14333]	-
ENSG00000279692	16.7182	47.9209	10.6472	7.32947	23.839	45.2236	24.3078	2.94349	34.5428	5.60318	65.579	107.734	140.302	101.514	48.5096	106.86	199.18	2.994	80.2453	114.087	21.9076	96.7005	-2.13675	2.12e-05	0.00053112	AC110285.7	17	81395609	81397144	-	1536	TEC	TEC	-
ENSG00000188051	0	0	2.6618	9.16183	2.3839	7.36199	5.83388	0	0	0	12.6114	42.1569	15.388	5.34283	11.414	10.5802	147.894	9.97998	7.29502	19.775	2.74034	28.2438	-3.34005	2.12e-05	0.000531133	TMEM221	19	17435509	17448567	-	2317	protein_coding	transmembrane protein 221 [Source:HGNC Symbol;Acc:HGNC:21943]	-
ENSG00000213316	498.202	135.469	121.112	150.254	122.771	259.773	116.678	316.425	383.209	166.228	732.299	143.646	755.82	593.055	148.382	1660.04	2115.84	1129.73	410.345	540.01	227.012	822.917	-1.85799	2.15e-05	0.000536994	LTC4S	5	179793980	179796647	+	1192	protein_coding	leukotriene C4 synthase [Source:HGNC Symbol;Acc:HGNC:6719]	-
ENSG00000147324	3612.25	2349.05	1762.11	3242.37	1326.64	1338.83	1569.31	4343.12	2799.04	3640.2	1401.54	302.905	773.019	2331	467.023	577.68	1195.08	775.445	1104.28	546.855	2598.29	947.484	1.4553	2.15e-05	0.000536994	MFHAS1	8	8783354	8893645	-	6883	protein_coding	malignant fibrous histiocytoma amplified sequence 1 [Source:HGNC Symbol;Acc:HGNC:16982]	-
ENSG00000171320	1443.34	434.975	513.727	894.195	233.622	146.188	184.739	1108.22	511.665	883.434	145.451	76.5069	188.276	576.263	59.9236	29.6246	71.5618	153.692	145.9	125.495	635.411	157.269	2.01335	2.15e-05	0.000536994	ESCO2	8	27771949	27812640	+	7973	protein_coding	establishment of sister chromatid cohesion N-acetyltransferase 2 [Source:HGNC Symbol;Acc:HGNC:27230]	-
ENSG00000165244	1719.75	849.675	570.956	1095.76	343.282	332.341	649.505	1632.16	847.378	1180.4	371.615	341.159	425.432	490.014	385.223	317.407	362.58	552.891	308.215	422.881	922.12	397.742	1.21292	2.16e-05	0.000536994	ZNF367	9	96385941	96418329	-	3646	protein_coding	zinc finger protein 367 [Source:HGNC Symbol;Acc:HGNC:18320]	zf-C2H2
ENSG00000269837	82.4764	44.2347	42.5888	49.4739	21.4551	146.188	165.293	67.7002	26.9865	80.3122	289.22	138.181	145.733	337.362	184.527	209.488	319.643	190.618	51.0652	403.867	72.6709	226.97	-1.64172	2.16e-05	0.000538653	IPO5P1	19	23255053	23257939	-	2887	transcribed_processed_pseudogene	importin 5 pseudogene 1 [Source:HGNC Symbol;Acc:HGNC:49687]	-
ENSG00000004846	128.173	24.882	25.2871	19.2398	2.3839	22.086	11.6678	36.7936	29.1455	22.4127	8.40757	0	9.05174	16.0285	0	0	2.38539	1.996	1.82376	1.52115	32.2071	4.12141	2.94791	2.18e-05	0.000540876	ABCB5	7	20615207	20777038	+	9257	protein_coding	ATP binding cassette subfamily B member 5 [Source:HGNC Symbol;Acc:HGNC:46]	-
ENSG00000184611	2.22909	49.7641	344.703	146.589	133.498	7.36199	12.6401	27.9631	74.4829	24.2804	4.20378	21.8591	25.3449	0	6.65818	3.17407	0	13.972	2.73563	13.6904	82.3512	9.1638	3.16202	2.18e-05	0.000540876	KCNH7	2	162371407	162838730	-	4974	protein_coding	potassium voltage-gated channel subfamily H member 7 [Source:HGNC Symbol;Acc:HGNC:18863]	-
ENSG00000203747	802.473	12782.9	14790.3	5688.58	11171	9101.52	15954.7	3560.15	7482.83	843.278	1459.55	141.304	1852.89	270.195	952.119	2685.26	350.653	1566.86	5161.23	205.356	8217.77	1464.54	2.48833	2.19e-05	0.000544178	FCGR3A	1	161541759	161550737	-	2958	protein_coding	Fc fragment of IgG receptor IIIa [Source:HGNC Symbol;Acc:HGNC:3619]	-
ENSG00000019485	310.958	157.586	110.465	299.592	129.923	298.686	575.609	382.653	262.309	373.545	578.441	390.342	623.665	782.344	499.363	1016.76	912.413	678.639	384.812	1155.32	290.133	702.209	-1.27471	2.2e-05	0.000546396	PRDM11	11	45095806	45235110	+	13940	protein_coding	PR/SET domain 11 [Source:HGNC Symbol;Acc:HGNC:13996]	-
ENSG00000084636	54.6128	44.2347	18.6326	225.381	5.95975	2.10342	15.557	80.9459	70.165	21.4788	16.8151	0	2.71552	10.6857	3.80467	13.7543	11.927	6.98599	0	4.56346	53.9071	7.12517	2.92577	2.21e-05	0.000548311	COL16A1	1	31652247	31704319	-	9269	protein_coding	collagen type XVI alpha 1 chain [Source:HGNC Symbol;Acc:HGNC:2193]	-
ENSG00000112303	1553.68	8285.72	46026.5	7129.74	22840.1	3162.5	5119.23	2828.69	18546.2	974.953	203.463	431.718	3775.48	41.9794	1324.03	2365.74	485.428	1725.54	5097.4	284.456	11646.7	1573.52	2.88787	2.23e-05	0.000552376	VNN2	6	132743870	132763459	-	2633	protein_coding	vanin 2 [Source:HGNC Symbol;Acc:HGNC:12706]	-
ENSG00000211592	53872.7	24122.7	71798	343978	24058.3	18414.4	74529.7	12412.7	66422.5	24526	31249.2	583.17	4097.72	21612.5	23121.9	6134.41	6615.89	18892.1	9229.12	8799.88	71413.5	13033.6	2.45396	2.24e-05	0.000553871	IGKC	2	88857161	88857683	-	523	IG_C_gene	immunoglobulin kappa constant [Source:HGNC Symbol;Acc:HGNC:5716]	-
ENSG00000155252	1210.4	493.033	427.218	746.689	374.272	788.784	757.432	1515.9	635.803	656.505	65.579	535.549	134.871	236.611	260.62	198.908	203.951	424.149	456.851	80.6212	760.603	259.771	1.5497	2.25e-05	0.000554499	PI4K2A	10	97640686	97676434	+	4189	protein_coding	phosphatidylinositol 4-kinase type 2 alpha [Source:HGNC Symbol;Acc:HGNC:30031]	-
ENSG00000111341	20.0618	15.6665	22.6253	133.763	5.95975	0	4.86157	63.285	36.7017	39.2222	1.68151	0	2.71552	9.15914	14.2675	2.11604	2.38539	2.994	0	3.04231	34.2147	3.83614	3.15531	2.25e-05	0.000554499	MGP	12	14881181	14885926	-	2639	protein_coding	matrix Gla protein [Source:HGNC Symbol;Acc:HGNC:7060]	-
ENSG00000283445	61.3001	17.5096	49.2433	44.893	177.601	37.8616	18.4739	32.3784	382.13	218.524	12.6114	0	12.6724	0	0	4.23209	8.34888	41.9159	13.6782	25.8596	103.991	11.9318	3.12465	2.25e-05	0.000556193	AL136985.3	1	58715609	58771295	+	4739	lincRNA	novel transcript	-
ENSG00000213420	25.6346	55.2934	35.9343	22.9046	42.9102	93.6024	75.8404	75.059	49.6552	74.709	94.1648	153.795	201.854	131.281	86.5563	264.506	143.124	164.67	23.7088	597.053	55.1543	186.071	-1.75478	2.26e-05	0.000556356	GPC2	7	100169606	100177372	-	3828	protein_coding	glypican 2 [Source:HGNC Symbol;Acc:HGNC:4450]	-
ENSG00000107562	3343.64	3949.79	2593.92	32184.6	50.0619	382.823	977.175	5189.37	6427.12	3889.54	1847.98	4.6841	18.1035	1709.71	54.2166	366.076	384.048	89.8199	62.0077	771.986	5898.8	530.863	3.4739	2.28e-05	0.000561164	CXCL12	10	44370165	44386493	-	6077	protein_coding	C-X-C motif chemokine ligand 12 [Source:HGNC Symbol;Acc:HGNC:10672]	-
ENSG00000145423	25.6346	10.1371	15.9708	3.66473	45.2941	6.31027	14.5847	17.6609	4.31785	9.33863	6.72605	1.56137	0	0	4.75584	0	2.38539	1.996	5.47127	1.52115	15.2914	2.44171	2.64109	2.3e-05	0.000565391	SFRP2	4	153780592	153789120	-	2032	protein_coding	secreted frizzled related protein 2 [Source:HGNC Symbol;Acc:HGNC:10777]	-
ENSG00000169291	8.91637	66.3521	47.9124	108.11	21.4551	42.0685	79.7297	69.172	31.3044	7.4709	10.9298	24.2012	12.6724	6.1061	17.121	4.23209	0	5.98799	7.29502	19.0144	48.2491	10.756	2.15396	2.31e-05	0.000566779	SHE	1	154469772	154502113	-	8441	protein_coding	Src homology 2 domain containing E [Source:HGNC Symbol;Acc:HGNC:27004]	-
ENSG00000149177	772.381	7287.67	18619.3	7998.28	15423.8	4114.3	5828.04	1573.29	6358.03	4109	1144.27	1651.93	3063.11	219.819	2652.81	2367.85	1111.59	1377.24	3413.16	787.958	7208.41	1778.97	2.01865	2.31e-05	0.000566906	PTPRJ	11	47980558	48170841	+	9620	protein_coding	protein tyrosine phosphatase, receptor type J [Source:HGNC Symbol;Acc:HGNC:9673]	-
ENSG00000197497	49.04	40.5485	14.6399	45.8092	9.5356	37.8616	51.5326	11.774	44.2579	37.3545	89.1202	87.4365	55.2156	205.317	103.677	86.7578	131.197	83.8319	21.8851	151.355	34.2354	101.579	-1.56215	2.31e-05	0.000566906	ZNF665	19	53159213	53193386	-	7475	protein_coding	zinc finger protein 665 [Source:HGNC Symbol;Acc:HGNC:25885]	zf-C2H2
ENSG00000140451	998.634	328.996	338.048	811.738	196.672	206.136	411.288	619.604	397.242	549.111	153.018	38.2535	133.966	462.537	61.8259	107.918	228.998	74.8499	142.253	63.8885	485.747	146.751	1.72666	2.31e-05	0.000566934	PIF1	15	64815632	64825668	-	4656	protein_coding	PIF1 5'-to-3' DNA helicase [Source:HGNC Symbol;Acc:HGNC:26220]	-
ENSG00000073712	41.2382	9.21557	15.9708	206.141	4.7678	6.31027	10.6954	23.5479	36.7017	27.082	6.72605	0	1.81035	6.1061	0	8.46418	0	3.99199	9.11878	9.88751	38.1671	4.6105	3.04457	2.31e-05	0.000566967	FERMT2	14	52857268	52952435	-	8510	protein_coding	fermitin family member 2 [Source:HGNC Symbol;Acc:HGNC:15767]	-
ENSG00000175040	9385.6	3287.19	8444.55	4643.22	1196.72	3149.88	4223.73	6774.44	5152.27	3771.87	1730.28	650.309	1520.69	784.633	1103.35	863.346	4545.37	1398.2	2456.6	373.443	5002.95	1542.62	1.69754	2.36e-05	0.00057663	CHST2	3	143119331	143124014	+	4582	protein_coding	carbohydrate sulfotransferase 2 [Source:HGNC Symbol;Acc:HGNC:1970]	-
ENSG00000107242	2223.52	648.776	710.7	1250.59	514.922	390.185	429.762	2147.27	1329.9	1346.63	748.274	173.312	261.595	549.549	220.671	442.253	119.27	266.466	281.77	530.122	1099.23	359.328	1.61258	2.37e-05	0.000579001	PIP5K1B	9	68705414	69009176	+	4918	protein_coding	phosphatidylinositol-4-phosphate 5-kinase type 1 beta [Source:HGNC Symbol;Acc:HGNC:8995]	-
ENSG00000231858	3.34364	14.7449	13.309	9.16183	2.3839	28.3962	37.9202	5.88698	2.15892	6.53704	1.68151	0	2.71552	0	2.8535	1.05802	0	0	4.55939	2.28173	12.3843	1.51497	3.02807	2.38e-05	0.000579833	AC067945.3	2	191021526	191032314	+	520	processed_transcript	uncharacterized LOC105373805 [Source:NCBI gene;Acc:105373805]	-
ENSG00000168904	404.58	304.114	364.666	338.072	327.786	448.029	484.212	363.521	524.618	411.833	1432.65	294.318	381.078	5416.87	324.348	1636.76	1310.77	431.135	441.349	4112.44	397.143	1578.17	-1.9906	2.38e-05	0.00058059	LRRC28	15	99251362	99390729	+	9279	protein_coding	leucine rich repeat containing 28 [Source:HGNC Symbol;Acc:HGNC:28355]	-
ENSG00000235288	3.34364	15.6665	3.9927	13.7427	0	1.05171	13.6124	16.1892	2.15892	0	0	1.56137	0	0	0	0	0	0	0	0	6.97577	0.156137	4.809	2.4e-05	0.000583333	AC099329.1	3	42785087	42852428	-	1956	antisense	novel transcript, antisense to CCBP2	-
ENSG00000265519	3.34364	18.4311	7.98539	35.7311	10.7275	9.46541	8.75082	0	2.15892	1.86773	0	0	0	0	0	0	0	0	3.64751	1.52115	9.84617	0.516867	4.2172	2.41e-05	0.00058519	AC015922.2	17	15787787	15788205	-	347	lincRNA	novel transcript	-
ENSG00000163762	11.1455	11.0587	13.309	183.237	0	0	0	51.511	75.5623	2.80159	3.36303	0	0	4.57957	0	1.05802	0	0	0	3.04231	34.8625	1.20429	4.82084	2.43e-05	0.000590075	TM4SF18	3	149318498	149334414	-	4482	protein_coding	transmembrane 4 L six family member 18 [Source:HGNC Symbol;Acc:HGNC:25181]	-
ENSG00000213390	2063.03	1217.38	1605.06	1623.48	1452.99	601.579	783.684	2285.62	1668.85	1840.64	966.87	716.667	796.553	1076.96	603.04	749.08	548.641	431.135	883.61	687.562	1514.23	746.012	1.02087	2.43e-05	0.000590446	ARHGAP19	10	97222173	97292673	-	6167	protein_coding	Rho GTPase activating protein 19 [Source:HGNC Symbol;Acc:HGNC:23724]	-
ENSG00000112699	407.924	258.036	355.35	284.933	343.282	354.427	334.476	473.902	340.03	258.68	765.929	305.247	652.631	443.455	377.614	1377.54	1440.78	1561.87	610.958	543.052	341.104	807.908	-1.24402	2.45e-05	0.000593123	GMDS	6	1623806	2245692	-	4304	protein_coding	GDP-mannose 4,6-dehydratase [Source:HGNC Symbol;Acc:HGNC:4369]	-
ENSG00000093010	2670.45	1048.73	1372.16	1154.39	1307.57	1664.86	1415.69	1579.18	1644.02	1477.37	4351.76	1930.63	2251.17	2368.4	1560.87	6192.6	8308.33	3814.35	2741.11	2596.61	1533.44	3611.58	-1.23579	2.46e-05	0.000596365	COMT	22	19941607	19969975	+	5195	protein_coding	catechol-O-methyltransferase [Source:HGNC Symbol;Acc:HGNC:2228]	-
ENSG00000181856	495.973	168.645	79.8539	188.734	22.647	74.6716	117.65	398.843	185.667	164.36	46.2416	0	25.3449	126.701	4.75584	6.34813	25.0466	15.968	24.6207	46.3952	189.704	32.1422	2.55761	2.46e-05	0.000596365	SLC2A4	17	7281667	7288257	+	4046	protein_coding	solute carrier family 2 member 4 [Source:HGNC Symbol;Acc:HGNC:11009]	-
ENSG00000121410	3.34364	8.29401	7.98539	3.66473	2.3839	5.25856	16.5293	0	6.47677	8.40476	20.1782	30.4466	15.388	40.4529	10.4628	20.1024	14.3124	11.976	20.9732	29.6625	6.23411	21.3955	-1.75936	2.47e-05	0.000596547	A1BG	19	58345178	58353499	-	4006	protein_coding	alpha-1-B glycoprotein [Source:HGNC Symbol;Acc:HGNC:5]	-
ENSG00000108924	33.4364	22.1174	46.5815	21.0722	15.4953	12.6205	35.9756	16.1892	21.5892	23.3466	8.40757	3.12273	2.71552	7.63262	9.51168	2.11604	0	17.964	7.29502	12.1692	24.8424	7.09344	1.79568	2.48e-05	0.000600733	HLF	17	55265012	55325065	+	6602	protein_coding	HLF, PAR bZIP transcription factor [Source:HGNC Symbol;Acc:HGNC:4977]	TF_bZIP
ENSG00000198939	12.26	18.4311	5.32359	9.16183	9.5356	10.5171	5.83388	8.83046	2.15892	0	49.6047	55.4285	44.3535	86.2486	27.5839	19.0444	13.1197	5.98799	10.9425	53.2404	8.20526	36.5554	-2.1584	2.49e-05	0.00060163	ZFP2	5	178895894	178933212	+	2641	protein_coding	ZFP2 zinc finger protein [Source:HGNC Symbol;Acc:HGNC:26138]	zf-C2H2
ENSG00000261064	26.7491	23.9605	22.6253	19.2398	14.3034	19.9825	28.1971	33.8501	32.3839	48.5609	60.5345	71.8228	183.75	41.9794	40.9002	50.7851	23.8539	51.8959	107.602	96.5933	26.9853	72.9717	-1.4362	2.5e-05	0.000603274	LINC02256	15	32536047	32587613	+	909	lincRNA	long intergenic non-protein coding RNA 2256 [Source:HGNC Symbol;Acc:HGNC:53157]	-
ENSG00000123485	2962.46	876.4	1082.02	1499.79	654.38	437.512	535.744	3055.34	1520.96	1917.22	350.596	203.758	487.889	1296.02	143.626	259.215	438.912	519.957	449.556	200.032	1454.18	434.956	1.741	2.5e-05	0.000603274	HJURP	2	233833416	233854566	-	3821	protein_coding	Holliday junction recognition protein [Source:HGNC Symbol;Acc:HGNC:25444]	-
ENSG00000124657	25.6346	73.7245	6.65449	45.8092	5.95975	16.8274	77.785	50.0393	3.23839	0	5.8853	3.90342	1.81035	3.05305	7.60934	3.17407	7.15618	4.98999	1.82376	9.12693	30.5673	4.85324	2.65793	2.51e-05	0.000604554	OR2B6	6	27957241	27958182	+	942	protein_coding	olfactory receptor family 2 subfamily B member 6 [Source:HGNC Symbol;Acc:HGNC:8241]	-
ENSG00000240247	169.411	8.29401	696.06	2634.94	464.86	55.7408	453.098	8.83046	13056.1	537.905	0	0.780683	0	0	0	190.444	1.1927	2.994	31.9157	3.04231	1808.52	23.0369	5.05325	2.52e-05	0.000605516	DEFA1B	8	6996766	6999195	-	491	protein_coding	defensin alpha 1B [Source:HGNC Symbol;Acc:HGNC:33596]	-
ENSG00000244703	18.9473	8.29401	18.6326	11.9104	4.7678	1.05171	1.94463	2.94349	19.4303	14.0079	0	0	5.43104	0	0	0	0	0	1.82376	0	10.193	0.72548	3.81272	2.54e-05	0.00061068	CD46P1	1	207645234	207657410	+	763	unprocessed_pseudogene	CD46 molecule pseudogene 1 [Source:HGNC Symbol;Acc:HGNC:6959]	-
ENSG00000119772	918.386	1639.45	2088.18	1303.73	1754.55	1734.27	1713.22	1100.86	1135.59	1068.34	3609.37	3044.66	2093.67	3890.35	1214.64	4754.75	3882.23	2379.23	1458.09	4982.54	1445.66	3130.95	-1.11491	2.56e-05	0.000613655	DNMT3A	2	25227855	25342590	-	12020	protein_coding	DNA methyltransferase 3 alpha [Source:HGNC Symbol;Acc:HGNC:2978]	-
ENSG00000153291	18.9473	17.5096	22.6253	50.3901	9.5356	7.36199	10.6954	5.88698	30.2249	9.33863	1.68151	1.56137	11.7673	4.57957	0	4.23209	0	5.98799	0.911878	3.80289	18.2516	3.45246	2.39883	2.56e-05	0.000613655	SLC25A27	6	46652915	46678193	+	3288	protein_coding	solute carrier family 25 member 27 [Source:HGNC Symbol;Acc:HGNC:21065]	-
ENSG00000162747	2507.73	30090.7	69475.6	12940.2	49036.8	15094.2	9215.58	16367.3	18757.8	1418.54	195.896	34.3501	6101.78	16.0285	65.6306	6121.72	939.845	6633.69	1235.59	113.326	22490.4	2145.79	3.38975	2.58e-05	0.000618382	FCGR3B	1	161623196	161631963	-	3073	protein_coding	Fc fragment of IgG receptor IIIb [Source:HGNC Symbol;Acc:HGNC:3620]	-
ENSG00000116991	89.1637	727.108	6517.41	1488.8	2578.19	423.84	357.811	69.172	797.722	313.778	587.689	345.062	107.716	33.5835	36.1444	307.884	239.732	23.952	142.253	59.325	1336.3	188.334	2.8268	2.59e-05	0.000620155	SIPA1L2	1	232397965	232561558	-	7641	protein_coding	signal induced proliferation associated 1 like 2 [Source:HGNC Symbol;Acc:HGNC:23800]	-
ENSG00000116285	60.1855	56.215	55.8977	267.525	25.0309	37.8616	53.4772	88.3046	59.3704	52.2963	19.3374	37.4728	15.388	32.8203	3.80467	21.1604	9.54158	43.9119	18.2376	12.9298	75.6165	21.4604	1.81565	2.6e-05	0.000621073	ERRFI1	1	8004404	8026308	-	4186	protein_coding	ERBB receptor feedback inhibitor 1 [Source:HGNC Symbol;Acc:HGNC:18185]	-
ENSG00000112425	209.535	131.783	101.148	121.852	162.105	174.584	102.093	219.29	126.297	196.111	317.806	314.615	300.518	599.924	500.314	285.666	153.858	269.46	141.341	665.505	154.48	354.901	-1.20153	2.61e-05	0.000624039	EPM2A	6	145382535	145736023	-	18617	protein_coding	EPM2A, laforin glucan phosphatase [Source:HGNC Symbol;Acc:HGNC:3413]	-
ENSG00000182492	123.715	93.9988	63.8831	488.326	2.3839	3.15514	11.6678	235.479	73.4034	53.2302	46.2416	1.56137	0	16.7918	0	4.23209	7.15618	20.958	1.82376	9.88751	114.924	10.8652	3.40032	2.63e-05	0.000626647	BGN	X	153494939	153509554	+	2453	protein_coding	biglycan [Source:HGNC Symbol;Acc:HGNC:1044]	-
ENSG00000154102	169.411	134.547	109.134	66.8814	92.9721	105.171	163.349	100.079	125.218	114.865	306.876	255.283	807.415	27.4774	528.849	236.997	943.423	776.443	445.908	41.8318	118.163	437.05	-1.88638	2.63e-05	0.000627333	C16orf74	16	85690084	85751129	-	2181	protein_coding	chromosome 16 open reading frame 74 [Source:HGNC Symbol;Acc:HGNC:23362]	-
ENSG00000240634	2.22909	2.76467	0	1.83237	0	2.10342	0	0	0	0	11.7706	16.3943	9.05174	18.3183	0.951168	4.23209	2.38539	5.98799	8.2069	7.60577	0.892955	8.49043	-3.18952	2.64e-05	0.000627874	AC145285.1	16	28813980	28814673	-	694	processed_pseudogene	ribosomal protein S15a (RPS15A) pseudogene	-
ENSG00000236540	818.077	486.582	304.776	472.751	392.151	327.083	329.614	738.816	546.208	390.355	271.564	190.487	302.328	363.313	123.652	157.645	277.898	240.518	219.763	250.23	480.641	239.74	1.00266	2.66e-05	0.000633126	AC006547.1	22	20058030	20070569	-	2267	antisense	novel transcript, antisense to C22orf25	-
ENSG00000047644	1122.35	2326.01	4159.06	1974.37	3426.86	1635.41	2212.01	1648.35	1423.81	1068.34	518.747	357.553	775.734	162.575	1783.44	376.656	700.113	1345.3	657.464	592.49	2099.66	727.007	1.53022	2.67e-05	0.000633959	WWC3	X	10015562	10144478	+	7114	protein_coding	WWC family member 3 [Source:HGNC Symbol;Acc:HGNC:29237]	-
ENSG00000144647	1298.45	425.759	272.834	565.285	215.743	368.099	562.969	1240.68	763.18	817.13	111.821	108.515	98.664	399.186	103.677	240.171	361.387	317.363	318.245	160.482	653.013	221.951	1.55717	2.67e-05	0.000633959	POMGNT2	3	43079232	43106076	-	2668	protein_coding	protein O-linked mannose N-acetylglucosaminyltransferase 2 (beta 1,4-) [Source:HGNC Symbol;Acc:HGNC:25902]	-
ENSG00000250067	72.4455	67.2736	59.8904	72.3785	61.9814	46.2753	114.733	75.059	32.3839	64.4365	158.062	263.09	133.061	217.53	190.234	60.3073	100.187	212.574	68.3908	132.34	66.6857	153.578	-1.20422	2.7e-05	0.000640199	YJEFN3	19	19528861	19537581	+	2959	protein_coding	YjeF N-terminal domain containing 3 [Source:HGNC Symbol;Acc:HGNC:24785]	-
ENSG00000183722	103.653	111.508	117.119	408.618	16.6873	38.9134	48.6157	111.853	106.867	85.9154	32.7895	2.34205	33.4914	50.3753	7.60934	4.23209	11.927	7.98399	66.5671	15.2115	114.975	23.2529	2.30343	2.71e-05	0.00064222	LHFPL6	13	39209116	39603528	-	4564	protein_coding	LHFPL tetraspan subfamily member 6 [Source:HGNC Symbol;Acc:HGNC:6586]	-
ENSG00000143942	974.114	162.194	294.129	395.791	76.2848	132.516	216.826	1039.05	241.799	321.249	110.139	30.4466	80.5605	257.219	82.7516	31.7407	72.7545	155.688	120.368	87.4664	385.395	102.913	1.90361	2.71e-05	0.000642262	CHAC2	2	53767792	53775196	+	1321	protein_coding	ChaC cation transport regulator homolog 2 [Source:HGNC Symbol;Acc:HGNC:32363]	-
ENSG00000178814	240.742	711.442	6737.01	2741.22	1601.98	566.873	705.899	551.904	2038.02	207.318	50.4454	408.297	271.552	16.7918	68.4841	280.376	106.15	697.601	598.192	28.1414	1610.24	252.603	2.6724	2.73e-05	0.000645772	OPLAH	8	144051266	144063965	-	4452	protein_coding	5-oxoprolinase, ATP-hydrolysing [Source:HGNC Symbol;Acc:HGNC:8149]	-
ENSG00000105376	394.549	177.86	211.613	295.011	95.356	107.275	122.511	232.536	103.628	141.013	57.1715	29.666	35.3018	146.546	15.2187	67.7134	57.2495	127.744	41.0345	55.5221	188.135	63.3168	1.57048	2.74e-05	0.000647591	ICAM5	19	10289981	10296778	+	3906	protein_coding	intercellular adhesion molecule 5 [Source:HGNC Symbol;Acc:HGNC:5348]	-
ENSG00000107821	144.891	53.4503	30.6107	112.691	11.9195	12.6205	39.8648	189.855	74.4829	86.8492	28.5857	15.6137	0.905174	31.2937	19.0234	6.34813	14.3124	23.952	24.6207	12.1692	75.7234	17.6824	2.09447	2.75e-05	0.000649859	KAZALD1	10	101061841	101068131	+	3613	protein_coding	Kazal type serine peptidase inhibitor domain 1 [Source:HGNC Symbol;Acc:HGNC:25460]	-
ENSG00000196476	303.157	116.116	89.1702	195.147	83.4365	147.24	184.739	264.914	150.045	241.87	386.748	492.611	238.061	821.27	136.968	755.428	713.233	447.103	138.605	976.581	177.584	510.661	-1.52397	2.76e-05	0.000649859	C20orf96	20	270863	290778	-	1730	protein_coding	chromosome 20 open reading frame 96 [Source:HGNC Symbol;Acc:HGNC:16227]	-
ENSG00000186364	91.3928	98.6066	22.6253	82.4565	75.0928	104.12	74.8681	67.7002	58.2909	59.7672	142.929	142.084	103.19	222.873	108.433	216.895	180.097	117.764	100.307	183.299	73.492	151.787	-1.04321	2.76e-05	0.000649859	NUDT17	1	145845629	145848953	+	1657	protein_coding	nudix hydrolase 17 [Source:HGNC Symbol;Acc:HGNC:26618]	-
ENSG00000246859	83.591	162.194	109.134	65.049	85.8204	71.5164	25.2801	30.9066	137.092	249.341	532.199	452.796	741.338	1177.71	101.775	270.854	63.2129	42.9139	116.72	1546.25	101.992	504.578	-2.30614	2.76e-05	0.000649859	STARD4-AS1	5	111512226	111739726	+	5647	antisense	STARD4 antisense RNA 1 [Source:HGNC Symbol;Acc:HGNC:44117]	-
ENSG00000184292	391.206	89.391	561.639	415.031	1306.38	195.618	114.733	128.042	1544.71	1134.64	35.3118	0	53.4053	0	0	6.34813	64.4056	283.432	19.1494	50.1981	588.139	51.225	3.52223	2.76e-05	0.000649859	TACSTD2	1	58575423	58577773	-	2351	protein_coding	tumor associated calcium signal transducer 2 [Source:HGNC Symbol;Acc:HGNC:11530]	-
ENSG00000283897	5.57273	6.4509	7.98539	0	8.34365	15.7757	5.83388	1.47174	2.15892	1.86773	16.8151	22.6398	13.5776	11.4489	25.6815	51.8431	31.0101	11.976	10.9425	28.9019	5.54606	22.4837	-2.01879	2.8e-05	0.000656878	AC011416.3	5	127215159	127229809	-	2321	lincRNA	novel transcript	-
ENSG00000254521	244.086	61.7443	372.652	17.4075	63.1733	96.7575	107.927	188.383	2.15892	11.2064	2901.45	574.583	466.165	12.2122	298.667	1418.81	1831.98	2845.29	63.8315	29.6625	116.55	1044.27	-3.16444	2.8e-05	0.000656878	SIGLEC12	19	51491357	51501789	-	2201	protein_coding	sialic acid binding Ig like lectin 12 (gene/pseudogene) [Source:HGNC Symbol;Acc:HGNC:15482]	-
ENSG00000121039	274.178	187.076	174.348	240.956	339.706	210.342	330.586	286.99	201.859	275.489	89.961	172.531	155.69	134.334	186.429	67.7134	76.3326	82.8339	198.789	84.4241	252.153	124.904	1.01194	2.81e-05	0.000658025	RDH10	8	73294612	73325281	+	5321	protein_coding	retinol dehydrogenase 10 [Source:HGNC Symbol;Acc:HGNC:19975]	-
ENSG00000060558	1525.81	1079.14	2776.25	1028.87	1164.53	1168.45	1023.85	997.843	1359.04	1172.93	4904.98	3113.36	1309.79	2724.08	562.14	10314.7	13886.6	2333.32	2400.97	3794.52	1329.67	4534.44	-1.76986	2.83e-05	0.000661267	GNA15	19	3136193	3163769	+	2613	protein_coding	G protein subunit alpha 15 [Source:HGNC Symbol;Acc:HGNC:4383]	-
ENSG00000241749	15.6037	11.0587	0	12.8266	0	4.20685	3.88925	17.6609	7.55623	11.2064	0	0	3.6207	0	0	0	0	0	0	0	8.40085	0.36207	4.50011	2.84e-05	0.000663748	RPSAP52	12	65758020	65826997	-	2035	transcribed_processed_pseudogene	ribosomal protein SA pseudogene 52 [Source:HGNC Symbol;Acc:HGNC:35752]	-
ENSG00000180138	7.80183	28.5683	166.362	53.1386	39.3343	22.086	3.88925	2.94349	84.198	29.8836	0.840757	0	15.388	0	0	10.5802	4.77079	7.98399	0	4.56346	43.8206	4.41272	3.32258	2.87e-05	0.000669378	CSNK1A1L	13	37103259	37105664	-	2406	protein_coding	casein kinase 1 alpha 1 like [Source:HGNC Symbol;Acc:HGNC:20289]	-
ENSG00000164946	47.9255	95.8419	17.3017	92.5345	42.9102	2.10342	12.6401	78.0024	30.2249	63.5027	0	0	3.6207	9.15914	7.60934	0	0	19.96	10.9425	0	48.2987	5.12917	3.23731	2.89e-05	0.000672629	FREM1	9	14734666	14910995	-	10762	protein_coding	FRAS1 related extracellular matrix 1 [Source:HGNC Symbol;Acc:HGNC:23399]	-
ENSG00000204177	124.829	264.487	51.905	101.696	113.235	47.3271	109.871	135.4	92.8337	145.683	220.278	1745.61	366.595	502.226	180.722	108.976	125.233	421.155	96.6591	910.411	118.727	467.786	-1.97808	2.89e-05	0.000672634	BMS1P1	10	46786674	46811989	+	4561	transcribed_unprocessed_pseudogene	BMS1, ribosome biogenesis factor pseudogene 1 [Source:HGNC Symbol;Acc:HGNC:23649]	-
ENSG00000139734	728.913	236.84	351.357	501.152	237.198	77.8267	73.8958	746.174	359.461	566.855	98.3685	96.8047	177.414	319.807	68.4841	52.9011	79.9107	51.8959	112.161	81.3818	387.967	113.913	1.76643	2.9e-05	0.000674595	DIAPH3	13	59665583	60163987	-	7442	protein_coding	diaphanous related formin 3 [Source:HGNC Symbol;Acc:HGNC:15480]	-
ENSG00000261026	2.22909	31.3329	307.438	46.7253	1708.06	72.5681	16.5293	11.774	23.7482	11.2064	0	1.56137	11.7673	0	10.4628	2.11604	0	5.98799	73.8621	9.12693	223.161	11.4885	3.26995	2.91e-05	0.000675532	AC105046.1	8	22679013	22684009	-	4997	sense_overlapping	novel transcript, overlapping to EGR3	-
ENSG00000186522	8.91637	42.3916	42.5888	135.595	78.6687	51.5339	3.88925	27.9631	39.9401	28.9497	12.6114	4.6841	9.95691	4.57957	9.51168	0	0	8.98199	27.3563	3.04231	46.0437	8.07242	2.50866	2.91e-05	0.000675806	2026-09-10	2	109542982	109614206	-	4131	protein_coding	septin 10 [Source:HGNC Symbol;Acc:HGNC:14349]	-
ENSG00000247982	335.478	489.347	493.763	505.733	286.068	1294.66	1397.21	523.941	519.221	519.228	800.4	758.824	4690.61	381.631	20708.8	625.291	825.346	2762.46	1965.1	1128.7	636.465	3464.72	-2.4445	3.03e-05	0.000701687	LINC00926	15	57300365	57307769	+	3669	lincRNA	long intergenic non-protein coding RNA 926 [Source:HGNC Symbol;Acc:HGNC:27514]	-
ENSG00000088826	3329.15	4077.89	1386.8	2048.59	920.185	1480.81	4288.87	3722.04	1513.41	566.855	838.235	443.428	319.526	837.298	103.677	607.305	1957.22	835.325	383.901	328.569	2333.46	665.448	1.81035	3.06e-05	0.000708022	SMOX	20	4120980	4187747	+	2946	protein_coding	spermine oxidase [Source:HGNC Symbol;Acc:HGNC:15862]	-
ENSG00000174348	11.1455	15.6665	9.31629	116.355	5.95975	87.2921	325.725	10.3022	28.066	29.8836	9.24832	0	15.388	18.3183	9.51168	9.5222	2.38539	10.978	9.11878	8.36635	63.9712	9.2837	2.78437	3.07e-05	0.000710603	PODN	1	53062052	53085502	+	4900	protein_coding	podocan [Source:HGNC Symbol;Acc:HGNC:23174]	-
ENSG00000250765	3.34364	7.37245	65.214	62.3005	44.1021	15.7757	5.83388	0	29.1455	0.933863	0	1.56137	2.71552	3.05305	1.90234	8.46418	0	0	3.64751	2.28173	23.4022	2.36257	3.31051	3.07e-05	0.000710603	AC138035.2	5	181329241	181342213	+	727	lincRNA	novel transcript	-
ENSG00000117115	549.471	6029.74	12356.1	10534.3	16233.2	2292.73	2521.21	1552.69	9240.19	2806.26	327.054	960.24	1744.27	53.4283	132.212	1783.83	2904.22	2189.61	647.433	138.425	6411.58	1088.07	2.55904	3.08e-05	0.000711741	PADI2	1	17066761	17119435	-	5984	protein_coding	peptidyl arginine deiminase 2 [Source:HGNC Symbol;Acc:HGNC:18341]	-
ENSG00000131409	8.91637	11.9802	5.32359	12.8266	7.1517	10.5171	2.91694	5.88698	8.6357	1.86773	55.4899	28.8853	56.1208	32.8203	35.1932	10.5802	3.57809	16.966	15.5019	22.8173	7.60229	27.7953	-1.86879	3.09e-05	0.000712647	LRRC4B	19	50516892	50568045	-	3121	protein_coding	leucine rich repeat containing 4B [Source:HGNC Symbol;Acc:HGNC:25042]	-
ENSG00000145358	0	0	0	1.83237	0	2.10342	5.83388	2.94349	0	1.86773	559.103	13.2716	0	1.52652	27.5839	495.154	14.3124	0	5.47127	38.7894	1.45809	115.521	-5.35456	3.1e-05	0.000713876	DDIT4L	4	100185870	100190782	-	2994	protein_coding	DNA damage inducible transcript 4 like [Source:HGNC Symbol;Acc:HGNC:30555]	-
ENSG00000174473	56.8419	45.1563	10.6472	43.0606	29.7987	29.4479	36.9479	38.2653	75.5623	16.8095	15.9744	4.6841	3.6207	19.8448	3.80467	2.11604	4.77079	17.964	22.7969	12.1692	38.2538	10.7746	1.8201	3.1e-05	0.000713876	GALNTL6	4	171812254	173041559	+	9242	protein_coding	polypeptide N-acetylgalactosaminyltransferase like 6 [Source:HGNC Symbol;Acc:HGNC:33844]	-
ENSG00000108839	297.584	773.186	431.211	441.6	218.127	350.22	1190.11	354.69	340.03	155.955	131.999	253.722	161.121	191.579	153.138	246.519	208.722	210.578	149.548	163.524	455.272	187.045	1.28407	3.13e-05	0.000719841	ALOX12	17	6996065	7010736	+	2616	protein_coding	arachidonate 12-lipoxygenase, 12S type [Source:HGNC Symbol;Acc:HGNC:429]	-
ENSG00000140057	224.024	85.7048	111.795	160.332	17.8792	37.8616	35.9756	273.744	85.2775	141.947	29.4265	6.24547	36.207	56.4814	3.80467	2.11604	38.1663	50.8979	19.1494	16.7327	117.454	25.9227	2.17897	3.15e-05	0.000721829	AK7	14	96392111	96489427	+	5001	protein_coding	adenylate kinase 7 [Source:HGNC Symbol;Acc:HGNC:20091]	-
ENSG00000260796	3.34364	1.84311	0	7.32947	4.7678	2.10342	7.7785	7.35872	2.15892	5.60318	5.8853	27.3239	20.819	9.92241	15.2187	10.5802	13.1197	17.964	10.9425	15.9721	4.22868	14.7748	-1.79878	3.15e-05	0.000721829	AC145285.3	16	28820570	28822033	-	540	antisense	novel transcript, antisense to ATXN2L	-
ENSG00000144959	4033.54	1362.98	1292.3	1839.7	871.315	751.974	695.204	3839.78	1852.36	2144.15	844.961	379.412	507.803	1421.96	397.588	206.314	361.387	367.263	1149.88	300.428	1868.33	593.699	1.65362	3.15e-05	0.000721829	NCEH1	3	172630249	172711218	-	4808	protein_coding	neutral cholesterol ester hydrolase 1 [Source:HGNC Symbol;Acc:HGNC:29260]	-
ENSG00000162669	34.5509	9.21557	2.6618	5.4971	2.3839	4.20685	3.88925	2.94349	8.6357	14.0079	0	0	0	0	0	0	0	3.99199	0	71.4943	8.79925	7.54863	3.8121	3.16e-05	0.000722903	HFM1	1	91260766	91404869	-	5827	protein_coding	HFM1, ATP dependent DNA helicase homolog [Source:HGNC Symbol;Acc:HGNC:20193]	-
ENSG00000242651	11.1455	12.9018	14.6399	6.41328	16.6873	5.25856	3.88925	0	30.2249	21.4788	0	0.780683	7.24139	0	0	0	0	0	1.82376	1.52115	12.2639	1.1367	3.4134	3.17e-05	0.00072545	RN7SL862P	18	9830330	9830627	-	298	misc_RNA	RNA, 7SL, cytoplasmic 862, pseudogene [Source:HGNC Symbol;Acc:HGNC:46878]	-
ENSG00000152192	2.22909	1.84311	5.32359	17.4075	2.3839	4.20685	430.735	16.1892	4.31785	8.40476	5722.19	4.6841	1.81035	3.81631	3.80467	1718.23	26.2393	0	2.73563	25.0991	49.304	750.861	-4.67882	3.21e-05	0.000733216	POU4F1	13	78598362	78603560	-	4547	protein_coding	POU class 4 homeobox 1 [Source:HGNC Symbol;Acc:HGNC:9218]	Pou
ENSG00000135226	1.11455	0	0	9.16183	0	1.05171	3.88925	0	0	0	77.3496	1.56137	110.431	147.31	0	38.0888	0	2.994	1.82376	415.275	1.52173	79.4834	-5.68005	3.21e-05	0.000733662	UGT2B28	4	69280499	69295050	+	1833	protein_coding	UDP glucuronosyltransferase family 2 member B28 [Source:HGNC Symbol;Acc:HGNC:13479]	-
ENSG00000140859	215.107	889.302	1450.68	1490.63	200.248	282.911	1585.84	473.902	114.423	113.931	58.853	396.587	56.1208	57.2447	50.4119	230.649	205.144	169.66	136.782	175.693	681.698	153.714	2.14903	3.23e-05	0.000736881	KIFC3	16	57758217	57863053	-	9600	protein_coding	kinesin family member C3 [Source:HGNC Symbol;Acc:HGNC:6326]	-
ENSG00000218418	23.4055	112.43	30.6107	64.1328	79.8606	28.3962	51.5326	30.9066	49.6552	23.3466	3.36303	9.3682	24.4397	3.81631	26.6327	4.23209	0	23.952	17.3257	4.56346	49.4277	11.7693	2.07297	3.24e-05	0.000737267	AL591135.1	6	80064286	80070199	-	5914	processed_pseudogene	Rho GTPase activating protein 21 (ARHGAP21) pseudogene	-
ENSG00000164949	8.91637	23.0389	17.3017	27.4855	0	30.4997	6.80619	33.8501	7.55623	9.33863	0	9.3682	1.81035	1.52652	0	2.11604	2.38539	0	0	0	16.4793	1.72065	3.24091	3.25e-05	0.00073827	GEM	8	94249253	94262350	-	2648	protein_coding	GTP binding protein overexpressed in skeletal muscle [Source:HGNC Symbol;Acc:HGNC:4234]	-
ENSG00000183597	3620.05	1926.97	1477.3	2165.86	1622.24	1446.1	1683.07	3958.99	2765.58	2057.3	1172.01	529.303	1102.5	1220.46	643.941	1066.49	1898.77	1121.75	1292.13	813.818	2272.35	1086.12	1.06512	3.25e-05	0.00073827	TANGO2	22	20017014	20065926	+	6157	protein_coding	transport and golgi organization 2 homolog [Source:HGNC Symbol;Acc:HGNC:25439]	-
ENSG00000259719	5.57273	129.018	35.9343	59.5519	4.7678	47.3271	107.927	54.4545	24.8276	1.86773	2.52227	0.780683	10.8621	3.05305	1.90234	20.1024	2.38539	1.996	0	18.2539	47.1248	6.18581	2.93068	3.25e-05	0.000738372	LINC02284	14	56310880	56345001	+	846	lincRNA	long intergenic non-protein coding RNA 2284 [Source:HGNC Symbol;Acc:HGNC:53201]	-
ENSG00000007541	11321.6	3674.25	2273.17	5704.16	1579.33	2168.63	3653.95	10356.7	5055.12	4292.03	1661.34	758.824	1123.32	3309.5	1118.57	1242.12	2999.63	2523.94	1451.71	1043.51	5007.89	1723.25	1.53909	3.25e-05	0.000738688	PIGQ	16	566995	584136	+	7904	protein_coding	phosphatidylinositol glycan anchor biosynthesis class Q [Source:HGNC Symbol;Acc:HGNC:14135]	-
ENSG00000101844	1814.48	558.463	584.265	799.828	363.545	314.462	394.759	1074.37	805.279	644.365	397.678	227.959	253.449	560.234	193.087	179.864	155.051	257.484	378.429	303.47	735.382	290.671	1.33823	3.27e-05	0.000742005	ATG4A	X	108091668	108154671	+	2927	protein_coding	autophagy related 4A cysteine peptidase [Source:HGNC Symbol;Acc:HGNC:16489]	-
ENSG00000137507	45.6964	40.5485	27.9489	181.404	9.5356	65.2062	71.9512	19.1327	64.7677	11.2064	11.7706	3.12273	3.6207	9.15914	0	29.6246	13.1197	4.98999	7.29502	22.8173	53.7398	10.552	2.35411	3.3e-05	0.000747258	LRRC32	11	76657524	76670747	-	4459	protein_coding	leucine rich repeat containing 32 [Source:HGNC Symbol;Acc:HGNC:4161]	-
ENSG00000270659	13.3746	0.921557	0	1.83237	0	4.20685	6.80619	0	1.07946	5.60318	15.9744	72.6035	0	24.4244	38.9979	29.6246	26.2393	13.972	3.64751	57.0433	3.38242	28.2527	-3.04536	3.32e-05	0.000751125	AC079610.2	2	213152970	213153659	+	690	lincRNA	novel transcript	-
ENSG00000075275	84.7055	40.5485	149.061	144.757	95.356	110.43	208.075	144.231	85.2775	62.5688	79.8719	505.102	1911.73	112.2	1186.11	41.2629	143.124	1192.61	298.184	96.5933	112.501	556.678	-2.3072	3.33e-05	0.000752582	CELSR1	22	46360834	46537170	-	12806	protein_coding	cadherin EGF LAG seven-pass G-type receptor 1 [Source:HGNC Symbol;Acc:HGNC:1850]	-
ENSG00000140323	8.91637	15.6665	15.9708	50.3901	48.8699	19.9825	46.671	1.47174	47.4963	42.0238	119.387	116.322	140.302	186.999	53.2654	126.963	67.9837	34.9299	24.6207	314.118	29.7459	118.489	-1.99021	3.33e-05	0.000752648	DISP2	15	40358235	40378639	+	12754	protein_coding	dispatched RND transporter family member 2 [Source:HGNC Symbol;Acc:HGNC:19712]	-
ENSG00000262877	27.8637	99.5281	19.9635	7.32947	47.678	68.3613	10.6954	7.35872	18.3509	9.33863	92.4832	241.231	796.553	31.2937	136.968	44.4369	214.685	0.997998	433.142	104.96	31.6468	209.675	-2.72626	3.33e-05	0.000752648	AC110285.2	17	81388126	81390256	-	1565	lincRNA	novel transcript	-
ENSG00000021645	41.2382	20.2742	25.2871	78.7918	0	7.36199	9.72313	25.0197	28.066	35.4868	6.72605	0.780683	12.6724	3.81631	5.70701	0	0	3.99199	0	0.760577	27.1249	3.44551	2.97102	3.34e-05	0.000752774	NRXN3	14	78170373	79868290	+	15535	protein_coding	neurexin 3 [Source:HGNC Symbol;Acc:HGNC:8010]	-
ENSG00000236882	23.4055	25.8036	42.5888	20.156	72.7089	50.4822	6.80619	20.6044	130.615	180.236	9.24832	13.2716	6.33622	6.1061	0	40.2048	0	1.996	1.82376	3.80289	57.3406	8.27897	2.79611	3.35e-05	0.00075464	LINC01554	5	95852232	95860133	+	2061	lincRNA	long intergenic non-protein coding RNA 1554 [Source:HGNC Symbol;Acc:HGNC:24687]	-
ENSG00000004897	6194.65	2691.87	3043.77	5207.59	2140.74	1210.52	1280.54	6097.44	3499.62	4457.33	1493.18	1023.48	1445.56	3048.47	950.217	326.929	345.882	632.731	1262.04	1194.11	3582.4	1172.26	1.61141	3.36e-05	0.000756592	CDC27	17	47117703	47189422	-	6824	protein_coding	cell division cycle 27 [Source:HGNC Symbol;Acc:HGNC:1728]	-
ENSG00000115828	757.892	2113.13	7142.93	1762.74	4043.09	2111.84	794.38	1128.83	6356.95	1746.32	75.6681	134.277	1441.04	26.7142	583.066	1580.69	393.59	564.867	456.851	113.326	2795.81	537.008	2.38043	3.39e-05	0.000763213	QPCT	2	37342827	37373322	+	2696	protein_coding	glutaminyl-peptide cyclotransferase [Source:HGNC Symbol;Acc:HGNC:9753]	-
ENSG00000141753	308.729	223.017	324.739	2264.8	35.7585	185.101	205.158	681.418	741.59	141.947	142.088	166.286	4.52587	115.253	179.771	58.1912	114.499	121.756	62.0077	57.8039	511.226	102.218	2.32237	3.41e-05	0.000766919	IGFBP4	17	40443461	40457731	+	2200	protein_coding	insulin like growth factor binding protein 4 [Source:HGNC Symbol;Acc:HGNC:5473]	-
ENSG00000183242	0	17.5096	0	0	0	0	0	0	0	1.86773	7.56681	231.082	33.4914	21.3713	6.65818	2.11604	460.381	2.994	39.2108	20.5356	1.93773	82.5407	-5.38283	3.41e-05	0.000766919	WT1-AS	11	32435518	32458769	+	5561	bidirectional_promoter_lncRNA	WT1 antisense RNA [Source:HGNC Symbol;Acc:HGNC:18135]	-
ENSG00000117560	18.9473	52.5287	42.5888	133.763	14.3034	144.085	450.181	0	10.7946	32.6852	18.4966	1.56137	17.1983	9.15914	9.51168	23.2765	0	3.99199	14.59	13.6904	89.9876	11.1476	3.01308	3.42e-05	0.000768397	FASLG	1	172659018	172666874	+	1888	protein_coding	Fas ligand [Source:HGNC Symbol;Acc:HGNC:11936]	-
ENSG00000128578	894.981	471.837	284.812	742.108	158.529	137.774	382.119	1198	438.262	483.741	73.9866	23.4205	153.88	393.08	52.3142	44.4369	103.765	198.602	229.793	28.9019	519.216	130.218	1.99488	3.43e-05	0.000769042	STRIP2	7	129434433	129488399	+	5876	protein_coding	striatin interacting protein 2 [Source:HGNC Symbol;Acc:HGNC:22209]	-
ENSG00000165457	26.7491	140.077	66.5449	339.904	79.8606	184.05	42.7818	1852.93	197.542	68.172	57.1715	7.02615	5.43104	44.2692	72.2888	24.3345	81.1034	39.9199	113.073	19.775	299.861	46.4392	2.69096	3.44e-05	0.000769932	FOLR2	11	72216601	72221950	+	1416	protein_coding	folate receptor beta [Source:HGNC Symbol;Acc:HGNC:3793]	-
ENSG00000106070	2814.23	1107.71	2802.87	1996.36	3238.53	304.997	660.201	2575.55	1288.88	1969.52	509.499	932.916	797.458	994.53	335.762	366.076	1047.19	706.583	618.253	431.247	1875.88	673.951	1.47674	3.47e-05	0.000776322	GRB10	7	50590063	50793462	-	9795	protein_coding	growth factor receptor bound protein 10 [Source:HGNC Symbol;Acc:HGNC:4564]	-
ENSG00000213045	6.68728	5.52934	3.9927	0.916183	2.3839	0	3.88925	2.94349	3.23839	3.73545	0	0	0	0	0	0	0	0	0	0	3.3316	0	4.31937	3.48e-05	0.000777931	AC097065.1	1	200329161	200329677	+	517	processed_pseudogene	cofilin 1 (non-muscle) (CFL1) pseudogene	-
ENSG00000105655	936.219	424.838	288.805	323.413	317.059	491.15	691.315	519.526	351.905	453.857	1702.53	384.877	506.897	2032.57	454.658	1770.07	2049.05	1726.54	673.878	1564.51	479.808	1286.56	-1.42287	3.49e-05	0.000780398	ISYNA1	19	18434388	18438301	-	3284	protein_coding	inositol-3-phosphate synthase 1 [Source:HGNC Symbol;Acc:HGNC:29821]	-
ENSG00000133069	15435.4	4696.25	4827.17	5530.08	2280.2	5596.16	4658.35	13108.8	6866.46	5108.23	5644.84	135.839	1950.65	1378.45	377.614	436.963	3460.01	518.959	977.533	1174.33	6810.71	1605.52	2.08477	3.49e-05	0.000780699	TMCC2	1	205228176	205285632	+	5592	protein_coding	transmembrane and coiled-coil domain family 2 [Source:HGNC Symbol;Acc:HGNC:24239]	-
ENSG00000180739	229.597	642.325	379.306	1106.75	172.833	2843.83	9025.01	52.9828	371.335	478.138	171.514	18.7364	169.268	58.7712	307.227	429.557	118.077	238.522	509.74	194.708	1530.21	221.612	2.78788	3.5e-05	0.000780741	S1PR5	19	10512742	10517931	-	2806	protein_coding	sphingosine-1-phosphate receptor 5 [Source:HGNC Symbol;Acc:HGNC:14299]	-
ENSG00000233718	11.1455	6.4509	0	0	0	0	13.6124	0	11.8741	2.80159	31.9488	5.46478	21.7242	82.4323	4.75584	121.673	38.1663	3.99199	14.59	173.412	4.58844	49.8158	-3.42859	3.54e-05	0.000787951	MYCNOS	2	15921037	15942249	-	2413	antisense	MYCN opposite strand [Source:HGNC Symbol;Acc:HGNC:16911]	-
ENSG00000169504	3442.83	2181.32	1280.32	3031.65	1522.12	735.147	1511.95	3933.97	1427.05	1871.46	1325.03	749.456	477.027	893.017	1141.4	722.629	395.975	682.631	1032.25	1320.36	2093.78	873.978	1.26017	3.58e-05	0.000796077	CLIC4	1	24745357	24844324	+	4495	protein_coding	chloride intracellular channel 4 [Source:HGNC Symbol;Acc:HGNC:13518]	-
ENSG00000275720	7.80183	9.21557	0	0	0	2.10342	5.83388	8.83046	0	0	28.5857	14.0523	8.14657	16.7918	12.3652	23.2765	48.9006	26.946	15.5019	12.1692	3.37852	20.6736	-2.6184	3.58e-05	0.000796537	AC243830.2	17	36634069	36634698	+	630	lincRNA	novel transcript	-
ENSG00000164512	50.1546	177.86	1237.74	244.621	356.393	174.584	173.072	67.7002	234.243	21.4788	13.4521	17.9557	87.8019	3.81631	37.0955	52.9011	20.2758	164.67	22.7969	1.52115	273.784	42.2286	2.69807	3.61e-05	0.000800732	ANKRD55	5	56099678	56233359	-	2979	protein_coding	ankyrin repeat domain 55 [Source:HGNC Symbol;Acc:HGNC:25681]	-
ENSG00000145217	50.1546	186.154	21.2944	60.4681	102.508	172.481	140.985	89.7764	74.4829	80.3122	118.547	334.913	300.518	307.595	234.938	153.413	281.476	217.564	318.245	184.82	97.8617	245.203	-1.32313	3.63e-05	0.000804816	SLC26A1	4	979073	993440	-	4293	protein_coding	solute carrier family 26 member 1 [Source:HGNC Symbol;Acc:HGNC:10993]	-
ENSG00000185650	2362.84	6630.6	35489.7	9974.49	10511.8	9857.7	7964.22	4975.97	2951.25	2242.2	1769.79	2622.31	2205.91	1652.46	6924.5	2423.93	1633.99	3734.51	1762.66	1216.92	9296.08	2594.7	1.84105	3.63e-05	0.000804848	ZFP36L1	14	68787660	68796253	-	5160	protein_coding	ZFP36 ring finger protein like 1 [Source:HGNC Symbol;Acc:HGNC:1107]	Others
ENSG00000245479	0	0	2.6618	5.4971	0	0	0	0	8.6357	0	10.9298	17.9557	8.14657	45.7957	12.3652	11.6382	15.5051	14.97	1.82376	18.2539	1.67946	15.7384	-3.21704	3.65e-05	0.000808097	LINC01585	15	90660234	90664967	+	1295	sense_overlapping	long intergenic non-protein coding RNA 1585 [Source:HGNC Symbol;Acc:HGNC:51432]	-
ENSG00000197860	143.776	647.854	2074.87	535.967	1816.53	530.063	351.005	142.759	613.134	367.942	152.177	233.424	427.242	104.567	294.862	136.485	102.572	144.71	285.418	167.327	722.39	204.878	1.81764	3.67e-05	0.000811152	SGTB	5	65665928	65723035	-	5748	protein_coding	small glutamine rich tetratricopeptide repeat containing beta [Source:HGNC Symbol;Acc:HGNC:23567]	-
ENSG00000262879	93.6219	165.88	61.2213	92.5345	69.1331	128.309	174.044	94.1916	114.423	170.897	180.763	212.346	351.208	300.725	166.454	204.198	262.393	145.708	190.582	453.304	116.426	246.768	-1.08144	3.71e-05	0.000819444	AC068152.1	17	46984045	47100323	-	3348	processed_transcript	novel transcript	-
ENSG00000069667	341.051	1649.59	616.206	1409.09	609.086	1684.84	1953.38	548.961	569.956	786.312	129.477	83.5331	359.354	368.656	598.285	117.44	17.8905	183.632	378.429	494.375	1016.85	273.107	1.89634	3.74e-05	0.000826729	RORA	15	60488284	61229319	-	17040	protein_coding	RAR related orphan receptor A [Source:HGNC Symbol;Acc:HGNC:10258]	THR-like
ENSG00000139641	2320.49	2680.81	1944.44	2594.63	2864.26	4107.99	5060.89	1817.6	2609.06	2720.34	7319.63	4367.92	2883.88	5050.5	4363.96	7102.5	11218.5	4891.19	4938.73	6107.44	2872.05	5824.43	-1.01989	3.77e-05	0.000831653	ESYT1	12	56118250	56144671	+	5493	protein_coding	extended synaptotagmin 1 [Source:HGNC Symbol;Acc:HGNC:29534]	-
ENSG00000182841	279.751	278.31	150.392	202.476	71.517	352.324	301.417	357.634	152.204	256.812	409.449	412.201	574.786	889.2	465.121	397.816	712.04	483.031	282.682	671.59	240.284	529.792	-1.14067	3.79e-05	0.000835936	RRP7BP	22	42555223	42582038	-	5092	transcribed_unprocessed_pseudogene	ribosomal RNA processing 7 homolog B, pseudogene [Source:HGNC Symbol;Acc:HGNC:30454]	-
ENSG00000042062	9974.08	3686.23	2016.31	5579.56	1029.84	1683.79	2666.08	9689.96	4118.15	4017.48	1713.46	43.7183	911.51	3008.02	212.11	606.247	1123.52	823.349	833.456	1297.55	4446.15	1057.29	2.07209	3.82e-05	0.000840263	RIPOR3	20	50586108	50691528	-	6009	protein_coding	RIPOR family member 3 [Source:HGNC Symbol;Acc:HGNC:16168]	-
ENSG00000066735	2275.9	857.048	546.999	2190.59	976.207	478.529	480.323	5935.54	1482.1	1550.21	73.9866	17.175	257.975	962.473	188.331	25.3925	313.679	786.423	330.1	44.8741	1677.35	300.041	2.48285	3.82e-05	0.000841283	KIF26A	14	104138723	104180894	+	6756	protein_coding	kinesin family member 26A [Source:HGNC Symbol;Acc:HGNC:20226]	-
ENSG00000278416	7.80183	11.9802	5.32359	6.41328	10.7275	5.25856	25.2801	1.47174	9.71516	13.0741	37.8341	14.833	18.1035	35.8733	31.3885	39.1468	97.8011	7.98399	20.9732	47.9164	9.70462	35.1854	-1.8368	3.84e-05	0.000844469	PMS2P2	7	75344015	75359550	-	1128	unprocessed_pseudogene	PMS1 homolog 2, mismatch repair system component pseudogene 2 [Source:HGNC Symbol;Acc:HGNC:9127]	-
ENSG00000168890	83.591	146.527	146.399	113.607	190.712	286.066	365.59	222.233	174.873	111.13	299.309	458.261	310.475	254.166	291.057	454.95	964.892	500.995	589.073	273.808	184.073	439.699	-1.25569	3.86e-05	0.000846433	TMEM150A	2	85598548	85603196	-	3094	protein_coding	transmembrane protein 150A [Source:HGNC Symbol;Acc:HGNC:24677]	-
ENSG00000170464	79.1328	84.7832	95.8247	70.5461	79.8606	97.8092	173.072	79.4742	34.5428	86.8492	218.597	290.414	155.69	238.138	182.624	242.287	212.3	90.8178	78.4215	242.624	88.1895	195.191	-1.14591	3.87e-05	0.000849731	DNAJC18	5	139408588	139444491	-	6499	protein_coding	DnaJ heat shock protein family (Hsp40) member C18 [Source:HGNC Symbol;Acc:HGNC:28429]	-
ENSG00000256581	0	26.7251	67.8758	19.2398	97.7399	12.6205	2.91694	19.1327	30.2249	7.4709	0	0	0	0	7.60934	5.29011	0	5.98799	0	0	28.3947	1.88874	3.93464	3.89e-05	0.000852771	NLRP9P1	12	129013336	129016663	+	2655	unprocessed_pseudogene	NLR family pyrin domain containing 9 pseudogene 1 [Source:HGNC Symbol;Acc:HGNC:29888]	-
ENSG00000185070	13.3746	9.21557	15.9708	136.511	5.95975	0	0	35.3219	33.4633	17.7434	3.36303	0	0	6.1061	3.80467	0	0	0	0	0	26.7561	1.32738	4.30631	3.93e-05	0.00086017	FLRT2	14	85530144	85654426	+	34899	protein_coding	fibronectin leucine rich transmembrane protein 2 [Source:HGNC Symbol;Acc:HGNC:3761]	-
ENSG00000108262	786.87	1234.89	685.413	928.094	1288.5	1664.86	1941.71	715.268	932.655	1052.46	2350.76	1306.08	1682.72	1442.57	2322.75	3469.25	5120.25	2223.54	2301.58	2030.74	1123.07	2425.02	-1.11015	3.93e-05	0.00086017	GIT1	17	29573469	29594054	-	5635	protein_coding	GIT ArfGAP 1 [Source:HGNC Symbol;Acc:HGNC:4272]	-
ENSG00000136383	27.8637	72.803	122.443	143.841	87.0123	23.1377	186.684	33.8501	55.0526	62.5688	28.5857	32.008	13.5776	36.6366	18.0722	40.2048	13.1197	29.94	10.9425	43.3529	81.5256	26.644	1.61143	3.95e-05	0.000862187	ALPK3	15	84816680	84873482	+	10940	protein_coding	alpha kinase 3 [Source:HGNC Symbol;Acc:HGNC:17574]	-
ENSG00000226816	21.1764	4.60778	15.9708	11.9104	10.7275	2.10342	0	0	29.1455	13.0741	1.68151	1.56137	0.905174	0	0	2.11604	0	0	2.73563	0	10.8716	0.899973	3.59317	4e-05	0.000874083	AC005082.1	7	23205787	23208045	+	2259	lincRNA	novel transcript	-
ENSG00000253686	4.45819	1.84311	2.6618	32.0664	2.3839	0	12.6401	0	4.31785	5.60318	0	0	0	0	0	0	0	1.996	0	0	6.59745	0.1996	4.73958	4.04e-05	0.00088069	LINC01484	5	173707614	173746211	-	2815	lincRNA	long intergenic non-protein coding RNA 1484 [Source:HGNC Symbol;Acc:HGNC:51136]	-
ENSG00000102837	634.177	865.342	9092.7	279.436	1284.92	2564.07	680.619	91.2481	72068.1	3864.32	339.666	0	5.43104	1.52652	0	898.261	27.432	53.8919	62.0077	189.384	9142.5	157.76	4.13296	4.06e-05	0.000884317	OLFM4	13	53028759	53052057	+	2897	protein_coding	olfactomedin 4 [Source:HGNC Symbol;Acc:HGNC:17190]	-
ENSG00000185420	342.166	160.351	223.591	119.104	81.0526	193.515	465.738	214.875	234.243	225.995	563.307	388	550.346	808.294	229.231	1183.93	1230.86	229.54	306.391	747.648	226.063	623.755	-1.46389	4.06e-05	0.000884317	SMYD3	1	245749342	246507312	-	5866	protein_coding	SET and MYND domain containing 3 [Source:HGNC Symbol;Acc:HGNC:15513]	-
[truncated: 2,700 more rows]
