# Supplementary material for: Discovery and validation of a robust 11-gene prognostic signature via integrative multi-omics profiling in VD-CAG-treated non-M3 AML
Source: Front Oncol. 2026 May 19;16:1801526. doi: 10.3389/fonc.2026.1801526 (PMC13225962; doi:10.3389/fonc.2026.1801526)
Supplement: Supplementary Table 2 — Details of five module genes for signature model construction. [file DataSheet2.xlsx]

## Sheet: firebrick2
Supplementary Table 2. Details of five module genes for signature model construction
Gene	Gene name	Module	MM_R	MM_pvalue	GS_R	GS_pvalue
ENSG00000089820	ARHGAP4	firebrick2	0.805174	1.84817e-05	0.675587	0.00107875
ENSG00000104852	SNRNP70	firebrick2	0.834566	4.75555e-06	0.766755	8.02298e-05
ENSG00000068831	RASGRP2	firebrick2	0.818417	1.03288e-05	0.582007	0.00709813
ENSG00000099622	CIRBP	firebrick2	0.870194	6.14564e-07	0.683322	0.000896435
ENSG00000164880	INTS1	firebrick2	0.887287	1.84e-07	0.815157	1.19698e-05
ENSG00000182087	TMEM259	firebrick2	0.877647	3.71308e-07	0.674498	0.00110676
ENSG00000146830	GIGYF1	firebrick2	0.825395	7.45864e-06	0.627884	0.00303517
ENSG00000010322	NISCH	firebrick2	0.814679	1.22286e-05	0.756474	0.000113531
ENSG00000140983	RHOT2	firebrick2	0.845949	2.61591e-06	0.503108	0.0237478
ENSG00000128159	TUBGCP6	firebrick2	0.846767	2.50126e-06	0.671532	0.00118618
ENSG00000125755	SYMPK	firebrick2	0.856338	1.45219e-06	0.818073	1.04922e-05
ENSG00000068028	RASSF1	firebrick2	0.803761	1.96146e-05	0.662663	0.0014529
ENSG00000105726	ATP13A1	firebrick2	0.895103	9.9245e-08	0.687707	0.000805171
ENSG00000127054	INTS11	firebrick2	0.937328	1.12696e-09	0.784428	4.23462e-05
ENSG00000126456	IRF3	firebrick2	0.898021	7.78413e-08	0.570899	0.00856419
ENSG00000008710	PKD1	firebrick2	0.910084	2.6229e-08	0.775798	5.82643e-05
ENSG00000100239	PPP6R2	firebrick2	0.831964	5.41793e-06	0.715158	0.000393702
ENSG00000154832	CXXC1	firebrick2	0.859334	1.2151e-06	0.691264	0.000737022
ENSG00000140521	POLG	firebrick2	0.852573	1.80667e-06	0.621629	0.00343395
ENSG00000104529	EEF1D	firebrick2	0.820578	9.35192e-06	0.721811	0.000327002
ENSG00000182872	RBM10	firebrick2	0.844571	2.81923e-06	0.647339	0.00203232
ENSG00000158604	TMED4	firebrick2	0.816552	1.12419e-05	0.672407	0.00116229
ENSG00000101199	ARFGAP1	firebrick2	0.814873	1.2123e-05	0.620959	0.00347913
ENSG00000177728	TMEM94	firebrick2	0.858722	1.26062e-06	0.807419	1.67978e-05
ENSG00000180900	SCRIB	firebrick2	0.887183	1.85466e-07	0.76469	8.61425e-05
ENSG00000132153	DHX30	firebrick2	0.804687	1.8866e-05	0.614685	0.00392663
ENSG00000076924	XAB2	firebrick2	0.818763	1.01669e-05	0.612855	0.00406584
ENSG00000178188	SH2B1	firebrick2	0.946103	2.99506e-10	0.764443	8.68739e-05
ENSG00000005206	SPPL2B	firebrick2	0.861114	1.09096e-06	0.671056	0.00119938
ENSG00000142002	DPP9	firebrick2	0.82291	8.38875e-06	0.539125	0.014168
ENSG00000168397	ATG4B	firebrick2	0.87077	5.9174e-07	0.67068	0.00120987
ENSG00000158941	CCAR2	firebrick2	0.856083	1.47408e-06	0.726212	0.000288392
ENSG00000100726	TELO2	firebrick2	0.805188	1.84706e-05	0.80348	1.98476e-05
ENSG00000197530	MIB2	firebrick2	0.807668	1.66196e-05	0.519139	0.0189956
ENSG00000176248	ANAPC2	firebrick2	0.937576	1.08849e-09	0.739007	0.000197421
ENSG00000141258	SGSM2	firebrick2	0.839107	3.76728e-06	0.671744	0.00118035
ENSG00000059122	FLYWCH1	firebrick2	0.869811	6.30135e-07	0.631755	0.00280829
ENSG00000204231	RXRB	firebrick2	0.919812	9.70572e-09	0.7176	0.000367987
ENSG00000104907	TRMT1	firebrick2	0.891033	1.3767e-07	0.821987	8.75921e-06
ENSG00000185504	FAAP100	firebrick2	0.915633	1.50948e-08	0.773249	6.38534e-05
ENSG00000143390	RFX5	firebrick2	0.815626	1.17208e-05	0.812976	1.31901e-05
ENSG00000113716	HMGXB3	firebrick2	0.860057	1.1633e-06	0.834363	4.80443e-06
ENSG00000103168	TAF1C	firebrick2	0.882316	2.66288e-07	0.721983	0.00032542
ENSG00000213983	AP1G2	firebrick2	0.819735	9.7231e-06	0.740337	0.000189561
ENSG00000185324	CDK10	firebrick2	0.926823	4.37219e-09	0.667148	0.00131235
ENSG00000108773	KAT2A	firebrick2	0.86968	6.35566e-07	0.87854	3.48796e-07
ENSG00000176444	CLK2	firebrick2	0.849391	2.16284e-06	0.759279	0.000103442
ENSG00000169660	HEXDC	firebrick2	0.879776	3.19614e-07	0.636041	0.0025737
ENSG00000161618	ALDH16A1	firebrick2	0.860902	1.10512e-06	0.703359	0.000540592
ENSG00000039650	PNKP	firebrick2	0.829216	6.20326e-06	0.509893	0.0216334
ENSG00000099899	TRMT2A	firebrick2	0.851609	1.90869e-06	0.66874	0.00126529
ENSG00000140474	ULK3	firebrick2	0.824615	7.74038e-06	0.540795	0.0138142
ENSG00000106123	EPHB6	firebrick2	0.84428	2.86381e-06	0.600746	0.00509325
ENSG00000104960	PTOV1	firebrick2	0.837887	4.01335e-06	0.627601	0.00305235
ENSG00000090581	GNPTG	firebrick2	0.803441	1.98798e-05	0.710927	0.000441882
ENSG00000204227	RING1	firebrick2	0.838679	3.85213e-06	0.625702	0.00316969
ENSG00000167962	ZNF598	firebrick2	0.896048	9.18106e-08	0.804502	1.90133e-05
ENSG00000179364	PACS2	firebrick2	0.912278	2.11749e-08	0.787077	3.8285e-05
ENSG00000160072	ATAD3B	firebrick2	0.821812	8.83095e-06	0.601728	0.00500266
ENSG00000158863	FAM160B2	firebrick2	0.841802	3.26979e-06	0.617891	0.0036924
ENSG00000104957	CCDC130	firebrick2	0.947526	2.36658e-10	0.632012	0.00279371
ENSG00000204859	ZBTB48	firebrick2	0.889309	1.57533e-07	0.858127	1.30625e-06
ENSG00000178028	DMAP1	firebrick2	0.90473	4.32679e-08	0.783578	4.37259e-05
ENSG00000132635	PCED1A	firebrick2	0.963828	8.8286e-12	0.83912	3.76466e-06
ENSG00000155256	ZFYVE27	firebrick2	0.8512	1.95358e-06	0.654499	0.00174132
ENSG00000167967	E4F1	firebrick2	0.893646	1.1175e-07	0.633297	0.0027219
ENSG00000159753	CARMIL2	firebrick2	0.839581	3.67515e-06	0.54441	0.0130727
ENSG00000116809	ZBTB17	firebrick2	0.839605	3.67058e-06	0.627804	0.00304002
ENSG00000156873	PHKG2	firebrick2	0.810842	1.44866e-05	0.613959	0.00398137
ENSG00000065029	ZNF76	firebrick2	0.922995	6.8208e-09	0.752249	0.000130316
ENSG00000099904	ZDHHC8	firebrick2	0.90296	5.07261e-08	0.875355	4.35014e-07
ENSG00000137221	TJAP1	firebrick2	0.966008	5.08607e-12	0.702226	0.000556863
ENSG00000177595	PIDD1	firebrick2	0.833138	5.10973e-06	0.54086	0.0138006
ENSG00000169592	INO80E	firebrick2	0.806124	1.77519e-05	0.516061	0.0198437
ENSG00000185163	DDX51	firebrick2	0.895792	9.3775e-08	0.802486	2.06887e-05
ENSG00000137411	VARS2	firebrick2	0.858477	1.27921e-06	0.686658	0.000826244
ENSG00000169696	ASPSCR1	firebrick2	0.812148	1.36805e-05	0.71916	0.000352326
ENSG00000142330	CAPN10	firebrick2	0.820109	9.55693e-06	0.533536	0.0154053
ENSG00000107404	DVL1	firebrick2	0.915745	1.49206e-08	0.678507	0.00100656
ENSG00000141994	DUS3L	firebrick2	0.824993	7.60291e-06	0.691387	0.000734755
ENSG00000198276	UCKL1	firebrick2	0.955169	5.90229e-11	0.822523	8.54271e-06
ENSG00000185024	BRF1	firebrick2	0.979849	4.83619e-14	0.787287	3.79774e-05
ENSG00000136444	RSAD1	firebrick2	0.886551	1.94562e-07	0.815293	1.18971e-05
ENSG00000142751	GPN2	firebrick2	0.894419	1.04956e-07	0.772339	6.59584e-05
ENSG00000165689	SDCCAG3	firebrick2	0.846288	2.56781e-06	0.807009	1.70954e-05
ENSG00000198917	SPOUT1	firebrick2	0.906192	3.78516e-08	0.758835	0.000104988
ENSG00000114735	HEMK1	firebrick2	0.909104	2.88127e-08	0.824024	7.96009e-06
ENSG00000167113	COQ4	firebrick2	0.882362	2.65391e-07	0.709851	0.0004549
ENSG00000119688	ABCD4	firebrick2	0.875716	4.24378e-07	0.847696	2.37661e-06
ENSG00000132254	ARFIP2	firebrick2	0.80258	2.06075e-05	0.717394	0.000370101
ENSG00000105705	SUGP1	firebrick2	0.863347	9.5092e-07	0.675589	0.0010787
ENSG00000215041	NEURL4	firebrick2	0.859733	1.18628e-06	0.776927	5.59251e-05
ENSG00000115568	ZNF142	firebrick2	0.823133	8.30155e-06	0.604395	0.00476331
ENSG00000105662	CRTC1	firebrick2	0.808188	1.62527e-05	0.812835	1.32721e-05
ENSG00000177548	RABEP2	firebrick2	0.869993	6.22687e-07	0.71034	0.000448941
ENSG00000197457	STMN3	firebrick2	0.801422	2.16226e-05	0.637458	0.00249982
ENSG00000090565	RAB11FIP3	firebrick2	0.834826	4.69346e-06	0.573526	0.00819691
ENSG00000133316	WDR74	firebrick2	0.889689	1.52957e-07	0.774873	6.0241e-05
ENSG00000122678	POLM	firebrick2	0.842031	3.23022e-06	0.528993	0.0164736
ENSG00000165684	SNAPC4	firebrick2	0.896715	8.68574e-08	0.867423	7.35419e-07
ENSG00000143258	USP21	firebrick2	0.852822	1.78109e-06	0.525634	0.0173013
ENSG00000144504	ANKMY1	firebrick2	0.900746	6.16284e-08	0.870426	6.05293e-07
ENSG00000105771	SMG9	firebrick2	0.881852	2.75391e-07	0.731221	0.000249246
ENSG00000178467	P4HTM	firebrick2	0.905087	4.18867e-08	0.690288	0.000755221
ENSG00000006194	ZNF263	firebrick2	0.88192	2.74052e-07	0.740425	0.000189051
ENSG00000006025	OSBPL7	firebrick2	0.944427	3.92108e-10	0.726661	0.00028468
ENSG00000108591	DRG2	firebrick2	0.900773	6.14886e-08	0.747051	0.00015385
ENSG00000128563	PRKRIP1	firebrick2	0.90781	3.25643e-08	0.843286	3.02101e-06
ENSG00000162384	C1orf123	firebrick2	0.808979	1.57079e-05	0.737128	0.000208995
ENSG00000109065	NAT9	firebrick2	0.92006	9.44771e-09	0.88151	2.82285e-07
ENSG00000143374	TARS2	firebrick2	0.853028	1.76011e-06	0.800522	2.24421e-05
ENSG00000180902	D2HGDH	firebrick2	0.885156	2.16033e-07	0.763208	9.06145e-05
ENSG00000166140	ZFYVE19	firebrick2	0.944241	4.03796e-10	0.753773	0.00012403
ENSG00000037757	MRI1	firebrick2	0.891205	1.3582e-07	0.742873	0.000175316
ENSG00000130714	POMT1	firebrick2	0.920446	9.05726e-09	0.840357	3.5289e-06
ENSG00000148399	DPH7	firebrick2	0.939552	8.20825e-10	0.699709	0.000594515
ENSG00000115211	EIF2B4	firebrick2	0.878997	3.37745e-07	0.852702	1.79337e-06
ENSG00000105298	CACTIN	firebrick2	0.882541	2.61964e-07	0.652834	0.00180564
ENSG00000104866	PPP1R37	firebrick2	0.839176	3.75376e-06	0.523122	0.0179417
ENSG00000146833	TRIM4	firebrick2	0.835905	4.44302e-06	0.791771	3.19108e-05
ENSG00000172613	RAD9A	firebrick2	0.844665	2.80489e-06	0.464458	0.0390999
ENSG00000267100	ILF3-AS1	firebrick2	0.852262	1.83908e-06	0.6861	0.000837647
ENSG00000079974	RABL2B	firebrick2	0.916327	1.40488e-08	0.79711	2.57946e-05
ENSG00000146556	WASH2P	firebrick2	0.829044	6.25534e-06	0.679538	0.000982061
ENSG00000148384	INPP5E	firebrick2	0.944211	4.05695e-10	0.763635	8.9306e-05
ENSG00000108963	DPH1	firebrick2	0.841935	3.24667e-06	0.892948	1.18216e-07
ENSG00000156521	TYSND1	firebrick2	0.809024	1.56773e-05	0.56435	0.00953831
ENSG00000105519	CAPS	firebrick2	0.869371	6.48486e-07	0.543843	0.0131869
ENSG00000143303	RRNAD1	firebrick2	0.921634	7.94543e-09	0.747964	0.000149468
ENSG00000167685	ZNF444	firebrick2	0.81421	1.24869e-05	0.557561	0.0106416
ENSG00000162542	TMCO4	firebrick2	0.909602	2.74729e-08	0.776767	5.62525e-05
ENSG00000106608	URGCP	firebrick2	0.837108	4.17767e-06	0.675326	0.00108541
ENSG00000181027	FKRP	firebrick2	0.898983	7.17334e-08	0.774862	6.02652e-05
ENSG00000196810	CTBP1-AS2	firebrick2	0.81284	1.32696e-05	0.596842	0.0054668
ENSG00000161395	PGAP3	firebrick2	0.834686	4.72672e-06	0.637192	0.00251357
ENSG00000100151	PICK1	firebrick2	0.818095	1.04814e-05	0.798385	2.44944e-05
ENSG00000130299	GTPBP3	firebrick2	0.879365	3.29076e-07	0.723673	0.000310162
ENSG00000213930	GALT	firebrick2	0.837068	4.18626e-06	0.678061	0.00101731
ENSG00000168096	ANKS3	firebrick2	0.892853	1.1912e-07	0.714683	0.000398885
ENSG00000177042	TMEM80	firebrick2	0.813628	1.28141e-05	0.6714	0.00118983
ENSG00000103264	FBXO31	firebrick2	0.808005	1.63814e-05	0.434749	0.0554171
ENSG00000213015	ZNF580	firebrick2	0.80442	1.90793e-05	0.764462	8.68193e-05
ENSG00000127580	WDR24	firebrick2	0.847748	2.36975e-06	0.643616	0.00219903
ENSG00000121289	CEP89	firebrick2	0.918319	1.13942e-08	0.757633	0.000109266
ENSG00000197989	SNHG12	firebrick2	0.806392	1.75512e-05	0.492428	0.0274044
ENSG00000006695	COX10	firebrick2	0.806672	1.73432e-05	0.705156	0.000515602
ENSG00000179943	FIZ1	firebrick2	0.800968	2.20324e-05	0.52585	0.017247
ENSG00000099949	LZTR1	firebrick2	0.856209	1.46327e-06	0.58422	0.00683211
ENSG00000135452	TSPAN31	firebrick2	0.876943	3.89941e-07	0.745325	0.000162429
ENSG00000181513	ACBD4	firebrick2	0.919181	1.039e-08	0.65097	0.00188006
ENSG00000103199	ZNF500	firebrick2	0.929831	3.03058e-09	0.783379	4.40545e-05
ENSG00000181135	ZNF707	firebrick2	0.879106	3.35155e-07	0.690751	0.000746544
ENSG00000167333	TRIM68	firebrick2	0.864534	8.83141e-07	0.784387	4.24112e-05
ENSG00000169951	ZNF764	firebrick2	0.836265	4.36204e-06	0.590541	0.00611721
ENSG00000131591	C1orf159	firebrick2	0.807533	1.67164e-05	0.429651	0.0586725
ENSG00000142252	GEMIN7	firebrick2	0.804072	1.93608e-05	0.672202	0.00116785
ENSG00000182858	ALG12	firebrick2	0.843891	2.92443e-06	0.748462	0.000147127
ENSG00000103227	LMF1	firebrick2	0.892521	1.22327e-07	0.691769	0.000727761
ENSG00000149743	TRPT1	firebrick2	0.830452	5.83835e-06	0.51488	0.0201767
ENSG00000185453	ZSWIM9	firebrick2	0.884391	2.2867e-07	0.73907	0.000197043
ENSG00000100802	C14orf93	firebrick2	0.908215	3.1346e-08	0.849024	2.20769e-06
ENSG00000250571	GLI4	firebrick2	0.854193	1.64581e-06	0.748958	0.000144825
ENSG00000169964	TMEM42	firebrick2	0.858146	1.30471e-06	0.770425	7.05819e-05
ENSG00000020256	ZFP64	firebrick2	0.838272	3.93428e-06	0.793584	2.97067e-05
ENSG00000187609	EXD3	firebrick2	0.853141	1.74878e-06	0.731355	0.000248265
ENSG00000135637	CCDC142	firebrick2	0.820132	9.54677e-06	0.658265	0.00160283
ENSG00000188542	DUSP28	firebrick2	0.839957	3.60366e-06	0.570518	0.00861846
ENSG00000228903	RASA4CP	firebrick2	0.840905	3.42852e-06	0.814589	1.22778e-05
ENSG00000161558	TMEM143	firebrick2	0.89302	1.17535e-07	0.728648	0.000268746
ENSG00000197363	ZNF517	firebrick2	0.938484	9.57232e-10	0.80811	1.63075e-05
ENSG00000160226	C21orf2	firebrick2	0.891701	1.30586e-07	0.731469	0.000247431
ENSG00000162650	ATXN7L2	firebrick2	0.892993	1.17787e-07	0.678872	0.000997826
ENSG00000230487	PSMG3-AS1	firebrick2	0.807208	1.695e-05	0.651836	0.00184517
ENSG00000167525	PROCA1	firebrick2	0.863981	9.14141e-07	0.876966	3.89319e-07
ENSG00000135469	COQ10A	firebrick2	0.901111	5.97015e-08	0.683653	0.000889254
ENSG00000142632	ARHGEF19	firebrick2	0.903327	4.90946e-08	0.718947	0.000354432
ENSG00000100445	SDR39U1	firebrick2	0.905902	3.88768e-08	0.70642	0.000498615
ENSG00000196284	SUPT3H	firebrick2	0.838612	3.8655e-06	0.715086	0.00039449
ENSG00000249471	ZNF324B	firebrick2	0.885953	2.03518e-07	0.790767	3.31912e-05
ENSG00000155666	KDM8	firebrick2	0.812546	1.34429e-05	0.570105	0.00867776
ENSG00000162373	BEND5	firebrick2	0.811006	1.4383e-05	0.767826	7.73049e-05
ENSG00000118894	EEF2KMT	firebrick2	0.802137	2.09912e-05	0.595167	0.0056339
ENSG00000083838	ZNF446	firebrick2	0.894083	1.07862e-07	0.715111	0.000394215
ENSG00000196378	ZNF34	firebrick2	0.866948	7.58095e-07	0.854039	1.6606e-06
ENSG00000100429	HDAC10	firebrick2	0.849008	2.20963e-06	0.624007	0.00327752
ENSG00000185386	MAPK11	firebrick2	0.827132	6.86304e-06	0.697031	0.000636921
ENSG00000115255	REEP6	firebrick2	0.812942	1.32096e-05	0.676855	0.00104688
ENSG00000161328	LRRC56	firebrick2	0.834505	4.77023e-06	0.658044	0.00161068
ENSG00000123154	WDR83	firebrick2	0.921527	8.04041e-09	0.784872	4.16406e-05
ENSG00000163794	UCN	firebrick2	0.860296	1.14658e-06	0.85578	1.50055e-06
ENSG00000132801	ZSWIM3	firebrick2	0.850101	2.07854e-06	0.577173	0.00770847
ENSG00000234171	RNASEH1-AS1	firebrick2	0.861948	1.03666e-06	0.615902	0.00383634
ENSG00000176472	ZNF575	firebrick2	0.815383	1.18492e-05	0.450201	0.0463867
ENSG00000152475	ZNF837	firebrick2	0.864243	8.99369e-07	0.718453	0.000359357
ENSG00000262468	LINC01569	firebrick2	0.857091	1.38911e-06	0.824776	7.68166e-06
ENSG00000235919	ASH1L-AS1	firebrick2	0.840684	3.46862e-06	0.71628	0.000381708
ENSG00000102302	FGD1	firebrick2	0.86236	1.01073e-06	0.6031	0.00487833
ENSG00000214756	CSKMT	firebrick2	0.895792	9.37777e-08	0.635687	0.00259246
ENSG00000183208	GDPGP1	firebrick2	0.916441	1.38835e-08	0.733137	0.000235526
ENSG00000173567	ADGRF3	firebrick2	0.835799	4.46714e-06	0.831782	5.46697e-06
ENSG00000186010	NDUFA13	firebrick2	0.802689	2.0514e-05	0.690001	0.000760632
ENSG00000230513	THAP7-AS1	firebrick2	0.860968	1.10068e-06	0.547234	0.0125162
ENSG00000172250	SERHL	firebrick2	0.81135	1.41687e-05	0.831225	5.61987e-06
ENSG00000248503	AL356235.1	firebrick2	-0.808741	1.58704e-05	-0.747478	0.000151787
ENSG00000264290	AC104564.3	firebrick2	0.816033	1.1508e-05	0.719755	0.000346501
ENSG00000267980	AC007292.1	firebrick2	0.80159	2.14733e-05	0.766979	7.96102e-05
ENSG00000236782	AL391650.1	firebrick2	0.857888	1.32495e-06	0.656101	0.00168122
ENSG00000284740	AL645728.2	firebrick2	0.841158	3.38315e-06	0.744288	0.000167778

## Sheet: pink3
Supplementary Table 2. Details of five module genes for signature model construction
Gene	Gene name	Module	MM_R	MM_pvalue	GS_R	GS_pvalue
ENSG00000156508	EEF1A1	pink3	0.84773	2.37211e-06	0.679076	0.000992976
ENSG00000167658	EEF2	pink3	0.858601	1.26978e-06	0.769506	7.28986e-05
ENSG00000100316	RPL3	pink3	0.829361	6.15935e-06	0.638224	0.00246063
ENSG00000174444	RPL4	pink3	0.823298	8.23736e-06	0.582444	0.00704495
ENSG00000137154	RPS6	pink3	0.863499	9.42025e-07	0.642249	0.00226307
ENSG00000187514	PTMA	pink3	0.825733	7.33951e-06	0.626789	0.0031021
ENSG00000089009	RPL6	pink3	0.836806	4.243e-06	0.600684	0.00509895
ENSG00000122406	RPL5	pink3	0.901271	5.88727e-08	0.659968	0.00154329
ENSG00000198755	RPL10A	pink3	0.836044	4.41156e-06	0.657916	0.00161528
ENSG00000138326	RPS24	pink3	0.828025	6.57314e-06	0.610241	0.00427165
ENSG00000071082	RPL31	pink3	0.854376	1.62848e-06	0.62528	0.00319623
ENSG00000145425	RPS3A	pink3	0.818222	1.0421e-05	0.517238	0.0195158
ENSG00000113648	H2AFY	pink3	0.898208	7.66193e-08	0.612899	0.00406239
ENSG00000197471	SPN	pink3	0.877885	3.65195e-07	0.566648	0.00918673
ENSG00000114942	EEF1B2	pink3	0.833772	4.94983e-06	0.58888	0.00629875
ENSG00000198918	RPL39	pink3	0.802684	2.05183e-05	0.62169	0.00342989
ENSG00000171863	RPS7	pink3	0.813124	1.31039e-05	0.594268	0.00572522
ENSG00000130726	TRIM28	pink3	0.849203	2.18571e-06	0.657786	0.00161991
ENSG00000147140	NONO	pink3	0.942338	5.42357e-10	0.723258	0.000313857
ENSG00000089280	FUS	pink3	0.812288	1.35964e-05	0.707042	0.000490444
ENSG00000103335	PIEZO1	pink3	0.819708	9.73532e-06	0.795551	2.74657e-05
ENSG00000196205	EEF1A1P5	pink3	0.827137	6.86127e-06	0.679058	0.000993408
ENSG00000266074	BAHCC1	pink3	0.91315	1.94171e-08	0.724091	0.000306487
ENSG00000125354	SEPT6	pink3	0.878655	3.45991e-07	0.603389	0.00485249
ENSG00000172053	QARS	pink3	0.900593	6.24527e-08	0.720373	0.000340545
ENSG00000186468	RPS23	pink3	0.906959	3.52577e-08	0.678897	0.000997246
ENSG00000100353	EIF3D	pink3	0.914245	1.73921e-08	0.762294	9.34687e-05
ENSG00000196684	HSH2D	pink3	0.844639	2.80875e-06	0.74777	0.00015039
ENSG00000100823	APEX1	pink3	0.837452	4.10449e-06	0.608141	0.00444317
ENSG00000100129	EIF3L	pink3	0.85165	1.9043e-06	0.663915	0.00141245
ENSG00000126561	STAT5A	pink3	0.827307	6.80533e-06	0.612561	0.00408852
ENSG00000004399	PLXND1	pink3	0.86531	8.41093e-07	0.616424	0.00379807
ENSG00000088888	MAVS	pink3	0.800066	2.28666e-05	0.663548	0.00142423
ENSG00000178035	IMPDH2	pink3	0.871164	5.76557e-07	0.617996	0.00368489
ENSG00000090621	PABPC4	pink3	0.920123	9.38288e-09	0.656503	0.00166642
ENSG00000156471	PTDSS1	pink3	0.862406	1.0079e-06	0.655661	0.00169756
ENSG00000089053	ANAPC5	pink3	0.87101	5.8244e-07	0.644864	0.00214194
ENSG00000117632	STMN1	pink3	0.803408	1.99069e-05	0.418603	0.0662219
ENSG00000121774	KHDRBS1	pink3	0.921432	8.1254e-09	0.694799	0.000674202
ENSG00000234741	GAS5	pink3	0.92084	8.67484e-09	0.642955	0.0022298
ENSG00000139641	ESYT1	pink3	0.897678	8.01303e-08	0.760805	9.82851e-05
ENSG00000124422	USP22	pink3	0.884827	2.21399e-07	0.751391	0.000133974
ENSG00000108175	ZMIZ1	pink3	0.809024	1.5677e-05	0.584662	0.00678004
ENSG00000116251	RPL22	pink3	0.895665	9.47633e-08	0.705989	0.000504353
ENSG00000143799	PARP1	pink3	0.887425	1.8208e-07	0.546636	0.0126324
ENSG00000186716	BCR	pink3	0.816778	1.11276e-05	0.476179	0.0338024
ENSG00000064115	TM7SF3	pink3	0.898628	7.39396e-08	0.640892	0.00232815
ENSG00000149182	ARFGAP2	pink3	0.90535	4.08939e-08	0.83356	5.00263e-06
ENSG00000112787	FBRSL1	pink3	0.918669	1.09767e-08	0.790812	3.31328e-05
ENSG00000178252	WDR6	pink3	0.939867	7.84001e-10	0.793743	2.95195e-05
ENSG00000174059	CD34	pink3	0.836665	4.27367e-06	0.600246	0.00513986
ENSG00000140943	MBTPS1	pink3	0.857759	1.33518e-06	0.839554	3.68041e-06
ENSG00000148337	CIZ1	pink3	0.883916	2.36856e-07	0.730426	0.000255138
ENSG00000004468	CD38	pink3	0.890314	1.45671e-07	0.643619	0.0021989
ENSG00000110917	MLEC	pink3	0.811926	1.38145e-05	0.490045	0.0282778
ENSG00000245848	CEBPA	pink3	0.860808	1.11145e-06	0.631008	0.00285095
ENSG00000106665	CLIP2	pink3	0.884776	2.22242e-07	0.611015	0.00420981
ENSG00000136213	CHST12	pink3	0.880923	2.94483e-07	0.557207	0.0107018
ENSG00000100403	ZC3H7B	pink3	0.869058	6.61817e-07	0.770951	6.92839e-05
ENSG00000124570	SERPINB6	pink3	0.888421	1.68717e-07	0.726526	0.000285797
ENSG00000148308	GTF3C5	pink3	0.826792	6.97601e-06	0.626955	0.00309184
ENSG00000124535	WRNIP1	pink3	0.816299	1.13711e-05	0.656428	0.00166917
ENSG00000084774	CAD	pink3	0.881156	2.89578e-07	0.731874	0.000244496
ENSG00000137970	RPL7P9	pink3	0.806513	1.74608e-05	0.595936	0.00555668
ENSG00000181090	EHMT1	pink3	0.931074	2.59217e-09	0.780375	4.92774e-05
ENSG00000179348	GATA2	pink3	0.802614	2.05784e-05	0.49271	0.0273024
ENSG00000106144	CASP2	pink3	0.897368	8.22457e-08	0.686919	0.000820953
ENSG00000110455	ACCS	pink3	0.857095	1.38874e-06	0.674558	0.0011052
ENSG00000173801	JUP	pink3	0.835358	4.56851e-06	0.606337	0.00459506
ENSG00000180357	ZNF609	pink3	0.828376	6.46218e-06	0.711434	0.000435851
ENSG00000119772	DNMT3A	pink3	0.903567	4.80503e-08	0.688767	0.000784334
ENSG00000101194	SLC17A9	pink3	0.954036	7.35791e-11	0.777681	5.44086e-05
ENSG00000075240	GRAMD4	pink3	0.90825	3.12411e-08	0.619204	0.00359981
ENSG00000276293	PIP4K2B	pink3	0.913225	1.92712e-08	0.795574	2.74403e-05
ENSG00000259956	RBM15B	pink3	0.858177	1.30237e-06	0.757355	0.000110275
ENSG00000253719	ATXN7L3B	pink3	0.929174	3.28747e-09	0.659333	0.00156528
ENSG00000182979	MTA1	pink3	0.884203	2.31881e-07	0.880472	3.04138e-07
ENSG00000004487	KDM1A	pink3	0.849881	2.10439e-06	0.519722	0.0188382
ENSG00000215193	PEX26	pink3	0.868551	6.83914e-07	0.717256	0.000371521
ENSG00000128928	IVD	pink3	0.952655	9.55552e-11	0.751422	0.000133839
ENSG00000159202	UBE2Z	pink3	0.805091	1.85469e-05	0.679618	0.000980193
ENSG00000132463	GRSF1	pink3	0.841979	3.23922e-06	0.573555	0.00819298
ENSG00000132382	MYBBP1A	pink3	0.817244	1.08951e-05	0.804288	1.91852e-05
ENSG00000143653	SCCPDH	pink3	0.865208	8.46527e-07	0.619707	0.00356487
ENSG00000059573	ALDH18A1	pink3	0.828768	6.33995e-06	0.463462	0.0395782
ENSG00000135966	TGFBRAP1	pink3	0.865394	8.36673e-07	0.597286	0.00542317
ENSG00000097007	ABL1	pink3	0.93553	1.44405e-09	0.658026	0.00161133
ENSG00000135372	NAT10	pink3	0.878152	3.58432e-07	0.587861	0.00641242
ENSG00000074201	CLNS1A	pink3	0.833981	4.89795e-06	0.586956	0.0065147
ENSG00000204371	EHMT2	pink3	0.894381	1.05282e-07	0.797369	2.55261e-05
ENSG00000182378	PLCXD1	pink3	0.836517	4.30633e-06	0.749698	0.000141445
ENSG00000134986	NREP	pink3	0.930696	2.71897e-09	0.701952	0.000560871
ENSG00000143222	UFC1	pink3	0.829731	6.04892e-06	0.718018	0.000363735
ENSG00000068745	IP6K2	pink3	0.809295	1.54943e-05	0.679352	0.00098644
ENSG00000155229	MMS19	pink3	0.908481	3.05672e-08	0.759007	0.000104386
ENSG00000171604	CXXC5	pink3	0.82074	9.28222e-06	0.61369	0.00400182
ENSG00000265241	RBM8A	pink3	0.927384	4.08845e-09	0.596414	0.00550912
ENSG00000174004	NRROS	pink3	0.84621	2.57889e-06	0.590935	0.00607469
ENSG00000146281	PM20D2	pink3	0.843183	3.0378e-06	0.523241	0.0179109
ENSG00000156983	BRPF1	pink3	0.873497	4.9347e-07	0.73831	0.000201652
ENSG00000170142	UBE2E1	pink3	0.933235	1.96168e-09	0.708814	0.00046776
ENSG00000084652	TXLNA	pink3	0.861153	1.08833e-06	0.75191	0.000131752
ENSG00000071994	PDCD2	pink3	0.812993	1.31797e-05	0.651509	0.00185827
ENSG00000149657	LSM14B	pink3	0.84763	2.38525e-06	0.663992	0.00141
ENSG00000162591	MEGF6	pink3	0.852616	1.80217e-06	0.815374	1.18537e-05
ENSG00000102226	USP11	pink3	0.951271	1.2322e-10	0.725749	0.000292262
ENSG00000129993	CBFA2T3	pink3	0.891801	1.29561e-07	0.650433	0.00190195
ENSG00000100426	ZBED4	pink3	0.862985	9.72523e-07	0.648313	0.00199048
ENSG00000158435	CNOT11	pink3	0.8341	4.86868e-06	0.623329	0.00332151
ENSG00000143486	EIF2D	pink3	0.940416	7.23396e-10	0.657896	0.00161597
ENSG00000141456	PELP1	pink3	0.869817	6.29913e-07	0.717948	0.000364449
ENSG00000178921	PFAS	pink3	0.838181	3.95283e-06	0.596275	0.00552289
ENSG00000055483	USP36	pink3	0.820004	9.6034e-06	0.726358	0.000287187
ENSG00000165271	NOL6	pink3	0.841054	3.40172e-06	0.710941	0.000441709
ENSG00000147130	ZMYM3	pink3	0.949269	1.75713e-10	0.701855	0.000562284
ENSG00000050426	LETMD1	pink3	0.962832	1.12331e-11	0.800495	2.24671e-05
ENSG00000100105	PATZ1	pink3	0.907118	3.47402e-08	0.800928	2.2069e-05
ENSG00000136811	ODF2	pink3	0.810829	1.44948e-05	0.736486	0.00021308
ENSG00000118971	CCND2	pink3	0.807728	1.65767e-05	0.429191	0.0589727
ENSG00000176715	ACSF3	pink3	0.903636	4.77524e-08	0.803805	1.95784e-05
ENSG00000089094	KDM2B	pink3	0.81141	1.4131e-05	0.838953	3.79749e-06
ENSG00000127463	EMC1	pink3	0.854766	1.59202e-06	0.66569	0.00135673
ENSG00000132792	CTNNBL1	pink3	0.838039	3.98187e-06	0.597501	0.0054022
ENSG00000249915	PDCD6	pink3	0.915995	1.45411e-08	0.797036	2.58722e-05
ENSG00000197894	ADH5	pink3	0.847615	2.38729e-06	0.469459	0.036766
ENSG00000144354	CDCA7	pink3	0.821963	8.76916e-06	0.433082	0.0564662
ENSG00000103489	XYLT1	pink3	0.860606	1.12523e-06	0.697439	0.000630304
ENSG00000092094	OSGEP	pink3	0.942941	4.94496e-10	0.790225	3.39002e-05
ENSG00000108557	RAI1	pink3	0.915905	1.46763e-08	0.703321	0.000541131
ENSG00000133895	MEN1	pink3	0.843776	2.94268e-06	0.780247	4.95129e-05
ENSG00000148840	PPRC1	pink3	0.822563	8.52663e-06	0.584154	0.0068399
ENSG00000113048	MRPS27	pink3	0.879683	3.21749e-07	0.584265	0.00682683
ENSG00000151348	EXT2	pink3	0.887783	1.77175e-07	0.803258	2.00327e-05
ENSG00000151692	RNF144A	pink3	0.822029	8.74211e-06	0.42622	0.0609431
ENSG00000162714	ZNF496	pink3	0.943631	4.44322e-10	0.712873	0.000419136
ENSG00000214753	HNRNPUL2	pink3	0.862758	9.86265e-07	0.642504	0.00225101
ENSG00000198517	MAFK	pink3	0.848546	2.26725e-06	0.737773	0.000204959
ENSG00000115652	UXS1	pink3	0.90463	4.366e-08	0.669805	0.0012346
ENSG00000160190	SLC37A1	pink3	0.909823	2.68979e-08	0.675059	0.00109227
ENSG00000103353	UBFD1	pink3	0.940903	6.73086e-10	0.638079	0.00246801
ENSG00000180011	ZADH2	pink3	0.837943	4.00179e-06	0.777897	5.39813e-05
ENSG00000115204	MPV17	pink3	0.863612	9.35405e-07	0.888628	1.66047e-07
ENSG00000140688	C16orf58	pink3	0.919488	1.00522e-08	0.767143	7.9159e-05
ENSG00000148296	SURF6	pink3	0.813002	1.31749e-05	0.64549	0.00211374
ENSG00000160803	UBQLN4	pink3	0.93756	1.09096e-09	0.766135	8.19671e-05
ENSG00000175970	UNC119B	pink3	0.921737	7.85508e-09	0.606039	0.00462055
ENSG00000139651	ZNF740	pink3	0.875399	4.33713e-07	0.790953	3.29499e-05
ENSG00000167699	GLOD4	pink3	0.863977	9.14378e-07	0.504773	0.0232145
ENSG00000143093	STRIP1	pink3	0.805406	1.83016e-05	0.649211	0.00195256
ENSG00000177732	SOX12	pink3	0.919184	1.03873e-08	0.610644	0.00423934
ENSG00000087269	NOP14	pink3	0.864546	8.82437e-07	0.581503	0.00715986
ENSG00000103544	VPS35L	pink3	0.845948	2.61607e-06	0.707772	0.000480982
ENSG00000115207	GTF3C2	pink3	0.926234	4.68915e-09	0.670098	0.0012263
ENSG00000141627	DYM	pink3	0.818831	1.0135e-05	0.644698	0.00214946
ENSG00000132478	UNK	pink3	0.834407	4.79394e-06	0.772972	6.44884e-05
ENSG00000137073	UBAP2	pink3	0.80615	1.77324e-05	0.503534	0.0236105
ENSG00000136261	BZW2	pink3	0.930041	2.95197e-09	0.675526	0.0010803
ENSG00000103018	CYB5B	pink3	0.84143	3.33477e-06	0.643486	0.00220507
ENSG00000141564	RPTOR	pink3	0.810012	1.50199e-05	0.62375	0.00329416
ENSG00000035141	FAM136A	pink3	0.908444	3.06742e-08	0.720976	0.000334809
ENSG00000084092	NOA1	pink3	0.893457	1.13468e-07	0.760137	0.000100517
ENSG00000197283	SYNGAP1	pink3	0.838785	3.83082e-06	0.741639	0.000182128
ENSG00000168495	POLR3D	pink3	0.950642	1.37979e-10	0.769731	7.23258e-05
ENSG00000244716	BX679664.3	pink3	0.801773	2.1311e-05	0.535003	0.0150725
ENSG00000103319	EEF2K	pink3	0.864017	9.12114e-07	0.509911	0.0216278
ENSG00000162639	HENMT1	pink3	0.898913	7.21637e-08	0.540079	0.0139649
ENSG00000160953	MUM1	pink3	0.901673	5.68375e-08	0.760086	0.000100687
ENSG00000141076	UTP4	pink3	0.827362	6.78713e-06	0.542765	0.013406
ENSG00000112996	MRPS30	pink3	0.9435	4.53519e-10	0.658608	0.00159069
ENSG00000144231	POLR2D	pink3	0.856832	1.41051e-06	0.566804	0.00916334
ENSG00000169093	ASMTL	pink3	0.844198	2.8765e-06	0.701599	0.000566057
ENSG00000276231	PIK3R6	pink3	0.866925	7.59244e-07	0.733861	0.000230511
ENSG00000140320	BAHD1	pink3	0.816045	1.15019e-05	0.702439	0.000553782
ENSG00000117899	MESD	pink3	0.824239	7.87976e-06	0.531282	0.0159281
ENSG00000230124	ACBD6	pink3	0.925867	4.89683e-09	0.706185	0.000501741
ENSG00000144524	COPS7B	pink3	0.898932	7.20502e-08	0.725405	0.000295171
ENSG00000118418	HMGN3	pink3	0.959914	2.19444e-11	0.704453	0.000525258
ENSG00000257698	AC084033.3	pink3	0.828451	6.4385e-06	0.609348	0.0043439
ENSG00000213614	HEXA	pink3	0.80652	1.74556e-05	0.841628	3.30007e-06
ENSG00000160049	DFFA	pink3	0.910044	2.63308e-08	0.775402	5.9104e-05
ENSG00000175711	B3GNTL1	pink3	0.866068	8.01779e-07	0.802257	2.08867e-05
ENSG00000105655	ISYNA1	pink3	0.893415	1.13859e-07	0.665645	0.00135813
ENSG00000277072	STAG3L2	pink3	0.918506	1.11699e-08	0.680131	0.000968214
ENSG00000140263	SORD	pink3	0.925878	4.89069e-09	0.668945	0.00125934
ENSG00000010803	SCMH1	pink3	0.872072	5.42895e-07	0.641848	0.00228211
ENSG00000061794	MRPS35	pink3	0.813846	1.2691e-05	0.593717	0.00578188
ENSG00000139197	PEX5	pink3	0.823857	8.02301e-06	0.547086	0.0125448
ENSG00000160094	ZNF362	pink3	0.902415	5.32378e-08	0.732442	0.000240424
ENSG00000177410	ZFAS1	pink3	0.874782	4.52374e-07	0.712027	0.000428895
ENSG00000278845	MRPL45	pink3	0.859726	1.18674e-06	0.571887	0.00842447
ENSG00000136720	HS6ST1	pink3	0.817542	1.0749e-05	0.719135	0.000352568
ENSG00000085998	POMGNT1	pink3	0.841686	3.28983e-06	0.765699	8.32098e-05
ENSG00000141101	NOB1	pink3	0.89475	1.02155e-07	0.714796	0.000397639
ENSG00000204387	C6orf48	pink3	0.817882	1.05841e-05	0.806709	1.73154e-05
ENSG00000140326	CDAN1	pink3	0.840193	3.55941e-06	0.776872	5.60373e-05
ENSG00000144233	AMMECR1L	pink3	0.859262	1.22043e-06	0.676685	0.00105111
ENSG00000007545	CRAMP1	pink3	0.810202	1.48965e-05	0.759244	0.000103565
ENSG00000103932	RPAP1	pink3	0.860691	1.11943e-06	0.85245	1.81944e-06
ENSG00000276600	RAB7B	pink3	0.849075	2.2014e-06	0.6771	0.00104081
ENSG00000179151	EDC3	pink3	0.887378	1.82736e-07	0.703464	0.000539096
ENSG00000196700	ZNF512B	pink3	0.8052	1.84614e-05	0.870682	5.95194e-07
ENSG00000013523	ANGEL1	pink3	0.896112	9.13249e-08	0.716187	0.000382688
ENSG00000150782	IL18	pink3	0.821538	8.94446e-06	0.52776	0.0167738
ENSG00000165526	RPUSD4	pink3	0.804852	1.87346e-05	0.491944	0.02758
ENSG00000090470	PDCD7	pink3	0.856221	1.46221e-06	0.653381	0.00178429
ENSG00000177426	TGIF1	pink3	0.842208	3.19999e-06	0.760839	9.8175e-05
ENSG00000118707	TGIF2	pink3	0.843497	2.98706e-06	0.796869	2.60472e-05
ENSG00000173894	CBX2	pink3	0.88836	1.69512e-07	0.570368	0.00863998
ENSG00000242071	RPL7AP6	pink3	0.815675	1.16948e-05	0.514979	0.0201486
ENSG00000112290	WASF1	pink3	0.800797	2.21889e-05	0.449086	0.0469976
ENSG00000138614	INTS14	pink3	0.855632	1.5136e-06	0.524287	0.0176424
ENSG00000232472	EEF1B2P3	pink3	0.805331	1.83593e-05	0.566901	0.00914865
ENSG00000143179	UCK2	pink3	0.906756	3.59272e-08	0.681189	0.000943884
ENSG00000100360	IFT27	pink3	0.876606	3.99147e-07	0.802906	2.03296e-05
ENSG00000100814	CCNB1IP1	pink3	0.946277	2.91101e-10	0.786419	3.92603e-05
ENSG00000183496	MEX3B	pink3	0.86741	7.36039e-07	0.585586	0.00667212
ENSG00000110721	CHKA	pink3	0.888462	1.68188e-07	0.791665	3.20438e-05
ENSG00000197037	ZSCAN25	pink3	0.869186	6.56336e-07	0.638813	0.00243085
ENSG00000101019	UQCC1	pink3	0.872449	5.29404e-07	0.681714	0.000932028
ENSG00000163597	SNHG16	pink3	0.863036	9.69442e-07	0.578365	0.0075541
ENSG00000107960	STN1	pink3	0.818592	1.02463e-05	0.500133	0.0247251
ENSG00000163933	RFT1	pink3	0.845512	2.67891e-06	0.8326	5.24894e-06
ENSG00000084693	AGBL5	pink3	0.807056	1.70605e-05	0.47362	0.0349082
ENSG00000042088	TDP1	pink3	0.828152	6.53264e-06	0.426669	0.0606424
ENSG00000215012	RTL10	pink3	0.861787	1.04697e-06	0.708243	0.00047497
ENSG00000132275	RRP8	pink3	0.841375	3.34442e-06	0.694538	0.00067869
ENSG00000126705	AHDC1	pink3	0.826569	7.05127e-06	0.647368	0.00203109
ENSG00000186532	SMYD4	pink3	0.892091	1.26602e-07	0.710488	0.000447156
ENSG00000100462	PRMT5	pink3	0.829411	6.14427e-06	0.620156	0.00353396
ENSG00000247903	AC024896.1	pink3	0.911648	2.253e-08	0.650055	0.00191748
ENSG00000158623	COPG2	pink3	0.843786	2.94101e-06	0.589863	0.00619081
ENSG00000119977	TCTN3	pink3	0.895201	9.84544e-08	0.691424	0.000734086
ENSG00000205629	LCMT1	pink3	0.883927	2.36655e-07	0.63576	0.00258857
ENSG00000184988	TMEM106A	pink3	0.836857	4.23192e-06	0.807416	1.68004e-05
ENSG00000102967	DHODH	pink3	0.908748	2.98044e-08	0.71996	0.000344517
ENSG00000215790	SLC35E2	pink3	0.823585	8.12684e-06	0.551606	0.0116925
ENSG00000177398	UMODL1	pink3	0.879508	3.25757e-07	0.544431	0.0130685
ENSG00000168575	SLC20A2	pink3	0.903943	4.64567e-08	0.770121	7.13406e-05
ENSG00000144560	VGLL4	pink3	0.804695	1.88591e-05	0.507499	0.0223615
ENSG00000137054	POLR1E	pink3	0.809817	1.51479e-05	0.473905	0.0347834
ENSG00000151445	VIPAS39	pink3	0.862817	9.82681e-07	0.757381	0.00011018
ENSG00000240849	TMEM189	pink3	0.847341	2.42357e-06	0.805731	1.80511e-05
ENSG00000107362	ABHD17B	pink3	0.80748	1.6754e-05	0.569033	0.00883302
ENSG00000138794	CASP6	pink3	0.920514	8.99002e-09	0.570977	0.00855308
ENSG00000105204	DYRK1B	pink3	0.821042	9.15316e-06	0.559167	0.0103718
ENSG00000205593	DENND6B	pink3	0.863388	9.48524e-07	0.809544	1.53286e-05
ENSG00000165512	ZNF22	pink3	0.86543	8.3475e-07	0.554964	0.01109
ENSG00000139531	SUOX	pink3	0.903349	4.8997e-08	0.686873	0.000821897
ENSG00000137764	MAP2K5	pink3	0.865906	8.10017e-07	0.826093	7.21409e-06
ENSG00000148985	PGAP2	pink3	0.839936	3.60767e-06	0.700931	0.000575978
ENSG00000163626	COX18	pink3	0.819919	9.64101e-06	0.626742	0.00310496
ENSG00000105737	GRIK5	pink3	0.882547	2.61845e-07	0.802893	2.03404e-05
ENSG00000185252	ZNF74	pink3	0.919466	1.00759e-08	0.745885	0.000159601
ENSG00000167123	CERCAM	pink3	0.857717	1.33847e-06	0.624207	0.00326468
ENSG00000117543	DPH5	pink3	0.893633	1.11868e-07	0.614442	0.00394494
ENSG00000159063	ALG8	pink3	0.861444	1.06915e-06	0.567083	0.00912138
ENSG00000112592	TBP	pink3	0.810182	1.49096e-05	0.760318	9.99094e-05
ENSG00000169598	DFFB	pink3	0.87801	3.62002e-07	0.653092	0.00179554
ENSG00000018610	CXorf56	pink3	0.800374	2.25789e-05	0.552203	0.0115835
ENSG00000110871	COQ5	pink3	0.844175	2.88008e-06	0.666695	0.00132603
ENSG00000125247	TMTC4	pink3	0.839709	3.65074e-06	0.742065	0.000179756
ENSG00000180822	PSMG4	pink3	0.887113	1.86451e-07	0.681513	0.000936555
ENSG00000019485	PRDM11	pink3	0.887742	1.77723e-07	0.726071	0.000289565
ENSG00000065600	TMEM206	pink3	0.891539	1.32273e-07	0.790607	3.33985e-05
ENSG00000137171	KLC4	pink3	0.89804	7.77192e-08	0.740913	0.000186242
ENSG00000205583	STAG3L1	pink3	0.889405	1.56362e-07	0.667619	0.00129828
ENSG00000178761	FAM219B	pink3	0.824327	7.84682e-06	0.672045	0.00117212
ENSG00000165506	DNAAF2	pink3	0.834518	4.76712e-06	0.617512	0.00371945
ENSG00000119711	ALDH6A1	pink3	0.845871	2.62701e-06	0.498114	0.0254062
ENSG00000081913	PHLPP1	pink3	0.848006	2.33622e-06	0.584412	0.0068094
ENSG00000060642	PIGV	pink3	0.883504	2.44148e-07	0.571236	0.00851629
ENSG00000106477	CEP41	pink3	0.905475	4.04291e-08	0.564871	0.00945769
ENSG00000174353	STAG3L3	pink3	0.88899	1.61479e-07	0.679408	0.000985121
ENSG00000188070	C11orf95	pink3	0.883455	2.45026e-07	0.751434	0.000133788
ENSG00000155792	DEPTOR	pink3	0.884184	2.32208e-07	0.566439	0.00921833
ENSG00000213380	COG8	pink3	0.889191	1.58979e-07	0.658637	0.00158965
ENSG00000113761	ZNF346	pink3	0.805877	1.79394e-05	0.639821	0.0023806
ENSG00000167257	RNF214	pink3	0.815811	1.16237e-05	0.659712	0.00155215
ENSG00000187535	IFT140	pink3	0.831754	5.47469e-06	0.815709	1.1677e-05
ENSG00000119537	KDSR	pink3	0.822033	8.7404e-06	0.682484	0.000914827
ENSG00000136319	TTC5	pink3	0.904673	4.34933e-08	0.638799	0.00243156
ENSG00000285756	FAM239C	pink3	0.874435	4.63166e-07	0.719204	0.000351891
ENSG00000175575	PAAF1	pink3	0.845317	2.70752e-06	0.56692	0.00914591
ENSG00000168795	ZBTB5	pink3	0.814755	1.21872e-05	0.663227	0.00143458
ENSG00000066056	TIE1	pink3	0.803903	1.9498e-05	0.519923	0.0187842
ENSG00000159164	SV2A	pink3	0.824109	7.9281e-06	0.554667	0.0111423
ENSG00000139131	YARS2	pink3	0.85262	1.80181e-06	0.604368	0.00476566
ENSG00000120333	MRPS14	pink3	0.821546	8.94124e-06	0.501162	0.0243837
ENSG00000160307	S100B	pink3	0.80844	1.60775e-05	0.499598	0.0249041
ENSG00000163106	HPGDS	pink3	0.806056	1.78032e-05	0.457136	0.0427218
ENSG00000187792	ZNF70	pink3	0.892022	1.27298e-07	0.691187	0.000738443
ENSG00000145014	TMEM44	pink3	0.892672	1.20865e-07	0.64384	0.00218868
ENSG00000177383	MAGEF1	pink3	0.943633	4.44227e-10	0.627342	0.00306814
ENSG00000214194	SMIM30	pink3	0.876639	3.98245e-07	0.674871	0.0010971
ENSG00000185420	SMYD3	pink3	0.897362	8.2286e-08	0.685986	0.000840002
ENSG00000115539	PDCL3	pink3	0.879988	3.14837e-07	0.653657	0.00177362
ENSG00000188130	MAPK12	pink3	0.830201	5.91104e-06	0.738682	0.000199383
ENSG00000182749	PAQR7	pink3	0.865342	8.3939e-07	0.638237	0.00245997
ENSG00000149179	C11orf49	pink3	0.925545	5.08538e-09	0.776071	5.76915e-05
ENSG00000233426	EIF3FP3	pink3	0.843094	3.05224e-06	0.604707	0.00473593
ENSG00000103356	EARS2	pink3	0.850231	2.06334e-06	0.54268	0.0134235
ENSG00000251322	SHANK3	pink3	0.843826	2.93468e-06	0.468092	0.0373927
ENSG00000176422	SPRYD4	pink3	0.898263	7.62643e-08	0.609008	0.00437169
ENSG00000101442	ACTR5	pink3	0.811167	1.42822e-05	0.564225	0.00955774
ENSG00000009830	POMT2	pink3	0.819682	9.74686e-06	0.788628	3.60669e-05
ENSG00000214182	PTMAP5	pink3	0.821178	9.09559e-06	0.563326	0.00969852
ENSG00000204856	FAM216A	pink3	0.909167	2.86383e-08	0.640783	0.00233342
ENSG00000166199	ALKBH3	pink3	0.837694	4.05355e-06	0.704015	0.000531357
ENSG00000165716	FAM69B	pink3	0.80238	2.07804e-05	0.516822	0.0196311
ENSG00000151136	BTBD11	pink3	0.865256	8.43984e-07	0.687375	0.000811799
ENSG00000196476	C20orf96	pink3	0.880384	3.06073e-07	0.626048	0.00314803
ENSG00000188706	ZDHHC9	pink3	0.83702	4.19669e-06	0.602984	0.00488868
ENSG00000132846	ZBED3	pink3	0.874981	4.4626e-07	0.533792	0.0153467
ENSG00000129757	CDKN1C	pink3	0.811166	1.42831e-05	0.55924	0.0103596
ENSG00000213366	GSTM2	pink3	0.857122	1.38657e-06	0.562543	0.00982249
ENSG00000260267	AC026471.1	pink3	0.864983	8.58601e-07	0.688222	0.000794985
ENSG00000168781	PPIP5K1	pink3	0.847364	2.42047e-06	0.67407	0.00111794
ENSG00000137343	ATAT1	pink3	0.810484	1.4715e-05	0.661275	0.00149891
ENSG00000100478	AP4S1	pink3	0.927956	3.81543e-09	0.714423	0.000401742
ENSG00000234072	AC074117.1	pink3	0.865008	8.57233e-07	0.765672	8.32878e-05
ENSG00000151065	DCP1B	pink3	0.855918	1.48849e-06	0.596002	0.00555004
ENSG00000247626	MARS2	pink3	0.884325	2.29792e-07	0.481812	0.0314646
ENSG00000149474	KAT14	pink3	0.818355	1.03582e-05	0.766394	8.12376e-05
ENSG00000101546	RBFA	pink3	0.921614	7.96287e-09	0.691368	0.000735117
ENSG00000215271	HOMEZ	pink3	0.838908	3.80655e-06	0.710534	0.000446596
ENSG00000204576	PRR3	pink3	0.896473	8.86255e-08	0.772004	6.675e-05
ENSG00000198846	TOX	pink3	0.815747	1.16572e-05	0.442678	0.0506297
ENSG00000081177	EXD2	pink3	0.8508	1.99825e-06	0.574551	0.00805718
ENSG00000071242	RPS6KA2	pink3	0.815275	1.19065e-05	0.504806	0.0232039
ENSG00000132386	SERPINF1	pink3	0.804527	1.89932e-05	0.594766	0.00567444
ENSG00000148814	LRRC27	pink3	0.838998	3.78876e-06	0.858401	1.28502e-06
ENSG00000257883	AC125603.2	pink3	0.892637	1.21204e-07	0.581528	0.00715678
ENSG00000100577	GSTZ1	pink3	0.904898	4.26144e-08	0.732808	0.000237835
ENSG00000066827	ZFAT	pink3	0.858036	1.3133e-06	0.620775	0.00349165
ENSG00000259291	ZNF710-AS1	pink3	0.92789	3.84637e-09	0.603988	0.00479917
ENSG00000119599	DCAF4	pink3	0.888533	1.67272e-07	0.727028	0.000281684
ENSG00000197951	ZNF71	pink3	0.831308	5.59705e-06	0.700462	0.00058303
ENSG00000083812	ZNF324	pink3	0.804695	1.88596e-05	0.635501	0.00260233
ENSG00000130584	ZBTB46	pink3	0.8789	3.4007e-07	0.646454	0.00207096
ENSG00000197162	ZNF785	pink3	0.840348	3.53045e-06	0.648228	0.00199412
ENSG00000183665	TRMT12	pink3	0.862916	9.76651e-07	0.559107	0.0103816
ENSG00000196204	RNF216P1	pink3	0.811867	1.38509e-05	0.69134	0.000735629
ENSG00000238121	LINC00426	pink3	0.828973	6.27702e-06	0.479706	0.0323233
ENSG00000115526	CHST10	pink3	0.891638	1.31239e-07	0.588058	0.00639025
ENSG00000185808	PIGP	pink3	0.911971	2.1826e-08	0.66889	0.00126094
ENSG00000133619	KRBA1	pink3	0.85505	1.56592e-06	0.689983	0.000760986
ENSG00000183161	FANCF	pink3	0.862973	9.73241e-07	0.58932	0.00625024
ENSG00000133256	PDE6B	pink3	0.847281	2.43168e-06	0.867203	7.45858e-07
ENSG00000104129	DNAJC17	pink3	0.811865	1.38516e-05	0.739586	0.000193963
ENSG00000234912	SNHG20	pink3	0.836534	4.30253e-06	0.688444	0.00079063
ENSG00000165996	HACD1	pink3	0.861483	1.06662e-06	0.58765	0.00643613
ENSG00000164929	BAALC	pink3	0.866643	7.73022e-07	0.528944	0.0164856
ENSG00000205707	ETFRF1	pink3	0.860348	1.14295e-06	0.673904	0.0011223
ENSG00000137185	ZSCAN9	pink3	0.898856	7.25176e-08	0.633032	0.00273663
ENSG00000223773	CD99P1	pink3	0.819732	9.72457e-06	0.75349	0.000125177
ENSG00000187824	TMEM220	pink3	0.876062	4.14408e-07	0.677942	0.0010202
ENSG00000186153	WWOX	pink3	0.80785	1.64904e-05	0.639709	0.00238613
ENSG00000263072	ZNF213-AS1	pink3	0.834553	4.7586e-06	0.69253	0.000713989
ENSG00000169371	SNUPN	pink3	0.864597	8.79664e-07	0.716756	0.000376716
ENSG00000225614	ZNF469	pink3	0.859969	1.16948e-06	0.699884	0.000591834
ENSG00000103550	KNOP1	pink3	0.914236	1.74078e-08	0.620065	0.00354017
ENSG00000219665	ZNF433-AS1	pink3	0.850249	2.06123e-06	0.75836	0.000106659
ENSG00000147144	CCDC120	pink3	0.849064	2.20273e-06	0.703337	0.000540898
ENSG00000129480	DTD2	pink3	0.841553	3.31323e-06	0.470314	0.036378
ENSG00000214193	SH3D21	pink3	0.876478	4.02691e-07	0.609787	0.00430829
ENSG00000226221	RPL26P19	pink3	0.829254	6.1916e-06	0.554857	0.0111089
ENSG00000236144	TMEM147-AS1	pink3	0.826061	7.22504e-06	0.803101	2.01647e-05
ENSG00000106610	STAG3L4	pink3	0.82809	6.55246e-06	0.68017	0.000967304
ENSG00000137720	C11orf1	pink3	0.847385	2.41765e-06	0.517069	0.0195627
ENSG00000182247	UBE2E2	pink3	0.897109	8.40491e-08	0.725682	0.000292826
ENSG00000206562	METTL6	pink3	0.806155	1.77288e-05	0.674399	0.00110935
ENSG00000214174	AMZ2P1	pink3	0.823121	8.30605e-06	0.779588	5.07319e-05
ENSG00000179523	EIF3J-AS1	pink3	0.928389	3.62004e-09	0.765875	8.27076e-05
ENSG00000144407	PTH2R	pink3	0.835395	4.55998e-06	0.531743	0.0158202
ENSG00000184083	FAM120C	pink3	0.866637	7.73318e-07	0.756662	0.000112828
ENSG00000187626	ZKSCAN4	pink3	0.860916	1.10421e-06	0.66387	0.0014139
ENSG00000272462	U91328.1	pink3	0.838971	3.79407e-06	0.595542	0.0055961
ENSG00000280798	LINC00294	pink3	0.830385	5.85779e-06	0.554472	0.0111767
ENSG00000105251	SHD	pink3	0.80154	2.15173e-05	0.4704	0.0363391
ENSG00000240356	RPL23AP7	pink3	0.885304	2.13666e-07	0.594647	0.00568654
ENSG00000169184	MN1	pink3	0.885561	2.09591e-07	0.550223	0.0119482
ENSG00000179859	RNF227	pink3	0.80788	1.64691e-05	0.754385	0.000121583
ENSG00000187595	ZNF385C	pink3	0.867207	7.45689e-07	0.562091	0.00989458
ENSG00000172465	TCEAL1	pink3	0.885282	2.14014e-07	0.751483	0.000133574
ENSG00000184319	RPL23AP82	pink3	0.884959	2.19241e-07	0.696655	0.00064309
ENSG00000214300	SPDYE3	pink3	0.890008	1.49202e-07	0.828738	6.34944e-06
ENSG00000181638	ZFP41	pink3	0.838953	3.7976e-06	0.832623	5.243e-06
ENSG00000124787	RPP40	pink3	0.830767	5.74867e-06	0.518287	0.0192275
ENSG00000162194	LBHD1	pink3	0.868187	7.00203e-07	0.869313	6.50947e-07
ENSG00000176371	ZSCAN2	pink3	0.910811	2.44477e-08	0.63384	0.00269205
ENSG00000228672	PROB1	pink3	0.892841	1.19235e-07	0.83023	5.90263e-06
ENSG00000165028	NIPSNAP3B	pink3	0.849932	2.09835e-06	0.525549	0.0173225
ENSG00000185271	KLHL33	pink3	0.882435	2.63992e-07	0.564793	0.00946969
ENSG00000160766	GBAP1	pink3	0.831489	5.54715e-06	0.773863	6.24671e-05
ENSG00000238103	RPL9P7	pink3	0.813449	1.29167e-05	0.55659	0.0108075
ENSG00000261824	LINC00662	pink3	0.807202	1.69549e-05	0.720224	0.000341974
ENSG00000221944	TIGD1	pink3	0.814279	1.24486e-05	0.66097	0.00150917
ENSG00000187862	TTC24	pink3	0.816596	1.12193e-05	0.694917	0.000672193
ENSG00000213801	ZNF321P	pink3	0.827165	6.85188e-06	0.56494	0.0094471
ENSG00000054392	HHAT	pink3	0.889531	1.54841e-07	0.786344	3.93729e-05
ENSG00000078967	UBE2D4	pink3	0.835442	4.54909e-06	0.813685	1.27817e-05
ENSG00000164011	ZNF691	pink3	0.862463	1.00438e-06	0.747619	0.000151112
ENSG00000269837	IPO5P1	pink3	0.892873	1.18929e-07	0.676393	0.00105839
ENSG00000267296	CEBPA-AS1	pink3	0.88377	2.39404e-07	0.607292	0.00451414
ENSG00000196689	TRPV1	pink3	0.80672	1.73071e-05	0.820849	9.23547e-06
ENSG00000224429	LINC00539	pink3	0.862138	1.02467e-06	0.569026	0.00883407
ENSG00000204366	ZBTB12	pink3	0.913406	1.89261e-08	0.788921	3.566e-05
ENSG00000257654	AC125603.1	pink3	0.838364	3.91554e-06	0.526174	0.0171659
ENSG00000170464	DNAJC18	pink3	0.823978	7.97762e-06	0.70656	0.000496767
ENSG00000203797	DDO	pink3	0.827958	6.59433e-06	0.521323	0.0184116
ENSG00000189369	GSPT2	pink3	0.852437	1.82071e-06	0.616891	0.00376418
ENSG00000212978	AC016747.1	pink3	0.860897	1.10543e-06	0.68563	0.000847355
ENSG00000226525	RPS7P10	pink3	0.820981	9.17915e-06	0.528532	0.0165854
ENSG00000261474	AC026471.4	pink3	0.890512	1.43425e-07	0.646615	0.0020639
ENSG00000244026	FAM86DP	pink3	0.938649	9.3497e-10	0.859292	1.21822e-06
ENSG00000244165	P2RY11	pink3	0.804488	1.90246e-05	0.732605	0.000239265
ENSG00000135245	HILPDA	pink3	0.826154	7.19302e-06	0.674924	0.00109573
ENSG00000240024	LINC00888	pink3	0.869073	6.61177e-07	0.73141	0.000247861
ENSG00000168778	TCTN2	pink3	0.884825	2.21427e-07	0.682738	0.000909211
ENSG00000231889	TRAF3IP2-AS1	pink3	0.845764	2.64238e-06	0.647027	0.00204586
ENSG00000116883	AL591845.1	pink3	0.922372	7.31671e-09	0.710532	0.000446628
ENSG00000227946	AC007383.2	pink3	0.863045	9.6889e-07	0.642277	0.00226173
ENSG00000184903	IMMP2L	pink3	0.862137	1.02474e-06	0.655883	0.00168931
ENSG00000117242	PINK1-AS	pink3	0.893112	1.1667e-07	0.810048	1.49966e-05
ENSG00000138316	ADAMTS14	pink3	0.828119	6.54319e-06	0.517535	0.0194338
ENSG00000237819	AC002454.1	pink3	0.850405	2.04326e-06	0.595955	0.00555472
ENSG00000100209	HSCB	pink3	0.806007	1.7841e-05	0.86225	1.0176e-06
ENSG00000244273	PGBD4P1	pink3	0.852359	1.82892e-06	0.53993	0.0139965
ENSG00000186364	NUDT17	pink3	0.903333	4.9068e-08	0.741565	0.000182546
ENSG00000170631	ZNF16	pink3	0.82541	7.45347e-06	0.59794	0.00535951
ENSG00000228343	AC115618.2	pink3	0.84754	2.39716e-06	0.789192	3.52888e-05
ENSG00000261485	PAN3-AS1	pink3	0.829377	6.15438e-06	0.730294	0.000256129
ENSG00000245213	AC105285.1	pink3	0.851813	1.88676e-06	0.753308	0.00012592
ENSG00000170417	TMEM182	pink3	0.865841	8.13381e-07	0.608239	0.00443506
ENSG00000186787	SPIN2B	pink3	0.831702	5.48868e-06	0.529671	0.0163106
ENSG00000079150	FKBP7	pink3	0.869661	6.36348e-07	0.665529	0.00136171
ENSG00000165698	SPACA9	pink3	0.828988	6.27238e-06	0.591711	0.00599186
ENSG00000228401	AL590226.1	pink3	0.871181	5.7591e-07	0.529174	0.0164301
ENSG00000267106	ZNF561-AS1	pink3	0.929066	3.33147e-09	0.832939	5.16091e-06
ENSG00000118420	UBE3D	pink3	0.830611	5.7929e-06	0.623714	0.00329648
ENSG00000198134	AC007537.1	pink3	0.832012	5.40493e-06	0.606549	0.00457697
ENSG00000250155	AC008957.1	pink3	0.802874	2.03567e-05	0.687301	0.000813274
ENSG00000185567	AHNAK2	pink3	0.857558	1.35122e-06	0.652118	0.00183393
ENSG00000280351	AC127496.7	pink3	0.842479	3.1542e-06	0.673668	0.00112853
ENSG00000124780	KCNK17	pink3	0.815862	1.15972e-05	0.532106	0.0157354
ENSG00000227953	LINC01341	pink3	0.84115	3.38444e-06	0.678463	0.00100762
ENSG00000253540	FAM86HP	pink3	0.824273	7.86688e-06	0.807069	1.70512e-05
ENSG00000259985	AC017100.1	pink3	0.867214	7.4532e-07	0.525622	0.0173043
ENSG00000157653	C9orf43	pink3	0.8587	1.2623e-06	0.557467	0.0106576
ENSG00000215246	AC116351.1	pink3	0.820914	9.20742e-06	0.500757	0.0245174
ENSG00000231999	LRRC8C-DT	pink3	0.843715	2.95234e-06	0.843796	2.93944e-06
ENSG00000234883	MIR155HG	pink3	0.888872	1.62953e-07	0.691842	0.000726423
ENSG00000272711	AC019069.1	pink3	0.827195	6.84218e-06	0.631183	0.0028409
ENSG00000244560	AC004890.2	pink3	0.809562	1.53166e-05	0.724731	0.000300924
ENSG00000197497	ZNF665	pink3	0.812568	1.34297e-05	0.646425	0.00207225
ENSG00000160062	ZBTB8A	pink3	0.827023	6.89892e-06	0.480679	0.0319241
ENSG00000228801	AC064807.1	pink3	0.829552	6.10222e-06	0.711067	0.000440214
ENSG00000187942	LDLRAD2	pink3	0.850739	2.00511e-06	0.698903	0.000607017
ENSG00000174586	ZNF497	pink3	0.873771	4.84444e-07	0.883168	2.5024e-07
ENSG00000170469	SPATA24	pink3	0.848803	2.235e-06	0.756695	0.000112708
ENSG00000176401	EID2B	pink3	0.828311	6.48243e-06	0.505449	0.0230006
ENSG00000279528	AC115618.3	pink3	0.862608	9.9544e-07	0.723213	0.000314258
ENSG00000108176	DNAJC12	pink3	0.842786	3.10292e-06	0.475052	0.0342857
ENSG00000101353	MROH8	pink3	0.843832	2.93375e-06	0.61922	0.00359876
ENSG00000226174	TEX22	pink3	0.804126	1.93166e-05	0.723801	0.000309031
ENSG00000164591	MYOZ3	pink3	0.841186	3.378e-06	0.530957	0.0160048
ENSG00000213888	LINC01521	pink3	0.890872	1.39433e-07	0.716852	0.000375711
ENSG00000223797	ENTPD3-AS1	pink3	0.8072	1.69559e-05	0.738428	0.000200929
ENSG00000235560	AC002310.1	pink3	0.852361	1.82871e-06	0.858073	1.31042e-06
ENSG00000183199	HSP90AB3P	pink3	0.858108	1.30772e-06	0.527685	0.0167922
ENSG00000166821	PEX11A	pink3	0.809531	1.5337e-05	0.417488	0.0670229
ENSG00000253520	AC136628.3	pink3	0.816484	1.12765e-05	0.44335	0.0502393
ENSG00000203778	FAM229B	pink3	0.840132	3.57079e-06	0.505507	0.0229823
ENSG00000227799	AC012358.2	pink3	0.827935	6.6019e-06	0.741191	0.000184659
ENSG00000225377	NRSN2-AS1	pink3	0.905508	4.03083e-08	0.797619	2.52684e-05
ENSG00000238278	ALG1L6P	pink3	0.810915	1.44404e-05	0.725333	0.000295778
ENSG00000251287	ALG1L2	pink3	0.831404	5.57045e-06	0.71125	0.000438034
ENSG00000203943	SAMD13	pink3	0.888616	1.66207e-07	0.565212	0.00940519
ENSG00000105808	RASA4	pink3	0.832777	5.20279e-06	0.683657	0.000889169
ENSG00000167554	ZNF610	pink3	0.837256	4.14595e-06	0.591145	0.00605216
ENSG00000205755	CRLF2	pink3	0.827947	6.59795e-06	0.603933	0.00480405
ENSG00000265798	AC138207.6	pink3	0.854207	1.6445e-06	0.575302	0.00795598
ENSG00000272927	AC107464.3	pink3	0.932198	2.24474e-09	0.746093	0.00015856
ENSG00000258701	LINC00638	pink3	0.824876	7.64529e-06	0.749276	0.000143366
ENSG00000254343	AC091563.1	pink3	0.858226	1.29851e-06	0.512097	0.0209798
ENSG00000149634	SPATA25	pink3	0.923162	6.69288e-09	0.69349	0.000696922
ENSG00000266904	LINC00663	pink3	0.827815	6.64027e-06	0.682712	0.000909798
ENSG00000236423	LINC01134	pink3	0.810313	1.48244e-05	0.578553	0.00752999
ENSG00000251867	AC009812.1	pink3	0.824243	7.87807e-06	0.79839	2.44898e-05
ENSG00000163666	HESX1	pink3	0.866461	7.8199e-07	0.561322	0.0100182
ENSG00000237015	AL031186.1	pink3	0.906505	3.67727e-08	0.672462	0.0011608
ENSG00000214711	CAPN14	pink3	0.833776	4.94877e-06	0.565212	0.00940515
ENSG00000247516	MIR4458HG	pink3	0.808629	1.59468e-05	0.633731	0.002698
ENSG00000278175	GLIDR	pink3	0.868289	6.95608e-07	0.703031	0.000545265
ENSG00000178078	STAP2	pink3	0.807045	1.70689e-05	0.57573	0.00789882
ENSG00000205832	C16orf96	pink3	0.872755	5.18673e-07	0.576818	0.00775497
ENSG00000248932	AC097103.2	pink3	0.896859	8.5821e-08	0.708609	0.000470338
ENSG00000227885	AL590652.1	pink3	0.82193	8.78278e-06	0.586525	0.00656389
ENSG00000260448	LCMT1-AS1	pink3	0.859308	1.21706e-06	0.592983	0.00585798
ENSG00000237950	AL357079.1	pink3	0.801081	2.19305e-05	0.802447	2.07218e-05
ENSG00000232640	AL354892.2	pink3	0.900435	6.33152e-08	0.645861	0.00209718
ENSG00000184616	SPDYE12P	pink3	0.888671	1.65497e-07	0.693602	0.000694957
ENSG00000215414	PSMA6P1	pink3	0.820373	9.44119e-06	0.762535	9.27087e-05
ENSG00000266189	MIR3186	pink3	0.807774	1.65445e-05	0.688954	0.0007807
ENSG00000182612	TSPAN10	pink3	0.807368	1.6835e-05	0.661706	0.00148449
ENSG00000227540	AC016394.1	pink3	0.827278	6.81472e-06	0.442909	0.0504954
ENSG00000268049	AC012313.2	pink3	0.903038	5.03755e-08	0.759928	0.000101221
ENSG00000278416	PMS2P2	pink3	0.819948	9.6283e-06	0.666803	0.00132276
ENSG00000245317	AC008393.1	pink3	0.812871	1.32515e-05	0.640316	0.00235625
ENSG00000237361	TUSC8	pink3	0.814962	1.20747e-05	0.501518	0.0242664
ENSG00000280216	AL022326.2	pink3	0.820808	9.25281e-06	0.560314	0.0101823
ENSG00000278611	ZNF426-DT	pink3	0.81757	1.07351e-05	0.711359	0.000436746
ENSG00000263400	TMEM220-AS1	pink3	0.909403	2.80027e-08	0.721051	0.000334103
ENSG00000196666	FAM180B	pink3	0.863712	9.29615e-07	0.628968	0.00297014
ENSG00000205929	C21orf62	pink3	0.813538	1.28659e-05	0.494644	0.0266115
ENSG00000269947	AC135178.5	pink3	0.817949	1.05514e-05	0.568702	0.00888154
ENSG00000260136	AC008915.2	pink3	0.832019	5.40296e-06	0.77188	6.70442e-05
ENSG00000234694	AL139289.2	pink3	0.82113	9.11565e-06	0.746814	0.000155005
ENSG00000253873	PCDHGA11	pink3	0.820096	9.56282e-06	0.642518	0.00225034
ENSG00000247151	CSTF3-AS1	pink3	0.872244	5.36685e-07	0.656527	0.00166554
ENSG00000237356	AL365295.1	pink3	0.877609	3.72306e-07	0.583994	0.00685892
ENSG00000253704	AC023632.2	pink3	0.840875	3.4339e-06	0.637806	0.00248197
ENSG00000270021	AC026691.1	pink3	0.812872	1.32504e-05	0.642654	0.00224394
ENSG00000269054	AC012313.6	pink3	0.811138	1.43006e-05	0.866578	7.76196e-07
ENSG00000237311	AL034397.2	pink3	0.85595	1.48564e-06	0.712696	0.000421158
ENSG00000267264	AC006504.3	pink3	0.810816	1.45034e-05	0.693765	0.000692091
ENSG00000264016	AC015908.3	pink3	0.822814	8.4267e-06	0.598739	0.00528254
ENSG00000256278	AC048382.1	pink3	0.838331	3.92219e-06	0.513885	0.0204611

## Sheet: lightcyan
Supplementary Table 2. Details of five module genes for signature model construction
Gene	Gene name	Module	MM_R	MM_pvalue	GS_R	GS_pvalue
ENSG00000142541	RPL13A	lightcyan	0.900117	6.50825e-08	0.564857	0.00945986
ENSG00000140988	RPS2	lightcyan	0.935374	1.47497e-09	0.468913	0.0370155
ENSG00000089157	RPLP0	lightcyan	0.902052	5.49721e-08	0.541675	0.0136306
ENSG00000167526	RPL13	lightcyan	0.946942	2.60879e-10	0.565412	0.00937457
ENSG00000149273	RPS3	lightcyan	0.885233	2.14798e-07	0.469778	0.036621
ENSG00000137818	RPLP1	lightcyan	0.874828	4.5094e-07	0.534451	0.015197
ENSG00000111640	GAPDH	lightcyan	0.856007	1.48074e-06	0.422101	0.0637569
ENSG00000147403	RPL10	lightcyan	0.915496	1.53082e-08	0.567859	0.00900584
ENSG00000161016	RPL8	lightcyan	0.905898	3.88897e-08	0.450796	0.0460629
ENSG00000142534	RPS11	lightcyan	0.922893	6.90046e-09	0.566579	0.00919724
ENSG00000204628	RACK1	lightcyan	0.873307	4.99833e-07	0.639038	0.00241957
ENSG00000074800	ENO1	lightcyan	0.92194	7.6791e-09	0.583623	0.00690302
ENSG00000170889	RPS9	lightcyan	0.943684	4.40691e-10	0.528451	0.0166052
ENSG00000231500	RPS18	lightcyan	0.913557	1.86405e-08	0.584751	0.00676954
ENSG00000174748	RPL15	lightcyan	0.878058	3.6081e-07	0.611855	0.00414357
ENSG00000168028	RPSA	lightcyan	0.941544	6.1158e-10	0.483519	0.0307819
ENSG00000105640	RPL18A	lightcyan	0.945049	3.55171e-10	0.530207	0.0161826
ENSG00000108107	RPL28	lightcyan	0.960099	2.10596e-11	0.579429	0.00741848
ENSG00000108298	RPL19	lightcyan	0.900986	6.0355e-08	0.61662	0.00378383
ENSG00000164587	RPS14	lightcyan	0.905077	4.19231e-08	0.492593	0.0273446
ENSG00000166441	RPL27A	lightcyan	0.914311	1.72769e-08	0.49505	0.026468
ENSG00000197756	RPL37A	lightcyan	0.927468	4.04715e-09	0.488558	0.0288336
ENSG00000229117	RPL41	lightcyan	0.860657	1.12175e-06	0.482316	0.0312618
ENSG00000051523	CYBA	lightcyan	0.829099	6.23873e-06	0.364072	0.114552
ENSG00000105372	RPS19	lightcyan	0.884629	2.24673e-07	0.568191	0.00895667
ENSG00000083845	RPS5	lightcyan	0.933674	1.85151e-09	0.493774	0.0269205
ENSG00000105193	RPS16	lightcyan	0.909783	2.7e-08	0.476827	0.0335267
ENSG00000008988	RPS20	lightcyan	0.870018	6.21691e-07	0.537132	0.0145995
ENSG00000144713	RPL32	lightcyan	0.91074	2.46183e-08	0.546564	0.0126465
ENSG00000063177	RPL18	lightcyan	0.929637	3.10445e-09	0.544352	0.0130845
ENSG00000197958	RPL12	lightcyan	0.914616	1.67504e-08	0.583833	0.0068781
ENSG00000177954	RPS27	lightcyan	0.906796	3.5795e-08	0.506197	0.0227657
ENSG00000177600	RPLP2	lightcyan	0.888516	1.67487e-07	0.442554	0.050702
ENSG00000136942	RPL35	lightcyan	0.921337	8.21195e-09	0.458587	0.0419845
ENSG00000169100	SLC25A6	lightcyan	0.879529	3.25274e-07	0.620326	0.00352228
ENSG00000196262	PPIA	lightcyan	0.864093	9.07797e-07	0.422266	0.0636422
ENSG00000221983	UBA52	lightcyan	0.906777	3.58595e-08	0.360437	0.11849
ENSG00000115268	RPS15	lightcyan	0.899419	6.91083e-08	0.5113	0.0212141
ENSG00000105373	NOP53	lightcyan	0.930583	2.75809e-09	0.717289	0.000371185
ENSG00000131469	RPL27	lightcyan	0.919906	9.60677e-09	0.500498	0.0246034
ENSG00000034510	TMSB10	lightcyan	0.845979	2.61152e-06	0.581129	0.0072059
ENSG00000109475	RPL34	lightcyan	0.812789	1.32992e-05	0.550698	0.0118598
ENSG00000110700	RPS13	lightcyan	0.919593	9.93803e-09	0.546878	0.0125852
ENSG00000233927	RPS28	lightcyan	0.853156	1.74726e-06	0.478227	0.0329371
ENSG00000240342	RPS2P5	lightcyan	0.907863	3.2401e-08	0.489471	0.0284915
ENSG00000089597	GANAB	lightcyan	0.839072	3.7742e-06	0.709475	0.000459529
ENSG00000149806	FAU	lightcyan	0.95043	1.43288e-10	0.446159	0.0486307
ENSG00000011304	PTBP1	lightcyan	0.83621	4.37439e-06	0.483568	0.0307623
ENSG00000130175	PRKCSH	lightcyan	0.884226	2.31484e-07	0.692244	0.000719136
ENSG00000123143	PKN1	lightcyan	0.912707	2.02919e-08	0.640722	0.00233641
ENSG00000137309	HMGA1	lightcyan	0.807114	1.70188e-05	0.316992	0.173268
ENSG00000111669	TPI1	lightcyan	0.935236	1.50271e-09	0.466472	0.0381468
ENSG00000100097	LGALS1	lightcyan	0.849324	2.17107e-06	0.464345	0.0391537
ENSG00000131143	COX4I1	lightcyan	0.851687	1.90026e-06	0.467267	0.0377754
ENSG00000126247	CAPNS1	lightcyan	0.85489	1.58054e-06	0.471424	0.0358793
ENSG00000130255	RPL36	lightcyan	0.929268	3.24976e-09	0.432144	0.0570628
ENSG00000084207	GSTP1	lightcyan	0.925426	5.15662e-09	0.49274	0.0272917
ENSG00000105472	CLEC11A	lightcyan	0.859219	1.2236e-06	0.514296	0.0203431
ENSG00000141959	PFKL	lightcyan	0.915605	1.51382e-08	0.68859	0.000787779
ENSG00000204463	BAG6	lightcyan	0.893132	1.16484e-07	0.526116	0.0171805
ENSG00000197728	RPS26	lightcyan	0.849481	2.15204e-06	0.303252	0.193696
ENSG00000125970	RALY	lightcyan	0.958055	3.27747e-11	0.425798	0.0612273
ENSG00000175061	LRRC75A-AS1	lightcyan	0.842581	3.1371e-06	0.540319	0.0139142
ENSG00000172531	PPP1CA	lightcyan	0.911947	2.18768e-08	0.390151	0.0890144
ENSG00000063244	U2AF2	lightcyan	0.957794	3.4624e-11	0.664876	0.00138207
ENSG00000185198	PRSS57	lightcyan	0.918208	1.15296e-08	0.490893	0.0279645
ENSG00000002586	CD99	lightcyan	0.812439	1.35065e-05	0.600429	0.00512272
ENSG00000156482	RPL30	lightcyan	0.825837	7.30297e-06	0.532557	0.0156308
ENSG00000058262	SEC61A1	lightcyan	0.868714	6.76761e-07	0.547858	0.0123958
ENSG00000244038	DDOST	lightcyan	0.935053	1.54042e-09	0.618188	0.00367129
ENSG00000123144	TRIR	lightcyan	0.922273	7.39832e-09	0.323083	0.164701
ENSG00000123349	PFDN5	lightcyan	0.883472	2.44708e-07	0.445637	0.048927
ENSG00000114738	MAPKAPK3	lightcyan	0.829337	6.16649e-06	0.602684	0.00491572
ENSG00000109736	MFSD10	lightcyan	0.890401	1.44687e-07	0.680218	0.000966195
ENSG00000135624	CCT7	lightcyan	0.814913	1.21011e-05	0.448498	0.0473225
ENSG00000175390	EIF3F	lightcyan	0.881959	2.73272e-07	0.707424	0.000485468
ENSG00000106153	CHCHD2	lightcyan	0.877971	3.62997e-07	0.276424	0.238092
ENSG00000092010	PSME1	lightcyan	0.807667	1.66205e-05	0.427133	0.0603327
ENSG00000089327	FXYD5	lightcyan	0.864047	9.10413e-07	0.597962	0.00535742
ENSG00000071553	ATP6AP1	lightcyan	0.848399	2.28579e-06	0.539687	0.0140481
ENSG00000283041	AC008038.1	lightcyan	0.870035	6.21006e-07	0.658941	0.00157898
ENSG00000215021	PHB2	lightcyan	0.943682	4.40836e-10	0.494174	0.0267783
ENSG00000104903	LYL1	lightcyan	0.924682	5.62324e-09	0.418076	0.0665994
ENSG00000135390	ATP5MC2	lightcyan	0.965271	6.15245e-12	0.535185	0.0150315
ENSG00000071626	DAZAP1	lightcyan	0.852945	1.7685e-06	0.645501	0.00211327
ENSG00000178952	TUFM	lightcyan	0.929715	3.07456e-09	0.484153	0.0305313
ENSG00000089248	ERP29	lightcyan	0.951396	1.20455e-10	0.617588	0.00371403
ENSG00000105401	CDC37	lightcyan	0.925028	5.40191e-09	0.596075	0.00554278
ENSG00000197111	PCBP2	lightcyan	0.856485	1.43968e-06	0.529639	0.0163183
ENSG00000184584	TMEM173	lightcyan	0.821932	8.78176e-06	0.714572	0.0004001
ENSG00000115234	SNX17	lightcyan	0.928064	3.76602e-09	0.566852	0.00915603
ENSG00000159377	PSMB4	lightcyan	0.881489	2.82728e-07	0.317426	0.172648
ENSG00000172794	RAB37	lightcyan	0.824154	7.91151e-06	0.608547	0.00440963
ENSG00000205937	RNPS1	lightcyan	0.885592	2.09118e-07	0.662108	0.00147115
ENSG00000125991	ERGIC3	lightcyan	0.968762	2.40203e-12	0.631945	0.00279753
ENSG00000149823	VPS51	lightcyan	0.936772	1.21773e-09	0.648159	0.00199706
ENSG00000184216	IRAK1	lightcyan	0.873659	4.88127e-07	0.739748	0.00019301
ENSG00000178982	EIF3K	lightcyan	0.902721	5.18143e-08	0.421013	0.0645156
ENSG00000130811	EIF3G	lightcyan	0.976312	2.04701e-13	0.597541	0.00539829
ENSG00000179632	MAF1	lightcyan	0.902504	5.28216e-08	0.256839	0.274338
ENSG00000010256	UQCRC1	lightcyan	0.861094	1.09228e-06	0.29027	0.214427
ENSG00000185825	BCAP31	lightcyan	0.912052	2.16524e-08	0.459484	0.0415331
ENSG00000105221	AKT2	lightcyan	0.809098	1.56274e-05	0.532385	0.0156705
ENSG00000107223	EDF1	lightcyan	0.934045	1.76292e-09	0.443056	0.0504097
ENSG00000176978	DPP7	lightcyan	0.857764	1.33478e-06	0.513371	0.020609
ENSG00000169567	HINT1	lightcyan	0.843506	2.9856e-06	0.538842	0.0142286
ENSG00000143420	ENSA	lightcyan	0.858121	1.3067e-06	0.472219	0.0355254
ENSG00000105568	PPP2R1A	lightcyan	0.949345	1.73425e-10	0.625946	0.0031544
ENSG00000143851	PTPN7	lightcyan	0.805919	1.79078e-05	0.734543	0.000225869
ENSG00000078808	SDF4	lightcyan	0.840356	3.52909e-06	0.575025	0.00799318
ENSG00000127184	COX7C	lightcyan	0.835934	4.43641e-06	0.440229	0.0520735
ENSG00000140264	SERF2	lightcyan	0.827583	6.71531e-06	0.134864	0.570785
ENSG00000118640	VAMP8	lightcyan	0.958603	2.91713e-11	0.650483	0.00189988
ENSG00000099817	POLR2E	lightcyan	0.904293	4.50133e-08	0.319138	0.170216
ENSG00000214022	REPIN1	lightcyan	0.802163	2.09682e-05	0.710256	0.000449958
ENSG00000142208	AKT1	lightcyan	0.913317	1.90957e-08	0.706719	0.000494672
ENSG00000167468	GPX4	lightcyan	0.90592	3.88132e-08	0.345507	0.135684
ENSG00000125912	NCLN	lightcyan	0.874405	4.64094e-07	0.589746	0.00620354
ENSG00000213442	RPL18AP3	lightcyan	0.934041	1.76378e-09	0.520624	0.018597
ENSG00000213676	ATF6B	lightcyan	0.862239	1.01829e-06	0.73411	0.000228801
ENSG00000167792	NDUFV1	lightcyan	0.845534	2.67569e-06	0.588847	0.00630243
ENSG00000197858	GPAA1	lightcyan	0.886665	1.92886e-07	0.247296	0.29318
ENSG00000131408	NR1H2	lightcyan	0.838853	3.81727e-06	0.276196	0.238494
ENSG00000126457	PRMT1	lightcyan	0.951261	1.23431e-10	0.61937	0.00358826
ENSG00000115307	AUP1	lightcyan	0.827961	6.59347e-06	0.589488	0.00623183
ENSG00000100227	POLDIP3	lightcyan	0.945585	3.25828e-10	0.598013	0.00535241
ENSG00000163479	SSR2	lightcyan	0.932475	2.16601e-09	0.468917	0.0370137
ENSG00000146701	MDH2	lightcyan	0.920155	9.35057e-09	0.563542	0.00966454
ENSG00000159352	PSMD4	lightcyan	0.831992	5.41039e-06	0.253493	0.280856
ENSG00000100060	MFNG	lightcyan	0.930422	2.81455e-09	0.618675	0.00363688
ENSG00000159692	CTBP1	lightcyan	0.830645	5.78326e-06	0.694559	0.000678319
ENSG00000160948	VPS28	lightcyan	0.93593	1.36749e-09	0.479302	0.0324902
ENSG00000119383	PTPA	lightcyan	0.881283	2.86949e-07	0.187143	0.429494
ENSG00000179950	PUF60	lightcyan	0.974965	3.35074e-13	0.496141	0.0260862
ENSG00000101161	PRPF6	lightcyan	0.807001	1.71008e-05	0.755237	0.000118242
ENSG00000143612	C1orf43	lightcyan	0.891035	1.37648e-07	0.412544	0.0706608
ENSG00000175550	DRAP1	lightcyan	0.821483	8.96746e-06	0.345472	0.135725
ENSG00000124155	PIGT	lightcyan	0.890536	1.43158e-07	0.696219	0.000650288
ENSG00000125743	SNRPD2	lightcyan	0.842791	3.10209e-06	0.413825	0.0697045
ENSG00000179115	FARSA	lightcyan	0.870798	5.90659e-07	0.534022	0.0152943
ENSG00000184840	TMED9	lightcyan	0.928789	3.44703e-09	0.53853	0.0142956
ENSG00000169976	SF3B5	lightcyan	0.909418	2.79622e-08	0.351198	0.128935
ENSG00000108604	SMARCD2	lightcyan	0.939001	8.88869e-10	0.621777	0.00342403
ENSG00000089220	PEBP1	lightcyan	0.926175	4.7219e-09	0.521969	0.0182417
ENSG00000110107	PRPF19	lightcyan	0.87744	3.76697e-07	0.504551	0.023285
ENSG00000114650	SCAP	lightcyan	0.82958	6.09369e-06	0.745678	0.000160638
ENSG00000117362	APH1A	lightcyan	0.906939	3.53234e-08	0.420599	0.0648066
ENSG00000108344	PSMD3	lightcyan	0.927228	4.16559e-09	0.582109	0.00708569
ENSG00000184900	SUMO3	lightcyan	0.883304	2.47756e-07	0.459996	0.0412776
ENSG00000162191	UBXN1	lightcyan	0.905844	3.90828e-08	0.422712	0.0633334
ENSG00000162302	RPS6KA4	lightcyan	0.852001	1.86663e-06	0.571516	0.00847675
ENSG00000129103	SUMF2	lightcyan	0.89008	1.4836e-07	0.810882	1.44611e-05
ENSG00000055070	SZRD1	lightcyan	0.848738	2.2431e-06	0.522187	0.0181846
ENSG00000171148	TADA3	lightcyan	0.850865	1.99093e-06	0.283348	0.226055
ENSG00000125835	SNRPB	lightcyan	0.900856	6.10429e-08	0.28486	0.223482
ENSG00000133243	BTBD2	lightcyan	0.905101	4.18341e-08	0.742352	0.000178168
ENSG00000123933	MXD4	lightcyan	0.820072	9.57343e-06	0.428413	0.059484
ENSG00000124702	KLHDC3	lightcyan	0.912574	2.05613e-08	0.362392	0.11636
ENSG00000060558	GNA15	lightcyan	0.859577	1.19749e-06	0.585598	0.0066707
ENSG00000088882	CPXM1	lightcyan	0.863017	9.70571e-07	0.679921	0.000973098
ENSG00000188986	NELFB	lightcyan	0.979898	4.73324e-14	0.550352	0.0119242
ENSG00000185627	PSMD13	lightcyan	0.867248	7.43719e-07	0.451183	0.0458533
ENSG00000101444	AHCY	lightcyan	0.810484	1.4715e-05	0.588022	0.00639434
ENSG00000185236	RAB11B	lightcyan	0.816531	1.12527e-05	0.313745	0.177957
ENSG00000185651	UBE2L3	lightcyan	0.901303	5.87108e-08	0.283751	0.225367
ENSG00000169727	GPS1	lightcyan	0.949286	1.75223e-10	0.469505	0.036745
ENSG00000185122	HSF1	lightcyan	0.930233	2.88195e-09	0.555619	0.0109755
ENSG00000178605	GTPBP6	lightcyan	0.87855	3.48561e-07	0.762174	9.38495e-05
ENSG00000033100	CHPF2	lightcyan	0.848572	2.26391e-06	0.680288	0.000964558
ENSG00000122705	CLTA	lightcyan	0.868307	6.94772e-07	0.332126	0.152527
ENSG00000182199	SHMT2	lightcyan	0.908089	3.17207e-08	0.499704	0.0248685
ENSG00000198931	APRT	lightcyan	0.982344	1.48555e-14	0.528707	0.0165429
ENSG00000186184	POLR1D	lightcyan	0.896225	9.04705e-08	0.698786	0.000608858
ENSG00000126067	PSMB2	lightcyan	0.881313	2.86324e-07	0.414661	0.069085
ENSG00000126267	COX6B1	lightcyan	0.89969	6.75234e-08	0.247156	0.293462
ENSG00000166428	PLD4	lightcyan	0.831145	5.64215e-06	0.583808	0.00688097
ENSG00000105669	COPE	lightcyan	0.881049	2.91813e-07	0.334907	0.148912
ENSG00000111667	USP5	lightcyan	0.901964	5.54032e-08	0.532448	0.015656
ENSG00000099341	PSMD8	lightcyan	0.93044	2.80809e-09	0.401469	0.0793453
ENSG00000188976	NOC2L	lightcyan	0.851673	1.90184e-06	0.75731	0.000110439
ENSG00000089063	TMEM230	lightcyan	0.867372	7.37821e-07	0.587797	0.00641954
ENSG00000103275	UBE2I	lightcyan	0.91901	1.05834e-08	0.706975	0.000491314
ENSG00000093010	COMT	lightcyan	0.924776	5.56238e-09	0.715267	0.000392521
ENSG00000131653	TRAF7	lightcyan	0.901371	5.83623e-08	0.488243	0.0289527
ENSG00000130725	UBE2M	lightcyan	0.887875	1.75925e-07	0.283697	0.22546
ENSG00000125651	GTF2F1	lightcyan	0.85511	1.56041e-06	0.538956	0.014204
ENSG00000136877	FPGS	lightcyan	0.922502	7.2112e-09	0.7079	0.000479342
ENSG00000125817	CENPB	lightcyan	0.899882	6.64155e-08	0.406033	0.0756751
ENSG00000062822	POLD1	lightcyan	0.802354	2.08023e-05	0.492372	0.0274247
ENSG00000189043	NDUFA4	lightcyan	0.81683	1.11016e-05	0.273386	0.243501
ENSG00000099956	SMARCB1	lightcyan	0.891298	1.34821e-07	0.715549	0.000389485
ENSG00000135940	COX5B	lightcyan	0.876065	4.14324e-07	0.231254	0.326596
ENSG00000163453	IGFBP7	lightcyan	0.915189	1.57983e-08	0.681413	0.000938807
ENSG00000100138	SNU13	lightcyan	0.959591	2.35582e-11	0.462745	0.0399251
ENSG00000064961	HMG20B	lightcyan	0.939464	8.31374e-10	0.600106	0.005153
ENSG00000128604	IRF5	lightcyan	0.827631	6.69971e-06	0.619752	0.00356179
ENSG00000204713	TRIM27	lightcyan	0.858689	1.26311e-06	0.597159	0.00543568
ENSG00000111481	COPZ1	lightcyan	0.895716	9.43661e-08	0.384869	0.0938116
ENSG00000128309	MPST	lightcyan	0.849132	2.19448e-06	0.266731	0.255623
ENSG00000130520	LSM4	lightcyan	0.930877	2.65775e-09	0.389395	0.0896897
ENSG00000087088	BAX	lightcyan	0.940309	7.34837e-10	0.54168	0.0136295
ENSG00000004059	ARF5	lightcyan	0.884594	2.25259e-07	0.312447	0.179855
ENSG00000175334	BANF1	lightcyan	0.887043	1.87446e-07	0.392719	0.086748
ENSG00000123064	DDX54	lightcyan	0.877122	3.85122e-07	0.670138	0.00122514
ENSG00000185043	CIB1	lightcyan	0.834369	4.803e-06	0.513114	0.0206834
ENSG00000142409	ZNF787	lightcyan	0.847007	2.46858e-06	0.340069	0.142363
ENSG00000167770	OTUB1	lightcyan	0.864481	8.86057e-07	0.405931	0.0757555
ENSG00000215030	RPL13P12	lightcyan	0.860419	1.13803e-06	0.526134	0.0171761
ENSG00000169692	AGPAT2	lightcyan	0.835771	4.4734e-06	0.490187	0.0282251
ENSG00000129562	DAD1	lightcyan	0.815948	1.1552e-05	0.337151	0.14604
ENSG00000074842	MYDGF	lightcyan	0.901455	5.79341e-08	0.456404	0.0430977
ENSG00000242802	AP5Z1	lightcyan	0.820988	9.17621e-06	0.608701	0.00439692
ENSG00000087111	PIGS	lightcyan	0.879651	3.2248e-07	0.617467	0.00372271
ENSG00000173786	CNP	lightcyan	0.920396	9.10693e-09	0.52626	0.0171446
ENSG00000173113	TRMT112	lightcyan	0.857588	1.34875e-06	0.187446	0.428735
ENSG00000104969	SGTA	lightcyan	0.916233	1.4187e-08	0.417076	0.0673203
ENSG00000126254	RBM42	lightcyan	0.926303	4.65144e-09	0.406282	0.0754787
ENSG00000104897	SF3A2	lightcyan	0.944459	3.90112e-10	0.577531	0.00766196
ENSG00000176087	SLC35A4	lightcyan	0.894678	1.02758e-07	0.489851	0.0283499
ENSG00000099797	TECR	lightcyan	0.940274	7.38718e-10	0.396121	0.0838118
ENSG00000068120	COASY	lightcyan	0.875547	4.29326e-07	0.514159	0.0203823
ENSG00000127838	PNKD	lightcyan	0.863732	9.28445e-07	0.620039	0.00354203
ENSG00000079999	KEAP1	lightcyan	0.820403	9.42808e-06	0.352793	0.127086
ENSG00000110108	TMEM109	lightcyan	0.87416	4.7189e-07	0.34476	0.136588
ENSG00000141873	SLC39A3	lightcyan	0.827647	6.69457e-06	0.426928	0.0604692
ENSG00000198356	ASNA1	lightcyan	0.903675	4.75884e-08	0.272657	0.24481
ENSG00000099821	POLRMT	lightcyan	0.870449	6.04372e-07	0.707396	0.000485836
ENSG00000112514	CUTA	lightcyan	0.948568	1.98327e-10	0.474251	0.0346326
ENSG00000125520	SLC2A4RG	lightcyan	0.936582	1.25019e-09	0.378014	0.100317
ENSG00000168802	CHTF8	lightcyan	0.923153	6.69994e-09	0.522149	0.0181946
ENSG00000175602	CCDC85B	lightcyan	0.870704	5.94331e-07	0.307983	0.186488
ENSG00000106636	YKT6	lightcyan	0.804551	1.89739e-05	0.312846	0.17927
ENSG00000157020	SEC13	lightcyan	0.855548	1.52101e-06	0.661952	0.00147634
ENSG00000177239	MAN1B1	lightcyan	0.848608	2.25945e-06	0.737619	0.000205919
ENSG00000147123	NDUFB11	lightcyan	0.940538	7.10547e-10	0.367164	0.111277
ENSG00000117448	AKR1A1	lightcyan	0.950039	1.53552e-10	0.668626	0.00126863
ENSG00000137106	GRHPR	lightcyan	0.96599	5.11082e-12	0.658336	0.0016003
ENSG00000161671	EMC10	lightcyan	0.908006	3.19671e-08	0.575352	0.00794939
ENSG00000127837	AAMP	lightcyan	0.953667	7.89606e-11	0.55857	0.0104714
ENSG00000115073	ACTR1B	lightcyan	0.872746	5.19004e-07	0.594377	0.00571412
ENSG00000132128	LRRC41	lightcyan	0.86905	6.62169e-07	0.540899	0.0137924
ENSG00000091542	ALKBH5	lightcyan	0.841509	3.32095e-06	0.320234	0.168671
ENSG00000169217	CD2BP2	lightcyan	0.846336	2.5611e-06	0.348569	0.132022
ENSG00000178464	RPL10P16	lightcyan	0.910665	2.4798e-08	0.572534	0.00833404
ENSG00000171222	SCAND1	lightcyan	0.925452	5.14105e-09	0.418695	0.0661564
ENSG00000178741	COX5A	lightcyan	0.881722	2.78008e-07	0.494691	0.0265948
ENSG00000125971	DYNLRB1	lightcyan	0.894544	1.0389e-07	0.27385	0.242669
ENSG00000213553	RPLP0P6	lightcyan	0.906735	3.60003e-08	0.515972	0.0198686
ENSG00000015676	NUDCD3	lightcyan	0.842816	3.09801e-06	0.710223	0.000450358
ENSG00000176101	SSNA1	lightcyan	0.898191	7.67298e-08	0.273231	0.243779
ENSG00000105438	KDELR1	lightcyan	0.939565	8.19269e-10	0.482015	0.0313829
ENSG00000127884	ECHS1	lightcyan	0.904664	4.35291e-08	0.576772	0.007761
ENSG00000173457	PPP1R14B	lightcyan	0.895218	9.83166e-08	0.368519	0.109862
ENSG00000167645	YIF1B	lightcyan	0.87992	3.16367e-07	0.249783	0.288196
ENSG00000212802	RPL15P3	lightcyan	0.906439	3.69987e-08	0.565818	0.00931252
ENSG00000143368	SF3B4	lightcyan	0.860939	1.10265e-06	0.300597	0.197823
ENSG00000110711	AIP	lightcyan	0.905874	3.89785e-08	0.522306	0.0181536
ENSG00000108528	SLC25A11	lightcyan	0.950107	1.5174e-10	0.449033	0.0470267
ENSG00000116649	SRM	lightcyan	0.895622	9.50971e-08	0.496861	0.0258364
ENSG00000099624	ATP5F1D	lightcyan	0.939079	8.78978e-10	0.339572	0.142984
ENSG00000105254	TBCB	lightcyan	0.875992	4.16425e-07	0.533722	0.0153627
ENSG00000100982	PCIF1	lightcyan	0.907164	3.4592e-08	0.48317	0.0309202
ENSG00000130313	PGLS	lightcyan	0.922235	7.43047e-09	0.488371	0.0289042
ENSG00000104823	ECH1	lightcyan	0.917547	1.23657e-08	0.570437	0.00863018
ENSG00000112695	COX7A2	lightcyan	0.873805	4.83349e-07	0.331944	0.152766
ENSG00000276045	ORAI1	lightcyan	0.89308	1.16968e-07	0.473996	0.0347439
ENSG00000130204	TOMM40	lightcyan	0.840746	3.4573e-06	0.471812	0.035706
ENSG00000168090	COPS6	lightcyan	0.917727	1.21335e-08	0.416184	0.0679681
ENSG00000106400	ZNHIT1	lightcyan	0.935387	1.47239e-09	0.416582	0.0676784
ENSG00000146576	C7orf26	lightcyan	0.895654	9.48472e-08	0.420891	0.0646011
ENSG00000127445	PIN1	lightcyan	0.926569	4.50657e-09	0.331585	0.153238
ENSG00000138073	PREB	lightcyan	0.849079	2.20095e-06	0.341007	0.141195
ENSG00000077312	SNRPA	lightcyan	0.924647	5.64593e-09	0.477537	0.0332268
ENSG00000238227	TMEM250	lightcyan	0.837402	4.11492e-06	0.326222	0.160402
ENSG00000172009	THOP1	lightcyan	0.872884	5.14217e-07	0.50238	0.0239842
ENSG00000071655	MBD3	lightcyan	0.899606	6.80098e-08	0.594118	0.0057406
ENSG00000142230	SAE1	lightcyan	0.888692	1.65238e-07	0.366885	0.111569
ENSG00000136270	TBRG4	lightcyan	0.95178	1.12313e-10	0.646168	0.00208357
ENSG00000149932	TMEM219	lightcyan	0.897978	7.81234e-08	0.413221	0.070154
ENSG00000214717	ZBED1	lightcyan	0.806525	1.74518e-05	0.683678	0.000888713
ENSG00000102898	NUTF2	lightcyan	0.808716	1.5887e-05	0.254763	0.278371
ENSG00000108262	GIT1	lightcyan	0.84954	2.14489e-06	0.774094	6.1952e-05
ENSG00000177225	GATD1	lightcyan	0.891864	1.28907e-07	0.64867	0.00197534
ENSG00000141985	SH3GL1	lightcyan	0.815825	1.1616e-05	0.148815	0.531203
ENSG00000167747	C19orf48	lightcyan	0.857635	1.34502e-06	0.357574	0.121659
ENSG00000166557	TMED3	lightcyan	0.877506	3.7498e-07	0.653035	0.00179778
ENSG00000167543	TP53I13	lightcyan	0.867467	7.33356e-07	0.738016	0.000203454
ENSG00000172500	FIBP	lightcyan	0.964791	6.95026e-12	0.592581	0.00590001
ENSG00000086504	MRPL28	lightcyan	0.805442	1.82734e-05	0.192269	0.41673
ENSG00000099800	TIMM13	lightcyan	0.92372	6.281e-09	0.441	0.0516157
ENSG00000187778	MCRS1	lightcyan	0.904324	4.48855e-08	0.437023	0.0540103
ENSG00000095906	NUBP2	lightcyan	0.953561	8.05702e-11	0.439278	0.0526423
ENSG00000166794	PPIB	lightcyan	0.865632	8.24201e-07	0.404589	0.0768224
ENSG00000161091	MFSD12	lightcyan	0.854077	1.65689e-06	0.776095	5.76397e-05
ENSG00000067829	IDH3G	lightcyan	0.88076	2.97941e-07	0.588802	0.00630741
ENSG00000256235	SMIM3	lightcyan	0.891679	1.3082e-07	0.630107	0.00290311
ENSG00000173272	MZT2A	lightcyan	0.864951	8.60303e-07	0.263202	0.262204
ENSG00000133884	DPF2	lightcyan	0.848975	2.21367e-06	0.544229	0.0131092
ENSG00000119403	PHF19	lightcyan	0.899629	6.78757e-08	0.578987	0.00747464
ENSG00000130764	LRRC47	lightcyan	0.813968	1.26224e-05	0.677004	0.0010432
ENSG00000225663	MCRIP1	lightcyan	0.950091	1.52171e-10	0.471911	0.035662
ENSG00000167118	URM1	lightcyan	0.965593	5.6644e-12	0.44776	0.0477325
ENSG00000107021	TBC1D13	lightcyan	0.852609	1.8029e-06	0.616331	0.00380491
ENSG00000141552	ANAPC11	lightcyan	0.816296	1.13726e-05	0.195782	0.408103
ENSG00000117748	RPA2	lightcyan	0.803147	2.0126e-05	0.375008	0.103272
ENSG00000140990	NDUFB10	lightcyan	0.877904	3.64697e-07	0.35976	0.119234
ENSG00000144043	TEX261	lightcyan	0.824957	7.61577e-06	0.310545	0.182661
ENSG00000168256	NKIRAS2	lightcyan	0.899501	6.86287e-08	0.631334	0.00283228
ENSG00000196839	ADA	lightcyan	0.845301	2.70979e-06	0.647654	0.00201874
ENSG00000168395	ING5	lightcyan	0.827483	6.74763e-06	0.592656	0.0058921
ENSG00000180198	RCC1	lightcyan	0.829054	6.25222e-06	0.587198	0.00648715
ENSG00000182557	SPNS3	lightcyan	0.821099	9.12882e-06	0.388415	0.0905703
ENSG00000105197	TIMM50	lightcyan	0.903204	4.96332e-08	0.493511	0.0270145
ENSG00000124562	SNRPC	lightcyan	0.874621	4.57331e-07	0.36662	0.111847
ENSG00000245910	SNHG6	lightcyan	0.857724	1.33791e-06	0.621501	0.00344259
ENSG00000158715	SLC45A3	lightcyan	0.843796	2.93944e-06	0.460178	0.0411871
ENSG00000136718	IMP4	lightcyan	0.896133	9.11692e-08	0.621914	0.00341488
ENSG00000227057	WDR46	lightcyan	0.960051	2.12854e-11	0.680416	0.000961607
ENSG00000104872	PIH1D1	lightcyan	0.860296	1.14655e-06	0.559766	0.0102724
ENSG00000167674	HDGFL2	lightcyan	0.909266	2.83704e-08	0.49062	0.0280652
ENSG00000011009	LYPLA2	lightcyan	0.849103	2.19794e-06	0.285777	0.221929
ENSG00000204356	NELFE	lightcyan	0.879601	3.23615e-07	0.342144	0.139787
ENSG00000114902	SPCS1	lightcyan	0.889417	1.56217e-07	0.411754	0.0712557
ENSG00000130332	LSM7	lightcyan	0.942146	5.58418e-10	0.574584	0.00805277
ENSG00000115325	DOK1	lightcyan	0.867533	7.30275e-07	0.423637	0.0626961
ENSG00000104886	PLEKHJ1	lightcyan	0.863397	9.47998e-07	0.25795	0.272194
ENSG00000183011	NAA38	lightcyan	0.930547	2.7707e-09	0.389405	0.0896803
ENSG00000274523	RCC1L	lightcyan	0.938244	9.90414e-10	0.580416	0.00729451
ENSG00000105053	VRK3	lightcyan	0.807387	1.68213e-05	0.396661	0.0833523
ENSG00000183751	TBL3	lightcyan	0.898266	7.62463e-08	0.453643	0.0445385
ENSG00000153551	CMTM7	lightcyan	0.828761	6.34229e-06	0.38483	0.0938478
ENSG00000105671	DDX49	lightcyan	0.952148	1.04962e-10	0.588541	0.00633643
ENSG00000065518	NDUFB4	lightcyan	0.862081	1.02823e-06	0.409376	0.0730686
ENSG00000135446	CDK4	lightcyan	0.850033	2.08651e-06	0.386303	0.0924915
ENSG00000104979	C19orf53	lightcyan	0.896746	8.66395e-08	0.290938	0.213326
ENSG00000099795	NDUFB7	lightcyan	0.902074	5.48665e-08	0.263293	0.262033
ENSG00000175826	CTDNEP1	lightcyan	0.920572	8.93306e-09	0.385508	0.0932213
ENSG00000128524	ATP6V1F	lightcyan	0.94435	3.96947e-10	0.434526	0.0555568
ENSG00000072506	HSD17B10	lightcyan	0.875582	4.28309e-07	0.316411	0.1741
ENSG00000244313	AC024293.1	lightcyan	0.919944	9.56751e-09	0.429119	0.0590199
ENSG00000254986	DPP3	lightcyan	0.922694	7.05675e-09	0.682457	0.000915424
ENSG00000101997	CCDC22	lightcyan	0.882064	2.71207e-07	0.642593	0.00224681
ENSG00000242372	EIF6	lightcyan	0.980572	3.49117e-14	0.502766	0.0238588
ENSG00000168002	POLR2G	lightcyan	0.940891	6.74347e-10	0.502939	0.0238025
ENSG00000064490	RFXANK	lightcyan	0.922866	6.92103e-09	0.420565	0.0648306
ENSG00000123992	DNPEP	lightcyan	0.86417	9.03439e-07	0.76163	9.55907e-05
ENSG00000054148	PHPT1	lightcyan	0.962811	1.12884e-11	0.542735	0.0134121
ENSG00000105676	ARMC6	lightcyan	0.914856	1.63449e-08	0.460019	0.041266
ENSG00000233016	SNHG7	lightcyan	0.887813	1.7676e-07	0.689548	0.000769261
ENSG00000116521	SCAMP3	lightcyan	0.98012	4.28577e-14	0.567792	0.0090157
ENSG00000101246	ARFRP1	lightcyan	0.905418	4.06388e-08	0.508376	0.0220925
ENSG00000169738	DCXR	lightcyan	0.835621	4.5078e-06	0.287213	0.219513
ENSG00000167085	PHB	lightcyan	0.90581	3.92066e-08	0.406396	0.0753886
ENSG00000138629	UBL7	lightcyan	0.946963	2.59949e-10	0.510364	0.0214922
ENSG00000148297	MED22	lightcyan	0.87775	3.68641e-07	0.659987	0.00154267
ENSG00000140854	KATNB1	lightcyan	0.945131	3.50487e-10	0.587807	0.00641845
ENSG00000150990	DHX37	lightcyan	0.844323	2.85713e-06	0.790831	3.31083e-05
ENSG00000099364	FBXL19	lightcyan	0.844166	2.88148e-06	0.761349	9.65027e-05
ENSG00000110442	COMMD9	lightcyan	0.908877	2.94418e-08	0.598375	0.00531748
ENSG00000183172	SMDT1	lightcyan	0.920429	9.07402e-09	0.587826	0.00641635
ENSG00000143575	HAX1	lightcyan	0.828803	6.32926e-06	0.233132	0.322572
ENSG00000187051	RPS19BP1	lightcyan	0.888825	1.63543e-07	0.177787	0.453316
ENSG00000129187	DCTD	lightcyan	0.807189	1.6964e-05	0.70648	0.000497833
ENSG00000149541	B3GAT3	lightcyan	0.908039	3.18706e-08	0.593855	0.00576758
ENSG00000132600	PRMT7	lightcyan	0.835947	4.43345e-06	0.699355	0.000599979
ENSG00000114779	ABHD14B	lightcyan	0.90916	2.86578e-08	0.53935	0.0141199
ENSG00000247077	PGAM5	lightcyan	0.850124	2.07587e-06	0.503132	0.0237402
ENSG00000054116	TRAPPC3	lightcyan	0.952786	9.32535e-11	0.461583	0.0404924
ENSG00000125652	ALKBH7	lightcyan	0.938727	9.24538e-10	0.522648	0.0180646
ENSG00000132612	VPS4A	lightcyan	0.887528	1.80649e-07	0.679295	0.000987792
ENSG00000213593	TMX2	lightcyan	0.807806	1.65215e-05	0.536741	0.0146854
ENSG00000177700	POLR2L	lightcyan	0.820431	9.41595e-06	0.199082	0.400088
ENSG00000130311	DDA1	lightcyan	0.907769	3.26892e-08	0.321857	0.166401
ENSG00000174744	BRMS1	lightcyan	0.89081	1.40109e-07	0.426408	0.0608171
ENSG00000184076	UQCR10	lightcyan	0.840036	3.58875e-06	0.200075	0.397691
ENSG00000076248	UNG	lightcyan	0.81354	1.28646e-05	0.384487	0.0941657
ENSG00000103495	MAZ	lightcyan	0.936696	1.2306e-09	0.419274	0.0657434
ENSG00000247315	ZCCHC3	lightcyan	0.8979	7.86388e-08	0.510225	0.0215339
ENSG00000102103	PQBP1	lightcyan	0.903198	4.96622e-08	0.524407	0.0176117
ENSG00000161179	YDJC	lightcyan	0.979352	6.01157e-14	0.625255	0.00319781
ENSG00000167969	ECI1	lightcyan	0.867297	7.41399e-07	0.38228	0.0962311
ENSG00000011485	PPP5C	lightcyan	0.869471	6.44305e-07	0.719016	0.000353743
ENSG00000227500	SCAMP4	lightcyan	0.84803	2.33309e-06	0.566675	0.00918269
ENSG00000053371	AKR7A2	lightcyan	0.961545	1.51889e-11	0.50284	0.0238346
ENSG00000134825	TMEM258	lightcyan	0.880653	3.0023e-07	0.268202	0.252911
ENSG00000125656	CLPP	lightcyan	0.935557	1.43878e-09	0.336683	0.146635
ENSG00000151414	NEK7	lightcyan	-0.801629	2.14382e-05	-0.471778	0.0357212
ENSG00000004975	DVL2	lightcyan	0.911338	2.32242e-08	0.665247	0.00137048
ENSG00000012061	ERCC1	lightcyan	0.90302	5.04546e-08	0.76895	7.4334e-05
ENSG00000110011	DNAJC4	lightcyan	0.923714	6.2854e-09	0.537135	0.014599
ENSG00000177192	PUS1	lightcyan	0.821614	8.91295e-06	0.64631	0.00207732
ENSG00000100324	TAB1	lightcyan	0.848604	2.25995e-06	0.705912	0.000505385
ENSG00000107874	CUEDC2	lightcyan	0.966866	4.0539e-12	0.616596	0.00378558
ENSG00000177030	DEAF1	lightcyan	0.941078	6.55812e-10	0.646378	0.00207432
ENSG00000100075	SLC25A1	lightcyan	0.914389	1.71406e-08	0.514124	0.0203923
ENSG00000167657	DAPK3	lightcyan	0.849091	2.1994e-06	0.528328	0.0166349
ENSG00000105700	KXD1	lightcyan	0.80679	1.72555e-05	0.610495	0.00425125
ENSG00000176340	COX8A	lightcyan	0.861877	1.04118e-06	0.228282	0.333027
ENSG00000170604	IRF2BP1	lightcyan	0.949639	1.64737e-10	0.560719	0.0101161
ENSG00000125877	ITPA	lightcyan	0.954692	6.47991e-11	0.711301	0.000437424
ENSG00000131475	VPS25	lightcyan	0.898309	7.59657e-08	0.310957	0.182051
ENSG00000125457	MIF4GD	lightcyan	0.890227	1.46669e-07	0.4626	0.0399954
ENSG00000164081	TEX264	lightcyan	0.963605	9.32353e-12	0.557815	0.0105985
ENSG00000129911	KLF16	lightcyan	0.925238	5.27129e-09	0.535788	0.0148966
ENSG00000184281	TSSC4	lightcyan	0.902196	5.428e-08	0.353806	0.125922
ENSG00000138085	ATRAID	lightcyan	0.96138	1.57743e-11	0.561466	0.00999506
ENSG00000105341	DMAC2	lightcyan	0.977658	1.21472e-13	0.556687	0.0107908
ENSG00000149792	MRPL49	lightcyan	0.900009	6.56921e-08	0.280173	0.231525
ENSG00000133265	HSPBP1	lightcyan	0.934675	1.62072e-09	0.449651	0.0466869
ENSG00000211450	SELENOH	lightcyan	0.945728	3.18347e-10	0.506667	0.0226193
ENSG00000166595	FAM96B	lightcyan	0.948818	1.89971e-10	0.392786	0.0866893
ENSG00000167925	GHDC	lightcyan	0.89634	8.9617e-08	0.674649	0.00110284
ENSG00000105447	GRWD1	lightcyan	0.87143	5.66509e-07	0.520552	0.0186161
ENSG00000100983	GSS	lightcyan	0.896139	9.11205e-08	0.520983	0.0185017
ENSG00000153443	UBALD1	lightcyan	0.840855	3.43758e-06	0.465349	0.0386761
ENSG00000105135	ILVBL	lightcyan	0.970564	1.41614e-12	0.68287	0.000906307
ENSG00000069998	HDHD5	lightcyan	0.822649	8.49239e-06	0.642064	0.00227182
ENSG00000141569	TRIM65	lightcyan	0.932692	2.10565e-09	0.677099	0.00104085
ENSG00000173141	MRPL57	lightcyan	0.908562	3.03331e-08	0.548619	0.0122503
ENSG00000205220	PSMB10	lightcyan	0.801299	2.17331e-05	0.46022	0.0411663
ENSG00000007520	TSR3	lightcyan	0.884164	2.32557e-07	0.212961	0.367338
ENSG00000071889	FAM3A	lightcyan	0.942623	5.19256e-10	0.544122	0.0131307
ENSG00000148334	PTGES2	lightcyan	0.860707	1.11832e-06	0.595172	0.00563331
ENSG00000126768	TIMM17B	lightcyan	0.905765	3.93671e-08	0.32495	0.162135
ENSG00000128185	DGCR6L	lightcyan	0.957964	3.34088e-11	0.385545	0.0931872
ENSG00000065268	WDR18	lightcyan	0.93369	1.84764e-09	0.468251	0.0373196
ENSG00000091640	SPAG7	lightcyan	0.895796	9.37423e-08	0.637343	0.00250578
ENSG00000130731	METTL26	lightcyan	0.965343	6.03987e-12	0.479697	0.032327
ENSG00000171813	PWWP2B	lightcyan	0.926148	4.73744e-09	0.740495	0.000188648
ENSG00000163382	NAXE	lightcyan	0.97532	2.9502e-13	0.581203	0.00719681
ENSG00000197562	RAB40C	lightcyan	0.815564	1.17535e-05	0.651348	0.00186474
ENSG00000160688	FLAD1	lightcyan	0.945572	3.265e-10	0.664904	0.0013812
ENSG00000126756	UXT	lightcyan	0.95574	5.26939e-11	0.460499	0.0410275
ENSG00000129245	FXR2	lightcyan	0.905299	4.10824e-08	0.533326	0.0154535
ENSG00000160404	TOR2A	lightcyan	0.891694	1.30665e-07	0.405356	0.0762111
ENSG00000100997	ABHD12	lightcyan	0.931664	2.40444e-09	0.427102	0.0603534
ENSG00000140691	ARMC5	lightcyan	0.900709	6.18307e-08	0.716684	0.000377468
ENSG00000185813	PCYT2	lightcyan	0.949191	1.78125e-10	0.498092	0.0254136
ENSG00000169189	NSMCE1	lightcyan	0.893191	1.15928e-07	0.642739	0.00223993
ENSG00000174165	ZDHHC24	lightcyan	0.881846	2.75511e-07	0.656292	0.00167419
ENSG00000157593	SLC35B2	lightcyan	0.929693	3.08286e-09	0.580035	0.0073421
ENSG00000090266	NDUFB2	lightcyan	0.943548	4.50145e-10	0.553368	0.0113731
ENSG00000158552	ZFAND2B	lightcyan	0.837412	4.11284e-06	0.36503	0.113529
ENSG00000198171	DDRGK1	lightcyan	0.94129	6.35369e-10	0.531032	0.015987
ENSG00000168894	RNF181	lightcyan	0.889999	1.49301e-07	0.293087	0.209808
ENSG00000134574	DDB2	lightcyan	0.85116	1.95796e-06	0.783384	4.40459e-05
ENSG00000159792	PSKH1	lightcyan	0.944387	3.94603e-10	0.566323	0.0092358
ENSG00000131652	THOC6	lightcyan	0.938139	1.00528e-09	0.508718	0.0219883
ENSG00000168101	NUDT16L1	lightcyan	0.941685	5.98815e-10	0.42784	0.0598628
ENSG00000164897	TMUB1	lightcyan	0.841679	3.2911e-06	0.433893	0.0559541
ENSG00000123815	COQ8B	lightcyan	0.856396	1.4472e-06	0.65638	0.00167094
ENSG00000169241	SLC50A1	lightcyan	0.880285	3.0823e-07	0.492921	0.0272263
ENSG00000186501	TMEM222	lightcyan	0.850772	2.00142e-06	0.241843	0.304295
ENSG00000103266	STUB1	lightcyan	0.933092	1.99882e-09	0.406027	0.0756801
ENSG00000156990	RPUSD3	lightcyan	0.865762	8.17432e-07	0.540573	0.0138608
ENSG00000002822	MAD1L1	lightcyan	0.848939	2.21816e-06	0.451722	0.0455627
ENSG00000153406	NMRAL1	lightcyan	0.950347	1.45402e-10	0.607073	0.00453256
ENSG00000136710	CCDC115	lightcyan	0.887314	1.83623e-07	0.623883	0.00328551
ENSG00000168936	TMEM129	lightcyan	0.874191	4.70889e-07	0.537377	0.0145459
ENSG00000204673	AKT1S1	lightcyan	0.817987	1.05335e-05	0.351895	0.128125
ENSG00000176946	THAP4	lightcyan	0.966663	4.27968e-12	0.594715	0.00567961
ENSG00000188243	COMMD6	lightcyan	0.85696	1.39989e-06	0.59476	0.00567502
ENSG00000130159	ECSIT	lightcyan	0.888871	1.62967e-07	0.370582	0.107735
ENSG00000148300	REXO4	lightcyan	0.842642	3.12688e-06	0.781232	4.77356e-05
ENSG00000116670	MAD2L2	lightcyan	0.839034	3.78165e-06	0.188268	0.426676
ENSG00000214160	ALG3	lightcyan	0.959079	2.63328e-11	0.538775	0.014243
ENSG00000030110	BAK1	lightcyan	0.882015	2.72161e-07	0.594578	0.00569362
ENSG00000168286	THAP11	lightcyan	0.849333	2.16994e-06	0.438164	0.0533148
ENSG00000007376	RPUSD1	lightcyan	0.937679	1.07279e-09	0.489668	0.0284179
ENSG00000121680	PEX16	lightcyan	0.849864	2.10634e-06	0.424896	0.061837
ENSG00000167965	MLST8	lightcyan	0.924128	5.99463e-09	0.440276	0.0520452
ENSG00000125995	ROMO1	lightcyan	0.845557	2.67229e-06	0.311231	0.181646
ENSG00000160917	CPSF4	lightcyan	0.932449	2.17322e-09	0.536817	0.0146689
ENSG00000005194	CIAPIN1	lightcyan	0.833255	5.07973e-06	0.528988	0.0164748
ENSG00000163866	SMIM12	lightcyan	0.818613	1.02365e-05	0.360006	0.118963
ENSG00000163159	VPS72	lightcyan	0.951088	1.27354e-10	0.474231	0.0346416
ENSG00000175573	C11orf68	lightcyan	0.867053	7.53073e-07	0.333901	0.150214
ENSG00000185803	SLC52A2	lightcyan	0.929631	3.10678e-09	0.467196	0.0378083
ENSG00000116586	LAMTOR2	lightcyan	0.889101	1.60091e-07	0.405622	0.0760005
ENSG00000126767	ELK1	lightcyan	0.883235	2.49016e-07	0.540869	0.0137987
ENSG00000182307	C8orf33	lightcyan	0.875423	4.33001e-07	0.593005	0.00585567
ENSG00000186792	HYAL3	lightcyan	0.823458	8.17545e-06	0.336604	0.146737
ENSG00000147155	EBP	lightcyan	0.860481	1.13378e-06	0.210981	0.371914
ENSG00000138375	SMARCAL1	lightcyan	0.847889	2.35132e-06	0.543855	0.0131845
ENSG00000185049	NELFA	lightcyan	0.890735	1.4094e-07	0.598997	0.0052579
ENSG00000174851	YIF1A	lightcyan	0.921757	7.83763e-09	0.409741	0.0727879
ENSG00000105364	MRPL4	lightcyan	0.9439	4.26055e-10	0.453803	0.0444541
ENSG00000170906	NDUFA3	lightcyan	0.935918	1.36961e-09	0.401139	0.0796154
ENSG00000228300	C19orf24	lightcyan	0.935016	1.54816e-09	0.449499	0.0467704
ENSG00000115350	POLE4	lightcyan	0.807241	1.69262e-05	0.403756	0.0774902
ENSG00000146066	HIGD2A	lightcyan	0.909582	2.75259e-08	0.429342	0.0588739
ENSG00000144591	GMPPA	lightcyan	0.807555	1.67005e-05	0.514422	0.0203073
ENSG00000141349	G6PC3	lightcyan	0.944468	3.8959e-10	0.57922	0.00744494
ENSG00000111328	CDK2AP1	lightcyan	0.833983	4.89739e-06	0.505081	0.0231168
ENSG00000124733	MEA1	lightcyan	0.911705	2.2403e-08	0.36255	0.116189
ENSG00000145912	NHP2	lightcyan	0.937067	1.16886e-09	0.485769	0.0298994
ENSG00000235173	HGH1	lightcyan	0.9096	2.74773e-08	0.446286	0.0485594
ENSG00000172366	MCRIP2	lightcyan	0.945893	3.09917e-10	0.657341	0.00163593
ENSG00000204392	LSM2	lightcyan	0.937414	1.11346e-09	0.448948	0.0470734
ENSG00000138074	SLC5A6	lightcyan	0.843756	2.94572e-06	0.688661	0.000786381
ENSG00000117419	ERI3	lightcyan	0.929051	3.33769e-09	0.569205	0.00880799
ENSG00000169733	RFNG	lightcyan	0.859227	1.22299e-06	0.493047	0.0271809
ENSG00000007255	TRAPPC6A	lightcyan	0.937718	1.06693e-09	0.544799	0.0129949
ENSG00000162585	FAAP20	lightcyan	0.851586	1.91125e-06	0.452445	0.0451752
ENSG00000233913	RPL10P9	lightcyan	0.874004	4.76872e-07	0.600565	0.00511005
ENSG00000213563	C8orf82	lightcyan	0.896306	8.98699e-08	0.782819	4.49906e-05
ENSG00000103024	NME3	lightcyan	0.834721	4.71828e-06	0.665672	0.00135729
ENSG00000169957	ZNF768	lightcyan	0.923368	6.53849e-09	0.733761	0.000231198
ENSG00000123179	EBPL	lightcyan	0.815002	1.20532e-05	0.517851	0.0193469
ENSG00000166169	POLL	lightcyan	0.834664	4.73204e-06	0.462026	0.0402755
ENSG00000100395	L3MBTL2	lightcyan	0.83338	5.04822e-06	0.50113	0.0243942
ENSG00000020129	NCDN	lightcyan	0.880134	3.11576e-07	0.62418	0.00326636
ENSG00000233762	AC007969.1	lightcyan	0.920823	8.69038e-09	0.475238	0.0342055
ENSG00000159111	MRPL10	lightcyan	0.864358	8.92888e-07	0.409896	0.0726689
ENSG00000225178	RPSAP58	lightcyan	0.894124	1.07505e-07	0.445382	0.0490718
ENSG00000128626	MRPS12	lightcyan	0.940655	6.98324e-10	0.37042	0.107901
ENSG00000167930	FAM234A	lightcyan	0.871764	5.54093e-07	0.718305	0.000360836
ENSG00000178802	MPI	lightcyan	0.941811	5.87534e-10	0.704184	0.000528993
ENSG00000104884	ERCC2	lightcyan	0.860446	1.13617e-06	0.724282	0.000304816
ENSG00000100413	POLR3H	lightcyan	0.800304	2.26442e-05	0.511467	0.0211647
ENSG00000163344	PMVK	lightcyan	0.962523	1.20878e-11	0.64353	0.00220302
ENSG00000083457	ITGAE	lightcyan	0.848761	2.24023e-06	0.74552	0.000161439
ENSG00000132591	ERAL1	lightcyan	0.950339	1.4563e-10	0.606876	0.00454926
ENSG00000126005	MMP24OS	lightcyan	0.859482	1.20434e-06	0.246811	0.294159
ENSG00000104679	R3HCC1	lightcyan	0.943203	4.74881e-10	0.410931	0.0718794
ENSG00000108784	NAGLU	lightcyan	0.900634	6.22345e-08	0.509013	0.0218987
ENSG00000167977	KCTD5	lightcyan	0.820341	9.45493e-06	0.54263	0.0134338
ENSG00000113068	PFDN1	lightcyan	0.827523	6.73471e-06	0.397472	0.0826658
ENSG00000143256	PFDN2	lightcyan	0.823782	8.0518e-06	0.448141	0.0475201
ENSG00000152082	MZT2B	lightcyan	0.914828	1.63921e-08	0.323956	0.163498
ENSG00000181924	COA4	lightcyan	0.854123	1.65249e-06	0.408418	0.0738087
ENSG00000103174	NAGPA	lightcyan	0.812724	1.33376e-05	0.666846	0.00132144
ENSG00000178585	CTNNBIP1	lightcyan	0.943502	4.53381e-10	0.586766	0.00653631
ENSG00000176022	B3GALT6	lightcyan	0.897832	7.90949e-08	0.661944	0.00147659
ENSG00000105677	TMEM147	lightcyan	0.967195	3.70983e-12	0.493239	0.0271121
ENSG00000077348	EXOSC5	lightcyan	0.930113	2.92579e-09	0.62932	0.00294931
ENSG00000117691	NENF	lightcyan	0.875322	4.35994e-07	0.294482	0.207546
ENSG00000179958	DCTPP1	lightcyan	0.957359	3.79048e-11	0.559916	0.0102477
ENSG00000146109	ABT1	lightcyan	0.851988	1.86802e-06	0.323666	0.163897
ENSG00000131043	AAR2	lightcyan	0.844648	2.80738e-06	0.616233	0.00381202
ENSG00000032389	EIPR1	lightcyan	0.933115	1.99266e-09	0.507504	0.0223602
ENSG00000160799	CCDC12	lightcyan	0.926801	4.38395e-09	0.352745	0.127142
ENSG00000184752	NDUFA12	lightcyan	0.82893	6.29033e-06	0.445587	0.048955
ENSG00000167393	PPP2R3B	lightcyan	0.817129	1.09523e-05	0.562611	0.0098117
ENSG00000103152	MPG	lightcyan	0.956834	4.2241e-11	0.538625	0.0142752
ENSG00000130748	TMEM160	lightcyan	0.946191	2.95228e-10	0.419265	0.0657497
ENSG00000125901	MRPS26	lightcyan	0.958933	2.71788e-11	0.596228	0.00552757
ENSG00000143314	MRPL24	lightcyan	0.93131	2.51561e-09	0.545039	0.012947
ENSG00000130717	UCK1	lightcyan	0.900159	6.4849e-08	0.604515	0.00475277
ENSG00000120942	UBIAD1	lightcyan	0.866936	7.5868e-07	0.640391	0.00235255
ENSG00000137404	NRM	lightcyan	0.912488	2.07384e-08	0.505644	0.0229393
ENSG00000055950	MRPL43	lightcyan	0.960818	1.79307e-11	0.556451	0.0108314
ENSG00000214026	MRPL23	lightcyan	0.855285	1.54457e-06	0.387012	0.0918428
ENSG00000119559	C19orf25	lightcyan	0.869009	6.63946e-07	0.401503	0.0793175
ENSG00000127191	TRAF2	lightcyan	0.817325	1.08553e-05	0.437735	0.0535757
ENSG00000171135	JAGN1	lightcyan	0.924222	5.92989e-09	0.506324	0.0227261
ENSG00000183617	MRPL54	lightcyan	0.930707	2.71536e-09	0.329307	0.156253
ENSG00000183018	SPNS2	lightcyan	0.881715	2.78136e-07	0.526423	0.0171038
ENSG00000105732	ZNF574	lightcyan	0.835469	4.54278e-06	0.583126	0.00696261
ENSG00000170291	ELP5	lightcyan	0.965069	6.47776e-12	0.574588	0.00805216
ENSG00000149600	COMMD7	lightcyan	0.941033	6.6023e-10	0.597023	0.00544899
ENSG00000114026	OGG1	lightcyan	0.878548	3.48603e-07	0.614239	0.00396018
ENSG00000100092	SH3BP1	lightcyan	0.812038	1.37471e-05	0.441079	0.0515688
ENSG00000167515	TRAPPC2L	lightcyan	0.899172	7.05858e-08	0.342605	0.13922
ENSG00000204438	GPANK1	lightcyan	0.897663	8.02269e-08	0.342197	0.139722
ENSG00000102977	ACD	lightcyan	0.932788	2.07962e-09	0.528565	0.0165773
ENSG00000141295	SCRN2	lightcyan	0.861422	1.07062e-06	0.68489	0.000862843
ENSG00000162910	MRPL55	lightcyan	0.829887	6.00285e-06	0.226419	0.337095
ENSG00000181396	OGFOD3	lightcyan	0.874767	4.52831e-07	0.657824	0.00161855
ENSG00000073050	XRCC1	lightcyan	0.862684	9.90741e-07	0.518479	0.0191749
ENSG00000221829	FANCG	lightcyan	0.829536	6.1069e-06	0.405612	0.0760084
ENSG00000158716	DUSP23	lightcyan	0.923449	6.47866e-09	0.387552	0.091352
ENSG00000132394	EEFSEC	lightcyan	0.968684	2.45547e-12	0.503632	0.0235788
ENSG00000160753	RUSC1	lightcyan	0.841329	3.3527e-06	0.435888	0.0547094
ENSG00000139637	C12orf10	lightcyan	0.952299	1.02081e-10	0.58994	0.00618233
ENSG00000130733	YIPF2	lightcyan	0.931984	2.30758e-09	0.450177	0.0463996
ENSG00000143553	SNAPIN	lightcyan	0.890426	1.44401e-07	0.417432	0.0670633
ENSG00000174917	C19orf70	lightcyan	0.966238	4.78885e-12	0.459637	0.041457
ENSG00000197345	MRPL21	lightcyan	0.827873	6.62153e-06	0.28841	0.217512
ENSG00000117305	HMGCL	lightcyan	0.96071	1.83699e-11	0.681777	0.00093059
ENSG00000137038	DMAC1	lightcyan	0.947297	2.45894e-10	0.567567	0.0090492
ENSG00000114767	RRP9	lightcyan	0.917113	1.29427e-08	0.490318	0.0281766
ENSG00000171311	EXOSC1	lightcyan	0.831439	5.56067e-06	0.48479	0.030281
ENSG00000174915	PTDSS2	lightcyan	0.913091	1.9532e-08	0.655997	0.00168506
ENSG00000204220	PFDN6	lightcyan	0.80792	1.64411e-05	0.336013	0.147491
ENSG00000243477	NAT6	lightcyan	0.838053	3.97902e-06	0.658916	0.00157987
ENSG00000243927	MRPS6	lightcyan	0.815604	1.17324e-05	0.552994	0.0114404
ENSG00000073536	NLE1	lightcyan	0.893224	1.15625e-07	0.642055	0.00227225
ENSG00000158526	TSR2	lightcyan	0.844954	2.76139e-06	0.392677	0.0867849
ENSG00000139546	TARBP2	lightcyan	0.939278	8.54094e-10	0.663322	0.00143149
ENSG00000130312	MRPL34	lightcyan	0.849472	2.1531e-06	0.30219	0.195339
ENSG00000184967	NOC4L	lightcyan	0.929784	3.0483e-09	0.519336	0.0189423
ENSG00000116863	ADPRHL2	lightcyan	0.847775	2.36625e-06	0.44658	0.0483932
ENSG00000213465	ARL2	lightcyan	0.90094	6.05982e-08	0.373843	0.104433
ENSG00000100410	PHF5A	lightcyan	0.829624	6.08063e-06	0.174734	0.461234
ENSG00000103254	FAM173A	lightcyan	0.868899	6.68705e-07	0.446334	0.0485321
ENSG00000171307	ZDHHC16	lightcyan	0.854484	1.61834e-06	0.702508	0.000552772
ENSG00000139579	NABP2	lightcyan	0.894161	1.07184e-07	0.545673	0.0128215
ENSG00000114956	DGUOK	lightcyan	0.886792	1.91047e-07	0.393002	0.086501
ENSG00000129559	NEDD8	lightcyan	0.824683	7.71573e-06	0.260529	0.267258
ENSG00000196453	ZNF777	lightcyan	0.819742	9.71982e-06	0.43771	0.0535905
ENSG00000170473	PYM1	lightcyan	0.943078	4.84189e-10	0.546254	0.0127071
ENSG00000160221	C21orf33	lightcyan	0.946766	2.6857e-10	0.726013	0.000290054
ENSG00000204237	OXLD1	lightcyan	0.921407	8.14792e-09	0.470225	0.0364184
ENSG00000166189	HPS6	lightcyan	0.828727	6.35264e-06	0.237212	0.313931
ENSG00000101473	ACOT8	lightcyan	0.905339	4.0934e-08	0.386203	0.0925825
ENSG00000025772	TOMM34	lightcyan	0.875917	4.1857e-07	0.689643	0.000767451
ENSG00000169105	CHST14	lightcyan	0.939916	7.78423e-10	0.706647	0.000495627
ENSG00000107872	FBXL15	lightcyan	0.87691	3.90844e-07	0.41913	0.0658457
ENSG00000270170	NCBP2-AS2	lightcyan	0.865405	8.36101e-07	0.571215	0.00851936
ENSG00000173653	RCE1	lightcyan	0.902538	5.26644e-08	0.513626	0.0205356
ENSG00000114544	SLC41A3	lightcyan	0.905519	4.02653e-08	0.649938	0.00192233
ENSG00000135778	NTPCR	lightcyan	0.843789	2.94061e-06	0.707199	0.00048839
ENSG00000165724	ZMYND19	lightcyan	0.880816	2.96756e-07	0.582524	0.00703521
ENSG00000135632	SMYD5	lightcyan	0.84136	3.34721e-06	0.707858	0.000479887
ENSG00000151353	TMEM18	lightcyan	0.902226	5.41364e-08	0.523722	0.0177869
ENSG00000027847	B4GALT7	lightcyan	0.877636	3.71597e-07	0.800573	2.23951e-05
ENSG00000111775	COX6A1	lightcyan	0.820491	9.38957e-06	0.241696	0.304598
ENSG00000166166	TRMT61A	lightcyan	0.9557	5.3124e-11	0.592179	0.00594222
ENSG00000090432	MUL1	lightcyan	0.877537	3.74183e-07	0.411319	0.0715847
ENSG00000091947	TMEM101	lightcyan	0.954801	6.34413e-11	0.530858	0.0160281
ENSG00000178149	DALRD3	lightcyan	0.868577	6.82785e-07	0.618544	0.00364614
ENSG00000224051	CPTP	lightcyan	0.801851	2.12415e-05	0.264612	0.259562
ENSG00000179085	DPM3	lightcyan	0.894179	1.07028e-07	0.390302	0.0888801
ENSG00000107833	NPM3	lightcyan	0.879811	3.18833e-07	0.498506	0.025273
ENSG00000107175	CREB3	lightcyan	0.88902	1.61104e-07	0.44603	0.0487041
ENSG00000171425	ZNF581	lightcyan	0.894629	1.0317e-07	0.6056	0.00465831
ENSG00000130005	GAMT	lightcyan	0.913067	1.95784e-08	0.5564	0.0108402
ENSG00000278970	HEIH	lightcyan	0.805792	1.8004e-05	0.306367	0.18893
ENSG00000125352	RNF113A	lightcyan	0.845835	2.63224e-06	0.64612	0.00208572
ENSG00000122140	MRPS2	lightcyan	0.86285	9.80653e-07	0.488806	0.0287402
ENSG00000105248	CCDC94	lightcyan	0.895842	9.33877e-08	0.582059	0.00709172
ENSG00000127952	STYXL1	lightcyan	0.862095	1.02738e-06	0.709266	0.000462113
ENSG00000130193	THEM6	lightcyan	0.901204	5.92195e-08	0.396422	0.0835551
ENSG00000132661	NXT1	lightcyan	0.836505	4.30887e-06	0.359591	0.119421
ENSG00000170430	MGMT	lightcyan	0.896581	8.78369e-08	0.462208	0.0401866
ENSG00000104983	CCDC61	lightcyan	0.859374	1.21222e-06	0.443331	0.0502501
ENSG00000114395	CYB561D2	lightcyan	0.834475	4.77739e-06	0.348708	0.131857
ENSG00000176108	CHMP6	lightcyan	0.908214	3.13492e-08	0.364025	0.114601
ENSG00000121775	TMEM39B	lightcyan	0.835946	4.43371e-06	0.590768	0.00609267
ENSG00000064545	TMEM161A	lightcyan	0.932071	2.28191e-09	0.661852	0.00147965
ENSG00000184232	OAF	lightcyan	0.836659	4.27502e-06	0.434335	0.0556764
ENSG00000163832	ELP6	lightcyan	0.902358	5.35093e-08	0.471873	0.0356792
ENSG00000112699	GMDS	lightcyan	0.804462	1.90452e-05	0.70961	0.000457862
ENSG00000224870	AL391244.1	lightcyan	0.877921	3.64269e-07	0.733714	0.00023152
ENSG00000184436	THAP7	lightcyan	0.813482	1.28976e-05	0.32077	0.167919
ENSG00000131116	ZNF428	lightcyan	0.945823	3.135e-10	0.514848	0.020186
ENSG00000181991	MRPS11	lightcyan	0.900411	6.34472e-08	0.447262	0.0480105
ENSG00000130669	PAK4	lightcyan	0.832382	5.30621e-06	0.438241	0.0532682
ENSG00000176476	SGF29	lightcyan	0.842997	3.06809e-06	0.5516	0.0116935
ENSG00000141971	MVB12A	lightcyan	0.902523	5.2733e-08	0.522195	0.0181827
ENSG00000175938	ORAI3	lightcyan	0.927526	4.01903e-09	0.525429	0.0173529
ENSG00000214113	LYRM4	lightcyan	0.879499	3.25975e-07	0.614996	0.00390342
ENSG00000176058	TPRN	lightcyan	0.948068	2.15959e-10	0.560288	0.0101866
ENSG00000137714	FDX1	lightcyan	0.878748	3.43738e-07	0.543853	0.0131848
ENSG00000105755	ETHE1	lightcyan	0.866605	7.74875e-07	0.361759	0.117046
ENSG00000110063	DCPS	lightcyan	0.923067	6.76585e-09	0.513058	0.0206995
ENSG00000183978	COA3	lightcyan	0.921342	8.20756e-09	0.414724	0.0690387
ENSG00000168701	TMEM208	lightcyan	0.90652	3.67221e-08	0.319799	0.169282
ENSG00000204272	NBDY	lightcyan	0.87918	3.334e-07	0.6531	0.00179523
ENSG00000102100	SLC35A2	lightcyan	0.80294	2.03002e-05	0.203724	0.388961
ENSG00000213316	LTC4S	lightcyan	0.870393	6.06583e-07	0.657615	0.00162604
ENSG00000106367	AP1S1	lightcyan	0.82621	7.17372e-06	0.392267	0.0871438
ENSG00000136933	RABEPK	lightcyan	0.849318	2.17177e-06	0.672789	0.00115196
ENSG00000177370	TIMM22	lightcyan	0.854459	1.62062e-06	0.32491	0.162189
ENSG00000143740	SNAP47	lightcyan	0.837634	4.06618e-06	0.517356	0.0194833
ENSG00000177352	CCDC71	lightcyan	0.83316	5.10409e-06	0.499293	0.0250066
ENSG00000139405	RITA1	lightcyan	0.888115	1.72722e-07	0.400889	0.0798207
ENSG00000161956	SENP3	lightcyan	0.858674	1.26425e-06	0.702702	0.000549973
ENSG00000105552	BCAT2	lightcyan	0.817376	1.083e-05	0.71738	0.000370246
ENSG00000141499	WRAP53	lightcyan	0.942784	5.06561e-10	0.468083	0.0373972
ENSG00000160767	FAM189B	lightcyan	0.87377	4.84486e-07	0.459339	0.0416062
ENSG00000160783	PMF1	lightcyan	0.851454	1.92557e-06	0.607985	0.0044562
ENSG00000105379	ETFB	lightcyan	0.849098	2.19862e-06	0.356357	0.123024
ENSG00000132781	MUTYH	lightcyan	0.845355	2.70183e-06	0.64315	0.00222069
ENSG00000136247	ZDHHC4	lightcyan	0.905614	3.99179e-08	0.63042	0.00288487
ENSG00000173511	VEGFB	lightcyan	0.846388	2.55387e-06	0.489801	0.0283683
ENSG00000133597	ADCK2	lightcyan	0.939439	8.34427e-10	0.551216	0.011764
ENSG00000125458	NT5C	lightcyan	0.927688	3.9414e-09	0.597791	0.00537392
ENSG00000165804	ZNF219	lightcyan	0.815238	1.19262e-05	0.703282	0.000541687
ENSG00000099385	BCL7C	lightcyan	0.978141	9.99574e-14	0.470071	0.0364879
ENSG00000100294	MCAT	lightcyan	0.845237	2.71928e-06	0.468909	0.0370173
ENSG00000142694	EVA1B	lightcyan	0.875284	4.37145e-07	0.584901	0.00675197
ENSG00000174775	HRAS	lightcyan	0.809701	1.52245e-05	0.519587	0.0188748
ENSG00000156853	ZNF689	lightcyan	0.821928	8.78339e-06	0.601811	0.00499501
ENSG00000197982	C1orf122	lightcyan	0.880882	2.9535e-07	0.302492	0.19487
ENSG00000182810	DDX28	lightcyan	0.820286	9.47892e-06	0.416593	0.0676707
ENSG00000136463	TACO1	lightcyan	0.856002	1.48115e-06	0.407509	0.0745155
ENSG00000177971	IMP3	lightcyan	0.908145	3.15538e-08	0.347122	0.133743
ENSG00000088356	PDRG1	lightcyan	0.85718	1.38181e-06	0.440638	0.0518302
ENSG00000145982	FARS2	lightcyan	0.833995	4.8944e-06	0.509792	0.0216638
ENSG00000125611	CHCHD5	lightcyan	0.902912	5.09423e-08	0.415425	0.0685232
ENSG00000150433	TMEM218	lightcyan	0.821078	9.13776e-06	0.656637	0.0016615
ENSG00000126264	HCST	lightcyan	0.866014	8.04534e-07	0.515833	0.0199076
ENSG00000160813	PPP1R35	lightcyan	0.820965	9.18591e-06	0.387303	0.0915776
ENSG00000110104	CCDC86	lightcyan	0.861941	1.03712e-06	0.515183	0.0200908
ENSG00000127220	ABHD8	lightcyan	0.80291	2.03257e-05	0.699617	0.000595932
ENSG00000139428	MMAB	lightcyan	0.860275	1.14805e-06	0.405658	0.0759716
ENSG00000273611	ZNHIT3	lightcyan	0.847246	2.43631e-06	0.542906	0.0133773
ENSG00000104976	SNAPC2	lightcyan	0.887384	1.82645e-07	0.444512	0.0495692
ENSG00000142655	PEX14	lightcyan	0.964033	8.39553e-12	0.553764	0.0113024
ENSG00000008382	MPND	lightcyan	0.849683	2.12782e-06	0.720365	0.000340621
ENSG00000166228	PCBD1	lightcyan	0.853042	1.75874e-06	0.578757	0.007504
ENSG00000167700	MFSD3	lightcyan	0.947347	2.43831e-10	0.650378	0.00190417
ENSG00000143578	CREB3L4	lightcyan	0.86258	9.97167e-07	0.692865	0.00070799
ENSG00000123415	SMUG1	lightcyan	0.875462	4.3185e-07	0.520428	0.0186492
ENSG00000144741	SLC25A26	lightcyan	0.849885	2.10388e-06	0.70222	0.00055696
ENSG00000087008	ACOX3	lightcyan	0.809472	1.53763e-05	0.714722	0.000398456
ENSG00000171703	TCEA2	lightcyan	0.819605	9.78157e-06	0.756155	0.000114731
ENSG00000056972	TRAF3IP2	lightcyan	0.823799	8.04514e-06	0.638739	0.00243462
ENSG00000114988	LMAN2L	lightcyan	0.851184	1.95525e-06	0.787631	3.748e-05
ENSG00000063176	SPHK2	lightcyan	0.826145	7.19623e-06	0.682541	0.000913576
ENSG00000179886	TIGD5	lightcyan	0.890411	1.44574e-07	0.647395	0.00202989
ENSG00000229119	AC026403.1	lightcyan	0.876056	4.14574e-07	0.37124	0.107063
ENSG00000198746	GPATCH3	lightcyan	0.881796	2.76521e-07	0.471707	0.0357528
ENSG00000205138	SDHAF1	lightcyan	0.906074	3.8266e-08	0.407248	0.0747201
ENSG00000147383	NSDHL	lightcyan	0.814995	1.20567e-05	0.38831	0.0906655
ENSG00000164967	RPP25L	lightcyan	0.942629	5.18782e-10	0.411988	0.0710788
ENSG00000169084	DHRSX	lightcyan	0.851916	1.87564e-06	0.699048	0.000604764
ENSG00000160392	C19orf47	lightcyan	0.879432	3.27526e-07	0.458447	0.0420552
ENSG00000147804	SLC39A4	lightcyan	0.88508	2.17269e-07	0.495044	0.0264702
ENSG00000119574	ZBTB45	lightcyan	0.829033	6.25874e-06	0.5928	0.00587701
ENSG00000141933	TPGS1	lightcyan	0.851182	1.9555e-06	0.399725	0.0807813
ENSG00000166452	AKIP1	lightcyan	0.916722	1.3484e-08	0.536607	0.0147151
ENSG00000185475	TMEM179B	lightcyan	0.828068	6.55927e-06	0.444633	0.0494996
ENSG00000176209	SMIM19	lightcyan	0.840066	3.58312e-06	0.737417	0.000207177
ENSG00000178449	COX14	lightcyan	0.928045	3.77458e-09	0.38327	0.0953013
ENSG00000127554	GFER	lightcyan	0.946728	2.70295e-10	0.427241	0.0602605
ENSG00000123395	ATG101	lightcyan	0.886534	1.94805e-07	0.471063	0.0360408
ENSG00000142544	CTU1	lightcyan	0.913596	1.8568e-08	0.353778	0.125954
ENSG00000161513	FDXR	lightcyan	0.924836	5.52361e-09	0.569651	0.00874333
ENSG00000160563	MED27	lightcyan	0.894581	1.03579e-07	0.431967	0.0571761
ENSG00000164077	MON1A	lightcyan	0.824377	7.82822e-06	0.21171	0.370225
ENSG00000033011	ALG1	lightcyan	0.912755	2.0195e-08	0.487395	0.0292744
ENSG00000162076	FLYWCH2	lightcyan	0.966231	4.79727e-12	0.598131	0.005341
ENSG00000185614	FAM212A	lightcyan	0.839113	3.76602e-06	0.511703	0.0210952
ENSG00000011478	QPCTL	lightcyan	0.915974	1.45726e-08	0.609437	0.00433665
ENSG00000125843	AP5S1	lightcyan	0.824141	7.91608e-06	0.550809	0.0118392
ENSG00000135617	PRADC1	lightcyan	0.879908	3.16639e-07	0.247953	0.291859
ENSG00000125454	SLC25A19	lightcyan	0.904453	4.43665e-08	0.622361	0.00338517
ENSG00000010361	FUZ	lightcyan	0.908512	3.04782e-08	0.553514	0.0113469
ENSG00000041988	THAP3	lightcyan	0.864777	8.6978e-07	0.454656	0.044006
ENSG00000162073	PAQR4	lightcyan	0.859763	1.18415e-06	0.414004	0.0695714
ENSG00000181284	TMEM102	lightcyan	0.822467	8.5651e-06	0.511967	0.0210179
ENSG00000179922	ZNF784	lightcyan	0.874981	4.46278e-07	0.569041	0.00883194
ENSG00000145919	BOD1	lightcyan	0.810736	1.45538e-05	0.643218	0.00221752
ENSG00000163481	RNF25	lightcyan	0.810733	1.45556e-05	0.391835	0.0875235
ENSG00000105619	TFPT	lightcyan	0.921623	7.95562e-09	0.509703	0.0216906
ENSG00000245060	LINC00847	lightcyan	0.856095	1.47304e-06	0.526348	0.0171226
ENSG00000170175	CHRNB1	lightcyan	0.817562	1.07391e-05	0.658853	0.00158208
ENSG00000168569	TMEM223	lightcyan	0.948298	2.07668e-10	0.583801	0.00688186
ENSG00000011638	TMEM159	lightcyan	0.855772	1.50124e-06	0.59254	0.00590428
ENSG00000160113	NR2F6	lightcyan	0.851289	1.94366e-06	0.590379	0.00613473
ENSG00000185669	SNAI3	lightcyan	0.850315	2.05368e-06	0.378289	0.10005
ENSG00000119673	ACOT2	lightcyan	0.879255	3.31655e-07	0.529536	0.0163429
ENSG00000174177	CTU2	lightcyan	0.830248	5.89737e-06	0.369936	0.108398
ENSG00000196465	MYL6B	lightcyan	0.909147	2.86949e-08	0.586729	0.00654055
ENSG00000162882	HAAO	lightcyan	0.87942	3.27802e-07	0.689033	0.000779166
ENSG00000127399	LRRC61	lightcyan	0.893334	1.14605e-07	0.496982	0.0257948
ENSG00000166886	NAB2	lightcyan	0.808993	1.5698e-05	0.589558	0.00622413
ENSG00000175213	ZNF408	lightcyan	0.933941	1.78727e-09	0.609101	0.00436411
ENSG00000103145	HCFC1R1	lightcyan	0.819864	9.6656e-06	0.220366	0.350512
ENSG00000115286	NDUFS7	lightcyan	0.855302	1.54303e-06	0.408946	0.0733998
ENSG00000066379	ZNRD1	lightcyan	0.902137	5.4564e-08	0.318122	0.171656
ENSG00000176182	MYPOP	lightcyan	0.86105	1.09519e-06	0.589847	0.00619248
ENSG00000204228	HSD17B8	lightcyan	0.856729	1.41908e-06	0.406618	0.075214
ENSG00000204498	NFKBIL1	lightcyan	0.933126	1.98979e-09	0.474674	0.0344491
ENSG00000105518	TMEM205	lightcyan	0.902341	5.35869e-08	0.543688	0.0132182
ENSG00000167136	ENDOG	lightcyan	0.816279	1.13814e-05	0.381568	0.0969045
ENSG00000135587	SMPD2	lightcyan	0.898753	7.31586e-08	0.563525	0.00966728
ENSG00000221838	AP4M1	lightcyan	0.893452	1.13518e-07	0.640254	0.00235929
ENSG00000232388	SMIM26	lightcyan	0.833418	5.03838e-06	0.43442	0.0556232
ENSG00000277203	F8A1	lightcyan	0.903077	5.02001e-08	0.305302	0.19055
ENSG00000100246	DNAL4	lightcyan	0.956839	4.21992e-11	0.568988	0.00883971
ENSG00000149809	TM7SF2	lightcyan	0.91093	2.41661e-08	0.635437	0.00260572
ENSG00000134184	GSTM1	lightcyan	0.840328	3.53419e-06	0.279188	0.233238
ENSG00000065057	NTHL1	lightcyan	0.918854	1.07612e-08	0.594974	0.00565333
ENSG00000218891	ZNF579	lightcyan	0.912383	2.09541e-08	0.743301	0.00017301
ENSG00000172301	COPRS	lightcyan	0.856811	1.41224e-06	0.422443	0.0635191
ENSG00000010219	DYRK4	lightcyan	0.849384	2.16374e-06	0.624928	0.00321856
ENSG00000133027	PEMT	lightcyan	0.927982	3.80378e-09	0.569326	0.00879042
ENSG00000204435	CSNK2B	lightcyan	0.812795	1.32959e-05	0.331092	0.153886
ENSG00000100319	ZMAT5	lightcyan	0.898883	7.23489e-08	0.42029	0.0650244
ENSG00000148335	NTMT1	lightcyan	0.918653	1.09953e-08	0.423038	0.063108
ENSG00000157911	PEX10	lightcyan	0.901639	5.7007e-08	0.57152	0.00847614
ENSG00000180035	ZNF48	lightcyan	0.857798	1.33203e-06	0.705365	0.000512767
ENSG00000141026	MED9	lightcyan	0.832779	5.20226e-06	0.498299	0.0253434
ENSG00000122861	PLAU	lightcyan	0.830601	5.79583e-06	0.450469	0.0462404
ENSG00000005448	WDR54	lightcyan	0.849071	2.20185e-06	0.45186	0.0454889
ENSG00000169955	ZNF747	lightcyan	0.928121	3.74004e-09	0.690238	0.000756152
ENSG00000254858	MPV17L2	lightcyan	0.834908	4.67394e-06	0.26912	0.251228
ENSG00000205643	CDPF1	lightcyan	0.880459	3.04425e-07	0.433735	0.0560533
ENSG00000184162	NR2C2AP	lightcyan	0.879421	3.27784e-07	0.383657	0.0949394
ENSG00000167912	AC090152.1	lightcyan	0.84452	2.82702e-06	0.593293	0.00582575
ENSG00000228232	GAPDHP1	lightcyan	0.832788	5.19996e-06	0.345024	0.136268
ENSG00000184924	PTRHD1	lightcyan	0.915962	1.45915e-08	0.414563	0.0691579
ENSG00000167394	ZNF668	lightcyan	0.847576	2.39234e-06	0.606921	0.00454546
ENSG00000156603	MED19	lightcyan	0.803731	1.96394e-05	0.378972	0.0993892
ENSG00000213862	AC044787.1	lightcyan	0.825573	7.39568e-06	0.537805	0.0144526
ENSG00000185527	PDE6G	lightcyan	0.882939	2.54454e-07	0.583094	0.00696641
ENSG00000177427	MIEF2	lightcyan	0.927117	4.22157e-09	0.415263	0.0686421
ENSG00000172974	AC007318.1	lightcyan	0.856212	1.46297e-06	0.544896	0.0129757
ENSG00000148803	FUOM	lightcyan	0.811409	1.4132e-05	0.559125	0.0103787
ENSG00000175854	SWI5	lightcyan	0.845503	2.68021e-06	0.275017	0.240586
ENSG00000163701	IL17RE	lightcyan	0.814143	1.25241e-05	0.343653	0.137935
ENSG00000099203	TMED1	lightcyan	0.862158	1.0234e-06	0.399325	0.0811138
ENSG00000239636	AC004865.2	lightcyan	0.87676	3.94924e-07	0.573329	0.00822396
ENSG00000179967	PPP1R14BP3	lightcyan	0.835114	4.62531e-06	0.363588	0.11507
ENSG00000177854	TMEM187	lightcyan	0.854686	1.59947e-06	0.285399	0.222568
ENSG00000090971	NAT14	lightcyan	0.871682	5.57138e-07	0.587756	0.00642422
ENSG00000226360	RPL10AP6	lightcyan	0.910704	2.47033e-08	0.611233	0.00419253
ENSG00000130812	ANGPTL6	lightcyan	0.904147	4.56103e-08	0.652713	0.0018104
ENSG00000132004	FBXW9	lightcyan	0.915371	1.55072e-08	0.574486	0.00806597
ENSG00000176410	DNAJC30	lightcyan	0.921535	8.03356e-09	0.507588	0.0223344
ENSG00000154079	SDHAF4	lightcyan	0.814617	1.22622e-05	0.481003	0.0317925
ENSG00000104221	BRF2	lightcyan	0.931383	2.4922e-09	0.43206	0.0571168
ENSG00000241360	PDXP	lightcyan	0.814116	1.25391e-05	0.356221	0.123178
ENSG00000272655	POLR2J4	lightcyan	0.881735	2.77737e-07	0.418416	0.0663557
ENSG00000225200	AC246787.1	lightcyan	0.835477	4.54086e-06	0.582765	0.00700605
ENSG00000205155	PSENEN	lightcyan	0.868533	6.84713e-07	0.250055	0.287654
ENSG00000258429	PDF	lightcyan	0.897224	8.32405e-08	0.67789	0.00102146
ENSG00000126106	TMEM53	lightcyan	0.926452	4.56999e-09	0.636829	0.00253242
ENSG00000198816	ZNF358	lightcyan	0.892211	1.25402e-07	0.626606	0.00311338
ENSG00000236439	AC099336.2	lightcyan	0.833424	5.03696e-06	0.603081	0.00488005
ENSG00000196456	ZNF775	lightcyan	0.948704	1.93747e-10	0.54946	0.0120911
ENSG00000230979	AC079250.1	lightcyan	0.943548	4.50114e-10	0.517712	0.019385
ENSG00000100271	TTLL1	lightcyan	0.818837	1.01325e-05	0.692752	0.00071001
ENSG00000185090	MANEAL	lightcyan	0.808805	1.5826e-05	0.581191	0.00719822
ENSG00000272667	AC012306.2	lightcyan	0.886029	2.02373e-07	0.543992	0.0131568
ENSG00000233493	TMEM238	lightcyan	0.826781	6.97991e-06	0.286848	0.220126
ENSG00000081692	JMJD4	lightcyan	0.846123	2.59109e-06	0.594144	0.00573788
ENSG00000162300	ZFPL1	lightcyan	0.890842	1.39755e-07	0.576519	0.00779437
ENSG00000258056	AC009779.2	lightcyan	0.805171	1.84842e-05	0.570574	0.00861059
ENSG00000167799	NUDT8	lightcyan	0.850463	2.03657e-06	0.306313	0.189011
ENSG00000040608	RTN4R	lightcyan	0.846511	2.53663e-06	0.369205	0.109152
ENSG00000248487	ABHD14A	lightcyan	0.897891	7.87007e-08	0.516728	0.0196572
ENSG00000159685	CHCHD6	lightcyan	0.826426	7.09991e-06	0.53569	0.0149185
ENSG00000114993	RTKN	lightcyan	0.855587	1.51758e-06	0.565741	0.00932431
ENSG00000083807	SLC27A5	lightcyan	0.819406	9.87127e-06	0.503049	0.023767
ENSG00000189227	C15orf61	lightcyan	0.932301	2.21525e-09	0.59177	0.00598556
ENSG00000246089	AC016065.1	lightcyan	0.861996	1.03364e-06	0.449705	0.0466576
ENSG00000141570	CBX8	lightcyan	0.835616	4.50902e-06	0.53677	0.0146791
ENSG00000272086	AC025181.2	lightcyan	0.816276	1.13824e-05	0.634859	0.00263671
ENSG00000168273	SMIM4	lightcyan	0.840856	3.43734e-06	0.614941	0.00390751
ENSG00000239911	PRKAG2-AS1	lightcyan	0.848707	2.24706e-06	0.599897	0.00517262
ENSG00000205544	TMEM256	lightcyan	0.911664	2.24947e-08	0.384667	0.0939994
ENSG00000167397	VKORC1	lightcyan	0.859808	1.1809e-06	0.306745	0.188357
ENSG00000179965	ZNF771	lightcyan	0.813132	1.3099e-05	0.411028	0.0718054
ENSG00000262049	AC139530.1	lightcyan	0.832153	5.36727e-06	0.507209	0.0224512
ENSG00000226415	TPI1P1	lightcyan	0.888161	1.72124e-07	0.529245	0.0164129
ENSG00000267221	C17orf113	lightcyan	0.81486	1.21301e-05	0.774487	6.10848e-05
ENSG00000104879	CKM	lightcyan	0.837943	4.00175e-06	0.599321	0.00522706
ENSG00000244459	AC147067.1	lightcyan	0.95702	4.0661e-11	0.54957	0.0120704
ENSG00000168350	DEGS2	lightcyan	0.822072	8.72455e-06	0.549813	0.0120248
ENSG00000228427	AL590764.1	lightcyan	0.834509	4.76926e-06	0.736575	0.000212514
ENSG00000267317	AC027307.2	lightcyan	0.867216	7.4526e-07	0.627297	0.00307088
ENSG00000146677	AC004453.1	lightcyan	0.820084	9.56802e-06	0.525727	0.0172778
ENSG00000275964	AL355001.2	lightcyan	0.886889	1.89646e-07	0.604646	0.00474129
ENSG00000259004	LINC02285	lightcyan	0.839188	3.75136e-06	0.655077	0.00171943
ENSG00000260219	AC106782.2	lightcyan	0.815138	1.19799e-05	0.786194	3.95993e-05
ENSG00000217716	RPS10P3	lightcyan	0.849519	2.14745e-06	0.419079	0.0658826
ENSG00000129535	NRL	lightcyan	0.805687	1.80849e-05	0.522892	0.0180012
ENSG00000185834	RPL12P4	lightcyan	0.872137	5.4052e-07	0.434746	0.0554192
ENSG00000161682	FAM171A2	lightcyan	0.817667	1.06877e-05	0.251218	0.285343
ENSG00000235043	TECRP1	lightcyan	0.81554	1.17661e-05	0.194437	0.411393
ENSG00000230555	AL450326.1	lightcyan	0.820614	9.33628e-06	0.501065	0.0244158
ENSG00000231351	AC111200.2	lightcyan	0.818242	1.04115e-05	0.579576	0.00739986
ENSG00000182165	TP53TG1	lightcyan	0.817119	1.0957e-05	0.371936	0.106355
ENSG00000217130	AL139100.1	lightcyan	0.822184	8.67894e-06	0.292222	0.21122
ENSG00000203812	HIST2H2AA3	lightcyan	0.841536	3.31616e-06	0.283719	0.225422
ENSG00000243829	AC011495.1	lightcyan	0.886803	1.90879e-07	0.523152	0.0179337
ENSG00000225071	AC004552.1	lightcyan	0.810414	1.476e-05	0.294094	0.208175
ENSG00000264920	AC018521.5	lightcyan	0.827076	6.88153e-06	0.56265	0.00980554
ENSG00000171695	LKAAEAR1	lightcyan	0.870809	5.90228e-07	0.44573	0.048874
ENSG00000243517	AC024940.3	lightcyan	0.914196	1.74781e-08	0.51077	0.0213713
ENSG00000180209	MYLPF	lightcyan	0.906416	3.70792e-08	0.620195	0.00353125
ENSG00000175886	RPL7AP66	lightcyan	0.830174	5.91888e-06	0.539964	0.0139893
ENSG00000264281	AC016596.2	lightcyan	0.827104	6.87226e-06	0.405315	0.0762443
ENSG00000175536	LIPT2	lightcyan	0.849635	2.13352e-06	0.606258	0.0046018
ENSG00000240914	RPL15P2	lightcyan	0.805596	1.81546e-05	0.292985	0.209976
ENSG00000233297	RASA4DP	lightcyan	0.800512	2.24508e-05	0.663175	0.00143625
ENSG00000243680	RPL37P23	lightcyan	0.839176	3.7537e-06	0.486407	0.0296532
ENSG00000256393	RPL41P5	lightcyan	0.883389	2.46205e-07	0.330068	0.155241
ENSG00000272269	AL138724.1	lightcyan	0.814777	1.21752e-05	0.716434	0.000380081
ENSG00000235912	AL031729.1	lightcyan	0.800414	2.25421e-05	0.217698	0.356523
ENSG00000216866	RPS2P55	lightcyan	0.913404	1.89291e-08	0.368845	0.109525
ENSG00000265763	ZNF488	lightcyan	0.809534	1.53351e-05	0.495311	0.0263764
ENSG00000275720	AC243830.2	lightcyan	0.845567	2.67086e-06	0.801198	2.18245e-05
ENSG00000159231	CBR3	lightcyan	0.843447	2.99505e-06	0.520073	0.0187441
ENSG00000230734	RPL10P3	lightcyan	0.858395	1.28551e-06	0.464059	0.0392911
ENSG00000230076	RPL10P6	lightcyan	0.874043	4.75628e-07	0.463224	0.0396931
ENSG00000259728	LINC00933	lightcyan	0.81864	1.0224e-05	0.495822	0.0261973
ENSG00000235508	RPS2P7	lightcyan	0.814266	1.24557e-05	0.339755	0.142755
ENSG00000118137	APOA1	lightcyan	0.813974	1.26186e-05	0.500323	0.0246617

## Sheet: chocolate4
Supplementary Table 2. Details of five module genes for signature model construction
Gene	Gene name	Module	MM_R	MM_pvalue	GS_R	GS_pvalue
ENSG00000137076	TLN1	chocolate4	0.826583	7.04653e-06	-0.425634	0.0613375
ENSG00000127314	RAP1B	chocolate4	0.80052	2.24432e-05	-0.430727	0.0579733
ENSG00000150093	ITGB1	chocolate4	0.90966	2.73219e-08	-0.527294	0.0168883
ENSG00000169756	LIMS1	chocolate4	0.972308	8.2251e-13	-0.470147	0.0364538
ENSG00000005249	PRKAR2B	chocolate4	0.910015	2.64051e-08	-0.570196	0.00866472
ENSG00000162722	TRIM58	chocolate4	0.856292	1.45612e-06	-0.728194	0.000272317
ENSG00000176783	RUFY1	chocolate4	0.932982	2.02768e-09	-0.261378	0.265647
ENSG00000150681	RGS18	chocolate4	0.9105	2.51969e-08	-0.47706	0.0334281
ENSG00000168497	CAVIN2	chocolate4	0.974516	3.92562e-13	-0.473516	0.0349536
ENSG00000177119	ANO6	chocolate4	0.830481	5.83017e-06	-0.255795	0.276361
ENSG00000196914	ARHGEF12	chocolate4	0.861325	1.07698e-06	-0.73632	0.000214152
ENSG00000180628	PCGF5	chocolate4	0.836741	4.25712e-06	-0.524105	0.0176887
ENSG00000122643	NT5C3A	chocolate4	0.895998	9.2189e-08	-0.567471	0.00906345
ENSG00000068796	KIF2A	chocolate4	0.850796	1.99865e-06	-0.210453	0.373141
ENSG00000085733	CTTN	chocolate4	0.95397	7.45138e-11	-0.596157	0.00553461
ENSG00000187699	C2orf88	chocolate4	0.93147	2.46482e-09	-0.584301	0.00682254
ENSG00000107863	ARHGAP21	chocolate4	0.904734	4.32506e-08	-0.602244	0.00495557
ENSG00000198478	SH3BGRL2	chocolate4	0.961387	1.57502e-11	-0.529725	0.0162977
ENSG00000150637	CD226	chocolate4	0.974173	4.4226e-13	-0.528672	0.0165514
ENSG00000197122	SRC	chocolate4	0.828366	6.46522e-06	-0.336232	0.147211
ENSG00000146376	ARHGAP18	chocolate4	0.92696	4.30142e-09	-0.444198	0.0497495
ENSG00000153071	DAB2	chocolate4	0.88162	2.80065e-07	-0.54301	0.0133559
ENSG00000185477	GPRIN3	chocolate4	0.886202	1.99744e-07	-0.512967	0.0207259
ENSG00000061918	GUCY1B1	chocolate4	0.858607	1.26928e-06	-0.28231	0.227834
ENSG00000041353	RAB27B	chocolate4	0.961823	1.42422e-11	-0.370392	0.10793
ENSG00000185245	GP1BA	chocolate4	0.947339	2.44172e-10	-0.534203	0.0152532
ENSG00000119862	LGALSL	chocolate4	0.898845	7.25843e-08	-0.663375	0.00142981
ENSG00000150760	DOCK1	chocolate4	0.934849	1.58335e-09	-0.599664	0.00519455
ENSG00000138735	PDE5A	chocolate4	0.978634	8.15686e-14	-0.432254	0.0569924
ENSG00000185630	PBX1	chocolate4	0.839034	3.78157e-06	-0.76511	8.49102e-05
ENSG00000185305	ARL15	chocolate4	0.827602	6.70916e-06	-0.378188	0.100148
ENSG00000198948	MFAP3L	chocolate4	0.982456	1.40355e-14	-0.578069	0.00759226
ENSG00000140022	STON2	chocolate4	0.834513	4.76824e-06	-0.250092	0.28758
ENSG00000184500	PROS1	chocolate4	0.947227	2.48775e-10	-0.589031	0.00628205
ENSG00000167419	LPO	chocolate4	0.927611	3.97803e-09	-0.409989	0.0725981
ENSG00000138798	EGF	chocolate4	0.935418	1.46626e-09	-0.473412	0.0349992
ENSG00000047648	ARHGAP6	chocolate4	0.972575	7.54572e-13	-0.51364	0.0205315
ENSG00000185052	SLC24A3	chocolate4	0.897709	7.9916e-08	-0.372719	0.105562
ENSG00000184113	CLDN5	chocolate4	0.951283	1.22939e-10	-0.621742	0.00342643
ENSG00000197959	DNM3	chocolate4	0.975815	2.4632e-13	-0.458623	0.0419661
ENSG00000075420	FNDC3B	chocolate4	0.90341	4.87288e-08	-0.436748	0.0541789
ENSG00000205038	PKHD1L1	chocolate4	0.937615	1.08252e-09	-0.442727	0.0506014
ENSG00000061676	NCKAP1	chocolate4	0.957633	3.58071e-11	-0.527661	0.016798
ENSG00000178732	GP5	chocolate4	0.896402	8.91559e-08	-0.506835	0.0225669
ENSG00000151693	ASAP2	chocolate4	0.861744	1.04972e-06	-0.368438	0.109947
ENSG00000151023	ENKUR	chocolate4	0.952046	1.06955e-10	-0.402384	0.0785989
ENSG00000177324	BEND2	chocolate4	0.90407	4.59267e-08	-0.407457	0.0745564
ENSG00000183690	EFHC2	chocolate4	0.80818	1.62584e-05	-0.306352	0.188953
ENSG00000151090	THRB	chocolate4	0.822139	8.69717e-06	-0.671211	0.00119507
ENSG00000133401	PDZD2	chocolate4	0.872545	5.26033e-07	-0.337445	0.145666
ENSG00000255200	PGAM1P8	chocolate4	0.821318	9.03638e-06	-0.146141	0.53869
ENSG00000182253	SYNM	chocolate4	0.926681	4.4473e-09	-0.433866	0.0559711
ENSG00000169313	P2RY12	chocolate4	0.969004	2.24108e-12	-0.500825	0.024495
ENSG00000127533	F2RL3	chocolate4	0.924462	5.76799e-09	-0.493691	0.0269502
ENSG00000152952	PLOD2	chocolate4	0.857353	1.36769e-06	-0.716564	0.000378721
ENSG00000172572	PDE3A	chocolate4	0.959017	2.66928e-11	-0.402733	0.0783158
ENSG00000169129	AFAP1L2	chocolate4	0.822754	8.45068e-06	-0.367516	0.110908
ENSG00000064989	CALCRL	chocolate4	0.801361	2.16775e-05	-0.260592	0.267139
ENSG00000180914	OXTR	chocolate4	0.917165	1.28726e-08	-0.357043	0.122253
ENSG00000129521	EGLN3	chocolate4	0.939931	7.76736e-10	-0.488858	0.0287209
ENSG00000105971	CAV2	chocolate4	0.852034	1.8631e-06	-0.58655	0.00656101
ENSG00000177076	ACER2	chocolate4	0.871255	5.73126e-07	-0.480123	0.0321518
ENSG00000100678	SLC8A3	chocolate4	0.954466	6.77183e-11	-0.595968	0.00555341
ENSG00000243264	IGKV2D-29	chocolate4	0.841541	3.3152e-06	-0.494492	0.0266652
ENSG00000197461	PDGFA	chocolate4	0.912128	2.14891e-08	-0.510317	0.0215062
ENSG00000132970	WASF3	chocolate4	0.916258	1.41507e-08	-0.549988	0.0119921
ENSG00000136231	IGF2BP3	chocolate4	0.922565	7.16014e-09	-0.397106	0.0829756
ENSG00000164171	ITGA2	chocolate4	0.840427	3.51586e-06	-0.516411	0.0197457
ENSG00000102362	SYTL4	chocolate4	0.828601	6.39169e-06	-0.479087	0.0325791
ENSG00000166148	AVPR1A	chocolate4	0.942019	5.69347e-10	-0.432379	0.056913
ENSG00000182795	C1orf116	chocolate4	0.957377	3.77644e-11	-0.623788	0.00329169
ENSG00000139117	CPNE8	chocolate4	0.8553	1.54328e-06	-0.603973	0.00480056
ENSG00000169291	SHE	chocolate4	0.817777	1.06347e-05	-0.558317	0.0105138
ENSG00000249307	LINC01088	chocolate4	0.900903	6.07953e-08	-0.204289	0.387618
ENSG00000171385	KCND3	chocolate4	0.923892	6.15848e-09	-0.338707	0.144071
ENSG00000259719	LINC02284	chocolate4	0.925722	4.98113e-09	-0.520947	0.0185111
ENSG00000131711	MAP1B	chocolate4	0.858515	1.27631e-06	-0.46822	0.0373339
ENSG00000158560	DYNC1I1	chocolate4	0.839502	3.69046e-06	-0.273921	0.242543
ENSG00000072657	TRHDE	chocolate4	0.876378	4.05483e-07	-0.600199	0.00514424
ENSG00000255363	AP001189.5	chocolate4	0.927484	4.03969e-09	-0.462969	0.0398163
ENSG00000109323	MANBA	chocolate4	0.896155	9.09982e-08	-0.601503	0.0050233
ENSG00000183914	DNAH2	chocolate4	0.841022	3.40738e-06	-0.359473	0.11955
ENSG00000138685	FGF2	chocolate4	0.820997	9.17217e-06	-0.488193	0.0289713
ENSG00000175093	SPSB4	chocolate4	0.904884	4.26662e-08	-0.349655	0.13074
ENSG00000144649	FAM198A	chocolate4	0.834402	4.79498e-06	-0.495972	0.0261449
ENSG00000270504	AL391422.3	chocolate4	0.884451	2.27663e-07	-0.598682	0.00528804
ENSG00000272979	AC093388.1	chocolate4	0.831909	5.43277e-06	-0.355309	0.124209
ENSG00000164484	TMEM200A	chocolate4	0.889652	1.53397e-07	-0.601246	0.00504693

## Sheet: lavenderblush2
Supplementary Table 2. Details of five module genes for signature model construction
Gene	Gene name	Module	MM_R	MM_pvalue	GS_R	GS_pvalue
ENSG00000004939	SLC4A1	lavenderblush2	0.927759	3.9075e-09	-0.674484	0.00110713
ENSG00000147454	SLC25A37	lavenderblush2	0.805449	1.8268e-05	-0.7737	6.28329e-05
ENSG00000109971	HSPA8	lavenderblush2	0.837783	4.03504e-06	-0.381072	0.0973761
ENSG00000133742	CA1	lavenderblush2	0.84946	2.15455e-06	-0.629878	0.00291645
ENSG00000072274	TFRC	lavenderblush2	0.975374	2.89327e-13	-0.454527	0.0440734
ENSG00000223609	HBD	lavenderblush2	0.869529	6.41838e-07	-0.457524	0.0425236
ENSG00000164104	HMGB2	lavenderblush2	0.901571	5.73473e-08	-0.503025	0.0237746
ENSG00000090013	BLVRB	lavenderblush2	0.859326	1.21572e-06	-0.476442	0.0336903
ENSG00000029534	ANK1	lavenderblush2	0.864659	8.76209e-07	-0.652529	0.00181764
ENSG00000070182	SPTB	lavenderblush2	0.886352	1.97499e-07	-0.67406	0.00111821
ENSG00000104267	CA2	lavenderblush2	0.942388	5.38251e-10	-0.575034	0.00799195
ENSG00000189060	H1F0	lavenderblush2	0.807981	1.6398e-05	-0.524901	0.0174861
ENSG00000198176	TFDP1	lavenderblush2	0.965001	6.59025e-12	-0.592289	0.00593064
ENSG00000156515	HK1	lavenderblush2	0.839463	3.69804e-06	-0.747357	0.000152368
ENSG00000167815	PRDX2	lavenderblush2	0.943896	4.26334e-10	-0.564913	0.00945128
ENSG00000169877	AHSP	lavenderblush2	0.899732	6.7278e-08	-0.497372	0.0256604
ENSG00000086232	EIF2AK1	lavenderblush2	0.831378	5.57757e-06	-0.624929	0.00321849
ENSG00000256269	HMBS	lavenderblush2	0.923485	6.45195e-09	-0.480821	0.0318664
ENSG00000206177	HBM	lavenderblush2	0.859856	1.17749e-06	-0.605443	0.0046719
ENSG00000126088	UROD	lavenderblush2	0.911459	2.29514e-08	-0.471928	0.0356547
ENSG00000144381	HSPD1	lavenderblush2	0.827763	6.65683e-06	-0.101846	0.669194
ENSG00000117394	SLC2A1	lavenderblush2	0.946415	2.84565e-10	-0.568011	0.00898323
ENSG00000066926	FECH	lavenderblush2	0.947787	2.26468e-10	-0.60093	0.00507611
ENSG00000156860	FBRS	lavenderblush2	-0.846631	2.52004e-06	0.33356	0.150655
ENSG00000148218	ALAD	lavenderblush2	0.935516	1.4468e-09	-0.585794	0.00664805
ENSG00000120802	TMPO	lavenderblush2	0.916877	1.32666e-08	-0.290211	0.214524
ENSG00000136929	HEMGN	lavenderblush2	0.915133	1.58886e-08	-0.604656	0.00474042
ENSG00000130227	XPO7	lavenderblush2	0.85301	1.76197e-06	-0.622466	0.0033782
ENSG00000104738	MCM4	lavenderblush2	0.855387	1.53545e-06	-0.212114	0.369291
ENSG00000055118	KCNH2	lavenderblush2	0.920134	9.37125e-09	-0.426832	0.0605332
ENSG00000146083	RNF44	lavenderblush2	-0.849639	2.13313e-06	0.45621	0.0431977
ENSG00000135776	ABCB10	lavenderblush2	0.978861	7.41599e-14	-0.583683	0.00689596
ENSG00000116871	MAP7D1	lavenderblush2	-0.828402	6.45397e-06	0.289633	0.21548
ENSG00000184792	OSBP2	lavenderblush2	0.867405	7.36277e-07	-0.760614	9.89199e-05
ENSG00000182512	GLRX5	lavenderblush2	0.87497	4.46612e-07	-0.459894	0.0413287
ENSG00000141562	NARF	lavenderblush2	0.853658	1.6975e-06	-0.460425	0.041064
ENSG00000166946	CCNDBP1	lavenderblush2	0.826953	6.92242e-06	-0.750094	0.000139665
ENSG00000075340	ADD2	lavenderblush2	0.923268	6.61323e-09	-0.539986	0.0139846
ENSG00000103342	GSPT1	lavenderblush2	0.810239	1.48729e-05	-0.494445	0.0266819
ENSG00000205250	E2F4	lavenderblush2	0.898104	7.7295e-08	-0.476794	0.0335408
ENSG00000100897	DCAF11	lavenderblush2	0.861032	1.09644e-06	-0.408375	0.0738422
ENSG00000146731	CCT6A	lavenderblush2	0.816998	1.10175e-05	-0.106413	0.655219
ENSG00000107263	RAPGEF1	lavenderblush2	-0.828749	6.34609e-06	0.274017	0.242371
ENSG00000143416	SELENBP1	lavenderblush2	0.902121	5.46404e-08	-0.687699	0.000805318
ENSG00000130560	UBAC1	lavenderblush2	0.93536	1.47775e-09	-0.460667	0.0409443
ENSG00000105610	KLF1	lavenderblush2	0.952241	1.03193e-10	-0.474948	0.0343309
ENSG00000133069	TMCC2	lavenderblush2	0.844426	2.84132e-06	-0.6511	0.00187478
ENSG00000079308	TNS1	lavenderblush2	0.841076	3.39773e-06	-0.70924	0.000462443
ENSG00000183508	FAM46C	lavenderblush2	0.822499	8.5522e-06	-0.649397	0.00194481
ENSG00000124098	FAM210B	lavenderblush2	0.883244	2.48848e-07	-0.695299	0.000665695
ENSG00000065154	OAT	lavenderblush2	0.901365	5.83931e-08	-0.559112	0.0103808
ENSG00000115993	TRAK2	lavenderblush2	0.92	9.5095e-09	-0.576469	0.00780092
ENSG00000112077	RHAG	lavenderblush2	0.972717	7.20555e-13	-0.545752	0.0128059
ENSG00000080819	CPOX	lavenderblush2	0.984463	4.73562e-15	-0.526461	0.0170945
ENSG00000162367	TAL1	lavenderblush2	0.91976	9.75986e-09	-0.667711	0.00129555
ENSG00000170540	ARL6IP1	lavenderblush2	0.964262	7.93341e-12	-0.508854	0.0219471
ENSG00000007541	PIGQ	lavenderblush2	0.958371	3.06534e-11	-0.565667	0.00933561
ENSG00000166947	EPB42	lavenderblush2	0.93445	1.67037e-09	-0.67978	0.000976401
ENSG00000140403	DNAJA4	lavenderblush2	0.900894	6.084e-08	-0.623066	0.00333875
ENSG00000121579	NAA50	lavenderblush2	0.880186	3.10427e-07	-0.439881	0.0522812
ENSG00000164068	RNF123	lavenderblush2	0.856034	1.47833e-06	-0.601405	0.00503229
ENSG00000101057	MYBL2	lavenderblush2	0.842307	3.18309e-06	-0.477861	0.0330903
ENSG00000078668	VDAC3	lavenderblush2	0.82605	7.22907e-06	-0.174478	0.461902
ENSG00000104522	TSTA3	lavenderblush2	0.816175	1.14346e-05	-0.413181	0.0701835
ENSG00000111142	METAP2	lavenderblush2	0.945697	3.19929e-10	-0.365106	0.113449
ENSG00000048140	TSPAN17	lavenderblush2	0.955475	5.55559e-11	-0.568141	0.00896398
ENSG00000082146	STRADB	lavenderblush2	0.893602	1.1215e-07	-0.677256	0.00103698
ENSG00000141084	RANBP10	lavenderblush2	0.929529	3.14634e-09	-0.557862	0.0105905
ENSG00000166848	TERF2IP	lavenderblush2	0.811297	1.42011e-05	-0.537892	0.0144338
ENSG00000187735	TCEA1	lavenderblush2	0.866248	7.92672e-07	-0.259744	0.268755
ENSG00000165702	GFI1B	lavenderblush2	0.851789	1.88925e-06	-0.444755	0.0494299
ENSG00000013288	MAN2B2	lavenderblush2	-0.823811	8.04061e-06	0.484872	0.0302489
ENSG00000130770	ATP5IF1	lavenderblush2	0.881719	2.78065e-07	-0.382805	0.0957377
ENSG00000042062	RIPOR3	lavenderblush2	0.970167	1.59528e-12	-0.601183	0.00505275
ENSG00000076003	MCM6	lavenderblush2	0.87008	6.19149e-07	-0.259275	0.269652
ENSG00000113407	TARS	lavenderblush2	0.848784	2.23736e-06	-0.217296	0.357433
ENSG00000124214	STAU1	lavenderblush2	0.876017	4.15688e-07	-0.619384	0.0035873
ENSG00000063854	HAGH	lavenderblush2	0.864957	8.59968e-07	-0.556917	0.0107513
ENSG00000125977	EIF2S2	lavenderblush2	0.817565	1.07374e-05	-0.250157	0.287451
ENSG00000106105	GARS	lavenderblush2	0.916444	1.38789e-08	-0.4033	0.0778572
ENSG00000007968	E2F2	lavenderblush2	0.878252	3.55924e-07	-0.636599	0.00254442
ENSG00000088325	TPX2	lavenderblush2	0.9546	6.59759e-11	-0.498897	0.0251403
ENSG00000197993	KEL	lavenderblush2	0.884523	2.26449e-07	-0.374022	0.104254
ENSG00000141030	COPS3	lavenderblush2	0.88413	2.3313e-07	-0.245059	0.29771
ENSG00000004897	CDC27	lavenderblush2	0.914636	1.67151e-08	-0.57933	0.00743103
ENSG00000188690	UROS	lavenderblush2	0.902613	5.23154e-08	-0.340268	0.142114
ENSG00000228716	DHFR	lavenderblush2	0.945068	3.54063e-10	-0.466941	0.0379274
ENSG00000183955	KMT5A	lavenderblush2	0.904198	4.54027e-08	-0.347603	0.133169
ENSG00000187266	EPOR	lavenderblush2	0.972201	8.51185e-13	-0.574676	0.0080403
ENSG00000204613	TRIM10	lavenderblush2	0.923846	6.19165e-09	-0.67956	0.000981551
ENSG00000001084	GCLC	lavenderblush2	0.938179	9.99612e-10	-0.403243	0.0779034
ENSG00000017483	SLC38A5	lavenderblush2	0.914408	1.71066e-08	-0.58208	0.00708922
ENSG00000102145	GATA1	lavenderblush2	0.923746	6.26276e-09	-0.403613	0.0776048
ENSG00000140374	ETFA	lavenderblush2	0.882	2.72471e-07	-0.313071	0.17894
ENSG00000167325	RRM1	lavenderblush2	0.963835	8.81418e-12	-0.438688	0.0529979
ENSG00000143224	PPOX	lavenderblush2	0.945384	3.3655e-10	-0.412512	0.0706845
ENSG00000117399	CDC20	lavenderblush2	0.959395	2.45878e-11	-0.520517	0.0186255
ENSG00000100387	RBX1	lavenderblush2	0.844753	2.79157e-06	-0.419964	0.0652541
ENSG00000131828	PDHA1	lavenderblush2	0.838381	3.91204e-06	-0.214771	0.363183
ENSG00000163655	GMPS	lavenderblush2	0.871939	5.477e-07	-0.168239	0.478311
ENSG00000079785	DDX1	lavenderblush2	0.806886	1.71854e-05	-0.120869	0.61173
ENSG00000130821	SLC6A8	lavenderblush2	0.939572	8.18473e-10	-0.713609	0.000410795
ENSG00000077454	LRCH4	lavenderblush2	-0.82311	8.31032e-06	0.564605	0.00949889
ENSG00000124207	CSE1L	lavenderblush2	0.848474	2.27634e-06	-0.316431	0.174072
ENSG00000170180	GYPA	lavenderblush2	0.960013	2.14654e-11	-0.500841	0.0244896
ENSG00000156136	DCK	lavenderblush2	0.947153	2.51852e-10	-0.392841	0.0866414
ENSG00000136840	ST6GALNAC4	lavenderblush2	0.917632	1.2255e-08	-0.623253	0.00332649
ENSG00000198336	MYL4	lavenderblush2	0.804901	1.86963e-05	-0.52111	0.0184681
ENSG00000107789	MINPP1	lavenderblush2	0.971062	1.21683e-12	-0.438546	0.0530838
ENSG00000089685	BIRC5	lavenderblush2	0.917484	1.24482e-08	-0.416403	0.0678088
ENSG00000047597	XK	lavenderblush2	0.853431	1.71979e-06	-0.610383	0.00426026
ENSG00000008441	NFIX	lavenderblush2	0.854889	1.58061e-06	-0.323295	0.164408
ENSG00000240583	AQP1	lavenderblush2	0.931711	2.39004e-09	-0.55307	0.0114266
ENSG00000137210	TMEM14B	lavenderblush2	0.881031	2.92203e-07	-0.320318	0.168553
ENSG00000137460	FHDC1	lavenderblush2	0.953512	8.13169e-11	-0.653856	0.00176592
ENSG00000147324	MFHAS1	lavenderblush2	0.870478	6.03228e-07	-0.612007	0.00413169
ENSG00000154122	ANKH	lavenderblush2	0.865436	8.34424e-07	-0.709964	0.000453519
ENSG00000156802	ATAD2	lavenderblush2	0.81657	1.12329e-05	-0.39213	0.0872635
ENSG00000131462	TUBG1	lavenderblush2	0.952346	1.01207e-10	-0.515481	0.0200067
ENSG00000171848	RRM2	lavenderblush2	0.965739	5.45476e-12	-0.455698	0.0434627
ENSG00000187010	RHD	lavenderblush2	0.961456	1.55026e-11	-0.544293	0.0130963
ENSG00000161057	PSMC2	lavenderblush2	0.807089	1.7037e-05	-0.177457	0.45417
ENSG00000152078	TMEM56	lavenderblush2	0.928256	3.67922e-09	-0.627942	0.00303171
ENSG00000013583	HEBP1	lavenderblush2	0.913444	1.88535e-08	-0.372103	0.106186
ENSG00000115107	STEAP3	lavenderblush2	0.915861	1.47438e-08	-0.543519	0.0132525
ENSG00000111726	CMAS	lavenderblush2	0.974728	3.64464e-13	-0.440903	0.0516729
ENSG00000183597	TANGO2	lavenderblush2	0.890377	1.44956e-07	-0.662136	0.00147022
ENSG00000134001	EIF2S1	lavenderblush2	0.812256	1.36159e-05	-0.115915	0.626502
ENSG00000134057	CCNB1	lavenderblush2	0.970081	1.63705e-12	-0.476824	0.0335281
ENSG00000188672	RHCE	lavenderblush2	0.891051	1.37473e-07	-0.541022	0.0137667
ENSG00000155959	VBP1	lavenderblush2	0.954518	6.70379e-11	-0.465151	0.0387696
ENSG00000145386	CCNA2	lavenderblush2	0.951191	1.25001e-10	-0.555941	0.0109196
ENSG00000109572	CLCN3	lavenderblush2	0.801972	2.11354e-05	-0.683679	0.000888686
ENSG00000023909	GCLM	lavenderblush2	0.916329	1.40462e-08	-0.709859	0.000454802
ENSG00000088766	CRLS1	lavenderblush2	0.890208	1.46885e-07	-0.315984	0.174714
ENSG00000136450	SRSF1	lavenderblush2	0.832592	5.251e-06	-0.172697	0.466556
ENSG00000160117	ANKLE1	lavenderblush2	0.972484	7.77256e-13	-0.462228	0.0401768
ENSG00000156381	ANKRD9	lavenderblush2	0.878159	3.58252e-07	-0.643173	0.0022196
ENSG00000169504	CLIC4	lavenderblush2	0.811775	1.39066e-05	-0.563392	0.00968815
ENSG00000164010	ERMAP	lavenderblush2	0.930368	2.83364e-09	-0.507659	0.0223123
ENSG00000128708	HAT1	lavenderblush2	0.867265	7.42893e-07	-0.354917	0.124654
ENSG00000120889	TNFRSF10B	lavenderblush2	-0.849779	2.11641e-06	0.362365	0.116389
ENSG00000143164	DCAF6	lavenderblush2	0.823605	8.11924e-06	-0.558957	0.0104067
ENSG00000093183	SEC22C	lavenderblush2	0.831166	5.63654e-06	-0.467275	0.0377716
ENSG00000114054	PCCB	lavenderblush2	0.830903	5.7102e-06	-0.140394	0.554944
ENSG00000076242	MLH1	lavenderblush2	0.911845	2.20981e-08	-0.207076	0.381034
ENSG00000137824	RMDN3	lavenderblush2	0.910008	2.64226e-08	-0.260733	0.266872
ENSG00000146918	NCAPG2	lavenderblush2	0.848776	2.23835e-06	-0.377498	0.10082
ENSG00000161800	RACGAP1	lavenderblush2	0.956479	4.5409e-11	-0.502496	0.0239465
ENSG00000198959	TGM2	lavenderblush2	0.837452	4.10438e-06	-0.610383	0.00426025
ENSG00000110888	CAPRIN2	lavenderblush2	0.816591	1.12222e-05	-0.480144	0.0321431
ENSG00000143627	PKLR	lavenderblush2	0.8869	1.89494e-07	-0.437961	0.0534381
ENSG00000157456	CCNB2	lavenderblush2	0.964598	7.29472e-12	-0.510482	0.0214572
ENSG00000091483	FH	lavenderblush2	0.856169	1.46668e-06	-0.187905	0.427583
ENSG00000214517	PPME1	lavenderblush2	0.935547	1.44083e-09	-0.495374	0.0263543
ENSG00000144959	NCEH1	lavenderblush2	0.966582	4.37258e-12	-0.560299	0.0101849
ENSG00000123472	ATPAF1	lavenderblush2	0.927253	4.15343e-09	-0.447795	0.0477125
ENSG00000126787	DLGAP5	lavenderblush2	0.929488	3.16246e-09	-0.515134	0.0201049
ENSG00000065911	MTHFD2	lavenderblush2	0.804539	1.89834e-05	-0.382048	0.0964509
ENSG00000164040	PGRMC2	lavenderblush2	0.931969	2.31213e-09	-0.343443	0.138192
ENSG00000166851	PLK1	lavenderblush2	0.932444	2.17462e-09	-0.537868	0.014439
ENSG00000101935	AMMECR1	lavenderblush2	0.956496	4.52593e-11	-0.589787	0.0061991
ENSG00000178752	ERFE	lavenderblush2	0.890787	1.40369e-07	-0.467928	0.0374686
ENSG00000213390	ARHGAP19	lavenderblush2	0.835353	4.56953e-06	-0.5926	0.00589797
ENSG00000106605	BLVRA	lavenderblush2	0.802546	2.06366e-05	-0.61018	0.00427659
ENSG00000080845	DLGAP4	lavenderblush2	-0.827548	6.7266e-06	0.46392	0.0393577
ENSG00000196188	CTSE	lavenderblush2	0.895255	9.80144e-08	-0.591162	0.00605037
ENSG00000076382	SPAG5	lavenderblush2	0.9223	7.37613e-09	-0.461187	0.0406873
ENSG00000087085	ACHE	lavenderblush2	0.94145	6.20283e-10	-0.621115	0.00346856
ENSG00000116120	FARSB	lavenderblush2	0.885793	2.05981e-07	-0.162443	0.493812
ENSG00000205639	MFSD2B	lavenderblush2	0.841825	3.26576e-06	-0.556583	0.0108086
ENSG00000115233	PSMD14	lavenderblush2	0.828592	6.39477e-06	-0.142429	0.549163
ENSG00000168785	TSPAN5	lavenderblush2	0.911746	2.23134e-08	-0.734819	0.000224016
ENSG00000164611	PTTG1	lavenderblush2	0.913181	1.93559e-08	-0.444314	0.0496829
ENSG00000153814	JAZF1	lavenderblush2	0.819538	9.81164e-06	-0.76155	9.58515e-05
ENSG00000213551	DNAJC9	lavenderblush2	0.90687	3.55506e-08	-0.266941	0.255236
ENSG00000004809	SLC22A16	lavenderblush2	0.904867	4.2731e-08	-0.323401	0.164262
ENSG00000181704	YIPF6	lavenderblush2	0.853299	1.73298e-06	-0.455	0.0438263
ENSG00000074696	HACD3	lavenderblush2	0.854149	1.65004e-06	-0.181604	0.443516
ENSG00000170312	CDK1	lavenderblush2	0.902761	5.16305e-08	-0.520743	0.0185654
ENSG00000153046	CDYL	lavenderblush2	0.947687	2.3031e-10	-0.367147	0.111294
ENSG00000169679	BUB1	lavenderblush2	0.878772	3.43142e-07	-0.421472	0.0641949
ENSG00000100749	VRK1	lavenderblush2	0.889913	1.50304e-07	-0.493228	0.0271159
ENSG00000135476	ESPL1	lavenderblush2	0.839195	3.74992e-06	-0.425264	0.0615875
ENSG00000140416	TPM1	lavenderblush2	0.807728	1.65772e-05	-0.846164	2.58531e-06
ENSG00000137807	KIF23	lavenderblush2	0.883753	2.39716e-07	-0.396356	0.0836118
ENSG00000085840	ORC1	lavenderblush2	0.92219	7.46785e-09	-0.396807	0.0832288
ENSG00000196517	SLC6A9	lavenderblush2	0.944935	3.61678e-10	-0.644256	0.00216959
ENSG00000123737	EXOSC9	lavenderblush2	0.80063	2.2342e-05	-0.185365	0.433969
ENSG00000250361	GYPB	lavenderblush2	0.951161	1.25689e-10	-0.488132	0.0289944
ENSG00000123485	HJURP	lavenderblush2	0.964425	7.61838e-12	-0.563122	0.00973077
ENSG00000137713	PPP2R1B	lavenderblush2	0.921069	8.45837e-09	-0.586942	0.00651623
ENSG00000066735	KIF26A	lavenderblush2	0.805563	1.81802e-05	-0.572016	0.00840641
ENSG00000029993	HMGB3	lavenderblush2	0.892145	1.26055e-07	-0.307355	0.187435
ENSG00000109805	NCAPG	lavenderblush2	0.901139	5.95549e-08	-0.419408	0.0656481
ENSG00000068489	PRR11	lavenderblush2	0.819668	9.75306e-06	-0.288699	0.217031
ENSG00000143476	DTL	lavenderblush2	0.924106	6.00932e-09	-0.447484	0.0478862
ENSG00000011426	ANLN	lavenderblush2	0.811317	1.41887e-05	-0.492726	0.0272968
ENSG00000145354	CISD2	lavenderblush2	0.928842	3.4246e-09	-0.394026	0.085611
ENSG00000104442	ARMC1	lavenderblush2	0.821828	8.82462e-06	-0.200442	0.396808
ENSG00000135451	TROAP	lavenderblush2	0.862192	1.02127e-06	-0.393219	0.0863119
ENSG00000186185	KIF18B	lavenderblush2	0.850891	1.98804e-06	-0.485403	0.0300418
ENSG00000204899	MZT1	lavenderblush2	0.973077	6.40296e-13	-0.432065	0.0571131
ENSG00000151725	CENPU	lavenderblush2	0.878844	3.41418e-07	-0.241491	0.305022
ENSG00000142945	KIF2C	lavenderblush2	0.957554	3.64034e-11	-0.461332	0.0406157
ENSG00000165092	ALDH1A1	lavenderblush2	0.80621	1.76873e-05	-0.677677	0.00102665
ENSG00000163918	RFC4	lavenderblush2	0.944598	3.81631e-10	-0.240341	0.307401
ENSG00000166793	YPEL4	lavenderblush2	0.948754	1.92081e-10	-0.558458	0.0104901
ENSG00000121152	NCAPH	lavenderblush2	0.909983	2.64853e-08	-0.524059	0.0177005
ENSG00000162063	CCNF	lavenderblush2	0.912604	2.05015e-08	-0.441548	0.0512924
ENSG00000075239	ACAT1	lavenderblush2	0.900875	6.09421e-08	-0.294444	0.207608
ENSG00000087586	AURKA	lavenderblush2	0.972697	7.25168e-13	-0.517944	0.0193213
ENSG00000204010	IFIT1B	lavenderblush2	0.802099	2.10244e-05	-0.626508	0.00311946
ENSG00000120158	RCL1	lavenderblush2	0.849002	2.21038e-06	-0.328371	0.157504
ENSG00000198964	SGMS1	lavenderblush2	0.901201	5.92328e-08	-0.692552	0.000713592
ENSG00000105173	CCNE1	lavenderblush2	0.931918	2.32739e-09	-0.464007	0.0393157
ENSG00000167994	RAB3IL1	lavenderblush2	0.906558	3.65944e-08	-0.74195	0.000180394
ENSG00000100336	APOL4	lavenderblush2	0.938681	9.3064e-10	-0.597681	0.00538462
ENSG00000181061	HIGD1A	lavenderblush2	0.908257	3.12216e-08	-0.555815	0.0109413
ENSG00000110693	SOX6	lavenderblush2	0.85284	1.77919e-06	-0.684159	0.000878365
ENSG00000076043	REXO2	lavenderblush2	0.964019	8.42346e-12	-0.381828	0.0966583
ENSG00000164109	MAD2L1	lavenderblush2	0.916286	1.41093e-08	-0.264634	0.259521
ENSG00000075218	GTSE1	lavenderblush2	0.890519	1.43347e-07	-0.448281	0.0474423
ENSG00000137814	HAUS2	lavenderblush2	0.873415	4.96204e-07	-0.177483	0.454102
ENSG00000107242	PIP5K1B	lavenderblush2	0.942489	5.30009e-10	-0.569947	0.00870051
ENSG00000134690	CDCA8	lavenderblush2	0.908598	3.02307e-08	-0.404987	0.0765051
ENSG00000152556	PFKM	lavenderblush2	0.905699	3.9607e-08	-0.565432	0.00937149
ENSG00000072571	HMMR	lavenderblush2	0.861243	1.08241e-06	-0.425015	0.061756
ENSG00000111875	ASF1A	lavenderblush2	0.908889	2.94087e-08	-0.26612	0.256756
ENSG00000197223	C1D	lavenderblush2	0.895809	9.36443e-08	-0.299923	0.198879
ENSG00000164045	CDC25A	lavenderblush2	0.883549	2.43343e-07	-0.321506	0.16689
ENSG00000117593	DARS2	lavenderblush2	0.818476	1.03008e-05	-0.233292	0.322231
ENSG00000097046	CDC7	lavenderblush2	0.902118	5.46558e-08	-0.369989	0.108343
ENSG00000112984	KIF20A	lavenderblush2	0.886234	1.99267e-07	-0.537525	0.0145137
ENSG00000094804	CDC6	lavenderblush2	0.936285	1.30238e-09	-0.432666	0.0567304
ENSG00000168754	FAM178B	lavenderblush2	0.935657	1.41932e-09	-0.52019	0.0187129
ENSG00000163864	NMNAT3	lavenderblush2	0.83174	5.47832e-06	-0.191997	0.417402
ENSG00000135002	RFK	lavenderblush2	0.825798	7.31665e-06	-0.510226	0.0215335
ENSG00000149554	CHEK1	lavenderblush2	0.893589	1.12265e-07	-0.236725	0.314956
ENSG00000171241	SHCBP1	lavenderblush2	0.924536	5.71876e-09	-0.495002	0.026485
ENSG00000112312	GMNN	lavenderblush2	0.96678	4.14765e-12	-0.388472	0.0905189
ENSG00000136842	TMOD1	lavenderblush2	0.92159	7.98471e-09	-0.655067	0.00171978
ENSG00000165244	ZNF367	lavenderblush2	0.936939	1.18974e-09	-0.564045	0.00958581
ENSG00000090889	KIF4A	lavenderblush2	0.908573	3.03035e-08	-0.461443	0.0405615
ENSG00000123191	ATP7B	lavenderblush2	0.828825	6.32253e-06	-0.486801	0.0295016
ENSG00000182628	SKA2	lavenderblush2	0.960618	1.87541e-11	-0.472768	0.0352825
ENSG00000132603	NIP7	lavenderblush2	0.826018	7.23989e-06	-0.125959	0.596701
ENSG00000133119	RFC3	lavenderblush2	0.941514	6.14358e-10	-0.364617	0.113969
ENSG00000092470	WDR76	lavenderblush2	0.961338	1.59267e-11	-0.314602	0.176711
ENSG00000028839	TBPL1	lavenderblush2	0.923	6.81678e-09	-0.59451	0.00570054
ENSG00000101003	GINS1	lavenderblush2	0.882695	2.59032e-07	-0.220536	0.350129
ENSG00000114346	ECT2	lavenderblush2	0.871088	5.79475e-07	-0.50423	0.0233873
ENSG00000149636	DSN1	lavenderblush2	0.885216	2.15071e-07	-0.1773	0.454575
ENSG00000198554	WDHD1	lavenderblush2	0.895284	9.77817e-08	-0.362672	0.116057
ENSG00000173409	ARV1	lavenderblush2	0.940973	6.66093e-10	-0.357733	0.121482
ENSG00000135045	C9orf40	lavenderblush2	0.906068	3.82869e-08	-0.606157	0.00461044
ENSG00000119326	CTNNAL1	lavenderblush2	0.875433	4.3269e-07	-0.437002	0.054023
ENSG00000161888	SPC24	lavenderblush2	0.901606	5.71713e-08	-0.373059	0.105221
ENSG00000132313	MRPL35	lavenderblush2	0.890074	1.48431e-07	-0.211597	0.370488
ENSG00000100711	ZFYVE21	lavenderblush2	0.825167	7.53999e-06	-0.636502	0.00254947
ENSG00000123219	CENPK	lavenderblush2	0.848708	2.24687e-06	-0.222308	0.346173
ENSG00000167363	FN3K	lavenderblush2	0.937449	1.108e-09	-0.500774	0.0245121
ENSG00000142731	PLK4	lavenderblush2	0.892744	1.20165e-07	-0.427039	0.0603952
ENSG00000091651	ORC6	lavenderblush2	0.906436	3.70105e-08	-0.227743	0.334199
ENSG00000180185	FAHD1	lavenderblush2	0.848289	2.29985e-06	-0.204901	0.386165
ENSG00000116675	DNAJC6	lavenderblush2	0.939565	8.19249e-10	-0.619182	0.00360139
ENSG00000162599	NFIA	lavenderblush2	0.883047	2.52458e-07	-0.68982	0.000764074
ENSG00000164398	ACSL6	lavenderblush2	0.875609	4.27516e-07	-0.603014	0.00488599
ENSG00000137266	SLC22A23	lavenderblush2	0.84982	2.11153e-06	-0.635354	0.00261018
ENSG00000156970	BUB1B	lavenderblush2	0.809759	1.51863e-05	-0.404292	0.0770601
ENSG00000039068	CDH1	lavenderblush2	0.903897	4.66476e-08	-0.720205	0.000342154
ENSG00000004961	HCCS	lavenderblush2	0.838263	3.93604e-06	-0.496523	0.0259535
ENSG00000112212	TSPO2	lavenderblush2	0.915501	1.53001e-08	-0.498145	0.0253957
ENSG00000163808	KIF15	lavenderblush2	0.848446	2.27989e-06	-0.449734	0.0466417
ENSG00000006634	DBF4	lavenderblush2	0.88606	2.01889e-07	-0.415899	0.0681762
ENSG00000166347	CYB5A	lavenderblush2	0.830262	5.89325e-06	-0.235778	0.316954
ENSG00000128274	A4GALT	lavenderblush2	0.922719	7.03707e-09	-0.515659	0.0199564
ENSG00000099889	ARVCF	lavenderblush2	0.844991	2.75574e-06	-0.706215	0.000501339
ENSG00000080986	NDC80	lavenderblush2	0.941412	6.23813e-10	-0.459477	0.041537
ENSG00000068137	PLEKHH3	lavenderblush2	0.894343	1.05605e-07	-0.534758	0.0151276
ENSG00000075188	NUP37	lavenderblush2	0.898829	7.26847e-08	-0.369291	0.109063
ENSG00000075336	TIMM21	lavenderblush2	0.887569	1.80087e-07	-0.159433	0.50196
ENSG00000197465	GYPE	lavenderblush2	0.97107	1.21381e-12	-0.487634	0.0291833
ENSG00000040199	PHLPP2	lavenderblush2	0.837098	4.17992e-06	-0.658873	0.00158137
ENSG00000129244	ATP1B2	lavenderblush2	0.882082	2.70849e-07	-0.65077	0.00188816
ENSG00000065328	MCM10	lavenderblush2	0.943326	4.65922e-10	-0.465677	0.0385205
ENSG00000101844	ATG4A	lavenderblush2	0.947952	2.20245e-10	-0.505441	0.0230032
ENSG00000070785	EIF2B3	lavenderblush2	0.853201	1.74272e-06	-0.15022	0.527288
ENSG00000077152	UBE2T	lavenderblush2	0.948004	2.18333e-10	-0.442969	0.0504601
ENSG00000138640	FAM13A	lavenderblush2	0.808425	1.60878e-05	-0.670523	0.00121429
ENSG00000163251	FZD5	lavenderblush2	0.854574	1.6099e-06	-0.551324	0.0117441
ENSG00000100084	HIRA	lavenderblush2	0.87008	6.19154e-07	-0.493097	0.0271631
ENSG00000024526	DEPDC1	lavenderblush2	0.924995	5.42279e-09	-0.533472	0.0154199
ENSG00000204323	SMIM5	lavenderblush2	0.869547	6.41119e-07	-0.638031	0.00247048
ENSG00000100479	POLE2	lavenderblush2	0.946901	2.62665e-10	-0.284451	0.224175
ENSG00000135972	MRPS9	lavenderblush2	0.959714	2.29316e-11	-0.34377	0.137792
ENSG00000116922	C1orf109	lavenderblush2	0.861134	1.08962e-06	-0.122592	0.606626
ENSG00000159147	DONSON	lavenderblush2	0.910735	2.46286e-08	-0.32216	0.165979
ENSG00000137563	GGH	lavenderblush2	0.803782	1.95978e-05	-0.301705	0.196094
ENSG00000143228	NUF2	lavenderblush2	0.934031	1.76616e-09	-0.507578	0.0223372
ENSG00000128944	KNSTRN	lavenderblush2	0.91874	1.08937e-08	-0.444314	0.0496825
ENSG00000101928	MOSPD1	lavenderblush2	0.941627	6.04068e-10	-0.572186	0.0083826
ENSG00000035499	DEPDC1B	lavenderblush2	0.970863	1.29322e-12	-0.572961	0.00827478
ENSG00000123473	STIL	lavenderblush2	0.910577	2.50085e-08	-0.448984	0.0470536
ENSG00000228794	LINC01128	lavenderblush2	0.886386	1.96993e-07	-0.549493	0.0120849
ENSG00000086827	ZW10	lavenderblush2	0.86726	7.43128e-07	-0.2471	0.293577
ENSG00000235169	SMIM1	lavenderblush2	0.848836	2.23098e-06	-0.531328	0.0159174
ENSG00000156831	NSMCE2	lavenderblush2	0.888314	1.70105e-07	-0.382152	0.0963519
ENSG00000112742	TTK	lavenderblush2	0.870073	6.1945e-07	-0.470062	0.0364923
ENSG00000174371	EXO1	lavenderblush2	0.943464	4.56079e-10	-0.49319	0.0271296
ENSG00000181751	C5orf30	lavenderblush2	0.823142	8.29808e-06	-0.298823	0.200612
ENSG00000111845	PAK1IP1	lavenderblush2	0.891787	1.29705e-07	-0.228304	0.332979
ENSG00000100526	CDKN3	lavenderblush2	0.949953	1.55913e-10	-0.532859	0.0155609
ENSG00000040275	SPDL1	lavenderblush2	0.803968	1.9445e-05	-0.155689	0.51218
ENSG00000213186	TRIM59	lavenderblush2	0.865239	8.44868e-07	-0.434276	0.0557131
ENSG00000159055	MIS18A	lavenderblush2	0.909252	2.84083e-08	-0.218286	0.355193
ENSG00000112029	FBXO5	lavenderblush2	0.843994	2.90826e-06	-0.565154	0.00941409
ENSG00000107130	NCS1	lavenderblush2	0.921723	7.86723e-09	-0.515374	0.020037
ENSG00000102890	ELMO3	lavenderblush2	0.817863	1.05929e-05	-0.405482	0.0761116
ENSG00000186625	KATNA1	lavenderblush2	0.866195	7.95352e-07	-0.285225	0.222863
ENSG00000115641	FHL2	lavenderblush2	0.900785	6.14196e-08	-0.612456	0.00409668
ENSG00000144647	POMGNT2	lavenderblush2	0.916212	1.42176e-08	-0.61598	0.00383056
ENSG00000133488	SEC14L4	lavenderblush2	0.888694	1.65202e-07	-0.722767	0.000318262
ENSG00000117650	NEK2	lavenderblush2	0.963362	9.89029e-12	-0.562535	0.00982374
ENSG00000101811	CSTF2	lavenderblush2	0.805826	1.79787e-05	-0.192631	0.415838
ENSG00000071539	TRIP13	lavenderblush2	0.925539	5.08932e-09	-0.355374	0.124135
ENSG00000154839	SKA1	lavenderblush2	0.970978	1.24879e-12	-0.510568	0.0214314
ENSG00000143633	C1orf131	lavenderblush2	0.821854	8.81371e-06	-0.165397	0.485882
ENSG00000111247	RAD51AP1	lavenderblush2	0.854848	1.58446e-06	-0.30917	0.184708
ENSG00000038210	PI4K2B	lavenderblush2	0.915951	1.46067e-08	-0.356125	0.123286
ENSG00000198721	ECI2	lavenderblush2	0.852795	1.78385e-06	-0.149288	0.529883
ENSG00000101447	FAM83D	lavenderblush2	0.935644	1.42182e-09	-0.63932	0.00240545
ENSG00000129173	E2F8	lavenderblush2	0.859948	1.171e-06	-0.529368	0.0163834
ENSG00000169607	CKAP2L	lavenderblush2	0.824639	7.73163e-06	-0.463002	0.0398002
ENSG00000171320	ESCO2	lavenderblush2	0.959611	2.34558e-11	-0.553634	0.0113255
ENSG00000183010	PYCR1	lavenderblush2	0.83573	4.48282e-06	-0.391173	0.0881071
ENSG00000056050	HPF1	lavenderblush2	0.937554	1.09185e-09	-0.39252	0.0869218
ENSG00000086506	HBQ1	lavenderblush2	0.843234	3.02944e-06	-0.500626	0.0245609
ENSG00000173926	MARCH3	lavenderblush2	0.859958	1.17026e-06	-0.452009	0.0454089
ENSG00000165480	SKA3	lavenderblush2	0.938944	8.96251e-10	-0.328499	0.157333
ENSG00000173599	PC	lavenderblush2	0.825799	7.31606e-06	-0.696033	0.00065338
ENSG00000102743	SLC25A15	lavenderblush2	0.86117	1.08724e-06	-0.239629	0.30888
ENSG00000087995	METTL2A	lavenderblush2	0.851569	1.91305e-06	-0.108308	0.649454
ENSG00000183111	ARHGEF37	lavenderblush2	0.956076	4.92635e-11	-0.66441	0.00139674
ENSG00000236540	AC006547.1	lavenderblush2	0.888106	1.72845e-07	-0.584027	0.00685499
ENSG00000109881	CCDC34	lavenderblush2	0.962381	1.24996e-11	-0.465659	0.0385294
ENSG00000165304	MELK	lavenderblush2	0.956388	4.62608e-11	-0.486096	0.029773
ENSG00000151474	FRMD4A	lavenderblush2	0.826834	6.96202e-06	-0.652838	0.00180551
ENSG00000049759	NEDD4L	lavenderblush2	0.821412	8.99709e-06	-0.692393	0.000716448
ENSG00000118507	AKAP7	lavenderblush2	0.885717	2.07169e-07	-0.551523	0.0117078
ENSG00000163170	BOLA3	lavenderblush2	0.85599	1.48218e-06	-0.448134	0.047524
ENSG00000155380	SLC16A1	lavenderblush2	0.807933	1.64318e-05	-0.723565	0.000311117
ENSG00000213088	ACKR1	lavenderblush2	0.941545	6.11522e-10	-0.560861	0.0100931
ENSG00000184661	CDCA2	lavenderblush2	0.912726	2.02536e-08	-0.493222	0.0271183
ENSG00000087301	TXNDC16	lavenderblush2	0.814074	1.2563e-05	-0.382442	0.0960784
ENSG00000121621	KIF18A	lavenderblush2	0.839494	3.69196e-06	-0.320394	0.168447
ENSG00000155962	CLIC2	lavenderblush2	0.87844	3.51251e-07	-0.558032	0.0105618
ENSG00000140451	PIF1	lavenderblush2	0.887163	1.85739e-07	-0.575361	0.00794816
ENSG00000128578	STRIP2	lavenderblush2	0.898531	7.45499e-08	-0.618945	0.0036179
ENSG00000154719	MRPL39	lavenderblush2	0.919746	9.77556e-09	-0.261855	0.264745
ENSG00000185480	PARPBP	lavenderblush2	0.930318	2.85146e-09	-0.430576	0.0580713
ENSG00000136897	MRPL50	lavenderblush2	0.860412	1.13852e-06	-0.293291	0.209478
ENSG00000166451	CENPN	lavenderblush2	0.937822	1.05141e-09	-0.474719	0.0344299
ENSG00000165501	LRR1	lavenderblush2	0.954975	6.13185e-11	-0.314675	0.176604
ENSG00000164284	GRPEL2	lavenderblush2	0.868323	6.94062e-07	-0.349384	0.131059
ENSG00000100116	GCAT	lavenderblush2	0.827879	6.61977e-06	-0.369082	0.109279
ENSG00000179750	APOBEC3B	lavenderblush2	0.812148	1.36806e-05	-0.419171	0.0658167
ENSG00000175449	RFESD	lavenderblush2	0.972615	7.44882e-13	-0.472765	0.0352839
ENSG00000136982	DSCC1	lavenderblush2	0.920495	9.00942e-09	-0.234867	0.318881
ENSG00000198208	RPS6KL1	lavenderblush2	0.908579	3.02856e-08	-0.428253	0.0595894
ENSG00000198967	OR10Z1	lavenderblush2	0.867929	7.11915e-07	-0.469289	0.0368436
ENSG00000231113	AL035587.1	lavenderblush2	-0.816512	1.12624e-05	0.74577	0.000160178
ENSG00000139354	GAS2L3	lavenderblush2	0.882128	2.69942e-07	-0.537183	0.0145884
ENSG00000180089	TMEM86B	lavenderblush2	0.83876	3.83592e-06	-0.527454	0.0168489
ENSG00000198157	HMGN5	lavenderblush2	0.87475	4.53346e-07	-0.508918	0.0219275
ENSG00000183814	LIN9	lavenderblush2	0.944745	3.72806e-10	-0.421864	0.0639212
ENSG00000153140	CETN3	lavenderblush2	0.842534	3.14489e-06	-0.135676	0.568446
ENSG00000164117	FBXO8	lavenderblush2	0.838351	3.91812e-06	-0.693032	0.00070502
ENSG00000148835	TAF5	lavenderblush2	0.820855	9.23264e-06	-0.419358	0.0656839
ENSG00000115163	CENPA	lavenderblush2	0.946605	2.75831e-10	-0.53896	0.0142033
ENSG00000139734	DIAPH3	lavenderblush2	0.924804	5.54456e-09	-0.561719	0.00995432
ENSG00000168078	PBK	lavenderblush2	0.946237	2.93006e-10	-0.598473	0.00530806
ENSG00000120334	CENPL	lavenderblush2	0.924953	5.44915e-09	-0.47344	0.0349869
ENSG00000143942	CHAC2	lavenderblush2	0.955632	5.38512e-11	-0.512731	0.0207946
ENSG00000174951	FUT1	lavenderblush2	0.915602	1.51423e-08	-0.640425	0.00235089
ENSG00000165891	E2F7	lavenderblush2	0.851471	1.92378e-06	-0.586416	0.00657633
ENSG00000204315	FKBPL	lavenderblush2	0.847108	2.45484e-06	-0.295648	0.205669
ENSG00000188610	FAM72B	lavenderblush2	0.961981	1.37272e-11	-0.527803	0.0167632
ENSG00000197721	CR1L	lavenderblush2	0.901193	5.92787e-08	-0.695866	0.000656163
ENSG00000118777	ABCG2	lavenderblush2	0.925594	5.05622e-09	-0.66079	0.00151525
ENSG00000095637	SORBS1	lavenderblush2	0.934253	1.71473e-09	-0.659441	0.00156153
ENSG00000187997	C17orf99	lavenderblush2	0.820784	9.26321e-06	-0.451185	0.0458522
ENSG00000127423	AUNIP	lavenderblush2	0.879337	3.2974e-07	-0.399977	0.0805731
ENSG00000165449	SLC16A9	lavenderblush2	0.883236	2.48985e-07	-0.48291	0.031024
ENSG00000163002	NUP35	lavenderblush2	0.854519	1.61503e-06	-0.184297	0.43667
ENSG00000129810	SGO1	lavenderblush2	0.921112	8.41865e-09	-0.473449	0.0349829
ENSG00000119888	EPCAM	lavenderblush2	0.880189	3.10363e-07	-0.391048	0.0882178
ENSG00000102384	CENPI	lavenderblush2	0.814314	1.24293e-05	-0.321877	0.166373
ENSG00000184785	SMIM10	lavenderblush2	0.85763	1.34546e-06	-0.530276	0.0161662
ENSG00000146410	MTFR2	lavenderblush2	0.951982	1.08239e-10	-0.486618	0.029572
ENSG00000114859	CLCN2	lavenderblush2	0.840459	3.51006e-06	-0.369472	0.108876
ENSG00000031691	CENPQ	lavenderblush2	0.858995	1.24014e-06	-0.233097	0.322648
ENSG00000132541	RIDA	lavenderblush2	0.838488	3.89046e-06	-0.223416	0.343713
ENSG00000183032	SLC25A21	lavenderblush2	0.870961	5.84355e-07	-0.573809	0.0081582
ENSG00000205683	DPF3	lavenderblush2	0.890665	1.41722e-07	-0.533577	0.015396
ENSG00000224259	LINC01133	lavenderblush2	0.922079	7.56097e-09	-0.490008	0.0282916
ENSG00000186871	ERCC6L	lavenderblush2	0.884697	2.23547e-07	-0.411397	0.0715257
ENSG00000170191	NANP	lavenderblush2	0.922441	7.26069e-09	-0.386225	0.0925627
ENSG00000137804	NUSAP1	lavenderblush2	0.963764	8.96747e-12	-0.447578	0.0478336
ENSG00000178538	CA8	lavenderblush2	0.853096	1.75327e-06	-0.508998	0.0219033
ENSG00000112208	BAG2	lavenderblush2	0.883821	2.38508e-07	-0.506932	0.0225369
ENSG00000152253	SPC25	lavenderblush2	0.841877	3.25667e-06	-0.438255	0.0532599
ENSG00000121211	MND1	lavenderblush2	0.912672	2.0364e-08	-0.233887	0.320963
ENSG00000162878	PKDCC	lavenderblush2	0.895379	9.70219e-08	-0.682368	0.000917408
ENSG00000104147	OIP5	lavenderblush2	0.869856	6.28291e-07	-0.367948	0.110457
ENSG00000243064	ABCC13	lavenderblush2	0.826998	6.90732e-06	-0.610297	0.00426714
ENSG00000187902	SHISA7	lavenderblush2	0.838829	3.82215e-06	-0.625136	0.00320534
ENSG00000120756	PLS1	lavenderblush2	0.862377	1.00973e-06	-0.701908	0.000561505
ENSG00000158402	CDC25C	lavenderblush2	0.912149	2.14445e-08	-0.496219	0.026059
ENSG00000114698	PLSCR4	lavenderblush2	0.901523	5.75879e-08	-0.670305	0.00122043
ENSG00000105376	ICAM5	lavenderblush2	0.829903	5.99793e-06	-0.584204	0.00683398
ENSG00000100558	PLEK2	lavenderblush2	0.848391	2.28682e-06	-0.674917	0.00109592
ENSG00000235105	AL356968.2	lavenderblush2	0.846889	2.48456e-06	-0.714292	0.000403187
ENSG00000196550	FAM72A	lavenderblush2	0.906026	3.84348e-08	-0.410696	0.0720578
ENSG00000172339	ALG14	lavenderblush2	0.907166	3.45854e-08	-0.457043	0.0427698
ENSG00000132423	COQ3	lavenderblush2	0.913236	1.92508e-08	-0.527611	0.0168102
ENSG00000070526	ST6GALNAC1	lavenderblush2	0.90965	2.73463e-08	-0.403349	0.0778179
ENSG00000188175	HEPACAM2	lavenderblush2	0.885927	2.0393e-07	-0.524436	0.0176043
ENSG00000265415	AC099850.3	lavenderblush2	0.803851	1.95407e-05	-0.229327	0.330758
ENSG00000087842	PIR	lavenderblush2	0.937942	1.03374e-09	-0.333691	0.150485
ENSG00000181856	SLC2A4	lavenderblush2	0.962489	1.21874e-11	-0.603947	0.00480288
ENSG00000204610	TRIM15	lavenderblush2	0.873651	4.88394e-07	-0.469139	0.0369119
ENSG00000165152	TMEM246	lavenderblush2	0.886499	1.95329e-07	-0.705963	0.000504705
ENSG00000215784	FAM72D	lavenderblush2	0.937163	1.15322e-09	-0.578059	0.00759351
ENSG00000204815	TTC25	lavenderblush2	0.885478	2.10908e-07	-0.501799	0.024174
ENSG00000216775	AL109918.1	lavenderblush2	0.909434	2.7919e-08	-0.508095	0.0221786
ENSG00000136542	GALNT5	lavenderblush2	0.844925	2.76564e-06	-0.634468	0.0026578
ENSG00000226252	AL135960.1	lavenderblush2	0.911741	2.23254e-08	-0.62976	0.00292338
ENSG00000170500	LONRF2	lavenderblush2	0.818417	1.03288e-05	-0.471592	0.0358041
ENSG00000180537	RNF182	lavenderblush2	0.819547	9.80732e-06	-0.472153	0.0355546
ENSG00000060140	STYK1	lavenderblush2	0.824965	7.61282e-06	-0.610652	0.00423873
ENSG00000261061	AC092718.4	lavenderblush2	0.912503	2.07084e-08	-0.317319	0.172801
ENSG00000108641	B9D1	lavenderblush2	0.876104	4.13223e-07	-0.517099	0.0195544
ENSG00000224177	LINC00570	lavenderblush2	0.869266	6.52922e-07	-0.643095	0.00222325
ENSG00000143147	GPR161	lavenderblush2	0.843174	3.03912e-06	-0.599034	0.00525435
ENSG00000128683	GAD1	lavenderblush2	0.873785	4.83991e-07	-0.512932	0.020736
ENSG00000006042	TMEM98	lavenderblush2	0.807282	1.68967e-05	-0.414681	0.0690702
ENSG00000115657	ABCB6	lavenderblush2	0.949387	1.72143e-10	-0.614316	0.00395437
ENSG00000149948	HMGA2	lavenderblush2	0.872231	5.37146e-07	-0.748822	0.00014545
ENSG00000171401	KRT13	lavenderblush2	0.935057	1.53967e-09	-0.607108	0.00452965
ENSG00000285933	ENSG00000285933	lavenderblush2	0.802675	2.0526e-05	-0.291431	0.212516
ENSG00000140057	AK7	lavenderblush2	0.931037	2.60431e-09	-0.62466	0.00323561
ENSG00000100206	DMC1	lavenderblush2	0.864888	8.63707e-07	-0.182812	0.440437
ENSG00000135338	LCA5	lavenderblush2	0.840386	3.52347e-06	-0.304448	0.191856
ENSG00000203805	PLPP4	lavenderblush2	0.801099	2.19141e-05	-0.534691	0.0151428
ENSG00000242715	CCDC169	lavenderblush2	0.851692	1.89977e-06	-0.192589	0.415941
ENSG00000213430	HSPD1P1	lavenderblush2	0.817063	1.09848e-05	-0.106265	0.65567
ENSG00000282024	AL009031.1	lavenderblush2	0.875944	4.17807e-07	-0.641801	0.00228438
ENSG00000133477	FAM83F	lavenderblush2	0.810647	1.46103e-05	-0.57398	0.00813484
ENSG00000215811	BTNL10	lavenderblush2	0.837322	4.13201e-06	-0.539871	0.0140091
ENSG00000259986	AC103876.1	lavenderblush2	0.810394	1.47724e-05	-0.589888	0.00618809
ENSG00000253250	C8orf88	lavenderblush2	0.870696	5.94633e-07	-0.67913	0.00099171
ENSG00000160408	ST6GALNAC6	lavenderblush2	0.808572	1.59864e-05	-0.48273	0.0310959
ENSG00000154639	CXADR	lavenderblush2	0.878341	3.53714e-07	-0.385474	0.0932534
ENSG00000263513	FAM72C	lavenderblush2	0.862432	1.00626e-06	-0.353409	0.126377
ENSG00000237977	EIF4HP2	lavenderblush2	0.877868	3.65631e-07	-0.424912	0.0618264
ENSG00000249684	AC106795.2	lavenderblush2	0.875887	4.19443e-07	-0.41662	0.0676509
ENSG00000141198	TOM1L1	lavenderblush2	0.834073	4.8754e-06	-0.435339	0.0550496
ENSG00000107821	KAZALD1	lavenderblush2	0.927423	4.06903e-09	-0.592661	0.00589157
ENSG00000164849	GPR146	lavenderblush2	0.840726	3.46095e-06	-0.502462	0.0239575
ENSG00000188868	ZNF563	lavenderblush2	0.875206	4.39457e-07	-0.257809	0.272465
ENSG00000128965	CHAC1	lavenderblush2	0.802044	2.10721e-05	-0.41663	0.0676434
ENSG00000124701	APOBEC2	lavenderblush2	0.892445	1.23074e-07	-0.488794	0.0287449
ENSG00000103534	TMC5	lavenderblush2	0.935185	1.51323e-09	-0.511158	0.0212562
ENSG00000277462	ZNF670	lavenderblush2	0.801877	2.12187e-05	-0.263623	0.261413
ENSG00000239219	AC008040.1	lavenderblush2	0.912282	2.11647e-08	-0.652598	0.00181494
ENSG00000144057	ST6GAL2	lavenderblush2	0.845467	2.6854e-06	-0.629136	0.00296017
ENSG00000152939	MARVELD2	lavenderblush2	0.817781	1.06328e-05	-0.528406	0.016616
ENSG00000128253	RFPL2	lavenderblush2	0.800996	2.20074e-05	-0.601241	0.00504744
ENSG00000285486	AC003043.2	lavenderblush2	0.850925	1.9842e-06	-0.653158	0.00179297
ENSG00000069482	GAL	lavenderblush2	0.848154	2.31715e-06	-0.517082	0.0195589
ENSG00000196503	ARL9	lavenderblush2	0.803575	1.97685e-05	-0.501741	0.0241931
ENSG00000198088	NUP62CL	lavenderblush2	0.832966	5.15392e-06	-0.710038	0.000452609
ENSG00000198807	PAX9	lavenderblush2	0.896063	9.16979e-08	-0.660904	0.00151139
ENSG00000146530	VWDE	lavenderblush2	0.820845	9.23707e-06	-0.740764	0.000187097
ENSG00000260456	C16orf95	lavenderblush2	0.915076	1.5982e-08	-0.323883	0.163598
ENSG00000254602	AP000662.1	lavenderblush2	0.86749	7.32289e-07	-0.467731	0.03756
ENSG00000253154	AC100801.1	lavenderblush2	0.859842	1.1785e-06	-0.437696	0.0535993
ENSG00000248774	AC097534.1	lavenderblush2	0.805955	1.78798e-05	-0.458319	0.04212
ENSG00000168004	HRASLS5	lavenderblush2	0.841296	3.35845e-06	-0.536574	0.0147224
ENSG00000137648	TMPRSS4	lavenderblush2	0.886329	1.97839e-07	-0.548172	0.0123355
ENSG00000277481	PKD1L3	lavenderblush2	0.854412	1.62511e-06	-0.715772	0.0003871
ENSG00000253986	AC104561.3	lavenderblush2	0.905526	4.02417e-08	-0.517989	0.0193091
ENSG00000238269	PAGE2B	lavenderblush2	0.80184	2.12513e-05	-0.648896	0.00196579
ENSG00000273162	AL133215.2	lavenderblush2	0.840828	3.44239e-06	-0.488548	0.0288375
ENSG00000176912	TYMSOS	lavenderblush2	0.802429	2.07376e-05	-0.451128	0.045883
ENSG00000267750	RUNDC3A-AS1	lavenderblush2	0.835326	4.57597e-06	-0.574409	0.00807639
ENSG00000134376	CRB1	lavenderblush2	0.872037	5.44141e-07	-0.611224	0.00419326
ENSG00000153002	CPB1	lavenderblush2	0.916684	1.35365e-08	-0.409009	0.073351
ENSG00000000003	TSPAN6	lavenderblush2	0.804039	1.93877e-05	-0.588956	0.00629037
ENSG00000187715	KBTBD12	lavenderblush2	0.902642	5.21803e-08	-0.635263	0.00261501
ENSG00000004846	ABCB5	lavenderblush2	0.841099	3.3936e-06	-0.496333	0.0260194
ENSG00000171016	PYGO1	lavenderblush2	0.816248	1.13968e-05	-0.431133	0.0577114
ENSG00000269887	AL391001.1	lavenderblush2	0.812142	1.36841e-05	-0.714625	0.000399518
ENSG00000274825	AL023803.2	lavenderblush2	0.864339	8.93938e-07	-0.321848	0.166414
ENSG00000263232	ATP5F1AP3	lavenderblush2	0.87715	3.84388e-07	-0.443836	0.0499579
ENSG00000118849	RARRES1	lavenderblush2	0.84806	2.32916e-06	-0.444263	0.049712
ENSG00000197921	HES5	lavenderblush2	0.940147	7.52557e-10	-0.463181	0.0397136
ENSG00000285498	AC104389.6	lavenderblush2	0.807164	1.69824e-05	-0.582783	0.00700382
ENSG00000224091	AC104389.1	lavenderblush2	0.825132	7.55252e-06	-0.572393	0.00835373
ENSG00000225483	RPL22P4	lavenderblush2	0.83446	4.78117e-06	-0.542209	0.0135202
ENSG00000254854	AP003390.1	lavenderblush2	0.872149	5.40095e-07	-0.34931	0.131146
ENSG00000214973	CHCHD3P3	lavenderblush2	0.811923	1.38163e-05	-0.342883	0.138878
ENSG00000262410	AC024361.1	lavenderblush2	0.876819	3.93304e-07	-0.388524	0.0904725
ENSG00000248893	FAM138E	lavenderblush2	0.905842	3.90908e-08	-0.34189	0.140101
ENSG00000197245	FAM110D	lavenderblush2	0.832821	5.19146e-06	-0.506479	0.0226779
ENSG00000278514	AC068831.6	lavenderblush2	0.800301	2.26473e-05	-0.212292	0.36888
ENSG00000252481	SCARNA13	lavenderblush2	0.813858	1.26838e-05	-0.389746	0.0893759
ENSG00000285557	ENSG00000285557	lavenderblush2	0.809606	1.52874e-05	-0.469281	0.0368472
