# Supplementary material for: Discovery and validation of a robust 11-gene prognostic signature via integrative multi-omics profiling in VD-CAG-treated non-M3 AML
Source: Front Oncol. 2026 May 19;16:1801526. doi: 10.3389/fonc.2026.1801526 (PMC13225962; doi:10.3389/fonc.2026.1801526)
Supplement: Supplementary Table 3 — All quantified proteins between the treated and untreated groups. [file DataSheet3.xlsx]

## Sheet: All samples
Supplementary Table 3. All quantified proteins between the treated and untreated groups
Protein	Description	Gene	U_LXQ	U_YXQ	U_LJY	U_LCJ	U_WH	T_LXQ	T_YXQ	T_LJY	T_LCJ	T_WH
A0A075B6H9	Immunoglobulin lambda variable 4-69	IGLV4-69	35017.9	10411.7	15101.7	10241.8	6073.97	88721.5	39450.7	40848.4	41170.3	23999.2
A0A075B6I0	Immunoglobulin lambda variable 8-61	IGLV8-61	0	5263.48	0	9573.87	9102.59	0	0	23128.2	18121.5	20996.9
A0A075B6I9	Immunoglobulin lambda variable 7-46	IGLV7-46	0	8683.89	0	0	0	14740	0	7598.15	0	0
A0A075B6K0	Immunoglobulin lambda variable 3-16	IGLV3-16	22738.4	0	46035.1	18627.3	34577	96184.3	63596.2	76759	61830.4	47658.5
A0A075B6R9	Probable non-functional immunoglobulin kappa variable 2D-24	IGKV2D-24	3955.73	0	6433.66	3958.4	5247.15	0	4701.76	17464	1351.82	0
A0A075B6S2	Immunoglobulin kappa variable 2D-29	IGKV2D-29	89077.7	97764	132450	48254.4	80368.2	160325	173392	213510	158555	104604
A0A0B4J1U7	Immunoglobulin heavy variable 6-1	IGHV6-1	21614.4	18704.4	19046.1	0	12800.6	60442.5	0	73599.2	0	23010.5
A0A0B4J1V0	Immunoglobulin heavy variable 3-15	IGHV3-15	0	28351	0	0	26853	0	0	36888.8	0	41759.8
A0A0B4J1V1	Immunoglobulin heavy variable 3-21	IGHV3-21	0	8997.03	7735.41	18700.1	0	3898.87	0	35070.7	10863	29024.2
A0A0B4J1X5	Immunoglobulin heavy variable 3-74	IGHV3-74	0	10274.8	0	11710.7	8565.07	0	0	22723.6	0	28230.4
A0A0B4J1Y8	Immunoglobulin lambda variable 9-49	IGLV9-49	0	0	6772.2	0	0	0	0	27781.4	0	0
A0A0B4J2F0	Protein PIGBOS1	PIGBOS1	21522	39900.1	0	17698.6	42059.7	0	0	0	0	0
A0A0U1RRE5	Negative regulator of P-body association	NBDY	0	2274.94	0	3763.22	11680.7	0	0	0	0	0
A0A1W2PPG7	Putative guanine nucleotide-binding protein G(I)/G(S)/G(O) subunit gamma-14	GNG14	18595.5	19347.1	26592.2	10740.3	10523.3	42556	29659.5	17332.3	50041.1	0
A0A3B3IU46	RNA guanine-N7 methyltransferase-activating subunit-like protein	RAMACL	14075.4	40492.1	22845	17861	23593.5	25551.7	41258	9423.89	8227.99	15409.2
A0A5B9	T cell receptor beta constant 2	TRBC2	0	0	4633.9	6576.36	5225.64	0	0	4773.83	0	0
A0AV96	RNA-binding protein 47	RBM47	48975.8	23204.4	48553.6	4692.56	3498.36	46780.4	24615	33749	27054.7	9365.95
A0AVF1	Intraflagellar transport protein 56	IFT56	173697	274020	244253	190422	200697	147124	151722	86195	142153	118918
A0AVT1	Ubiquitin-like modifier-activating enzyme 6	UBA6	56980.7	123399	86148.7	116442	155873	36573.2	39455.7	87392.3	75760.5	73734.6
A0FGR8	Extended synaptotagmin-2	ESYT2	149365	197123	78938.7	101958	91706.2	135721	98176.8	53500.1	99788.2	63435.9
A0JLT2	Mediator of RNA polymerase II transcription subunit 19	MED19	0	3551.2	0	0	2118.42	0	0	463.774	0	0
A0JNW5	Bridge-like lipid transfer protein family member 3B	BLTP3B	0	6283.83	7755.17	4030.58	0	0	0	10163.4	12145.1	1899.69
A0MZ66	Shootin-1	SHTN1	15439.5	0	21884.9	0	0	25567	22934.3	13078.2	6790.78	0
A1A4S6	Rho GTPase-activating protein 10	ARHGAP10	9053.75	6454.02	24527.5	6931.5	0	0	0	8845.17	0	7952.23
A1KZ92	Probable oxidoreductase PXDNL	PXDNL	702521	212453	513517	306664	120935	644628	1.09445e+06	817148	554870	326654
A1L020	RNA-binding protein MEX3A	MEX3A	0	23874.2	4428.11	7405.89	4736.63	0	0	9037.08	0	0
A1L0T0	2-hydroxyacyl-CoA lyase 2	ILVBL	70763.8	48559.8	30974	27407.7	28732.2	84058.6	77885.1	23093.9	44034.7	64264.8
A1YPR0	Zinc finger and BTB domain-containing protein 7C	ZBTB7C	0	0	0	0	0	0	0	1705.22	0	0
A2A288	Probable ribonuclease ZC3H12D	ZC3H12D	0	0	34611.8	0	8046.93	15865.8	0	0	17265.7	23563.5
A2A2Z9	Ankyrin repeat domain-containing protein 18B	ANKRD18B	65882.4	17212.5	55750.1	9969.21	6948	92034.8	96717.2	16614.7	79032	39387.1
A2A3K4	Protein tyrosine phosphatase domain-containing protein 1	PTPDC1	30488.2	8396.6	70834.9	24969.1	0	152781	235549	88714.7	84484.3	64300.3
A2RRP1	NBAS subunit of NRZ tethering complex	NBAS	78498.3	68444.6	79759.7	46222.6	33453.1	70237.4	73346.6	48852.5	66194.8	46435
A2RTX5	Threonine--tRNA ligase 2, cytoplasmic	TARS3	4579.97	9538.09	4283.64	6457.61	9141.18	0	2087.4	1524.16	0	486.271
A2RUS2	DENN domain-containing protein 3	DENND3	119452	69429	105586	43542.8	41539.9	80440.2	69461.8	57817.1	137819	70088.1
A3KMH1	von Willebrand factor A domain-containing protein 8	VWA8	50793.7	34143.4	29644.8	17763.6	14165.6	53486	34627.2	28608.2	29892	28430.7
A3KN83	Protein strawberry notch homolog 1	SBNO1	41795.8	45275.6	52531.9	24265.3	44082.5	65418.8	50048.6	21098	61479.4	40056.3
A4D126	D-ribitol-5-phosphate cytidylyltransferase	CRPPA	0	24572.6	15090.2	0	42725.7	0	0	0	0	0
A4D1B5	Gamma-secretase-activating protein	GSAP	0	0	5179.78	0	0	0	0	0	9649.65	0
A4D1E1	Zinc finger protein 804B	ZNF804B	105891	90305.3	122662	36724.1	99924.7	272095	294250	74039.5	243905	73692.6
A4D1P6	WD repeat-containing protein 91	WDR91	57403.6	56109.6	50602.3	47656	27232.5	62141.1	36027.4	40995.9	52548.8	40392.5
A4D1S5	Ras-related protein Rab-19	RAB19	4587.48	0	0	3916.71	0	0	11432.1	8212.9	0	3004.66
A4D1U4	DENN domain-containing protein 11	DENND11	15344.1	7608.28	0	14549.5	6580.98	0	0	5879.77	0	0
A5A3E0	POTE ankyrin domain family member F	POTEF	163227	336609	183784	71588.5	239271	0	0	275156	264239	78316.7
A5D8V6	Vacuolar protein sorting-associated protein 37C	VPS37C	13901.4	6073.42	11878.8	2964.36	0	17702	22978.2	0	21522.5	10129.2
A5D8W1	Cilia- and flagella-associated protein 69	CFAP69	0	23469.7	0	17585.6	0	0	0	0	0	58047.8
A5PLN9	Trafficking protein particle complex subunit 13	TRAPPC13	0	7724.21	0	12847.2	16583.8	0	0	13729.9	4957.37	5243.61
A5YKK6	CCR4-NOT transcription complex subunit 1	CNOT1	116301	113351	138109	77440.5	102109	117977	111931	65617.6	116836	73810.2
A6NC98	Coiled-coil domain-containing protein 88B	CCDC88B	77343	25390.8	37406.9	55133.9	15838.7	76628.9	68324.1	56486.8	67781.4	55489.7
A6NCC3	Golgin subfamily A member 8O	GOLGA8O	7602.29	4569.59	0	0	2911.07	0	0	0	0	0
A6NDG6	Glycerol-3-phosphate phosphatase	PGP	34611.2	73069.1	0	43698.7	28766.8	115026	118601	65501.7	82228.5	84041.1
A6NDU8	RAB7A-interacting MON1-CCZ1 complex subunit 1	RIMOC1	35633.7	33904	48447.3	28291.7	27232.3	49875.1	35699.2	36042.8	76734.2	21964.8
A6NDY0	Embryonic polyadenylate-binding protein 2	PABPN1L	22077.7	6758.08	47027	0	4331.22	55445.5	39717.7	8196.41	29016.8	10966.1
A6NED2	RCC1 domain-containing protein 1	RCCD1	0	8526.37	0	7087.66	15695.1	0	0	3534.7	0	0
A6NFI3	Zinc finger protein 316	ZNF316	0	4885.34	1653.08	0	5615.99	0	2322.83	0	1251.61	0
A6NGU5	Putative glutathione hydrolase 3 proenzyme	GGT3P	31331.8	30199.6	33602	33077.1	7858.01	6717.76	15978.1	28355.9	25580.1	29694.9
A6NHR9	Structural maintenance of chromosomes flexible hinge domain-containing protein 1	SMCHD1	140382	152896	159612	105342	135512	157061	144930	98747	92518.5	82554.2
A6NI72	Putative neutrophil cytosol factor 1B	NCF1B	348060	142793	160364	325719	127643	246006	213300	344057	339538	288293
A6NI73	Leukocyte immunoglobulin-like receptor subfamily A member 5	LILRA5	26968.4	3329.23	20972.4	3726.12	0	27025.1	31525.3	63002.6	18413.9	16106.9
A6NIH7	Protein unc-119 homolog B	UNC119B	0	9021.45	0	6960.06	17804.3	0	0	0	0	4157.18
A6NJ78	12S rRNA N(4)-cytidine methyltransferase METTL15	METTL15	12358.9	21148.9	33393.5	8240.43	9686.66	8847.66	9786.6	9230.47	6497.57	7359.52
A6NJG2	Ankyrin repeat domain-containing protein SOWAHD	SOWAHD	25002.6	31156.4	8688.06	5898.18	25332.3	15405.9	14804.1	21832.4	2898.46	11288.7
A6NKT7	RanBP2-like and GRIP domain-containing protein 3	RGPD3	0	0	0	8808.86	22118.7	0	0	0	0	0
A6NNY8	Ubiquitin carboxyl-terminal hydrolase 27	USP27X	15648.6	21693.5	9293.02	7687.15	16314.8	0	3060.1	11561.1	6787.76	0
A6QL63	Ankyrin repeat- and BTB/POZ domain-containing protein 3	ABTB3	7310.07	0	0	7622.49	4810.66	9938.34	0	0	0	0
A7E2V4	Zinc finger SWIM domain-containing protein 8	ZSWIM8	0	8660.48	0	0	6784.35	0	0	7421.89	0	5930.74
A7MBM2	Protein dispatched homolog 2	DISP2	0	3996.02	0	0	0	0	0	0	0	5833.25
A8CG34	Nuclear envelope pore membrane protein POM 121C	POM121C	6891.77	7075.69	8161.81	8452.15	11423.9	5237.75	6447.62	9529.92	7520.36	0
A8MPS7	Carbohydrate deacetylase	YDJC	0	0	0	1749.59	2521.27	0	0	0	0	0
A8MU46	Smoothelin-like protein 1	SMTNL1	0	0	0	0	0	0	0	0	0	10926.9
A8MW92	PHD finger protein 20-like protein 1	PHF20L1	0	9926.23	0	9009.86	6951.49	0	0	0	0	0
A8MWD9	Putative small nuclear ribonucleoprotein G-like protein 15	SNRPGP15	424597	440372	644191	321012	403383	415234	504336	238550	294826	358351
A8MXV4	Acyl-coenzyme A diphosphatase NUDT19	NUDT19	0	4673.85	27652.2	7914.44	13924.6	0	0	5215.3	20540.9	21092.4
A9UHW6	MIF4G domain-containing protein	MIF4GD	66522.7	86813.5	51925.4	54125.9	58268.9	50003	56676.9	42377.6	38519.4	41397.7
B0I1T2	Unconventional myosin-Ig	MYO1G	334293	206877	161124	199882	172451	196256	177912	119669	126964	166790
B1AJZ9	Forkhead-associated domain-containing protein 1	FHAD1	0	0	0	0	10415.8	0	0	0	0	0
B6A8C7	T-cell-interacting, activating receptor on myeloid cells protein 1	TARM1	11715.8	0	0	5845.11	3896.31	37962.1	23668.5	13306.1	25937.3	25651.9
B7ZAQ6	Golgi pH regulator A	GPR89A	21797.7	15113.7	27972.4	4881.68	8703.98	8212.19	24492.8	14555.1	16059	0
B7ZC32	Kinesin-like protein KIF28P	KIF28P	0	0	362084	7307.52	0	254142	203935	435996	962521	166252
B9A064	Immunoglobulin lambda-like polypeptide 5	IGLL5	0	0	0	0	12342.3	0	0	0	0	4362.74
C0HMD6	PIDD1 alternative open reading frame protein	PIDD1	2965.82	8901.41	2187.43	5917.6	9376.68	0	7488.98	0	0	0
C4AMC7	Putative WAS protein family homolog 3	WASH3P	5157.43	19852.8	0	14282.3	16004.8	0	0	2604.23	0	7708.48
C9J7I0	UBAP1-MVB12-associated (UMA)-domain containing protein 1	UMAD1	12288.4	10601.3	12729.3	8477.48	6192.8	10801.8	14725	12554.3	9942.65	5323.3
C9JLW8	Mapk-regulated corepressor-interacting protein 1	MCRIP1	10708.5	26859.5	0	20416.4	26948.5	0	0	6919.5	0	0
D6REC4	Cilia- and flagella-associated protein 99	CFAP99	0	11196.2	10374.6	6556.34	9281.58	10103.8	15770	0	8434.08	5577.96
E9PAV3	Nascent polypeptide-associated complex subunit alpha, muscle-specific form	NACA	0	47479.3	4930.49	84437.3	122607	0	209055	2229.48	0	0
G9CGD6	CNK3/IPCEF1 fusion protein	CNK3/IPCEF1	24547.7	11488.5	25806.7	20767.7	7671.95	30756.2	27101.4	41720	48450.6	25112.5
L0R6Q1	SLC35A4 upstream open reading frame protein	SLC35A4	105720	154513	51715.1	60667.5	95879.1	87612.8	90755	57739.4	76248.1	45375.2
L0R819	ASNSD1 upstream open reading frame protein	ASDURF	0	27071.7	0	16540.1	22061.3	0	0	0	0	0
O00115	Deoxyribonuclease-2-alpha	DNASE2	18997.2	66076	109067	42681.8	43254.5	0	9778.65	48694.4	23637.9	14408.8
O00116	Alkyldihydroxyacetonephosphate synthase, peroxisomal	AGPS	211119	140123	252793	131095	75479.2	308778	382099	233893	319353	196726
O00139	Kinesin-like protein KIF2A	KIF2A	101975	111013	130900	60934.3	121063	73169.9	69469.5	97981.8	156751	41956.2
O00142	Thymidine kinase 2, mitochondrial	TK2	56904.5	23490.8	34239.6	0	12697.6	14846.8	16784.7	24191.6	28598.8	0
O00148	ATP-dependent RNA helicase DDX39A	DDX39A	784810	951620	863620	505589	817511	618325	639917	395285	652282	382077
O00151	PDZ and LIM domain protein 1	PDLIM1	98186.4	177783	298184	119328	292976	163592	119157	247178	336991	69702.1
O00154	Cytosolic acyl coenzyme A thioester hydrolase	ACOT7	86263.4	106738	258212	57499.8	74563.8	125960	140312	84550.2	175597	61409.6
O00159	Unconventional myosin-Ic	MYO1C	1642.7	0	0	0	4917.97	0	0	13703.3	0	0
O00160	Unconventional myosin-If	MYO1F	435197	310346	485238	494996	195624	211547	253066	440640	402537	404240
O00161	Synaptosomal-associated protein 23	SNAP23	42827	38922.4	30546	107127	53444.1	25085.3	33231.6	72388.6	28259.1	40002.5
O00165	HCLS1-associated protein X-1	HAX1	16723.7	22514.4	12075.7	20868.8	11045.9	39782.3	22267.3	12685.8	16851	17243.9
O00170	AH receptor-interacting protein	AIP	178600	198965	133645	109690	181799	149496	137370	113301	129693	76395.8
O00178	GTP-binding protein 1	GTPBP1	0	8775.25	0	19028.2	13780.7	0	0	8316.49	0	0
O00182	Galectin-9	LGALS9	142829	107247	61886.3	113185	164374	25845.7	0	58062.1	45994.1	35251.9
O00186	Syntaxin-binding protein 3	STXBP3	48422.6	50178.2	53481.7	54411.6	45309.5	22789.1	24730.9	44816.8	52518.5	15886.5
O00193	Small acidic protein	SMAP	19941.7	73965.6	24979.4	70324.8	84449.6	5251.19	0	19393.9	47641.8	8394.6
O00194	Ras-related protein Rab-27B	RAB27B	36137.5	41783	605662	37073.1	0	149980	226827	446082	554564	120505
O00203	AP-3 complex subunit beta-1	AP3B1	101698	102017	98413.5	82183.6	62738.5	102694	96825	74107.8	123425	94325.3
O00214	Galectin-8	LGALS8	42917.9	68127.9	42888.2	71983.2	72180.9	39995.2	58991.7	72596.1	32437.5	47503.7
O00217	NADH dehydrogenase [ubiquinone] iron-sulfur protein 8, mitochondrial	NDUFS8	144156	119315	109692	62813.5	109701	259743	189306	87368.3	168099	66852.9
O00221	NF-kappa-B inhibitor epsilon	NFKBIE	22233.3	13351.6	19172.5	7097.95	24011.5	0	0	18445.1	0	15639.9
O00231	26S proteasome non-ATPase regulatory subunit 11	PSMD11	146339	201797	226766	181131	197036	215326	197792	122313	154039	141462
O00232	26S proteasome non-ATPase regulatory subunit 12	PSMD12	168540	150784	258047	123347	113543	167427	205538	150517	210616	119154
O00233	26S proteasome non-ATPase regulatory subunit 9	PSMD9	136330	136371	166211	133814	88896.6	93566.9	137618	128824	138659	116875
O00241	Signal-regulatory protein beta-1	SIRPB1	0	0	0	4941.44	0	0	0	8270.55	0	11277.2
O00244	Copper transport protein ATOX1	ATOX1	84404	84521.6	40919.5	193285	203121	155607	122981	99514.7	106552	45275.3
O00255	Menin	MEN1	21925.4	21524.5	11376.4	13649.2	24549.9	0	8530.9	6719.13	2439.43	7645.15
O00257	E3 SUMO-protein ligase CBX4	CBX4	16916.5	20960.6	29886.6	11615.8	16154.7	0	11565.5	0	14741.9	12857.8
O00258	Guided entry of tail-anchored proteins factor 1	GET1	16315.7	4897.77	17922.5	16134.7	13298.9	0	10584.3	5761.81	7660.34	6034.78
O00264	Membrane-associated progesterone receptor component 1	PGRMC1	138560	129829	241459	135344	88199.4	215413	105184	84566.8	197409	99893
O00267	Transcription elongation factor SPT5	SUPT5H	59593.5	116713	47359.4	57843.4	72267.4	67712.5	45997.2	39229.1	42321.5	39120.9
O00268	Transcription initiation factor TFIID subunit 4	TAF4	5992.42	15543.4	0	11921.8	13014.7	0	9060.23	4541.62	7689.92	0
O00273	DNA fragmentation factor subunit alpha	DFFA	22571.6	84261.1	26796.8	56554.5	110444	21299	0	53724.3	0	0
O00287	Regulatory factor X-associated protein	RFXAP	12272.6	9648.72	0	3442.29	5332.13	0	0	2247.26	0	0
O00291	Huntingtin-interacting protein 1	HIP1	163357	109258	78329.6	25843.8	42681.5	154974	121171	130899	112615	72451.8
O00299	Chloride intracellular channel protein 1	CLIC1	1.66282e+06	1.72333e+06	3.69902e+06	3.00748e+06	1.63808e+06	632175	972737	1.53202e+06	2.24164e+06	2901880
O00303	Eukaryotic translation initiation factor 3 subunit F	EIF3F	127737	136836	165137	132850	160123	54847.8	114756	83074.3	140624	104368
O00308	NEDD4-like E3 ubiquitin-protein ligase WWP2	WWP2	9047.46	0	4666.06	11302.2	6589.48	10019.8	13095.5	12696.2	13860.4	5524.96
O00329	Phosphatidylinositol 4,5-bisphosphate 3-kinase catalytic subunit delta isoform	PIK3CD	93443.9	70934	76033.4	81249.3	77919.6	101639	78167.4	61842.2	79675.8	73403.7
O00330	Pyruvate dehydrogenase protein X component, mitochondrial	PDHX	66446.6	76548.7	61047.7	41932	58103.8	47286.9	64357.3	38149	48349.1	32223.8
O00391	Sulfhydryl oxidase 1	QSOX1	170845	28618.4	94017.3	121845	53120	295687	237035	174642	195257	185870
O00399	Dynactin subunit 6	DCTN6	31652.9	37436.9	24216.9	23416.5	30746.3	26583.4	0	30318.6	23038.2	34871.3
O00400	Acetyl-coenzyme A transporter 1	SLC33A1	66225.9	34952.4	47537.5	34314.7	32969.4	38959.5	41298.7	39120.7	46531.1	53728.2
O00410	Importin-5	IPO5	127165	194799	232768	133880	186404	203694	223273	159512	180259	127310
O00411	DNA-directed RNA polymerase, mitochondrial	POLRMT	948.018	4689.4	0	4545.54	4012	0	6259.59	0	10725.2	0
O00418	Eukaryotic elongation factor 2 kinase	EEF2K	10003.8	24231.3	20034.5	15742.3	22283.9	17790.3	24948.6	19560	16604.4	12702.3
O00422	Histone deacetylase complex subunit SAP18	SAP18	354267	364720	339125	309433	409557	294698	276787	192854	233106	113987
O00429	Dynamin-1-like protein	DNM1L	140361	192754	176234	130865	154230	270753	241899	151516	304018	96718.3
O00442	RNA 3-terminal phosphate cyclase	RTCA	0	0	0	0	4107.45	0	0	0	0	0
O00453	Leukocyte-specific transcript 1 protein	LST1	108902	42460.7	77565.1	24657.3	17696.6	143826	126241	80071.1	62155.1	50271.4
O00458	Interferon-related developmental regulator 1	IFRD1	0	0	0	3187.61	0	0	0	0	0	0
O00459	Phosphatidylinositol 3-kinase regulatory subunit beta	PIK3R2	9235.99	8753.57	0	8841.21	7306.93	13780.8	14604	3742.12	0	8283.87
O00461	Golgi integral membrane protein 4	GOLIM4	61695.4	54733	32032.6	39178.8	39048.7	32294.4	24828.1	20276.1	35722.7	8842.48
O00462	Beta-mannosidase	MANBA	161927	139807	77582.3	123135	140718	176034	129482	68155.3	37915.2	125244
O00471	Exocyst complex component 5	EXOC5	61056.2	44213.1	85039.9	39887.9	28642.3	41397.8	65528.3	47814.2	66365.2	32401.6
O00478	Butyrophilin subfamily 3 member A3	BTN3A3	7060.4	7574.82	1820.62	3156.75	12568.6	0	0	4942.27	0	0
O00479	High mobility group nucleosome-binding domain-containing protein 4	HMGN4	69956.1	27485.9	64445.5	17343.1	34880.9	42140.5	18720.2	44099.3	53608.7	16502.9
O00483	Cytochrome c oxidase subunit NDUFA4	NDUFA4	1.25388e+06	877231	840443	721905	569045	1.15755e+06	1.27521e+06	678489	924613	648853
O00487	26S proteasome non-ATPase regulatory subunit 14	PSMD14	0	33775.8	0	30417.9	28406.7	0	0	5942.32	0	3667.37
O00488	Zinc finger protein 593	ZNF593	3340.25	0	0	0	13694.2	16386.7	9047.73	0	0	0
O00499	Myc box-dependent-interacting protein 1	BIN1	0	21715.2	23576.1	11994.3	28527.5	0	9085.96	21500.9	16825.8	18619.9
O00505	Importin subunit alpha-4	KPNA3	0	23397.5	0	8777.15	20094.4	0	8349.46	0	14324.7	0
O00506	Serine/threonine-protein kinase 25	STK25	59995.4	76427.3	0	26526.7	0	0	0	0	101717	0
O00519	Fatty-acid amide hydrolase 1	FAAH	23266	1062.82	9635.43	0	8164.47	0	0	7900.61	7007.03	0
O00522	Krev interaction trapped protein 1	KRIT1	5011.08	4543.49	0	2864.04	6934.65	0	0	0	0	0
O00534	von Willebrand factor A domain-containing protein 5A	VWA5A	9585.74	6430.52	36698.2	6251.08	7836.41	5475.27	0	12595.8	15110.9	12747.5
O00541	Pescadillo homolog	PES1	59899.8	81881	41960.4	39248.8	53084	37615.9	39261.8	25803.4	45046.9	23819.2
O00560	Syntenin-1	SDCBP	184844	35004.5	178440	99881.3	52193	230237	134747	365587	174611	149374
O00562	Membrane-associated phosphatidylinositol transfer protein 1	PITPNM1	34513.4	5070.31	15868.6	15815.7	9404.97	13692.9	21069.7	10530.5	18845.4	14856.8
O00566	U3 small nucleolar ribonucleoprotein protein MPP10	MPHOSPH10	9190.24	24959	4212.86	12402.1	19948.8	0	0	12497.9	0	0
O00567	Nucleolar protein 56	NOP56	182060	187407	104095	227748	285343	96025.5	57178.5	83995.9	53735.7	91494.1
O00571	ATP-dependent RNA helicase DDX3X	DDX3X	720592	689622	591011	391617	532128	592712	634996	502911	485395	429627
O00584	Ribonuclease T2	RNASET2	648907	973207	270012	953255	977044	286426	432481	419615	339999	630811
O00602	Ficolin-1	FCN1	615529	19955.9	614703	185697	4430.14	501257	314569	459388	249725	263424
O00629	Importin subunit alpha-3	KPNA4	47912.8	188030	95701.8	79142.3	179919	112519	81963.9	114109	56754.1	31777.5
O00635	E3 ubiquitin-protein ligase TRIM38	TRIM38	26301	15373.3	10309.2	14299.4	15792.6	24563.2	13308.3	11428.8	21861.9	11139.1
O00716	Transcription factor E2F3	E2F3	4298.1	8297.78	0	6210.9	3801.27	0	0	7297.75	0	0
O00743	Serine/threonine-protein phosphatase 6 catalytic subunit	PPP6C	268644	145095	243634	144486	134360	293174	225277	192588	317508	206113
O00746	Nucleoside diphosphate kinase, mitochondrial	NME4	0	3866.32	0	9588.45	10611.2	0	0	0	16186.2	0
O00754	Lysosomal alpha-mannosidase	MAN2B1	418709	362272	112802	304087	312819	204679	225218	152243	142975	231475
O00757	Fructose-1,6-bisphosphatase isozyme 2	FBP2	0	67597.9	90175.8	193304	77787.5	0	0	54618.6	0	53242.1
O00762	Ubiquitin-conjugating enzyme E2 C	UBE2C	9457.7	23291.2	0	14004.2	13827.7	0	0	0	0	0
O00764	Pyridoxal kinase	PDXK	49786.1	47998.6	61063.9	152651	90375.1	170890	111711	162894	59007.5	125516
O00767	Stearoyl-CoA desaturase	SCD	56693.3	0	9750.38	1762.07	0	29772	32134.1	11049.1	0	26122.5
O14497	AT-rich interactive domain-containing protein 1A	ARID1A	117931	163853	128070	121258	155883	91578.6	98947.4	83077.7	86888.5	65202.3
O14519	Cyclin-dependent kinase 2-associated protein 1	CDK2AP1	0	12740.8	0	13103.9	25651.6	0	0	0	0	0
O14521	Succinate dehydrogenase [ubiquinone] cytochrome b small subunit, mitochondrial	SDHD	33828.6	80033.1	27620.3	71875.4	56455.7	0	30159.9	17720.7	0	7750.6
O14523	Phospholipid transfer protein C2CD2L	C2CD2L	6350.13	10157.5	0	4842.34	0	9988.32	11385.1	9953.78	8427.35	3184.14
O14524	Nuclear envelope integral membrane protein 1	NEMP1	59643.2	42526.4	49596.4	21541.8	13073.5	58845.4	60075.5	37751.7	34002.9	26177.4
O14526	F-BAR domain only protein 1	FCHO1	38420.8	41429.4	0	26048	20829	0	0	20686.4	52859.2	30115.1
O14530	Thioredoxin domain-containing protein 9	TXNDC9	30736.3	37169	23442.5	25123.8	29374.8	19385.2	19610.6	13273.1	40022.2	39115.4
O14545	TRAF-type zinc finger domain-containing protein 1	TRAFD1	37405.2	31502.6	33926.1	33840.6	31263.5	15072.4	19209.8	23159.3	26370.1	27897.5
O14548	Cytochrome c oxidase subunit 7A2-like, mitochondrial	COX7A2L	55594.8	145872	63491.4	55293.7	51959.1	14602.2	39529.1	79733.6	66776.1	49277.8
O14562	Ubiquitin domain-containing protein UBFD1	UBFD1	31242.3	50964.6	47807.7	31300.4	43107	19440.5	28435.3	15640.7	27389.1	25208.1
O14569	Transmembrane reductase CYB561D2	CYB561D2	72850	24360.2	40429.8	41769.9	16591.6	19428.9	31083.1	41109.1	30530.7	63066.3
O14578	Citron Rho-interacting kinase	CIT	11399.6	10383.4	75561.5	6328.84	9753.82	39982.8	33704.3	0	0	6455.93
O14579	Coatomer subunit epsilon	COPE	25990.5	80309	15460.4	76393.3	109200	0	7228.13	96603.7	0	32695.6
O14593	DNA-binding protein RFXANK	RFXANK	0	0	0	0	0	0	0	0	0	3855.87
O14602	Eukaryotic translation initiation factor 1A, Y-chromosomal	EIF1AY	289083	300377	202387	274732	247591	98826.3	125630	149066	175618	95652
O14617	AP-3 complex subunit delta-1	AP3D1	230493	205109	273353	192500	147834	294812	245176	214345	306320	184493
O14618	Copper chaperone for superoxide dismutase	CCS	143491	114253	109498	138538	129914	122216	100785	70073.5	138636	57355.4
O14639	Actin-binding LIM protein 1	ABLIM1	10245.1	0	5939.22	0	8779.62	0	0	0	0	0
O14641	Segment polarity protein dishevelled homolog DVL-2	DVL2	16257.9	15344.5	0	12518.3	6407.84	0	0	10915.8	13246.6	0
O14646	Chromodomain-helicase-DNA-binding protein 1	CHD1	54833.5	55716	44707.4	30995.5	46174.4	72168.5	57911.9	27389.3	34607.5	26838.2
O14647	Chromodomain-helicase-DNA-binding protein 2	CHD2	38268	51698.4	50329.9	25891.8	34509.7	63341.4	62051.4	28600.9	40629.8	20357.8
O14656	Torsin-1A	TOR1A	71429.1	36811	60843.2	40393.6	20013.5	79265.6	82737.1	53333.4	81857.8	53457.8
O14657	Torsin-1B	TOR1B	27423.9	28078.4	20135.8	25295	24389.5	0	23523.5	23894	0	23670.5
O14672	Disintegrin and metalloproteinase domain-containing protein 10	ADAM10	118422	55734.4	172661	68189.2	55971.8	151745	152793	134851	120361	96341.4
O14678	Lysosomal cobalamin transporter ABCD4	ABCD4	0	7997.31	0	0	6267.4	0	0	0	0	0
O14681	Etoposide-induced protein 2.4 homolog	EI24	23194.7	36018.4	0	0	16237	0	0	16356.4	9588.49	0
O14683	Tumor protein p53-inducible protein 11	TP53I11	49569.6	37175.9	115050	21931.5	0	67302.3	81532.9	104881	76332.4	35391.9
O14686	Histone-lysine N-methyltransferase 2D	KMT2D	16163.1	18468.9	24930.7	10701.3	11073.1	20071.1	25183.4	9482.88	12919.1	15563.7
O14727	Apoptotic protease-activating factor 1	APAF1	140099	90055.2	89211.5	123884	81247.7	71560.9	54873.9	126071	73112.7	131069
O14732	Inositol monophosphatase 2	IMPA2	21956.3	44811.3	7018.19	35873.4	43485.8	0	34450.4	38754.6	35433.5	48514.2
O14733	Dual specificity mitogen-activated protein kinase kinase 7	MAP2K7	7088.88	9446.44	0	7715.33	6157.66	0	0	0	0	4043.55
O14734	Acyl-coenzyme A thioesterase 8	ACOT8	28108.1	30193.5	0	19790.8	19176.3	0	28692.4	18870.7	38596	17023.4
O14735	CDP-diacylglycerol--inositol 3-phosphatidyltransferase	CDIPT	62048.5	55235	24107.7	32004	45596.6	0	37587	54524.8	15266.9	50498.4
O14737	Programmed cell death protein 5	PDCD5	57374.5	105042	44625.8	57320.9	115493	58311.2	38727.4	71782.5	54969.1	36992.7
O14744	Protein arginine N-methyltransferase 5	PRMT5	72896.9	94936.6	86329.2	45981.1	90632.8	79863.5	74761.1	69899.4	59069.2	54551
O14745	Na(+)/H(+) exchange regulatory cofactor NHE-RF1	NHERF1	254647	493499	341165	373735	490442	794412	504869	374275	293888	247569
O14757	Serine/threonine-protein kinase Chk1	CHEK1	12142.3	7358.83	0	2005.79	6447.61	0	0	0	0	0
O14772	Fucose-1-phosphate guanylyltransferase	FPGT	0	4288.3	0	6625.14	6337.31	0	0	4022.16	0	11030.8
O14773	Tripeptidyl-peptidase 1	TPP1	3.24088e+06	640662	1.35442e+06	1.73099e+06	927019	72544.5	319633	2.05239e+06	1.02977e+06	2921830
O14776	Transcription elongation regulator 1	TCERG1	114912	133522	82803.2	81572.9	141237	75739.4	82412.1	69636.9	71647.9	44804
O14777	Kinetochore protein NDC80 homolog	NDC80	1.71729e+06	631966	734138	688425	452362	1.28514e+06	1.14905e+06	1.01852e+06	968358	640086
O14786	Neuropilin-1	NRP1	0	7371.48	0	0	4069.74	0	0	3433.25	0	0
O14787	Transportin-2	TNPO2	37314.9	37748.6	39998.4	47662.9	40332.1	59030	41104	27223.2	19099.8	11893.4
O14798	Tumor necrosis factor receptor superfamily member 10C	TNFRSF10C	50425.6	0	65607.5	10844.4	977.556	82850.9	78963.9	109000	73099.2	31546.8
O14802	DNA-directed RNA polymerase III subunit RPC1	POLR3A	33826.8	28286.8	0	20094	23842.3	25118.1	20935.7	0	14961.7	0
O14818	Proteasome subunit alpha type-7	PSMA7	311900	472111	509954	424501	468561	232841	385871	394490	426936	479673
O14828	Secretory carrier-associated membrane protein 3	SCAMP3	39775.7	54743.6	32097.6	45426.9	44291.4	19082	48976.8	24569.9	14105.4	15900.6
O14841	5-oxoprolinase	OPLAH	0	0	7885.23	0	0	21661.5	21818.8	20324.5	28292.3	0
O14867	Transcription regulator protein BACH1	BACH1	20729.6	13856.9	11091.5	10020.7	15458.4	0	16155.8	7704.53	18016	6354.36
O14874	Branched-chain alpha-ketoacid dehydrogenase kinase	BCKDK	0	0	0	5744.36	3520.79	0	0	5735.09	0	0
O14879	Interferon-induced protein with tetratricopeptide repeats 3	IFIT3	8783.6	20178	0	25365.9	25819.7	4303.74	2803.28	6721.79	0	0
O14880	Glutathione S-transferase 3, mitochondrial	MGST3	20582.2	10850.5	8753.32	41099.1	26396.2	0	0	24183.9	0	3830.46
O14893	Gem-associated protein 2	GEMIN2	52785.2	62938.9	54705.1	23554.1	37752.1	100163	66697.9	34857.5	61364.4	35421.6
O14907	Tax1-binding protein 3	TAX1BP3	0	0	0	0	3057.63	0	0	0	0	0
O14920	Inhibitor of nuclear factor kappa-B kinase subunit beta	IKBKB	82701.6	74588.9	67600.7	62193.6	67781.8	45076.6	59446.9	46872.1	20363.4	47968.7
O14925	Mitochondrial import inner membrane translocase subunit Tim23	TIMM23	0	9426.38	6718.12	11481.8	17070.8	0	3908.65	0	6290.81	14074
O14929	Histone acetyltransferase type B catalytic subunit	HAT1	194621	219246	228245	107041	105844	137635	202408	94930	151542	109588
O14933	Ubiquitin/ISG15-conjugating enzyme E2 L6	UBE2L6	99491.9	171708	104235	90503.9	183989	105998	97261.9	73235.4	129697	54447.5
O14936	Peripheral plasma membrane protein CASK	CASK	15604.2	49203.8	0	7569.2	17218.8	0	0	0	0	0
O14949	Cytochrome b-c1 complex subunit 8	UQCRQ	214610	197106	105761	108328	148916	80748.1	91687.9	156958	123632	107179
O14950	Myosin regulatory light chain 12B	MYL12B	2.04073e+06	926273	1.90408e+06	411098	425584	1.28889e+06	2.0649e+06	1.2876e+06	2.08979e+06	919836
O14964	Hepatocyte growth factor-regulated tyrosine kinase substrate	HGS	95063.1	97664.1	100672	67725.2	63795	57096.8	98495.5	72421.9	86288	60718.6
O14966	Ras-related protein Rab-7L1	RAB29	0	5588.96	0	2445.9	5215.74	0	0	2872.79	0	0
O14967	Calmegin	CLGN	0	0	53395.8	0	0	0	0	10435.3	0	7563.22
O14972	Vacuolar protein sorting-associated protein 26C	VPS26C	15338.7	13778.2	0	25092.7	16436.3	0	7111.6	19511.2	14978	23087.3
O14974	Protein phosphatase 1 regulatory subunit 12A	PPP1R12A	48344.3	55277.6	64115	76121.3	46125.1	65965.3	72998.9	60722	98152.2	35268.6
O14975	Long-chain fatty acid transport protein 2	SLC27A2	43506.3	57256	22513.7	17187.7	22403.4	28734.8	15085.2	26755.1	20237.3	32407.6
O14976	Cyclin-G-associated kinase	GAK	75729.6	74857	80926.3	69469.6	42745.9	69049.5	83708.2	57153.9	67705.8	69756.7
O14978	Zinc finger protein 263	ZNF263	70864.2	52232.1	30468.9	0	0	48443.7	69783.3	0	0	0
O14979	Heterogeneous nuclear ribonucleoprotein D-like	HNRNPDL	126069	565143	70002	132052	683373	46855.5	44232.9	46773.8	60407.6	59913.6
O14980	Exportin-1	XPO1	196373	215694	203321	198419	250165	211369	219153	128299	192250	137512
O14981	TATA-binding protein-associated factor 172	BTAF1	8928.48	15312.3	0	10080.6	11788.5	24460.7	11693.4	7129.47	0	9077.19
O15014	Zinc finger protein 609	ZNF609	17367.2	38773.9	11453.2	11453.9	29215.4	0	9266.47	5364.2	3641.46	0
O15015	Zinc finger protein 646	ZNF646	5885.26	22262.3	20492.6	4805.87	13589.7	11776.8	14071.4	4265.09	0	4575.61
O15021	Microtubule-associated serine/threonine-protein kinase 4	MAST4	318601	8891.35	399560	8284.21	170510	419630	600832	264711	673733	396275
O15027	Protein transport protein Sec16A	SEC16A	89736.7	60536.8	103535	80904.2	52713.4	126005	109605	67481.3	123934	60936.1
O15031	Plexin-B2	PLXNB2	30542.4	44194.6	24363.9	14601.8	31397.3	15008.7	14476.2	15395.2	19353.6	10516
O15037	Protein KHNYN	KHNYN	11044.3	6806.93	10752.1	5059.32	5545.78	12320.5	7907.36	0	0	6279.7
O15042	U2 snRNP-associated SURP motif-containing protein	U2SURP	130128	292004	176097	138797	221836	189225	213510	89125.7	105816	113271
O15047	Histone-lysine N-methyltransferase SETD1A	SETD1A	0	10627.7	0	10274	13219.6	0	22793.3	0	1332.9	0
O15050	TPR and ankyrin repeat-containing protein 1	TRANK1	10626.1	0	8701.24	11717.3	2916.04	0	11814.6	7198.28	5873.03	0
O15054	Lysine-specific demethylase 6B	KDM6B	10676.3	0	0	2143.28	4844.17	0	0	0	0	5740.9
O15056	Synaptojanin-2	SYNJ2	9339.05	8619.69	12463	0	7217.86	12644.9	7322.27	7864.25	9051.48	11058.5
O15067	Phosphoribosylformylglycinamidine synthase	PFAS	80501.4	175355	106174	92227.1	156005	102144	123680	92656.5	107497	83164.3
O15078	Centrosomal protein of 290 kDa	CEP290	7124.55	11647.1	42008.2	19994.5	10192.8	33779.7	30777	14591.9	54690.8	29550.1
O15084	Serine/threonine-protein phosphatase 6 regulatory ankyrin repeat subunit A	ANKRD28	12210.5	11829.5	10245.7	6009.19	9966.84	0	0	6830.25	11521.7	0
O15085	Rho guanine nucleotide exchange factor 11	ARHGEF11	0	1921.4	0	0	1533.45	2389.32	0	0	0	0
O15090	Zinc finger protein 536	ZNF536	77489.2	81375.8	89808.7	55573.1	89075.7	75731.6	68348.6	30466.4	62761.3	56718
O15111	Inhibitor of nuclear factor kappa-B kinase subunit alpha	CHUK	23107.9	0	13667.3	2415.79	4655.88	20085.5	0	0	15333.2	0
O15116	U6 snRNA-associated Sm-like protein LSm1	LSM1	12595.2	12074.3	33397.5	9866.18	12415.3	20402.8	33539.3	17610.8	33839	15589.5
O15117	FYN-binding protein 1	FYB1	68254.3	46541.1	102460	87721.3	50219.1	133681	194111	151093	170766	72315.1
O15118	NPC intracellular cholesterol transporter 1	NPC1	11622	14766.2	13227	8228.28	11744.8	24592.1	21882.5	15206.2	18356.2	20813.3
O15120	1-acyl-sn-glycerol-3-phosphate acyltransferase beta	AGPAT2	78536.5	56514.4	63842.1	27170	29071.7	107465	97033.4	35742.8	47828	47265.7
O15121	Sphingolipid delta(4)-desaturase DES1	DEGS1	0	8561.55	0	10414	13447.3	0	0	44864.1	0	9817.86
O15126	Secretory carrier-associated membrane protein 1	SCAMP1	38627.3	31974.1	25630.3	26372.5	21405.6	22557.4	28995.8	25467.1	22361.5	24399.5
O15127	Secretory carrier-associated membrane protein 2	SCAMP2	120238	73693.8	78437.1	48369.2	97876.8	323020	110545	127050	119019	47860.6
O15143	Actin-related protein 2/3 complex subunit 1B	ARPC1B	574693	391405	708044	795786	485269	562346	615777	707367	946724	583278
O15144	Actin-related protein 2/3 complex subunit 2	ARPC2	699122	889043	961021	1.26339e+06	1.1095e+06	1.50777e+06	782814	1.20751e+06	995677	974359
O15145	Actin-related protein 2/3 complex subunit 3	ARPC3	1.21219e+06	1.01965e+06	1.49931e+06	1.70974e+06	938147	1.29096e+06	878879	1.64957e+06	1.66401e+06	1717520
O15160	DNA-directed RNA polymerases I and III subunit RPAC1	POLR1C	0	7957.36	0	8299.76	13744.8	0	0	0	0	0
O15162	Phospholipid scramblase 1	PLSCR1	15956.9	0	0	43467.6	11041.1	0	0	25955.6	22196.7	30007.8
O15164	Transcription intermediary factor 1-alpha	TRIM24	11736.1	29772.2	4918.13	13180.5	19420.5	0	0	4070.83	3744.26	9008.33
O15173	Membrane-associated progesterone receptor component 2	PGRMC2	76221.9	69347.8	80556.5	39439.7	68920.6	129619	61000.4	36269.7	119435	57266.7
O15182	Centrin-3	CETN3	15268.1	27113.1	6023.14	14272.6	16618.8	8596.53	9736.85	7131.79	0	0
O15194	CTD small phosphatase-like protein	CTDSPL	38925.8	0	20040.8	17990.6	13187.9	0	28815.7	24614.9	45671.6	26358.3
O15211	Ral guanine nucleotide dissociation stimulator-like 2	RGL2	0	4157.85	0	6630.12	5808.3	0	0	0	0	0
O15212	Prefoldin subunit 6	PFDN6	82372.7	151020	78804.5	110628	123050	136187	30908.6	103502	63487.8	73260.9
O15213	WD repeat-containing protein 46	WDR46	13129.6	24784.9	14169	13316.2	12699.2	0	0	19474.7	0	10673.9
O15226	NF-kappa-B-repressing factor	NKRF	73031.2	124658	57369.7	69844.4	99185.8	74913.3	65151.7	42003.3	53610.5	39394.9
O15228	Dihydroxyacetone phosphate acyltransferase	GNPAT	0	11333.9	0	6741.96	10079.5	0	0	13514.3	13681.2	14188.3
O15231	Zinc finger protein 185	ZNF185	131018	77591	64257.4	152710	62312.4	37950	39352.3	46373.7	65947.1	26276.5
O15234	Protein CASC3	CASC3	12364.5	16550.7	8100.22	13255.7	23522.1	0	10233.4	10941.3	0	0
O15235	Small ribosomal subunit protein uS12m	MRPS12	51750.6	72877.6	33302.7	46680.8	43514.7	0	23540.4	16446.8	32638.7	30137.3
O15243	Leptin receptor gene-related protein	LEPROT	2202.14	1355.46	0	2290.18	978.398	0	0	2310.92	0	0
O15247	Chloride intracellular channel protein 2	CLIC2	0	2603.48	23332.8	8777.06	0	0	6945.56	6343.55	4440.39	6184.69
O15254	Peroxisomal acyl-coenzyme A oxidase 3	ACOX3	74935.6	93797.4	157942	34159.3	25290.2	123864	137277	82377.4	147611	138494
O15258	Protein RER1	RER1	148583	133870	87074.7	100254	76135.2	76860.6	96661.4	146148	105499	110834
O15260	Surfeit locus protein 4	SURF4	105956	57444.9	81414.5	66034	56085.8	156517	137544	135267	93626.1	96918.5
O15269	Serine palmitoyltransferase 1	SPTLC1	122181	83053.7	96754.3	57087.7	46128.2	78501.2	120598	71745	121167	50043.9
O15270	Serine palmitoyltransferase 2	SPTLC2	76432.9	75622.3	49790.3	56804.7	45407.2	35910.4	59126.7	46354.6	77198.7	51437
O15294	UDP-N-acetylglucosamine--peptide N-acetylglucosaminyltransferase 110 kDa subunit	OGT	135995	194792	181550	98887.5	161498	118597	138059	107702	162134	85453.4
O15305	Phosphomannomutase 2	PMM2	46245.3	76391.4	74771.7	53070.1	62368.7	29618	43268.6	61506.4	75409.6	57024.1
O15321	Transmembrane 9 superfamily member 1	TM9SF1	34838	13291.6	13859.8	21370.8	8358.02	35321.7	24630.8	21163.8	42618.5	21518.4
O15327	Inositol polyphosphate 4-phosphatase type II	INPP4B	146831	49999	463794	34585.1	129409	245764	235377	180608	557213	123924
O15347	High mobility group protein B3	HMGB3	306422	392984	466415	260013	208406	267395	393761	249526	406899	280945
O15355	Protein phosphatase 1G	PPM1G	79508	117478	79105.2	67633.6	92892.4	52724	65946	37355.7	75690.2	48991.4
O15357	Phosphatidylinositol 3,4,5-trisphosphate 5-phosphatase 2	INPPL1	19403.6	31770.4	23496.4	15020.2	14190.4	19773.8	24483.3	13319.1	26165.4	11083.4
O15371	Eukaryotic translation initiation factor 3 subunit D	EIF3D	250598	309757	182667	166733	318824	141856	210749	166861	222144	142468
O15372	Eukaryotic translation initiation factor 3 subunit H	EIF3H	353062	352483	383137	232337	286927	338423	369675	249486	287829	275386
O15379	Histone deacetylase 3	HDAC3	12585.1	23720	0	17290.9	24508.8	40463.9	12216.4	10973.1	4313.77	15705.5
O15381	Nuclear valosin-containing protein-like	NVL	24445	27983.9	29778.6	15864.6	12158.8	6510.6	0	7051.22	11681.6	10765.1
O15382	Branched-chain-amino-acid aminotransferase, mitochondrial	BCAT2	58678	65569.1	65545.8	51132.5	55662.1	57852.6	25180.8	33641.8	47100.7	45365.7
O15389	Sialic acid-binding Ig-like lectin 5	SIGLEC5	54182.5	16507.1	101290	70854.9	7641.57	38907	284343	252409	137008	99331.4
O15391	Transcription factor YY2	YY2	24555	47539.9	20975.8	18278.5	25007.7	43162.1	15209.2	7676.59	8922.67	8924.32
O15392	Baculoviral IAP repeat-containing protein 5	BIRC5	14126.3	0	0	2399.5	6777.81	13007.4	13325.6	3704.31	10902.6	1455.84
O15397	Importin-8	IPO8	5767.05	9945.13	8679.12	11022.5	9440.31	0	0	10043.2	7898.86	0
O15400	Syntaxin-7	STX7	374960	307140	467126	366337	319801	228418	273598	326212	292621	254169
O15427	Monocarboxylate transporter 4	SLC16A3	199527	36988.8	152606	104593	42168.2	212857	244504	254306	276803	212048
O15431	High affinity copper uptake protein 1	SLC31A1	0	12267.4	0	10429	17516.9	0	0	13322.6	0	38164.1
O15439	ATP-binding cassette sub-family C member 4	ABCC4	17158.3	16200.8	9745.47	10821.1	14363.1	0	0	18118.2	34894.6	13096.9
O15446	DNA-directed RNA polymerase I subunit RPA34	POLR1G	21885.9	28133.1	2563.87	17871.8	47755.5	6061.88	0	16382.3	69337.8	0
O15498	Synaptobrevin homolog YKT6	YKT6	35597.4	29248.8	24321.3	34109.5	28051.2	30356.2	25477.2	50038.2	30423.5	32497.8
O15511	Actin-related protein 2/3 complex subunit 5	ARPC5	529119	591322	423473	966132	599805	325308	335484	723787	556195	402967
O15514	DNA-directed RNA polymerase II subunit RPB4	POLR2D	24930.4	25526.4	17949.1	23790.6	22816.6	20150.9	18008.1	20178.9	23271.1	15421.3
O15523	ATP-dependent RNA helicase DDX3Y	DDX3Y	0	0	0	21121.8	27047.3	0	0	0	53534.1	31959.2
O15525	Transcription factor MafG	MAFG	132454	83612.5	68814.8	44960.1	41285.4	87218.2	114927	75428.3	47766.1	33255.8
O15530	3-phosphoinositide-dependent protein kinase 1	PDPK1	54741.1	32433.5	52360.5	37182.4	27552.3	72653.9	55396.9	40995.8	54613.7	35440.7
O15533	Tapasin	TAPBP	0	9520.53	0	50070.5	113926	0	0	30678.2	0	22171.9
O15541	E3 ubiquitin-protein ligase RNF113A	RNF113A	9104.84	14081	7144.97	13796.6	15207.6	23302.2	18306.3	5745.97	20327.7	7530.76
O15550	Lysine-specific demethylase 6A	KDM6A	24542.3	24949.5	14904.2	14032.8	11528.6	8628.07	7639.12	15641.5	11474.4	5610.32
O15553	Pyrin	MEFV	23317.2	9011.02	19878.3	14430.8	0	10865.2	19161.3	21706.3	26387.8	10656.8
O43143	ATP-dependent RNA helicase DHX15	DHX15	212457	374914	285062	284495	375263	144074	144197	162828	201085	164147
O43148	mRNA cap guanine-N(7) methyltransferase	RNMT	167760	279155	286412	118711	203901	353293	338226	337424	221534	157158
O43149	Zinc finger ZZ-type and EF-hand domain-containing protein 1	ZZEF1	56310.8	38178.5	60119.1	31976.8	26623.8	72413.1	54577.6	52055.4	79946.8	40403.6
O43150	Arf-GAP with SH3 domain, ANK repeat and PH domain-containing protein 2	ASAP2	0	1379.65	1526.04	0	0	0	0	6701.24	16457.1	0
O43156	TELO2-interacting protein 1 homolog	TTI1	24498.8	18986.8	9730.65	11133.2	14917.3	11276.2	0	4937.94	0	0
O43159	Ribosomal RNA-processing protein 8	RRP8	47914.9	45898.9	32778	17228	41066.5	34603.5	36258.9	17772.6	44159.8	48993.7
O43164	E3 ubiquitin-protein ligase Praja-2	PJA2	2043.67	0	0	2072.97	1323.7	0	0	0	0	1687.51
O43169	Cytochrome b5 type B	CYB5B	30177.3	25682.5	4964.48	36607.8	72468	0	0	7000.49	31761.9	19271.1
O43172	U4/U6 small nuclear ribonucleoprotein Prp4	PRPF4	28819.2	43976.7	57794.7	36590.1	62932.4	46716.7	33315.7	25153	27278.1	32560.7
O43175	D-3-phosphoglycerate dehydrogenase	PHGDH	0	62480.3	81339.7	9111.87	52869.8	60578.8	55699.2	47804.2	31326.4	41431.7
O43181	NADH dehydrogenase [ubiquinone] iron-sulfur protein 4, mitochondrial	NDUFS4	41524.6	49919.4	44216.5	49551	50044.9	54743.3	44242.4	24347.3	33462.9	28686.6
O43182	Rho GTPase-activating protein 6	ARHGAP6	0	0	19135.9	0	0	0	0	14459.1	19008.5	0
O43189	PHD finger protein 1	PHF1	25091.8	4700.66	4567.98	4881.45	2061.27	0	0	6806.82	30105.2	0
O43237	Cytoplasmic dynein 1 light intermediate chain 2	DYNC1LI2	0	10378.9	7431.13	11094.4	14109.2	0	6057.09	9787.69	0	4860.02
O43242	26S proteasome non-ATPase regulatory subunit 3	PSMD3	256025	314418	309022	278801	318884	248256	201341	194940	248697	136185
O43252	Bifunctional 3-phosphoadenosine 5-phosphosulfate synthase 1	PAPSS1	121972	187223	141930	161596	149067	332781	166997	102375	143770	70103.7
O43264	Centromere/kinetochore protein zw10 homolog	ZW10	46388.6	53313.4	36006.8	39969	33988.3	30971.8	30351.3	35998.1	29545.1	34308.5
O43290	U4/U6.U5 tri-snRNP-associated protein 1	SART1	80340.2	146368	69383.8	59128.2	112072	96038.5	91020.2	57724.9	75231.6	31549.8
O43291	Kunitz-type protease inhibitor 2	SPINT2	15772.6	3726.81	13234.1	7045.78	0	28080.1	12678.9	5115.03	10217.3	8782.67
O43292	Glycosylphosphatidylinositol anchor attachment 1 protein	GPAA1	148443	94956.7	68072.7	66988.6	32125.9	81564.2	129520	71767.3	67616.6	90129
O43293	Death-associated protein kinase 3	DAPK3	18298	25487.5	35061.1	0	19937	0	0	0	0	0
O43294	Transforming growth factor beta-1-induced transcript 1 protein	TGFB1I1	0	4264.36	47230.3	0	1735.81	22213.9	23326.6	60840.7	170547	24513.3
O43296	Zinc finger protein 264	ZNF264	20144.4	17406.7	15840.2	18885.6	22959.6	14788.7	7691.46	7951.18	8592.76	8242.6
O43299	AP-5 complex subunit zeta-1	AP5Z1	5369.04	0	0	4077.63	8782.73	0	0	10737	0	5255.68
O43312	Protein MTSS 1	MTSS1	0	15841.9	26602.9	0	0	0	11441.5	12776.2	28070.8	3670.86
O43313	ATM interactor	ATMIN	46909.2	19706.8	62442.3	7855.81	0	0	17619.5	31506.3	119040	17039.6
O43314	Inositol hexakisphosphate and diphosphoinositol-pentakisphosphate kinase 2	PPIP5K2	84947.5	71563.3	80635.8	55516.4	49687.6	92522.6	142796	54767.2	51556.7	55366.2
O43318	Mitogen-activated protein kinase kinase kinase 7	MAP3K7	0	0	0	4515.34	3473.24	0	0	0	0	0
O43324	Eukaryotic translation elongation factor 1 epsilon-1	EEF1E1	185067	129157	142873	92473.2	125954	204049	188417	97731.8	162177	85428.6
O43353	Receptor-interacting serine/threonine-protein kinase 2	RIPK2	34575.3	50448.7	54243.4	30795.4	34317.6	27662.9	32513.5	23062.1	30227.6	8131.01
O43390	Heterogeneous nuclear ribonucleoprotein R	HNRNPR	338611	711834	385100	465701	780976	248915	233269	188059	306409	179259
O43395	U4/U6 small nuclear ribonucleoprotein Prp3	PRPF3	59373.5	80316.1	48795	33015.5	59595.6	33777	62815.1	55754.4	39651.8	6655.85
O43396	Thioredoxin-like protein 1	TXNL1	224827	249410	316833	190709	278966	347960	197247	216596	245295	135156
O43399	Tumor protein D54	TPD52L2	101256	146394	94281.6	126636	91858.6	156651	187500	143131	97326.7	46212.9
O43402	ER membrane protein complex subunit 8	EMC8	39330.4	45896.6	29868.7	34221.6	26482.7	39281.5	31023.1	38246.6	6850.71	41680
O43414	ERI1 exoribonuclease 3	ERI3	71740.6	88198.9	116794	59790.4	83755	110271	68063.5	33669.2	78800.6	54121.5
O43422	52 kDa repressor of the inhibitor of the protein kinase	THAP12	4344.84	6430.52	10120.8	5087.86	4850.84	3074.27	3797.78	2673.19	6551.66	2737.88
O43426	Synaptojanin-1	SYNJ1	17565.6	10151.9	12182.3	18769.3	8948.49	12719.9	18073.5	14075.9	16890.6	14718.8
O43427	Acidic fibroblast growth factor intracellular-binding protein	FIBP	13268.3	13157.2	6537.49	13375.1	7067.67	15755.6	9584.26	20272.3	15945.5	0
O43432	Eukaryotic translation initiation factor 4 gamma 3	EIF4G3	48617.3	32244.8	37578.6	24570.3	23716.6	50614	29497.4	36217.6	45483.9	34889.9
O43447	Peptidyl-prolyl cis-trans isomerase H	PPIH	92284.6	98432	81037.1	71891.4	73886.7	56708.7	107511	52531.5	103101	74884.4
O43451	Maltase-glucoamylase	MGAM	131958	5525.42	40252.6	88559.4	11171.7	95321.2	142343	153175	132855	89102.2
O43463	Histone-lysine N-methyltransferase SUV39H1	SUV39H1	0	3863.07	0	8067.46	3838.36	0	0	0	0	0
O43464	Serine protease HTRA2, mitochondrial	HTRA2	38033.6	50847.6	18767.1	27855.3	41539	23426.5	20858.2	28882.1	19736	25430.4
O43488	Aflatoxin B1 aldehyde reductase member 2	AKR7A2	173022	156645	263960	136369	168677	173600	198931	120127	184094	121297
O43490	Prominin-1	PROM1	0	3767.79	6343.44	0	8207.25	0	0	0	0	0
O43491	Band 4.1-like protein 2	EPB41L2	45983.7	175317	63058.9	8446.62	125375	64957.5	42893.2	64434.6	44399.3	33323.1
O43493	Trans-Golgi network integral membrane protein 2	TGOLN2	95033.8	53508.9	57506.6	45545.1	33413.3	97096.9	84968.1	77058.3	112252	69897
O43504	Ragulator complex protein LAMTOR5	LAMTOR5	0	0	0	7142.29	10294.6	0	0	0	0	0
O43513	Mediator of RNA polymerase II transcription subunit 7	MED7	13522.7	8818.72	6413.66	7528.76	6412.35	15239	4162.02	1521.32	0	6973.4
O43516	WAS/WASL-interacting protein family member 1	WIPF1	322013	367041	478249	492099	422896	620166	576009	467139	346774	400438
O43566	Regulator of G-protein signaling 14	RGS14	33317.8	11817.5	0	23332.7	14945.7	39934.6	53676.9	18983.9	28856.2	23992
O43567	E3 ubiquitin-protein ligase RNF13	RNF13	31093.9	13414.4	14554.9	9487.55	11466.8	63280.1	0	14954.7	33662	22940.5
O43572	A-kinase anchor protein 10, mitochondrial	AKAP10	16071.5	0	0	7610.76	2475.09	0	0	10926.6	10303.8	0
O43583	Density-regulated protein	DENR	43187	42914.4	34131.9	40912.7	53837.3	94218.3	12475.8	33809.1	48488.9	31186.2
O43586	Proline-serine-threonine phosphatase-interacting protein 1	PSTPIP1	133694	26648	136592	57678.7	11816	260201	206390	158264	193234	123199
O43592	Exportin-T	XPOT	31125.3	50736.2	26045.7	49586.9	64669	0	13098.9	33010.5	21914.7	27987.6
O43615	Mitochondrial import inner membrane translocase subunit TIM44	TIMM44	76024.7	85828.8	43933.5	72344.7	67279.7	57211.8	88441.9	63034.6	66048.7	71145.5
O43617	Trafficking protein particle complex subunit 3	TRAPPC3	109146	75049.8	74884	49665.2	56382.9	117159	116556	96140.1	118028	64406.7
O43633	Charged multivesicular body protein 2a	CHMP2A	286320	236002	478596	257301	162257	311171	296543	260829	404795	287363
O43639	Cytoplasmic protein NCK2	NCK2	9916.61	6968.29	22967.6	0	7696.75	20986.4	15781.3	23495.4	44081.7	7779.31
O43660	Pleiotropic regulator 1	PLRG1	97191.1	99489.2	94975.3	65617.3	101349	118009	111417	64772.1	84093.3	81552.8
O43663	Protein regulator of cytokinesis 1	PRC1	44356.8	16970.4	11128.2	6081.93	12147.7	59534	143468	32816.1	32708.2	0
O43665	Regulator of G-protein signaling 10	RGS10	9330.51	20983.6	23072.3	20634	16715.2	29530.4	10939.4	38042.4	26185.5	6828.22
O43670	BUB3-interacting and GLEBS motif-containing protein ZNF207	ZNF207	81850.8	115408	60327.5	115725	150553	14355.8	38543.1	95611.5	32394.2	70727.1
O43674	NADH dehydrogenase [ubiquinone] 1 beta subcomplex subunit 5, mitochondrial	NDUFB5	112566	96295.8	84769.3	68476.3	102711	144364	115666	56093.7	103945	101246
O43676	NADH dehydrogenase [ubiquinone] 1 beta subcomplex subunit 3	NDUFB3	242478	139109	252661	83521.9	71788.7	148389	273645	145425	253675	188174
O43677	NADH dehydrogenase [ubiquinone] 1 subunit C1, mitochondrial	NDUFC1	106973	58623.6	86181.5	18537.3	33035.2	53026.1	79246.9	46819.1	56280.4	40640.7
O43678	NADH dehydrogenase [ubiquinone] 1 alpha subcomplex subunit 2	NDUFA2	120175	112671	111186	87558.1	103384	34305.1	72008.3	71034.9	102061	53225
O43681	ATPase GET3	GET3	83675.5	36278.8	0	46269.2	57620.8	0	0	38641.5	58108.7	65525.6
O43684	Mitotic checkpoint protein BUB3	BUB3	224635	407339	188910	331128	548443	127236	255851	202486	225801	191964
O43704	Sulfotransferase 1B1	SULT1B1	33437.9	42059.5	47011.9	76546.8	23021.1	81731	102218	56397.6	40490.1	13084.9
O43707	Alpha-actinin-4	ACTN4	2.1885e+06	1.17699e+06	1.55943e+06	1.3949e+06	1.18334e+06	1.65531e+06	1.70291e+06	1.76674e+06	1.75555e+06	1240190
O43708	Maleylacetoacetate isomerase	GSTZ1	36738	43108.3	28230.5	11687.2	27044.3	58107.2	35379.5	24129.7	44546.2	25036.3
O43715	TP53-regulated inhibitor of apoptosis 1	TRIAP1	56967	65546.1	46730	34257.9	73962.9	24572.8	35608.1	24031.1	35676.8	21824
O43716	Glutamyl-tRNA(Gln) amidotransferase subunit C, mitochondrial	GATC	11079.6	46847.6	50187.9	21424.7	24108.8	93585.6	54087.1	47030.3	63663.1	49032.9
O43719	17S U2 SnRNP complex component HTATSF1	HTATSF1	128076	149738	156009	62385.4	123788	152905	139169	67361.3	93873.4	59981.1
O43739	Cytohesin-3	CYTH3	0	0	0	2226.5	0	0	5102.91	0	11103.5	0
O43741	5-AMP-activated protein kinase subunit beta-2	PRKAB2	1781.67	0	0	2128.16	2079.59	0	0	0	0	0
O43747	AP-1 complex subunit gamma-1	AP1G1	63837.7	78968.2	123505	82119.9	56597.3	144497	139871	96870.5	158484	79172.8
O43752	Syntaxin-6	STX6	29298.5	22464.6	17228	11950.2	15122.4	11276.9	11581.7	24567.9	13171.7	2128.68
O43759	Synaptogyrin-1	SYNGR1	109405	228084	132828	32325.3	154304	59905.1	130834	99519.9	34483.5	155405
O43760	Synaptogyrin-2	SYNGR2	412834	190215	303766	138870	231691	341496	396444	298373	323969	320915
O43765	Small glutamine-rich tetratricopeptide repeat-containing protein alpha	SGTA	123453	113145	140338	71684.6	108384	34570.4	80643.9	77447.9	89539.7	42152.3
O43766	Lipoyl synthase, mitochondrial	LIAS	0	5185.25	0	2285.23	8297.2	0	0	2633.64	0	0
O43768	Alpha-endosulfine	ENSA	269752	388739	400009	287821	313537	475360	432067	251472	435109	198742
O43772	Mitochondrial carnitine/acylcarnitine carrier protein	SLC25A20	207796	100626	182242	140755	129735	71756.7	82555.4	117223	124831	93624
O43776	Asparagine--tRNA ligase, cytoplasmic	NARS1	274388	224893	260138	231039	279762	165070	227111	162835	196618	230612
O43795	Unconventional myosin-Ib	MYO1B	0	0	0	0	0	0	0	11517.9	17345.1	0
O43805	Microtubule nucleation factor SSNA1	SSNA1	5776.44	15568	13286.9	11137.5	9215.84	9445.63	20964.4	16704.9	13610.1	3770.87
O43808	Peroxisomal membrane protein PMP34	SLC25A17	26711.2	16827.1	0	9295.63	0	0	22536.7	17227.5	0	0
O43809	Cleavage and polyadenylation specificity factor subunit 5	NUDT21	169243	270068	296085	159193	196562	129855	226541	97070.6	185498	171301
O43813	Glutathione S-transferase LANCL1	LANCL1	274030	267607	369670	239117	214552	260032	268824	199467	260295	210844
O43815	Striatin	STRN	85118.1	88228.4	77608	59468.1	53555.8	123311	145276	73543.9	105619	57151.3
O43818	U3 small nucleolar RNA-interacting protein 2	RRP9	47629.2	95830.6	0	27055.8	53067.2	27151.1	45805.8	20265.9	39452.4	20831.8
O43819	Protein SCO2 homolog, mitochondrial	SCO2	11092.6	9630.18	9462.76	4618.85	5621.22	15232.8	16555.7	5038.69	0	4771.29
O43820	Hyaluronidase-3	HYAL3	0	0	7637.04	26910.6	11056.3	0	0	0	12268	12279.2
O43822	Cilia- and flagella-associated protein 410	CFAP410	0	5525.03	0	4734.66	8031.06	0	0	1571.65	0	0
O43823	A-kinase anchor protein 8	AKAP8	29130	50066.8	44600.7	35164	41122.1	40666.4	37455	22595.1	35256.7	19694.7
O43824	Putative GTP-binding protein 6	GTPBP6	7400.47	10299.9	6155.98	3989.71	6977.92	0	0	3663.45	0	0
O43826	Glucose-6-phosphate exchanger SLC37A4	SLC37A4	37883.6	36922.8	23754.6	28220.2	22679.1	26803.4	55196.2	28782.7	35383.1	34035.4
O43829	Zinc finger and BTB domain-containing protein 14	ZBTB14	0	6155.98	0	4329.82	16951.3	0	0	0	5789.36	3990.99
O43837	Isocitrate dehydrogenase [NAD] subunit beta, mitochondrial	IDH3B	200250	227468	96712.3	139381	180635	133500	0	119433	92963.1	121393
O43847	Nardilysin	NRDC	28041	53717.5	47546.2	25599.3	46621.7	63239.7	54103.2	56699	64117	36542.8
O43852	Calumenin	CALU	112870	237359	66372.4	178839	98522	105445	102587	252807	152948	69327.7
O43861	Probable phospholipid-transporting ATPase IIB	ATP9B	16727.7	26156.6	25463.6	5132.08	8637.67	10514.7	36499.8	16149.8	20527.8	7462.43
O43865	S-adenosylhomocysteine hydrolase-like protein 1	AHCYL1	26250.6	44537.7	0	18684.5	26503.5	0	0	33627.1	0	0
O43866	CD5 antigen-like	CD5L	18397.5	23907.6	37221.9	6873.13	11864.8	39159.9	61985.1	158077	28066.8	22687.7
O43913	Origin recognition complex subunit 5	ORC5	20223.8	36707.6	19797.4	17756.9	19841.9	40896.5	29708.3	14957.7	0	19626.7
O43914	TYRO protein tyrosine kinase-binding protein	TYROBP	9265.79	6634.19	15878.9	14131.5	0	0	0	15664.1	22571.2	20286.9
O43920	NADH dehydrogenase [ubiquinone] iron-sulfur protein 5	NDUFS5	93946.5	83348.2	36807.9	49155.1	64348.3	39876.6	45101.3	37579.7	51755	69155.2
O43924	Retinal rod rhodopsin-sensitive cGMP 3,5-cyclic phosphodiesterase subunit delta	PDE6D	14300.4	15737.8	22770.9	12818.4	11495.8	18325.3	12707.4	24807.3	11722.8	15453.9
O43929	Origin recognition complex subunit 4	ORC4	15925.1	21675.3	4410.02	17616.2	17438.2	0	0	8334.13	0	1016.26
O60216	Double-strand-break repair protein rad21 homolog	RAD21	95737.1	143092	93710.8	40586.3	103784	100689	90467.2	71874.6	53228.3	49751.3
O60220	Mitochondrial import inner membrane translocase subunit Tim8 A	TIMM8A	0	21620.3	0	13158.8	22773.8	0	0	0	0	7811.73
O60229	Kalirin	KALRN	2295.96	15066.1	80077	499.01	0	26850.6	13160.4	32653	93915.1	8001.99
O60231	Pre-mRNA-splicing factor ATP-dependent RNA helicase DHX16	DHX16	19058	26574.6	10636	25065.8	25626.1	22991	0	17812.3	14623.5	23896.8
O60232	Protein ZNRD2	ZNRD2	9167.08	10982.7	8165.71	6839.72	9946.8	0	22799.2	11020.2	17491	0
O60234	Glia maturation factor gamma	GMFG	247552	445752	29951.2	201732	740803	0	71848.2	515990	66049.4	110577
O60238	BCL2/adenovirus E1B 19 kDa protein-interacting protein 3-like	BNIP3L	0	6837.44	1845.16	3557.36	0	0	0	3994.23	0	0
O60239	SH3 domain-binding protein 5	SH3BP5	50084.7	36427.4	33831.6	10440.8	0	0	0	52622.6	44619.5	38845.5
O60244	Mediator of RNA polymerase II transcription subunit 14	MED14	20169.4	23366.4	37356.6	19289.4	20072.6	22067.6	30261.7	11324.8	12476.7	11230.8
O60256	Phosphoribosyl pyrophosphate synthase-associated protein 2	PRPSAP2	18822.5	29897.8	32206	28195.1	40524.9	0	0	21101.8	0	0
O60262	Guanine nucleotide-binding protein G(I)/G(S)/G(O) subunit gamma-7	GNG7	0	10766.1	6627.11	26697.5	34494.3	0	0	10703.5	0	10782
O60264	SWI/SNF-related matrix-associated actin-dependent regulator of chromatin subfamily A member 5	SMARCA5	306723	372972	295215	239320	266674	341058	365769	232522	295125	207245
O60268	Uncharacterized protein KIAA0513	KIAA0513	0	0	55441.1	16345.9	7338.94	37184.7	45154.3	54148.1	65594.8	19464
O60271	C-Jun-amino-terminal kinase-interacting protein 4	SPAG9	51002.1	48808.7	39649.1	24178.4	27497.4	35491.9	37798.1	30148.1	41192.1	22759.7
O60281	Zinc finger protein 292	ZNF292	20674.2	71454.2	25615.5	20371.4	63889.9	25876.3	29498.1	9853.58	0	0
O60287	Nucleolar pre-ribosomal-associated protein 1	URB1	45766.9	63394	0	47163.9	79858.9	0	0	43594	0	33280
O60293	Zinc finger C3H1 domain-containing protein	ZFC3H1	88680.7	116046	116133	36600.6	46522.4	135570	156278	84542	117730	92189.1
O60306	RNA helicase aquarius	AQR	150392	108478	139917	67696.6	88991.4	155736	103163	73327.2	112088	69408.2
O60307	Microtubule-associated serine/threonine-protein kinase 3	MAST3	0	0	0	2050.06	0	0	0	0	0	0
O60313	Dynamin-like GTPase OPA1, mitochondrial	OPA1	100142	99300.1	122000	80933.6	91942.1	58706.8	87734.1	60423	83978.1	41642.4
O60315	Zinc finger E-box-binding homeobox 2	ZEB2	57423.6	152569	54327.2	44131.8	131561	94150.9	59614	29259.4	40453.3	31455.9
O60318	Germinal-center associated nuclear protein	MCM3AP	32342.2	19768.7	0	9593.76	11853.8	29033	19473.7	11065.1	20599.8	13679.1
O60331	Phosphatidylinositol 4-phosphate 5-kinase type-1 gamma	PIP5K1C	0	12628.5	27850.7	8703.03	8512.5	17468.5	0	13244.6	19905.8	2913.66
O60333	Kinesin-like protein KIF1B	KIF1B	10300.1	7186.22	10929.1	7820.96	7480.64	0	9393.8	12048.6	10398.7	1492.27
O60341	Lysine-specific histone demethylase 1A	KDM1A	130731	168022	120121	104657	151083	114676	66023.9	66851	78922.8	79386.5
O60361	Putative nucleoside diphosphate kinase	NME2P1	53839.8	160840	49490.2	338738	443528	29045.1	53966.7	111749	27538	113658
O60443	Gasdermin-E	GSDME	0	14774.8	0	811.927	3477.02	0	0	0	0	0
O60449	Lymphocyte antigen 75	LY75	110590	61758	50563.9	19177.6	66929.2	67892.5	30701.3	16294	31046.5	52811.2
O60486	Plexin-C1	PLXNC1	32170.8	0	25138.6	19413.2	0	32350.7	18148.1	28470	23587.8	46830.5
O60488	Long-chain-fatty-acid--CoA ligase 4	ACSL4	46739.1	44477.7	45623.8	29154.7	26905.2	16731.9	29484.2	41793.7	45384	7116.03
O60493	Sorting nexin-3	SNX3	155186	206987	268215	148619	154228	198385	284802	254044	436496	182455
O60496	Docking protein 2	DOK2	38942.3	28602.8	57621.9	31003.2	11066.6	0	21688.3	32342.3	71603.7	89311.6
O60499	Syntaxin-10	STX10	121106	109016	49356.7	31517.9	85595.7	116594	132084	122814	55411.9	92342.3
O60502	Protein O-GlcNAcase	OGA	107845	87411	129608	70808	88420.6	130231	97864	73772	117179	77646.6
O60504	Vinexin	SORBS3	42447	18086.9	0	0	9356.87	0	0	2472.5	0	0
O60506	Heterogeneous nuclear ribonucleoprotein Q	SYNCRIP	317189	675847	315522	346461	668998	209140	298604	198569	239921	136405
O60508	Pre-mRNA-processing factor 17	CDC40	67480	65650.5	55258.3	38652.3	49528.2	49728.6	55734.8	38911.5	44449.4	38702.4
O60518	Ran-binding protein 6	RANBP6	0	0	0	3568.01	1504.74	0	0	0	0	0
O60524	Ribosome quality control complex subunit NEMF	NEMF	22098.8	25885.6	28455.8	16249.9	19229.2	31261.9	28967.1	21550.3	24399	19082
O60547	GDP-mannose 4,6 dehydratase	GMDS	92693.4	84854.2	131156	97816.4	95144.8	116806	87787.1	76252.8	79296.1	52973.7
O60551	Glycylpeptide N-tetradecanoyltransferase 2	NMT2	0	5070.76	0	1103.79	10562.8	0	0	0	0	0
O60563	Cyclin-T1	CCNT1	47669.9	30260.4	48011.1	25220.9	33353.4	0	55166.2	21338.2	42575.8	13002.8
O60568	Multifunctional procollagen lysine hydroxylase and glycosyltransferase LH3	PLOD3	122457	115968	57916.7	63672	44317.4	83320.9	70593.4	44994.6	41653.9	42649.7
O60573	Eukaryotic translation initiation factor 4E type 2	EIF4E2	38360.3	43686.4	43073.4	13693.4	20763.4	44591	43958.8	26960.3	33417.3	20477
O60603	Toll-like receptor 2	TLR2	64069.6	17567.7	45438.5	6019.88	14925.4	0	20491.6	23989.3	16209.9	16370.1
O60610	Protein diaphanous homolog 1	DIAPH1	236484	372382	180900	226240	311311	214826	247000	306452	326091	153563
O60613	Selenoprotein F	SELENOF	66227.8	34770.1	45153.5	28957.8	26837.9	25180.2	35150.2	35485.7	34303.2	34775
O60636	Tetraspanin-2	TSPAN2	19018.4	3039.16	6884.33	3869.65	0	0	15428.3	19308.3	10805.1	42479
O60645	Exocyst complex component 3	EXOC3	61675.8	54649.8	61696	56328	38662.9	51549.1	65974	57029.6	68543	33708.2
O60664	Perilipin-3	PLIN3	498362	380299	507570	440363	570086	680356	532523	409139	505444	447592
O60671	Cell cycle checkpoint protein RAD1	RAD1	0	0	0	5017.23	9243.38	0	0	0	0	0
O60674	Tyrosine-protein kinase JAK2	JAK2	14514	20038.5	6656.77	9172.95	11806	3022.54	4676.49	10727.1	10354.5	7200.79
O60678	Protein arginine N-methyltransferase 3	PRMT3	0	0	0	3356.95	4977.93	0	0	6216.63	0	0
O60684	Importin subunit alpha-7	KPNA6	20403.3	59425	46486.8	25002.7	16932.7	54573.8	77178.5	25033.2	54288.5	18829.8
O60701	UDP-glucose 6-dehydrogenase	UGDH	30708.5	32240.1	62457.7	39345	38711.4	51594.9	38245.7	32737.6	44369.9	43726.6
O60711	Leupaxin	LPXN	57165.6	52669.6	31108.4	48688.7	79079.3	0	0	26392	9185.9	0
O60716	Catenin delta-1	CTNND1	17388.4	29014.3	19549.3	15807.3	23624.8	25258.2	17649	12420.9	19503.7	3585.11
O60749	Sorting nexin-2	SNX2	114008	112161	125336	95126.1	109569	102903	75002	47765.4	101100	44727.6
O60760	Hematopoietic prostaglandin D synthase	HPGDS	53579.9	63926	78559.6	184611	44749.5	0	78150.5	78205	37164.7	47880.8
O60762	Dolichol-phosphate mannosyltransferase subunit 1	DPM1	45110.4	46632.5	37165.3	20201.2	26772.5	48004.8	31202.1	32930.2	31057.5	39952.5
O60763	General vesicular transport factor p115	USO1	173083	166897	185092	158684	158460	189954	159446	143298	196409	93713.4
O60783	Small ribosomal subunit protein uS14m	MRPS14	1220.93	3628.31	0	3721.64	8577.01	0	0	0	0	0
O60784	Target of Myb1 membrane trafficking protein	TOM1	36136.5	23652.6	54206	43684.3	43311.2	27795.8	52149.8	30192.5	34543.8	33097.3
O60811	PRAME family member 2	PRAMEF2	0	0	0	27640.5	0	0	0	0	0	63205.4
O60825	6-phosphofructo-2-kinase/fructose-2,6-bisphosphatase 2	PFKFB2	16734.6	23758.6	32101.7	30340.5	16723.1	49026.9	70738.9	31686.2	72600.8	19760.8
O60826	Coiled-coil domain-containing protein 22	CCDC22	61617.4	55619.7	55746.3	48433	43746.6	69159.8	29547.7	38811.4	33032.3	46759.9
O60828	Polyglutamine-binding protein 1	PQBP1	28227.6	37849.9	11565	66932	29348.4	47986.4	51650.6	16029	38110.2	3888.06
O60830	Mitochondrial import inner membrane translocase subunit Tim17-B	TIMM17B	135053	68484.7	85265.5	52712.7	69449.6	148815	83100.1	41783.9	48901.5	49632.6
O60831	PRA1 family protein 2	PRAF2	22959.3	27013	26555.2	42184.8	16013.9	24179.9	15427.3	26810.5	40489	17033.8
O60832	H/ACA ribonucleoprotein complex subunit DKC1	DKC1	179998	277860	104568	134950	251771	71147.8	99703.5	80916.9	93778.3	70058.9
O60841	Eukaryotic translation initiation factor 5B	EIF5B	100254	115642	110227	130976	112288	98068.4	107432	75443.6	141243	99954.4
O60861	Growth arrest-specific protein 7	GAS7	3721.83	0	866.53	0	20378.1	0	2583.78	1709.91	6238.58	6565.15
O60869	Endothelial differentiation-related factor 1	EDF1	97650.1	241823	104362	201911	251176	0	21182.1	80802.2	98313.2	176542
O60870	DNA/RNA-binding protein KIN17	KIN	0	14223.9	1630.36	6303.7	10743.2	0	0	4317.05	0	0
O60879	Protein diaphanous homolog 2	DIAPH2	56717.7	36817.6	51439.2	31648.2	32136.6	31838.6	24343.3	26069	28375.7	29828.5
O60880	SH2 domain-containing protein 1A	SH2D1A	0	1622.03	0	0	5867.44	0	0	0	0	0
O60884	DnaJ homolog subfamily A member 2	DNAJA2	263614	228902	209930	162735	189497	163868	173107	182789	163873	156594
O60885	Bromodomain-containing protein 4	BRD4	85740.6	99826.9	121864	60974.8	77671.2	113565	112564	62815	71828.8	56255
O60888	Protein CutA	CUTA	0	41712.3	0	144044	178476	0	0	5135.08	0	2335.97
O60921	Checkpoint protein HUS1	HUS1	36286.8	27909.9	15630.8	14465.4	13184	33222.9	42370.1	18421.1	25363.8	0
O60925	Prefoldin subunit 1	PFDN1	105078	137813	107684	90772.4	98225.9	91941.7	125423	105892	131733	87510
O60927	E3 ubiquitin-protein ligase PPP1R11	PPP1R11	21138.9	7850	7639.3	6147.37	15087.3	0	5010.55	3585.1	17396.7	6053.99
O60930	Ribonuclease H1	RNASEH1	23222.1	7263.42	13396.8	9104.93	12046.9	0	0	0	15275.9	0
O60934	Nibrin	NBN	31733.5	38407.2	12942.6	27482.1	31940.2	23756.5	17733.5	14812.7	18597.5	24197.7
O60938	Keratocan	KERA	0	0	0	13990.3	0	26716.3	0	29120.6	0	122371
O60942	mRNA-capping enzyme	RNGTT	21097.4	18017	23261.6	13435.6	16822.3	29501.2	30941.9	11927.8	16317.4	7032.8
O75015	Low affinity immunoglobulin gamma Fc region receptor III-B	FCGR3B	49907.5	0	26933	30189.1	0	38461.1	30931.6	222962	36649.6	141377
O75022	Leukocyte immunoglobulin-like receptor subfamily B member 3	LILRB3	37980.7	0	46610.7	11802.3	21668	73942.1	47360.8	86290.3	61725	48503
O75027	Iron-sulfur clusters transporter ABCB7, mitochondrial	ABCB7	69688.1	50557.2	86667.8	41893.4	37279	31931.9	40898.1	37309.5	62372.3	32490
O75037	Kinesin-like protein KIF21B	KIF21B	115419	105898	116876	97270.7	106551	0	129985	97085.2	121366	61376.6
O75044	SLIT-ROBO Rho GTPase-activating protein 2	SRGAP2	26214.4	28375.8	28797.2	9555.32	18069.9	38539.6	28166.9	28961.5	13487.9	14442.6
O75063	Glycosaminoglycan xylosylkinase	FAM20B	81669.6	40835.3	31209.7	31487.9	29536.1	0	50360.2	21417.6	42161	39320.8
O75064	DENN domain-containing protein 4B	DENND4B	45802.5	33472.9	29114.2	25359.8	27475.6	44833.5	32512.9	28019.8	40491.4	15004.5
O75081	Protein CBFA2T3	CBFA2T3	2418.73	14249	12111.4	2335.78	6846.92	0	0	1676.25	0	0
O75083	WD repeat-containing protein 1	WDR1	422137	758804	564712	1.26036e+06	1.12658e+06	505728	463156	1.00748e+06	726977	593119
O75110	Probable phospholipid-transporting ATPase IIA	ATP9A	0	0	2042.43	0	0	0	5251.7	16336.1	0	4482.66
O75113	NEDD4-binding protein 1	N4BP1	26903	19360.9	35695.6	15600.6	16479.7	31778.4	32659.4	22847.8	28523.3	6367.79
O75116	Rho-associated protein kinase 2	ROCK2	105571	175498	203341	105209	99180.8	170675	145337	188682	237036	85199.9
O75122	CLIP-associating protein 2	CLASP2	60819.9	86002.5	36199.5	68825.1	55431.2	46911.9	47015	54903.4	44177.6	19743.3
O75131	Copine-3	CPNE3	440803	135326	648120	416812	87631.7	353224	428643	358954	649596	660346
O75132	Zinc finger BED domain-containing protein 4	ZBED4	2042.09	8028.07	0	0	5561.91	0	0	0	0	0
O75140	GATOR1 complex protein DEPDC5	DEPDC5	0	2333.1	0	958.417	1960.45	0	0	0	0	0
O75146	Huntingtin-interacting protein 1-related protein	HIP1R	0	3483.79	3976.47	3497.08	1170.97	0	0	2579.88	0	0
O75150	E3 ubiquitin-protein ligase BRE1B	RNF40	52909	51234.6	47152.6	32263.9	43075.1	51450.8	40553.8	33584.3	40660.9	31433.2
O75151	Lysine-specific demethylase PHF2	PHF2	12722.9	10921.8	0	8373.19	10251.3	0	0	3870.96	0	0
O75152	Zinc finger CCCH domain-containing protein 11A	ZC3H11A	74349.1	99801.2	80121	91544.5	137135	97008.6	31630.4	51657.8	78320.8	41587.1
O75153	Clustered mitochondria protein homolog	CLUH	23684.6	43955.7	23250.6	17067.9	30017.8	42275.4	51871.2	20496.3	34798.2	11009.4
O75157	TSC22 domain family protein 2	TSC22D2	4389.17	4432.62	0	617.008	0	0	0	0	0	0
O75164	Lysine-specific demethylase 4A	KDM4A	21879.9	20691.2	63400.6	25723.5	19374.5	373085	253569	117315	83095.3	558184
O75165	DnaJ homolog subfamily C member 13	DNAJC13	168762	100622	160732	99464.8	67371.2	174938	171553	133178	192437	150056
O75167	Phosphatase and actin regulator 2	PHACTR2	0	22897.1	18099.2	2115.47	10888	0	23873.7	12959.2	8874.76	0
O75170	Serine/threonine-protein phosphatase 6 regulatory subunit 2	PPP6R2	38947.6	32640.2	23381.3	19742.1	21023.9	32786.6	36069	27667.9	34121.6	20177.9
O75175	CCR4-NOT transcription complex subunit 3	CNOT3	31657.2	37550.6	35831	56580	35221.5	28711.9	23460.1	30227	21070.4	23318
O75179	Ankyrin repeat domain-containing protein 17	ANKRD17	40061.6	43622.9	29112.4	20988.7	37338.6	21521.6	27678.1	26104.8	33900.3	20497.1
O75190	DnaJ homolog subfamily B member 6	DNAJB6	110636	106612	179905	43578.9	52171.6	149215	117774	68043.4	115172	26668
O75208	Ubiquinone biosynthesis protein COQ9, mitochondrial	COQ9	147216	109576	86978.4	74798.2	86893.4	66420.4	52489.8	56459.7	38444.2	46210.8
O75223	Gamma-glutamylcyclotransferase	GGCT	178888	266858	129764	157030	189401	186613	175958	117105	127053	145372
O75251	NADH dehydrogenase [ubiquinone] iron-sulfur protein 7, mitochondrial	NDUFS7	417972	327571	292496	159679	198342	335473	320107	189126	320842	151019
O75264	Small integral membrane protein 24	SMIM24	87055.5	280068	106411	117680	390039	57654.8	38591.1	18418.3	53833.4	56846.3
O75306	NADH dehydrogenase [ubiquinone] iron-sulfur protein 2, mitochondrial	NDUFS2	83117.4	161327	117062	89065.4	132068	118208	161794	97694.3	65490	73509.7
O75312	Zinc finger protein ZPR1	ZPR1	27180	34502.8	28020.6	19793	30954.3	20057.3	27829.6	12721.5	17441.3	13161.1
O75319	RNA/RNP complex-1-interacting phosphatase	DUSP11	0	0	0	4724.33	7016.58	0	0	0	0	0
O75323	Protein NipSnap homolog 2	NIPSNAP2	186606	195591	158991	188332	209561	163894	108938	102884	144443	106868
O75330	Hyaluronan mediated motility receptor	HMMR	10851.4	3027.16	0	7058.99	0	0	0	0	0	0
O75335	Liprin-alpha-4	PPFIA4	2.11825e+06	2.21434e+06	2.26037e+06	1.20715e+06	1.34903e+06	3.51884e+06	3.83084e+06	2.95549e+06	3.44289e+06	2255620
O75340	Programmed cell death protein 6	PDCD6	71044.5	81350.4	63051.6	91361.9	103353	118545	77805.3	44275.3	29206.2	34174.2
O75347	Tubulin-specific chaperone A	TBCA	1.00697e+06	785183	1.20105e+06	603089	605313	1.01774e+06	957439	625797	811033	409588
O75348	V-type proton ATPase subunit G 1	ATP6V1G1	0	50279.1	71168.9	58812.1	45053.8	0	0	55300.7	33724.8	9188.85
O75351	Vacuolar protein sorting-associated protein 4B	VPS4B	237679	232785	133717	199038	150891	162734	114541	164124	156798	123605
O75362	Zinc finger protein 217	ZNF217	4193	4679.48	5555.82	0	1765.44	0	0	0	0	0
O75367	Core histone macro-H2A.1	MACROH2A1	1.22885e+06	2.01275e+06	1.13738e+06	1.03918e+06	1.594e+06	1.1206e+06	1.19738e+06	805087	1.10696e+06	1145940
O75368	Adapter SH3BGRL	SH3BGRL	714523	824129	815157	688986	790348	632891	461977	531064	620996	505444
O75369	Filamin-B	FLNB	97025.5	251002	164573	57410.3	767691	147873	84793.3	102930	104185	67400.7
O75376	Nuclear receptor corepressor 1	NCOR1	29341.7	35257.1	27594.1	19787.3	25670.8	22024.5	25854.4	19145.5	23735.7	11960
O75379	Vesicle-associated membrane protein 4	VAMP4	105747	73383.3	0	53676.6	41564.1	188646	167295	61515.3	151021	0
O75380	NADH dehydrogenase [ubiquinone] iron-sulfur protein 6, mitochondrial	NDUFS6	127483	115944	74556	81638.6	95626.6	5173.29	23650.9	30449.3	33456.3	43009.2
O75381	Peroxisomal membrane protein PEX14	PEX14	16708.7	35870.9	12727.4	18578.2	19588.3	10618.8	14977.9	18064.1	0	5773.29
O75390	Citrate synthase, mitochondrial	CS	1.27351e+06	884480	1.13799e+06	1.34348e+06	916287	1.36263e+06	1.12975e+06	1.15175e+06	1.52682e+06	1190980
O75391	Sperm-associated antigen 7	SPAG7	41879.3	52092.2	60461.1	37206.9	45277.4	73759.8	46696.7	26069.1	25796.1	19697.5
O75396	Vesicle-trafficking protein SEC22b	SEC22B	294053	298781	218962	321620	197753	133081	206503	271602	179858	174409
O75400	Pre-mRNA-processing factor 40 homolog A	PRPF40A	111857	117023	133540	82431.3	102036	77533.4	109404	65044.5	96907.2	73731.4
O75410	Transforming acidic coiled-coil-containing protein 1	TACC1	26225.6	25588.7	32413.2	26512.4	24147.7	47195.9	41077.2	22795.8	24995.9	22789.3
O75414	Nucleoside diphosphate kinase 6	NME6	23589.9	17320.2	24368.2	9733.73	11841.9	15552.3	23260.5	10254.5	12778.1	8930.27
O75419	Cell division control protein 45 homolog	CDC45	5382.8	12742.5	2513.55	6418.83	7299.72	0	0	0	6730.65	0
O75420	GRB10-interacting GYF protein 1	GIGYF1	33257.5	31479.5	15700.3	30042.9	13511.7	32806.9	40461.7	7610.51	12357.1	17419
O75427	Leucine-rich repeat and calponin homology domain-containing protein 4	LRCH4	110678	90605.7	31202.1	93152	65217.4	212325	48692.1	54461.5	74240.7	44009.4
O75431	Metaxin-2	MTX2	105856	102893	91421.6	58268.3	40822.8	55188.3	62706.8	50291.8	50273.6	88090.9
O75436	Vacuolar protein sorting-associated protein 26A	VPS26A	58907.9	93424.7	27635.6	160314	107514	16391.2	65100.2	83121.9	29613.8	111966
O75438	NADH dehydrogenase [ubiquinone] 1 beta subcomplex subunit 1	NDUFB1	9093.67	43593.2	0	10520.9	59064.8	0	0	19070.6	0	14112.9
O75439	Mitochondrial-processing peptidase subunit beta	PMPCB	48111.6	95776.1	42727.5	63343.9	73205	58323.6	0	56696.1	56163.9	38904.8
O75446	Histone deacetylase complex subunit SAP30	SAP30	0	5867.83	0	0	15401.7	0	0	0	0	0
O75448	Mediator of RNA polymerase II transcription subunit 24	MED24	14290.2	15546.9	25219	7919.57	11650.8	9056.89	5883.02	3190.75	0	12259.7
O75449	Katanin p60 ATPase-containing subunit A1	KATNA1	42523.5	73146.5	49908.6	23927.2	23007.6	37411.9	33325.4	32955.4	24693.9	17011.5
O75467	Zinc finger protein 324A	ZNF324	0	25863.1	0	10428.6	21330.9	0	0	0	0	33534.2
O75475	PC4 and SFRS1-interacting protein	PSIP1	180707	316921	271865	216759	341064	146022	171182	130623	112144	87661.8
O75477	Erlin-1	ERLIN1	220007	246769	233743	203691	208569	196345	236515	130438	192922	254433
O75489	NADH dehydrogenase [ubiquinone] iron-sulfur protein 3, mitochondrial	NDUFS3	83594	91895	19937	57837.4	62394.4	50485.3	47480.3	47699.6	29549.7	54650.4
O75494	Serine/arginine-rich splicing factor 10	SRSF10	192522	400893	79609.7	33743.7	229309	178622	134020	126951	85706.1	17631
O75503	Bis(monoacylglycero)phosphate synthase CLN5	CLN5	11903.6	11917.2	13857.7	12882.5	9263.64	0	3570.47	10501.5	16698.1	9859.35
O75506	Heat shock factor-binding protein 1	HSBP1	82716.4	75564.7	99004	63678.3	59541.2	0	0	47147	60892.5	55146.4
O75521	Enoyl-CoA delta isomerase 2	ECI2	6701.9	7644.12	4927.31	14544.3	17212.1	0	0	11162.7	4920.75	731.116
O75525	KH domain-containing, RNA-binding, signal transduction-associated protein 3	KHDRBS3	3287.01	0	0	4876.39	4290.96	0	0	2908.22	0	0
O75528	Transcriptional adapter 3	TADA3	11704.8	11892.3	7646	6537.74	7935.44	4155.99	5475.16	6978.29	8285.61	8300.76
O75529	TAF5-like RNA polymerase II p300/CBP-associated factor-associated factor 65 kDa subunit 5L	TAF5L	0	5568.43	0	0	1319.52	0	0	4344.06	0	0
O75530	Polycomb protein EED	EED	22185.8	23036.9	15821.3	22353.3	28104.8	33033	29481.5	17546.3	15270.3	16242.4
O75531	Barrier-to-autointegration factor	BANF1	1.10889e+06	1.94377e+06	1.38822e+06	1.12838e+06	1.06861e+06	759438	1.16551e+06	834100	761780	936909
O75533	Splicing factor 3B subunit 1	SF3B1	291788	330069	333950	235311	311362	353552	318839	166937	207910	187222
O75534	Cold shock domain-containing protein E1	CSDE1	126278	158834	102370	115089	141386	133983	138000	78923	121254	69604.8
O75554	WW domain-binding protein 4	WBP4	20680.8	28348.8	10017.3	6838.7	25180.7	19528	18145.6	16689.5	6527.59	0
O75558	Syntaxin-11	STX11	20040.8	6554.8	26828.3	13764.3	10036.5	22309.1	20008.4	38930.9	77348.6	4089.68
O75563	Src kinase-associated phosphoprotein 2	SKAP2	25955.9	46641.3	27137	160240	124605	17814.9	18635.5	42826.7	59174.9	142185
O75569	Interferon-inducible double-stranded RNA-dependent protein kinase activator A	PRKRA	73001.6	61203.5	51107.3	40819.3	59304.7	42083.9	20695.4	32364.8	21320.9	26349.5
O75582	Ribosomal protein S6 kinase alpha-5	RPS6KA5	28225.2	20210	11259.9	14044.2	11424	0	0	12020.8	0	11739.6
O75586	Mediator of RNA polymerase II transcription subunit 6	MED6	0	10297.5	0	9507.17	24623.3	0	0	5873.58	0	0
O75592	E3 ubiquitin-protein ligase MYCBP2	MYCBP2	523141	436963	324640	300007	375442	405399	444511	236361	396210	225492
O75594	Peptidoglycan recognition protein 1	PGLYRP1	28907.9	7423.78	3909.45	70941.2	14995	63032.3	40662.2	116873	25429.2	124327
O75608	Acyl-protein thioesterase 1	LYPLA1	119040	146369	175146	246906	177977	86545.2	104536	200694	120001	130178
O75616	GTPase Era, mitochondrial	ERAL1	12274.2	16156.4	3240.83	4467.99	8635.03	0	0	0	0	0
O75629	Protein CREG1	CREG1	522592	197546	728135	358242	221697	439989	268512	281753	372691	440078
O75643	U5 small nuclear ribonucleoprotein 200 kDa helicase	SNRNP200	587421	759614	609530	475061	674449	299967	355381	367701	387354	296675
O75663	TIP41-like protein	TIPRL	262752	349389	298276	371824	355888	162321	143111	289824	250540	283934
O75665	Centriole and centriolar satellite protein OFD1	OFD1	279705	371561	251625	115150	99381.7	282570	351712	193109	206870	155986
O75676	Ribosomal protein S6 kinase alpha-4	RPS6KA4	38721.6	54257.7	20186	19577.1	34830.9	0	0	10398	9665.81	11124.3
O75683	Surfeit locus protein 6	SURF6	7895.52	15152.9	0	7820.21	16965.9	0	0	4995.06	3604.62	2763.09
O75688	Protein phosphatase 1B	PPM1B	51993.2	46574.8	67002	61297.8	54231.6	76599.7	67548.6	70919.5	55897.7	71598.2
O75689	Arf-GAP with dual PH domain-containing protein 1	ADAP1	25364.4	15425.9	15713.6	0	7337.58	13939.9	22347	8796.49	7391.89	1982.53
O75691	Small subunit processome component 20 homolog	UTP20	18308.1	35998.9	10610	15461.7	24319.4	26477.6	29517.1	16040.3	18314	14384.7
O75694	Nuclear pore complex protein Nup155	NUP155	215189	228323	219295	160647	155127	216680	191535	132770	166155	136045
O75695	Protein XRP2	RP2	127165	117402	76288.9	110938	108553	107636	89295.3	170685	118599	148591
O75717	WD repeat and HMG-box DNA-binding protein 1	WDHD1	28044	43159.9	43910.7	21762.3	26591.9	36114.7	40911.6	18914.7	40828	25062.9
O75718	Cartilage-associated protein	CRTAP	129449	151076	98552.6	59650.2	112209	118847	95364.1	71684.6	108621	80949.4
O75746	Electrogenic aspartate/glutamate antiporter SLC25A12, mitochondrial	SLC25A12	60387	42591.3	51906	36676.4	32811.3	49478.8	23093.9	30282.5	32240.8	29328.1
O75781	Paralemmin-1	PALM	0	0	0	2292.88	14833.8	0	0	0	0	3099.94
O75787	Renin receptor	ATP6AP2	55204.6	42089.3	43653	37913.1	24171.9	33983.2	40053	35900.4	49390.7	72043
O75791	GRB2-related adapter protein 2	GRAP2	0	6780.09	60409.1	23468.6	8863.91	8561.68	14534.3	28914.2	39405.4	3736.02
O75792	Ribonuclease H2 subunit A	RNASEH2A	310083	307583	159349	175659	381301	284754	259521	78856	288512	92145.1
O75794	Translation initiation factor eIF2 assembly protein	CDC123	19213.8	22537.5	0	11486.3	19100.8	0	0	15515	14175.2	8520.44
O75808	Calpain-15	CAPN15	4050.32	8697.19	1826.87	1859.37	4674.04	0	0	0	0	2417.42
O75818	Ribonuclease P protein subunit p40	RPP40	6084.26	7510.93	3226.4	3162.56	5953.79	0	0	0	0	0
O75821	Eukaryotic translation initiation factor 3 subunit G	EIF3G	219836	333145	228489	150482	239819	308037	286778	169331	258049	133273
O75822	Eukaryotic translation initiation factor 3 subunit J	EIF3J	172667	271344	250231	194622	215854	286856	258047	192266	269979	135013
O75828	Carbonyl reductase [NADPH] 3	CBR3	11525.8	29047.2	11377.1	3459.92	3049.76	2578.47	23253.5	2459.08	5762.21	0
O75832	26S proteasome non-ATPase regulatory subunit 10	PSMD10	31133.7	70365.5	32064.5	32769.9	80622	37595.7	20950.4	54239.9	55795.8	54453.6
O75843	AP-1 complex subunit gamma-like 2	AP1G2	54763.3	34838.3	28383.9	25698.8	8234.92	42109.4	50610.7	35713.2	53017.2	38449.6
O75844	CAAX prenyl protease 1 homolog	ZMPSTE24	114167	80372	75111.1	53623.1	82893.6	198311	143557	78441.3	136412	92085
O75871	Cell adhesion molecule CEACAM4	CEACAM4	21041.6	0	13997.5	6019.35	2267.59	27887.8	8423.29	13317.1	20613.8	12380.3
O75874	Isocitrate dehydrogenase [NADP] cytoplasmic	IDH1	930426	678992	790392	672430	665409	913326	737808	645902	735438	1086050
O75879	Glutamyl-tRNA(Gln) amidotransferase subunit B, mitochondrial	GATB	15772.9	28604	13496.7	14591.9	22733.5	0	11951.6	13305	9884.39	10516.7
O75880	Protein SCO1 homolog, mitochondrial	SCO1	0	0	0	36190.6	13715	0	62395.6	0	0	0
O75882	Attractin	ATRN	17108	9868.65	0	9034.35	15504.2	0	0	1965.18	0	9102.41
O75884	Serine hydrolase RBBP9	RBBP9	18859.9	38879.2	0	73695.2	52050.3	0	0	29909.9	0	54999.3
O75886	Signal transducing adapter molecule 2	STAM2	26326.4	16778.2	28620	12296.9	15410	0	8838.25	18109.3	27814.2	9864.71
O75891	Cytosolic 10-formyltetrahydrofolate dehydrogenase	ALDH1L1	205641	83496.4	75731.8	25787.8	19558.8	41152.6	40600.1	9869.94	22480.6	8824.88
O75907	Diacylglycerol O-acyltransferase 1	DGAT1	96077.2	42736.7	85499.1	72002.6	24762	147625	99087.9	82932.5	58052.5	65904.1
O75909	Cyclin-K	CCNK	48103	34665.6	34355.3	28928.6	41883.7	32695	30285.9	18178.4	22428.3	30423.8
O75915	PRA1 family protein 3	ARL6IP5	890510	489384	1.03965e+06	467319	205579	416961	557952	461607	705040	419396
O75923	Dysferlin	DYSF	374474	28238.2	180062	142031	18296.9	317268	346970	446973	388740	230309
O75934	Pre-mRNA-splicing factor SPF27	BCAS2	58538.8	67209	21300.9	42329.5	75678.8	0	0	36587.3	23721.9	28494.4
O75935	Dynactin subunit 3	DCTN3	62227	86906.7	72427.1	59368.2	40570.1	89007.1	82031.7	81321.9	54562.2	75503.8
O75937	DnaJ homolog subfamily C member 8	DNAJC8	195699	399063	300531	253739	330618	149667	193794	160659	157341	124337
O75940	Survival of motor neuron-related-splicing factor 30	SMNDC1	32605.2	21310.1	58447	13631.3	15278.3	0	0	9696.09	40463.7	15517.9
O75947	ATP synthase peripheral stalk subunit d, mitochondrial	ATP5PD	1.09275e+06	987706	677603	849406	845858	578815	807528	593122	897238	686475
O75954	Tetraspanin-9	TSPAN9	0	0	19507.2	0	0	8506.61	3584.31	5172.98	22367.1	6200.61
O75955	Flotillin-1	FLOT1	84822.1	45728.1	96016.9	16871.8	43502.2	200825	166308	241036	192262	101834
O75962	Triple functional domain protein	TRIO	8321.11	15910.9	0	6148.98	11806.1	0	0	1683.67	0	4171.49
O75964	ATP synthase F(0) complex subunit g, mitochondrial	ATP5MG	45105.9	134195	28218	145105	223923	39014.1	38853.2	45896.6	21793.6	39696.3
O75976	Carboxypeptidase D	CPD	37825.6	48899.2	18684.8	17578.6	38962.2	12154.1	14323.8	14769.5	14714.6	14894.5
O75995	SAM and SH3 domain-containing protein 3	SASH3	59294.4	114501	44031.8	67568.2	134761	47000.1	58301	71391.6	45765.9	44183.2
O76003	Glutaredoxin-3	GLRX3	87404.7	124684	121183	156815	150489	251861	149711	91594.1	165256	85904.8
O76013	Keratin, type I cuticular Ha6	KRT36	5038.47	0	0	0	19141.2	0	8520.23	0	0	0
O76021	Ribosomal L1 domain-containing protein 1	RSL1D1	187101	294354	168925	123931	257330	102844	151844	78241.9	99024.6	75413.9
O76031	ATP-dependent clpX-like chaperone, mitochondrial	CLPX	34392.7	30761.4	27931.5	32132.1	33145	30831.4	29348.4	21548.8	26871.1	16999.6
O76054	SEC14-like protein 2	SEC14L2	16902.8	7401.17	0	0	2540.35	0	21864.3	16884.5	0	0
O76071	Probable cytosolic iron-sulfur protein assembly protein CIAO1	CIAO1	110432	131232	99357	88075.6	87741.1	81149.7	74840.8	70884.8	74713.3	63773.3
O76074	cGMP-specific 3,5-cyclic phosphodiesterase	PDE5A	0	0	40841.5	51583.1	34777.8	38069.8	22583.5	53350.9	130039	19718.6
O76075	DNA fragmentation factor subunit beta	DFFB	0	31482.1	12300.9	17787.1	23263.1	0	0	19828.1	6827.07	3210.97
O76080	AN1-type zinc finger protein 5	ZFAND5	0	6181.96	0	9439.61	4930.11	0	0	0	0	0
O76094	Signal recognition particle subunit SRP72	SRP72	227074	241852	224884	189268	240856	141615	141032	166406	188654	132436
O76095	Protein JTB	JTB	69275.7	66240.1	31327.4	55449.9	44253.9	0	33720.8	63165.8	57613.2	78295.8
O76096	Cystatin-F	CST7	17396.7	0	27318.3	15785.3	15881.4	49083.7	20316.4	41674	66964.3	45030.6
O94759	Transient receptor potential cation channel subfamily M member 2	TRPM2	13047.9	0	14023.3	3388.81	7284.22	19636.7	20573.9	13913.1	8411.74	11000.8
O94760	N(G),N(G)-dimethylarginine dimethylaminohydrolase 1	DDAH1	370032	351860	438505	205243	243901	323763	400194	0	416514	331964
O94761	ATP-dependent DNA helicase Q4	RECQL4	5832.61	0	0	0	5344.91	0	0	0	0	0
O94762	ATP-dependent DNA helicase Q5	RECQL5	13067.8	20198.1	0	9968.94	16336.1	3033.77	11974.3	1505.28	11408.3	0
O94763	Unconventional prefoldin RPB5 interactor 1	URI1	2257.2	11032.1	0	11566.5	9458.29	0	0	5414.12	0	0
O94766	Galactosylgalactosylxylosylprotein 3-beta-glucuronosyltransferase 3	B3GAT3	60303.5	43477.2	31416	28867.9	32892.2	32235.4	40145.6	26940.1	30616	15083.3
O94776	Metastasis-associated protein MTA2	MTA2	269687	316310	195651	131974	188292	253775	249970	131386	207467	128149
O94782	Ubiquitin carboxyl-terminal hydrolase 1	USP1	4837.96	8700.46	0	6138.86	2350.83	0	0	0	0	0
O94804	Serine/threonine-protein kinase 10	STK10	190440	99425.4	166601	167020	86981.6	151916	158941	174571	151361	90453.2
O94806	Serine/threonine-protein kinase D3	PRKD3	0	10061.8	1834.94	0	3814.68	3244.72	2407.36	2548.28	0	0
O94811	Tubulin polymerization-promoting protein	TPPP	45325.7	126737	0	0	98916.7	54029.7	60289.7	45786.6	52441.1	35718.5
O94819	Kelch repeat and BTB domain-containing protein 11	KBTBD11	122356	37268.7	111896	61008.4	35790.3	74180.1	119122	52478	53732	96305.9
O94822	E3 ubiquitin-protein ligase listerin	LTN1	20151.2	22906.4	8288.61	10506.5	14684.9	22384.4	13919.8	15736.6	0	5722.3
O94826	Mitochondrial import receptor subunit TOM70	TOMM70	100230	110247	88235.1	56372.7	84838.1	65997.8	69364.4	52236.3	58107.4	28586.7
O94829	Importin-13	IPO13	8148.53	3461.6	0	5786.23	11247.7	0	0	8895.05	0	0
O94842	TOX high mobility group box family member 4	TOX4	5068.9	29326.1	17709.4	16031.1	30451	13747.4	17437.4	5308.87	0	4037.35
O94855	Protein transport protein Sec24D	SEC24D	16580.4	13825.3	24600.9	22188.2	10951	14267	28558.4	29025.8	16848.4	25744.2
O94864	STAGA complex 65 subunit gamma	SUPT7L	12741.6	17777	0	6202.94	7007.79	18192.5	10267.7	0	13346.7	0
O94868	F-BAR and double SH3 domains protein 2	FCHSD2	24907.1	22013.6	19075.7	15119	26078.7	18458.4	16291.5	11688.6	16536.9	16317.8
O94874	E3 UFM1-protein ligase 1	UFL1	49273.5	101886	46835.6	55029.7	63825.9	40968.9	50284.2	55026.6	43507.5	37957
O94880	PHD finger protein 14	PHF14	22960.8	42579.5	29968.9	16968.5	27153.7	38462.3	12600.4	14246.8	10089.3	11298.8
O94886	CSC1-like protein 1	TMEM63A	108077	43623.6	75812	46177	45383.4	104719	114118	77475.5	134481	72340.2
O94887	FERM, ARHGEF and pleckstrin domain-containing protein 2	FARP2	0	0	0	4947.05	1824.68	0	0	23727.9	0	23912.1
O94888	UBX domain-containing protein 7	UBXN7	0	28497.7	46744.4	23101.1	24956.3	0	140768	18509.9	0	0
O94901	SUN domain-containing protein 1	SUN1	7307.15	6472.49	4255.21	2909.45	0	0	4319.53	2191.9	0	0
O94903	Pyridoxal phosphate homeostasis protein	PLPBP	52163.1	102849	75689.8	111333	144094	54785.5	0	41894.2	42964.3	41663.7
O94905	Erlin-2	ERLIN2	278939	229269	243680	103138	217224	127845	220238	119902	141668	111754
O94906	Pre-mRNA-processing factor 6	PRPF6	70575.2	95113.9	78920	59708.4	87504.1	49933.8	49351.8	39761.7	42827.7	23020.8
O94913	Pre-mRNA cleavage complex 2 protein Pcf11	PCF11	12682.5	9692.47	13040.6	8354.27	4932.98	0	8041.08	6538.86	10675.6	8438.61
O94915	Protein furry homolog-like	FRYL	46290.3	31697.9	35239.6	26314.2	25384.4	48226.6	64277.3	29497.1	41191.2	31693.1
O94919	Endonuclease domain-containing 1 protein	ENDOD1	34866.2	36289.1	133446	44595.4	30414.1	52740.9	105332	128127	171729	38278.1
O94923	D-glucuronyl C5-epimerase	GLCE	6747.2	4785.17	7826.84	0	0	5241.1	7207.92	5567.9	7901.46	962.942
O94925	Glutaminase kidney isoform, mitochondrial	GLS	175006	171936	109092	206708	213956	220940	141963	105600	101576	57795.9
O94927	HAUS augmin-like complex subunit 5	HAUS5	24213.9	20485	37468.5	9643.99	9642.03	0	43869.3	17983.8	0	16828.5
O94953	Lysine-specific demethylase 4B	KDM4B	1.55932e+06	1.93531e+06	1.88814e+06	1.22114e+06	2.52272e+06	1.6938e+06	1.30187e+06	1.40216e+06	1.60004e+06	2814720
O94964	Microtubule cross-linking factor 2	MTCL2	0	2625.75	0	2454.44	1714.01	0	0	0	0	0
O94966	Ubiquitin carboxyl-terminal hydrolase 19	USP19	9951.1	17010.1	13862.8	8303.86	17288.6	8307.95	0	10004.5	0	7756.27
O94973	AP-2 complex subunit alpha-2	AP2A2	29588.4	124042	21093.4	60235.3	82859.4	0	39442	36289.8	39657.7	40807.5
O94979	Protein transport protein Sec31A	SEC31A	50564.6	88524.6	37225.6	80486	88764.7	30819.8	43997.5	76574.4	50246.8	54874.3
O94986	Centrosomal protein of 152 kDa	CEP152	0	6533.87	0	4076.56	3439.42	11959.2	0	1227.43	0	0
O94992	Protein HEXIM1	HEXIM1	50709.6	38671.3	61165.4	30528.1	20880.4	59143.8	55677.6	29829	41818.3	20923.4
O95071	E3 ubiquitin-protein ligase UBR5	UBR5	42111.2	26516.4	31644.3	16667.2	20305.7	30578.8	32034.5	15933.5	29314.3	11156.1
O95104	SR-related and CTD-associated factor 4	SCAF4	78057.7	116504	61963.2	76946.4	119389	92854.8	47645.6	39861.1	64105	52021
O95139	NADH dehydrogenase [ubiquinone] 1 beta subcomplex subunit 6	NDUFB6	154652	138649	96339.1	55893.7	67637.1	78763.9	111768	62188.3	163623	69994.2
O95140	Mitofusin-2	MFN2	55514.3	51994.2	46895.4	32566.2	29822.1	48100.2	48669.7	31259.1	51038.1	30499.2
O95149	Snurportin-1	SNUPN	6218.05	28430.9	10102	6043.3	8484.41	0	0	4625.64	8243.69	10489.5
O95155	Ubiquitin conjugation factor E4 B	UBE4B	44106.6	43745.3	88093.2	51138.1	64148.9	35502.3	38254.1	48825.2	67603.1	31124.5
O95159	Zinc finger protein-like 1	ZFPL1	19213.4	25449.8	0	21332.8	17227.8	36234.6	44394.3	16642.9	10366.1	8669.51
O95163	Elongator complex protein 1	ELP1	55144.9	80706.8	89578.1	87472.5	64611.7	74177.4	67168.9	114409	148444	93485.7
O95164	Ubiquitin-like protein 3	UBL3	22964.7	5189.48	9195.28	16988.2	7202.29	20819.1	9945.14	23817.5	21568.5	14045.9
O95166	Gamma-aminobutyric acid receptor-associated protein	GABARAP	64323.9	33149.5	31701	41316.5	18147.8	101457	81710.9	48922.2	53248.1	46296.5
O95167	NADH dehydrogenase [ubiquinone] 1 alpha subcomplex subunit 3	NDUFA3	0	1580.33	0	1721.96	22214.4	0	0	2762.97	0	0
O95168	NADH dehydrogenase [ubiquinone] 1 beta subcomplex subunit 4	NDUFB4	19618.7	56802.7	34937.7	58180.6	46534.4	0	0	29173.2	0	32410.6
O95169	NADH dehydrogenase [ubiquinone] 1 beta subcomplex subunit 8, mitochondrial	NDUFB8	326950	234326	190952	100241	135836	155326	235482	172680	224579	139602
O95178	NADH dehydrogenase [ubiquinone] 1 beta subcomplex subunit 2, mitochondrial	NDUFB2	79109.1	129053	52000.8	59447.1	99012.3	23577.5	0	0	38659.8	58692.5
O95182	NADH dehydrogenase [ubiquinone] 1 alpha subcomplex subunit 7	NDUFA7	127273	89386.1	66751.9	101371	81258.9	27279	36674.8	66503.1	64987.8	97988.3
O95183	Vesicle-associated membrane protein 5	VAMP5	0	14971.4	24557	0	32253.9	8670.7	1098.39	18985.7	19275.8	0
O95197	Reticulon-3	RTN3	207540	141175	271783	316989	151909	194421	402065	328523	394417	239750
O95199	RCC1 and BTB domain-containing protein 2	RCBTB2	0	0	0	8561.55	3619.09	0	0	0	0	0
O95202	Mitochondrial proton/calcium exchanger protein	LETM1	87232.2	83707.6	59927.4	60763.8	58796.7	35009.3	51944.2	47821.4	52854.1	41222.1
O95210	Starch-binding domain-containing protein 1	STBD1	41169.6	22406.7	30701	22990.3	9653.97	43689.8	75412.5	50561.9	33392.8	28774.6
O95214	Leptin receptor overlapping transcript-like 1	LEPROTL1	45294.9	12691.5	23848.2	19422.1	13860.8	0	0	23551.6	30974.8	24431
O95218	Zinc finger Ran-binding domain-containing protein 2	ZRANB2	64620	91355	87279.6	52863	72960.7	87295.1	73099.8	48151.7	52657.4	33283.5
O95219	Sorting nexin-4	SNX4	7788.98	10081.1	10094.5	5533.35	4245.96	0	0	3349.33	0	2987.91
O95232	Luc7-like protein 3	LUC7L3	112382	129830	70317.8	77478.1	115593	102696	96602.1	60122.2	68787.2	18257.8
O95235	Kinesin-like protein KIF20A	KIF20A	14591.6	12208.1	0	6078.23	7698.33	11963.9	21160.9	11617.3	15850.7	4157.29
O95237	Lecithin retinol acyltransferase	LRAT	0	39890.2	44832.7	28700.9	27459.5	49300	136431	52894.1	43860.3	37273.4
O95239	Chromosome-associated kinesin KIF4A	KIF4A	30927.7	52619.8	35979.4	24118.9	24162.5	46546.7	50808.9	24640.2	47201.4	24385.3
O95243	Methyl-CpG-binding domain protein 4	MBD4	0	0	0	1766.79	3598.87	0	0	2405.57	0	0
O95248	Myotubularin-related protein 5	SBF1	24022.9	15885.6	24758.1	8355.6	9648.46	16890.2	12759.3	12090.2	25941.5	10643.9
O95249	Golgi SNAP receptor complex member 1	GOSR1	0	18726.9	17651.7	18544.2	15735.7	30237.1	17479	17009	0	13387.1
O95251	Histone acetyltransferase KAT7	KAT7	25047.1	33960.3	23201	14035.7	24200.9	12958.8	21501.5	12997.4	14451.8	12274.5
O95260	Arginyl-tRNA--protein transferase 1	ATE1	28523.7	26899.2	9547.4	8765.94	16163.7	24890.1	18164.9	16325.7	25173.9	5687.57
O95273	Cyclin-D1-binding protein 1	CCNDBP1	11805	0	13279.9	5386.62	3668.84	0	0	14419.3	24717	4880.33
O95292	Vesicle-associated membrane protein-associated protein B/C	VAPB	59643.6	126303	147004	92252.4	47807.3	38252.8	55059.3	80479.9	105019	0
O95295	SNARE-associated protein Snapin	SNAPIN	0	17664.5	0	35119.3	34587.9	0	0	0	0	15998.1
O95297	Myelin protein zero-like protein 1	MPZL1	0	0	0	6011.7	16600.5	0	0	0	0	0
O95298	NADH dehydrogenase [ubiquinone] 1 subunit C2	NDUFC2	254524	190588	185602	118189	107554	204670	206061	120003	220867	140041
O95299	NADH dehydrogenase [ubiquinone] 1 alpha subcomplex subunit 10, mitochondrial	NDUFA10	153640	144553	78113.5	96249.6	116625	38544.9	61205.4	96846.3	77339.6	62892.8
O95319	CUGBP Elav-like family member 2	CELF2	68113.1	154415	62837.7	117304	198038	102102	37391.8	75327	53642.8	82885
O95336	6-phosphogluconolactonase	PGLS	42750.5	90003.7	24853.5	120012	105595	37615.3	37416.3	52773.2	61865.9	62906.5
O95340	Bifunctional 3-phosphoadenosine 5-phosphosulfate synthase 2	PAPSS2	48242.4	39002.8	25633.1	76621.6	36349.7	27888.2	26536.6	30197.3	38190	32825.5
O95347	Structural maintenance of chromosomes protein 2	SMC2	66080	135747	105392	62510.8	67219.3	127230	132977	74012.4	123295	61666
O95352	Ubiquitin-like modifier-activating enzyme ATG7	ATG7	125125	67572.5	106767	114852	47899.8	136485	125850	122445	138585	201850
O95359	Transforming acidic coiled-coil-containing protein 2	TACC2	84807.7	42375.3	191121	41123.8	52845.7	0	179638	186933	325913	84193.7
O95361	Tripartite motif-containing protein 16	TRIM16	3237.89	1624.1	0	9986.83	0	0	0	10209.7	10417.1	6605.14
O95363	Phenylalanine--tRNA ligase, mitochondrial	FARS2	20687.4	18474.9	28193	11979.6	8593.47	0	12742	9406.44	15728.1	13541.5
O95365	Zinc finger and BTB domain-containing protein 7A	ZBTB7A	2673.74	0	0	6530.45	2377.79	0	0	0	0	0
O95372	Acyl-protein thioesterase 2	LYPLA2	106726	70075.1	110850	141782	85800	100272	104075	70290.1	97981.9	105148
O95373	Importin-7	IPO7	95803.3	137276	72544.4	97391.2	123748	173198	139732	83671	61452.4	81250.3
O95376	E3 ubiquitin-protein ligase ARIH2	ARIH2	30738.9	31995.4	23525.9	41664.8	38691.5	6033.3	7055.78	20159.1	19145.2	30445.8
O95379	Tumor necrosis factor alpha-induced protein 8	TNFAIP8	29945.2	79756.5	87797.4	132411	74973.7	3647.64	9888.68	89951.8	60425	116723
O95391	Pre-mRNA-splicing factor SLU7	SLU7	44482	48833.2	59611.5	31543.2	31556.5	49330.9	0	16269.6	47518.8	32089.2
O95394	Phosphoacetylglucosamine mutase	PGM3	0	7701.46	13132.9	5362.99	5684.69	27992.5	0	7519.93	10651.3	11210.9
O95396	Adenylyltransferase and sulfurtransferase MOCS3	MOCS3	0	8950.68	0	9445.31	11203.8	0	0	0	0	0
O95400	CD2 antigen cytoplasmic tail-binding protein 2	CD2BP2	61472.9	90801.1	47540.2	43122.4	47281.8	0	41665.2	27500.9	44412.4	29482.6
O95425	Supervillin	SVIL	28213	33589.9	55793.8	30376.1	16838.2	68048.1	69279.8	53909.1	62068.5	52558.3
O95427	GPI ethanolamine phosphate transferase 1	PIGN	24473.9	15274.5	0	8360.66	4769.14	0	0	4847.9	14492.5	8226.83
O95429	BAG family molecular chaperone regulator 4	BAG4	19280.4	34142.6	23084	37570.9	45981.1	31086.3	56841.9	26617.4	17022	9340.05
O95433	Activator of 90 kDa heat shock protein ATPase homolog 1	AHSA1	479538	590520	443422	367043	568735	257932	430089	387349	418965	216430
O95453	Poly(A)-specific ribonuclease PARN	PARN	69348.3	87299.5	62246.4	41396	65652.9	36580.4	68601.4	24483.8	55461.4	41279.1
O95456	Proteasome assembly chaperone 1	PSMG1	57537	89499.7	93017.4	69087.1	75176.4	65152.4	80820.5	52589.9	84145.5	43521.1
O95466	Formin-like protein 1	FMNL1	253043	179741	176555	162123	91810.7	179846	201603	191980	137060	115236
O95470	Sphingosine-1-phosphate lyase 1	SGPL1	7375.47	13973	1539.85	10668.8	10068.9	0	0	4975.86	0	6486.8
O95479	GDH/6PGL endoplasmic bifunctional protein	H6PD	151306	64258.1	81786.7	101947	57637.6	188249	199889	98433.4	136239	303779
O95486	Protein transport protein Sec24A	SEC24A	31931.5	18069.9	13707.1	22511.1	23572.6	0	15539.7	30124.6	51549.5	22824.9
O95487	Protein transport protein Sec24B	SEC24B	24714.2	31064.7	18629.2	28620.8	26530.1	12084.5	25379.5	32709.2	31285.6	17049.4
O95490	Adhesion G protein-coupled receptor L2	ADGRL2	266076	66813.9	0	492157	0	107178	25463	0	0	0
O95497	Pantetheinase	VNN1	80266	7610.08	206347	9971.12	20746.9	159481	112883	146721	166914	166027
O95498	Pantetheine hydrolase VNN2	VNN2	58855.7	35142.3	20919	46112	23076.3	40137	68496.1	170904	132407	19039.1
O95544	NAD kinase	NADK	12211.5	6986.35	10450.2	32595.4	8868.34	33389.7	17968.6	21243.2	0	14999.1
O95551	Tyrosyl-DNA phosphodiesterase 2	TDP2	66044.9	37777	68628	40563.3	48696.6	65577.2	32089.7	32063.6	73095.1	27141.1
O95562	Vesicle transport protein SFT2B	SFT2D2	62791.4	50002	18680.5	27976.2	22755	0	29445.7	39167.1	53053.2	0
O95563	Mitochondrial pyruvate carrier 2	MPC2	49185.3	31121	40516.5	39044	21444.8	15180.7	16431.8	33144.1	16466	37956.8
O95571	Persulfide dioxygenase ETHE1, mitochondrial	ETHE1	85153.8	58125.2	79639.5	64522.6	132272	49994.3	47016.4	71803.5	99469.8	105398
O95573	Fatty acid CoA ligase Acsl3	ACSL3	30078.8	23130.4	38145.7	34827.7	18108.9	42499.6	41100.1	31771.5	34411.6	34201.7
O95602	DNA-directed RNA polymerase I subunit RPA1	POLR1A	43475.7	47415.5	38644.7	19104.2	41011.2	28300.7	27672.2	14181.9	25018	12247.7
O95613	Pericentrin	PCNT	49192.3	34939	28294.7	21253.6	30996.5	26041.7	40088	17237	33107.9	23663.4
O95619	YEATS domain-containing protein 4	YEATS4	103332	42588.7	124553	56985.8	53727.9	145116	51828.6	42614.8	48692	63738.9
O95630	STAM-binding protein	STAMBP	29134.1	27425	32154.1	20475.5	25132.1	72234.8	35678.9	16133.8	24878	18088
O95633	Follistatin-related protein 3	FSTL3	7685.02	0	14195.1	0	0	24861.1	13662.7	5773.11	9730.21	12169.9
O95639	Cleavage and polyadenylation specificity factor subunit 4	CPSF4	42500.5	62264.1	38212.9	39252.6	45611.8	12492	34950	20481.4	38976.8	26003.5
O95644	Nuclear factor of activated T-cells, cytoplasmic 1	NFATC1	25734.5	21557.9	16726.2	10332.9	15229.9	0	0	4188.23	14463	4114.14
O95671	Probable bifunctional dTTP/UTP pyrophosphatase/methyltransferase protein	ASMTL	52321.6	57317	70020.2	52152	67280.5	41719	46116.5	31428.2	34635.4	15677.3
O95674	Phosphatidate cytidylyltransferase 2	CDS2	96436.8	79806.3	68042.6	25092.5	48569.3	97617.1	72509.6	58520.9	87857.2	26372.2
O95684	Centrosomal protein 43	CEP43	12577.1	11646.6	21477.8	9492.52	11230	16453.6	10941.4	11397.4	12149.2	16955
O95685	Protein phosphatase 1 regulatory subunit 3D	PPP1R3D	13175.6	6108.6	13722.2	13424	6472.48	10295.2	40373.9	42794.8	40618.5	24903.2
O95696	Bromodomain-containing protein 1	BRD1	48317.3	60483.3	43313.7	27325.6	39392.5	28931.7	0	20497.7	50123.6	23872.2
O95707	Ribonuclease P protein subunit p29	POP4	10209.4	20839.2	9949.26	13021	14996.1	4671.93	5235.59	0	5379.26	0
O95714	E3 ubiquitin-protein ligase HERC2	HERC2	497385	330385	160519	172888	950692	2.79196e+06	400319	329490	1.10861e+06	121037
O95716	Ras-related protein Rab-3D	RAB3D	852875	309737	324420	467462	279299	371294	363707	637032	323286	524176
O95721	Synaptosomal-associated protein 29	SNAP29	70477.7	78910.9	46167.7	52856.6	68558.3	55540.2	40311.2	41641	88721.7	27579.7
O95747	Serine/threonine-protein kinase OSR1	OXSR1	90954.4	105611	83547	97627.6	132582	63656.2	42472.1	69437.7	66976.8	41627.3
O95749	Geranylgeranyl pyrophosphate synthase	GGPS1	34785	23884.2	46543.5	29919.6	21918.5	59931.6	53692.2	24909.3	44552.5	17270.1
O95757	Heat shock 70 kDa protein 4L	HSPA4L	12578	0	55872.7	8089.21	0	119283	99287.7	72515.3	124028	65879.8
O95758	Polypyrimidine tract-binding protein 3	PTBP3	279613	218058	229136	160775	130820	181386	221478	146728	204996	158750
O95759	TBC1 domain family member 8	TBC1D8	415931	319525	312363	102276	146423	341378	391580	181047	284239	178287
O95772	STARD3 N-terminal-like protein	STARD3NL	156160	61782.7	51952.4	32703.4	63572.7	63833	0	79233.5	72041.5	76071.3
O95777	U6 snRNA-associated Sm-like protein LSm8	LSM8	0	99588.3	0	138321	129954	0	0	0	0	0
O95782	AP-2 complex subunit alpha-1	AP2A1	180861	219197	164339	192682	190239	178884	123416	165497	138644	133150
O95785	Protein Wiz	WIZ	19767	41049.8	26780.8	20883.5	34442.9	14745.3	11965.9	13365.2	15039.8	11332
O95786	Antiviral innate immune response receptor RIG-I	RIGI	58227.6	41447.2	42359.8	27109.2	32634	55592.3	29442.6	34324.1	25156.9	23932.7
O95793	Double-stranded RNA-binding protein Staufen homolog 1	STAU1	14815	12322.4	9963.79	13933.2	18361.7	23259.7	35021.1	23667.9	45868.6	17481.1
O95807	Transmembrane protein 50A	TMEM50A	14515.9	4740.83	15913.2	3486.52	4938.83	13916.1	11861.7	9464.44	16088.9	0
O95810	Caveolae-associated protein 2	CAVIN2	0	67900	630131	95358.7	24305.4	410610	264791	533710	924538	136647
O95816	BAG family molecular chaperone regulator 2	BAG2	14878.6	0	124794	12037.8	0	109098	83300.6	72843.7	100646	37657.7
O95819	Mitogen-activated protein kinase kinase kinase kinase 4	MAP4K4	24376.7	13999.1	24334.6	26847.4	18419.9	9419.73	15019.5	19085.6	12167.9	4527.22
O95822	Malonyl-CoA decarboxylase, mitochondrial	MLYCD	47360.2	74662.3	39073.7	39202.7	54390.2	42937.7	29931.9	29907.6	32941.9	28038.4
O95825	Quinone oxidoreductase-like protein 1	CRYZL1	0	0	0	11567.9	14623.2	0	0	7036.92	0	0
O95831	Apoptosis-inducing factor 1, mitochondrial	AIFM1	279102	254208	257643	191882	202318	155432	222085	170258	227012	168571
O95834	Echinoderm microtubule-associated protein-like 2	EML2	56552.5	93505.6	53170.9	91051.3	83459.3	119734	70513.5	136668	70082.1	82974.6
O95857	Tetraspanin-13	TSPAN13	0	28960.8	40019.8	18955.6	32499.6	19207.3	0	22491.5	25188.8	8493.89
O95861	3(2),5-bisphosphate nucleotidase 1	BPNT1	43202.2	48097.3	30378.8	48156.5	61588.8	22514.9	21441.6	32978.5	30073.3	29617
O95864	Acyl-CoA 6-desaturase	FADS2	6903.36	7299.1	4094.1	9709.85	7640.18	0	4149.65	11058.9	5980.16	6377.18
O95865	Putative hydrolase DDAH2	DDAH2	137210	125908	178468	76083.8	235327	37427.8	58092	133118	116847	52644.8
O95866	Megakaryocyte and platelet inhibitory receptor G6b	MPIG6B	0	0	0	0	0	0	13109.8	14659.8	26277.5	0
O95870	Phosphatidylserine lipase ABHD16A	ABHD16A	86313.3	48439.2	91109	28767.8	28789.1	54501.8	58397.6	78953.4	131500	68945.6
O95872	G patch domain and ankyrin repeat-containing protein 1	GPANK1	24256.8	12789.6	39085.7	7927.87	13759.8	27111.6	29014.2	18923.2	30694.2	26382.7
O95873	Uncharacterized protein C6orf47	C6orf47	33820.1	20494.6	31333	20489.5	7411.33	17908.1	23405.7	26034.9	25363	13562.2
O95881	Thioredoxin domain-containing protein 12	TXNDC12	266173	199148	209526	89496.6	168835	504549	520185	254444	201182	90548.4
O95926	Pre-mRNA-splicing factor SYF2	SYF2	4963.16	4622.63	0	5108.79	8985.67	0	0	0	0	0
O95976	Immunoglobulin superfamily member 6	IGSF6	7168.06	0	0	0	0	0	0	10535.7	0	0
O95977	Sphingosine 1-phosphate receptor 4	S1PR4	39318.5	13516.6	30402.3	8607.62	10284.9	58975.7	49870.2	19758.2	38277.7	17098.5
O95980	Reversion-inducing cysteine-rich protein with Kazal motifs	RECK	8743.25	15232.8	8180	7695.34	14422.3	0	0	0	0	0
O95983	Methyl-CpG-binding domain protein 3	MBD3	47692.7	61921.9	28762.5	28332.8	80462.4	562759	78989.8	29136.3	124338	32780.6
O95985	DNA topoisomerase 3-beta-1	TOP3B	17987.6	20481.2	0	8919.26	4588.83	0	16538.1	11029.6	0	14176.3
O95989	Diphosphoinositol polyphosphate phosphohydrolase 1	NUDT3	70522.2	56875.6	107444	26273.9	50912	63712.4	69328.4	44913.3	77140.9	32979.6
O95994	Anterior gradient protein 2 homolog	AGR2	29848.3	20517	0	0	7450.86	0	0	0	0	0
O95997	Securin	PTTG1	14906.4	4111.64	6373	0	3814.72	0	0	7982.52	0	0
O95999	B-cell lymphoma/leukemia 10	BCL10	18077.7	35200.2	27521.8	15014.6	17353.5	0	0	18945.2	32243.2	5833.7
O96000	NADH dehydrogenase [ubiquinone] 1 beta subcomplex subunit 10	NDUFB10	326472	267324	242527	208867	181041	167370	211441	136278	173697	204824
O96005	Putative lipid scramblase CLPTM1	CLPTM1	30387	19775.7	41274.6	8103.52	14871.6	45372.9	46277.1	36593.3	42318.6	25850.3
O96006	E3 SUMO-protein ligase ZBED1	ZBED1	14854.7	8989.2	24070.9	7599.97	14615	0	0	3004.11	0	9146.32
O96008	Mitochondrial import receptor subunit TOM40 homolog	TOMM40	19214.8	15126.9	7935.85	10963	32613	13920.3	33350.6	11734.4	0	2610.67
O96011	Peroxisomal membrane protein 11B	PEX11B	77211.5	75888.8	48247.7	64574.8	78762.8	92346.6	38415.5	35720.2	19492.3	47235.1
O96017	Serine/threonine-protein kinase Chk2	CHEK2	40738.8	65453	34130.3	21255.9	34534.3	39562	26535.9	19745.5	35142.5	26777.7
O96019	Actin-like protein 6A	ACTL6A	75218.4	194009	44587.5	96413.1	185963	148680	198039	57000.9	53693.7	52651.2
O96028	Histone-lysine N-methyltransferase NSD2	NSD2	7293.8	18020.4	4259.42	10274	10838.7	12841.3	22915.3	7818.53	0	0
P00156	Cytochrome b	MT-CYB	61187.1	32341.5	0	16819.8	28293.8	15508.2	39637.7	22952	26540.2	18998.2
P00167	Cytochrome b5	CYB5A	30979	43456.8	22424.5	44202.6	48533.6	35892.3	31849.8	23514.5	8557.4	17522.8
P00326	Alcohol dehydrogenase 1C	ADH1C	16222.1	4959.39	0	0	0	0	0	0	0	0
P00338	L-lactate dehydrogenase A chain	LDHA	1.23151e+06	2.38595e+06	641687	3.01472e+06	3.46569e+06	372796	981370	3.6759e+06	1.4954e+06	2760100
P00352	Aldehyde dehydrogenase 1A1	ALDH1A1	171557	83543.4	68935.4	17112	34911.5	47375.7	20326.9	52876	47987.8	23218.7
P00367	Glutamate dehydrogenase 1, mitochondrial	GLUD1	644067	680976	389370	348777	433287	292695	217856	239412	236359	194429
P00374	Dihydrofolate reductase	DHFR	79488	105581	42955.8	47733.7	64342.8	136639	109956	28931.3	96706.8	56450.1
P00387	NADH-cytochrome b5 reductase 3	CYB5R3	249884	299096	319635	168207	187801	202938	196990	234954	313858	163380
P00390	Glutathione reductase, mitochondrial	GSR	149981	164799	175378	390534	256322	157149	117645	254100	180881	177596
P00395	Cytochrome c oxidase subunit 1	MT-CO1	221059	102450	112180	123812	114233	47121.4	49163.2	95566.9	77513.6	166516
P00403	Cytochrome c oxidase subunit 2	MT-CO2	445787	143958	219051	415882	112469	38647	95807.4	140112	70993	338340
P00414	Cytochrome c oxidase subunit 3	MT-CO3	69782.1	55315.9	58378.1	55242.1	36611.3	18175.9	22649.8	50078	42153.6	49255.5
P00441	Superoxide dismutase [Cu-Zn]	SOD1	379965	389842	1.00964e+06	516615	694044	335865	455688	387935	722942	447057
P00450	Ceruloplasmin	CP	17117.9	22507.5	54824.8	61665	18565.5	125158	108836	175558	54735.5	14698.2
P00480	Ornithine transcarbamylase, mitochondrial	OTC	0	54582.6	27473.5	47372.2	58667.9	0	22559	16808.9	22084.4	241727
P00488	Coagulation factor XIII A chain	F13A1	37585.8	240749	710298	85097	131377	258531	189002	1.07427e+06	944354	247476
P00491	Purine nucleoside phosphorylase	PNP	326523	393646	261510	349074	315597	121366	196233	608197	233007	514763
P00492	Hypoxanthine-guanine phosphoribosyltransferase	HPRT1	75974.3	62503.4	41506.5	69192.1	58624.8	37127.6	34488.8	55184.2	28969.7	51668.8
P00505	Aspartate aminotransferase, mitochondrial	GOT2	399794	269606	294105	192160	331683	165276	272295	193231	397186	300369
P00558	Phosphoglycerate kinase 1	PGK1	2.62789e+06	2.9254e+06	2.89219e+06	4.27709e+06	3.14817e+06	1.80217e+06	1.7067e+06	3.18374e+06	2.25251e+06	2763250
P00568	Adenylate kinase isoenzyme 1	AK1	200022	85654.5	242162	163610	94240.7	101793	126933	216008	262828	66437.9
P00734	Prothrombin	F2	0	0	16408.9	11101.5	12273.1	0	0	25995.8	0	18616.6
P00738	Haptoglobin	HP	106099	60688.1	139121	334434	32740	238784	374386	783351	383825	834433
P00746	Complement factor D	CFD	33452.1	7567.9	0	0	5092.05	0	0	0	0	0
P00747	Plasminogen	PLG	11140.7	9809.26	44567.9	8257.59	0	81395.1	47276.8	90986	43531	20624.7
P00813	Adenosine deaminase	ADA	360112	491005	62713.9	115387	992715	80004.6	74402.6	58038.9	64414	88930.4
P00846	ATP synthase F(0) complex subunit a	MT-ATP6	36510	20137.1	0	27318.1	42178.2	0	0	0	0	7607.06
P00915	Carbonic anhydrase 1	CA1	640466	216642	2.78244e+06	257447	105906	1.03062e+06	1.29001e+06	1.15297e+06	1.17593e+06	625170
P00918	Carbonic anhydrase 2	CA2	154167	60958.4	1.55579e+06	116509	105095	467946	533995	504535	228113	149015
P00973	2-5-oligoadenylate synthase 1	OAS1	5899.38	9717.44	6722.7	0	14779	0	0	0	4175.18	8011.25
P01008	Antithrombin-III	SERPINC1	0	2562.27	0	0	0	0	0	3237.03	0	6651.93
P01009	Alpha-1-antitrypsin	SERPINA1	215094	160787	239115	353388	86604.7	334453	276133	913727	284430	270500
P01011	Alpha-1-antichymotrypsin	SERPINA3	0	4282.88	4487.64	15073.7	6058.36	33365.4	0	41576.4	0	8976.06
P01019	Angiotensinogen	AGT	0	0	0	0	0	0	0	8004.01	0	3759.23
P01023	Alpha-2-macroglobulin	A2M	0	42184.6	60722.9	26715.3	26563.8	125911	53498.1	87489.5	36602.6	45996.5
P01024	Complement C3	C3	49917.9	29321.9	50923.5	26204.6	17164.1	46017.3	42572.1	62428	37124.8	33206.9
P01033	Metalloproteinase inhibitor 1	TIMP1	16601.9	10443.6	7927	4143.24	5896.1	0	9869.37	34631.7	17787.9	7939.85
P01034	Cystatin-C	CST3	121631	168142	50983.5	110142	68717.4	51964	62504.3	58167.7	74398.3	66776.3
P01040	Cystatin-A	CSTA	1.53447e+06	479625	1.55638e+06	937000	491844	2.76938e+06	2.11184e+06	1.6201e+06	1.41711e+06	1936290
P01042	Kininogen-1	KNG1	0	4715.54	15160	5879.57	2951.24	27312.5	17012.6	40221.7	19715.4	17319.1
P01100	Protein c-Fos	FOS	0	9962.64	30085.1	0	5204.05	0	21312.9	0	35180.7	0
P01111	GTPase NRas	NRAS	19223.9	35439.8	31607.5	39405.2	62647.6	0	0	39065.7	14875	24208.4
P01116	GTPase KRas	KRAS	37397.8	18668.5	33471.2	23018.3	21125.4	0	17547.8	65384.1	43789.9	57000.7
P01137	Transforming growth factor beta-1 proprotein	TGFB1	48494.7	30386	84377	40307.4	28302.8	37406.5	66754.8	104910	101889	60024.2
P01270	Parathyroid hormone	PTH	12525.4	47489.8	24408.7	31133.8	17233.1	0	0	28212.3	14381	0
P01591	Immunoglobulin J chain	JCHAIN	21906.3	75233.3	56267.7	23939.3	56618.7	142956	129083	228404	63018.5	13949.3
P01730	T-cell surface glycoprotein CD4	CD4	2158.8	0	0	0	834.285	0	0	1878.47	0	0
P01817	Immunoglobulin heavy variable 2-5	IGHV2-5	0	0	0	0	11668.1	0	0	7452.24	0	0
P01834	Immunoglobulin kappa constant	IGKC	99883.6	101061	201421	177282	248400	250494	160299	260488	167157	273120
P01857	Immunoglobulin heavy constant gamma 1	IGHG1	486281	469548	863300	437411	509599	835622	648657	1.94513e+06	1.02412e+06	1801410
P01859	Immunoglobulin heavy constant gamma 2	IGHG2	0	70009.1	79509.1	27994.1	100454	30655.5	29479.2	303858	80071.7	256942
P01860	Immunoglobulin heavy constant gamma 3	IGHG3	330320	192166	530084	250999	88254.7	674047	296281	938630	372032	469249
P01861	Immunoglobulin heavy constant gamma 4	IGHG4	38109.8	50764.9	83105	55705.1	73428.5	22605.3	18486	257120	26651.2	180824
P01871	Immunoglobulin heavy constant mu	IGHM	204201	407410	608893	230192	390404	701673	976712	1.73813e+06	449053	278885
P01876	Immunoglobulin heavy constant alpha 1	IGHA1	141450	286206	423904	377540	298816	420338	353034	641589	391916	193294
P01877	Immunoglobulin heavy constant alpha 2	IGHA2	9817.84	22179.2	22797.6	27345.9	47008.9	29582.5	18870.2	98847.1	26542.4	34847.3
P01889	HLA class I histocompatibility antigen, B alpha chain	HLA-B	232604	125741	204544	70777.4	251734	152109	215308	262920	395810	210346
P01903	HLA class II histocompatibility antigen, DR alpha chain	HLA-DRA	225835	214527	57534.2	137809	303422	65342.3	26649.1	16748.9	15952.4	30803.6
P01911	HLA class II histocompatibility antigen, DRB1 beta chain	HLA-DRB1	151344	187298	107840	258710	284170	67141.4	0	46337.2	0	0
P01920	HLA class II histocompatibility antigen, DQ beta 1 chain	HLA-DQB1	11893.9	23632.1	26781.8	1544.09	42218.3	0	6248.7	15181.2	0	0
P02042	Hemoglobin subunit delta	HBD	241503	54676.5	235257	54065.6	32289.1	490721	729533	228145	108612	75573.2
P02100	Hemoglobin subunit epsilon	HBE1	43709	10506.4	211587	19329.7	6850.07	259969	159440	46474.1	72777.7	19099.6
P02452	Collagen alpha-1(I) chain	COL1A1	4647.53	20051.8	0	0	3713.83	94586.2	71537.1	122291	5940.27	0
P02458	Collagen alpha-1(II) chain	COL2A1	0	0	10990.4	3755.7	0	7889.53	0	0	0	0
P02461	Collagen alpha-1(III) chain	COL3A1	0	1584.01	0	0	0	36897.1	16511.6	24832.6	0	0
P02462	Collagen alpha-1(IV) chain	COL4A1	0	5005.61	0	0	0	10696.3	21954.4	12555.8	6251.34	0
P02533	Keratin, type I cytoskeletal 14	KRT14	8978.15	0	0	0	0	0	0	0	0	46932.8
P02538	Keratin, type II cytoskeletal 6A	KRT6A	0	0	0	0	0	0	0	0	0	7309.85
P02545	Prelamin-A/C	LMNA	254640	619686	222994	143828	73999	261803	373633	467316	169182	62928.8
P02549	Spectrin alpha chain, erythrocytic 1	SPTA1	172995	120517	571805	303251	68771.6	506122	796685	511952	404311	428586
P02647	Apolipoprotein A-I	APOA1	55405.8	108600	110617	38503.1	37212.8	150813	109625	184462	48791.9	156431
P02649	Apolipoprotein E	APOE	0	0	18042.9	0	10952.4	0	20414.4	44564.9	12562.5	21262.6
P02652	Apolipoprotein A-II	APOA2	27357.9	50897.2	41526.3	15350.3	11806.9	57416.8	65244.9	66249.7	34285.4	178291
P02654	Apolipoprotein C-I	APOC1	59274	299709	132375	20296.5	44497.9	598959	285764	513675	21606	266246
P02655	Apolipoprotein C-II	APOC2	0	21605.1	0	10535.9	0	0	0	4133.43	0	0
P02656	Apolipoprotein C-III	APOC3	0	21747.6	0	4890.27	3520.01	0	6971.26	16443.8	39605.7	14040.3
P02671	Fibrinogen alpha chain	FGA	135252	78603.7	1.08228e+06	121827	88240.1	1.53036e+06	704992	1.17003e+07	2.03155e+06	477050
P02675	Fibrinogen beta chain	FGB	176070	73647.6	830727	79831.2	85407.8	1.06267e+06	548170	8.80376e+06	1.60968e+06	513541
P02679	Fibrinogen gamma chain	FGG	82870.2	48141.4	399292	56490.4	74188.7	515287	292941	5.0261e+06	686055	265610
P02730	Band 3 anion transport protein	SLC4A1	223180	133816	562624	425357	92904.4	824369	755974	788532	390661	691456
P02741	C-reactive protein	CRP	0	0	10820.8	31506.5	0	0	0	6085.2	0	0
P02745	Complement C1q subcomponent subunit A	C1QA	16536.2	0	46340.1	11407.3	0	0	0	67740.6	33349.4	40059.2
P02747	Complement C1q subcomponent subunit C	C1QC	0	5308.01	0	3078.07	0	0	0	30156	0	0
P02748	Complement component C9	C9	19757.4	0	0	6247.87	0	0	0	7285.3	0	0
P02749	Beta-2-glycoprotein 1	APOH	33196.3	33139.7	30081.3	21426.3	12681.2	102640	57147.5	131300	47860.7	202027
P02750	Leucine-rich alpha-2-glycoprotein	LRG1	50985.6	5804.11	27786	26721	14044.1	131144	101942	78237.6	68657	68353.6
P02751	Fibronectin	FN1	35925.1	49831.8	52968.4	26797.2	22151.2	124238	118514	196970	51961	31874.6
P02763	Alpha-1-acid glycoprotein 1	ORM1	46227	29599	55458	62958.5	17086.2	104997	165351	67417.2	41277.4	622659
P02765	Alpha-2-HS-glycoprotein	AHSG	0	0	0	8998.29	0	0	0	0	35216	0
P02766	Transthyretin	TTR	17583.8	19192.4	29030.3	14403.6	11279.4	0	28019.2	21038.5	36034.5	40692.5
P02768	Albumin	ALB	465878	1.06501e+06	995314	576793	492874	1.14134e+06	1.10571e+06	2.23245e+06	953602	2627010
P02774	Vitamin D-binding protein	GC	18418.2	15236.3	34752.2	16728.2	5059.11	86125.3	31448.9	58077.6	38531.2	58850.8
P02775	Platelet basic protein	PPBP	52106.2	10178.3	1.19417e+06	37732.8	31486	481039	486026	722169	3.08635e+06	237207
P02776	Platelet factor 4	PF4	0	0	0	0	0	11316.8	5116.23	7213.54	11079.9	0
P02786	Transferrin receptor protein 1	TFRC	90411.7	66747	301713	158874	44753.1	317200	341779	332999	263098	131478
P02787	Serotransferrin	TF	78051.2	74964.2	169435	142376	66841.7	163807	184743	288579	125682	245461
P02788	Lactotransferrin	LTF	1.11316e+06	110809	1.10134e+06	2.43877e+06	41210.5	3.45442e+06	2.96455e+06	3.02729e+06	1.11771e+06	7417500
P02790	Hemopexin	HPX	22440.6	36626.5	107108	10286.7	14709.9	83086.5	40298.4	79815.8	69286.6	110141
P02792	Ferritin light chain	FTL	58763.9	29270.7	38002.8	137612	30856.8	43681.4	22943.7	326241	90724.5	125941
P02794	Ferritin heavy chain	FTH1	56439.5	39365.5	106936	73132.4	31511	55623.3	86017.3	208872	165980	77133.6
P02795	Metallothionein-2	MT2A	50650.7	57603.4	59783.2	74525.5	78155.8	17151.9	18797.8	28840.8	81189.9	29235.3
P03886	NADH-ubiquinone oxidoreductase chain 1	MT-ND1	7299.36	5137.85	0	3062.22	4997.24	0	0	18958.5	0	1453.81
P03891	NADH-ubiquinone oxidoreductase chain 2	MT-ND2	20665.4	6198.36	0	24232.2	16040.4	0	0	8392.62	5121.49	21324.6
P03897	NADH-ubiquinone oxidoreductase chain 3	MT-ND3	10263.1	3328.72	0	3321.14	14244	0	0	3426.94	0	0
P03905	NADH-ubiquinone oxidoreductase chain 4	MT-ND4	114609	79221.7	66212.1	55150	68870.5	79742.7	70968.7	68966.6	72012.5	63892.1
P03915	NADH-ubiquinone oxidoreductase chain 5	MT-ND5	0	5186.11	0	2947.62	5204.26	0	0	1732.38	0	2027.11
P03923	NADH-ubiquinone oxidoreductase chain 6	MT-ND6	4357.81	8912.46	0	390.94	12159.7	0	0	4040.3	0	0
P03928	ATP synthase F(0) complex subunit 8	MT-ATP8	0	0	0	0	7592.7	0	0	0	0	0
P03973	Antileukoproteinase	SLPI	89656.2	3544.17	35195.2	13503.2	0	74044.5	91118.9	39565.7	124591	143116
P04003	C4b-binding protein alpha chain	C4BPA	14083.4	14466.4	50901.2	17723.4	16573.1	55499.3	45464.7	126043	49702.5	46661.2
P04004	Vitronectin	VTN	170670	319577	406112	52798.8	51633.4	629020	714770	1.2273e+06	480229	331762
P04040	Catalase	CAT	966344	686632	1.06359e+06	1.72982e+06	758636	1.2014e+06	1.07707e+06	1.39106e+06	763648	1484620
P04049	RAF proto-oncogene serine/threonine-protein kinase	RAF1	26913	18802.7	31701.2	18111.6	7802.1	0	8521.62	15835.3	18611.6	19181.9
P04053	DNA nucleotidylexotransferase	DNTT	0	0	0	0	19908.7	0	0	0	0	0
P04062	Lysosomal acid glucosylceramidase	GBA1	36803	28271.5	20223.1	21485.2	23743.6	0	67895.6	23694.2	38653.8	26365.5
P04066	Tissue alpha-L-fucosidase	FUCA1	29382.2	40967.4	33829.3	48954	23086.5	54989.5	52615.2	25060.4	32232.5	34780.5
P04075	Fructose-bisphosphate aldolase A	ALDOA	3.02223e+06	5.86181e+06	2.61868e+06	1.15814e+07	9.0637e+06	1.79092e+06	1.65651e+06	5.10563e+06	2.33518e+06	4723640
P04080	Cystatin-B	CSTB	105620	133317	212680	134587	209863	132814	218676	257433	152483	177531
P04083	Annexin A1	ANXA1	3.15849e+06	2.96383e+06	3.12946e+06	3.44049e+06	2.01099e+06	2.56498e+06	3.14891e+06	3.3088e+06	3.33634e+06	2995950
P04114	Apolipoprotein B-100	APOB	61468.2	26190.1	64024.9	17553.3	23852	78658.8	63790.7	100672	66737.9	45745.7
P04150	Glucocorticoid receptor	NR3C1	21233	18402.3	1968.87	12743.8	16499.1	11327.1	0	9568.91	6472.37	8382.19
P04179	Superoxide dismutase [Mn], mitochondrial	SOD2	258098	100039	604501	186067	163659	205285	194026	489096	628340	123700
P04181	Ornithine aminotransferase, mitochondrial	OAT	10274.1	35747.9	54046.4	75211	25441.7	68193.3	104757	40260.5	23894.8	29544.5
P04183	Thymidine kinase, cytosolic	TK1	20097.4	21427.1	6808.41	10535.8	19201.5	0	6747.37	8837.82	9569.31	0
P04196	Histidine-rich glycoprotein	HRG	8998.75	20664.7	16440.5	7239.55	4923.48	77044.9	83989.1	117333	30772.1	15049
P04217	Alpha-1B-glycoprotein	A1BG	22942.4	0	0	0	13761.4	0	27981	15524.2	32237.1	28927.2
P04233	HLA class II histocompatibility antigen gamma chain	CD74	247241	390964	72306.5	420805	327015	0	62212.9	45291.1	43829.7	70336.6
P04234	T-cell surface glycoprotein CD3 delta chain	CD3D	0	25908.7	45994.9	0	31116	0	0	36708.6	48143.5	0
P04264	Keratin, type II cytoskeletal 1	KRT1	85098.3	65179.6	67686.2	29319.4	33515.2	87914.2	48816.1	44938.8	97418.1	1466030
P04275	von Willebrand factor	VWF	15294.2	25874.4	75142.6	40756.6	11973.5	75083.4	37994.9	114460	194054	32720.3
P04406	Glyceraldehyde-3-phosphate dehydrogenase	GAPDH	8.58066e+06	7.92758e+06	1.40539e+07	1.04337e+07	8.0474e+06	1.76292e+07	1.74941e+07	1.09826e+07	1.21973e+07	10984200
P04424	Argininosuccinate lyase	ASL	59271.2	37572.2	14062.5	52565	17081.6	71519.8	54061.3	48203.2	41669.2	56817.7
P04439	HLA class I histocompatibility antigen, A alpha chain	HLA-A	137401	254026	61143.1	113697	764148	130001	117644	257921	112904	205210
P04440	HLA class II histocompatibility antigen, DP beta 1 chain	HLA-DPB1	37662.8	71243.4	24151.3	14816.8	49252.3	0	0	0	12284	0
P04632	Calpain small subunit 1	CAPNS1	387252	683305	290955	790541	590376	196620	220595	513489	292809	547973
P04792	Heat shock protein beta-1	HSPB1	56423.3	670469	219942	52532.3	125318	277717	95253.4	263056	245087	81683
P04808	Prorelaxin H1	RLN1	57424.3	54855.3	60170.8	27430.5	35233.2	0	22939.7	19256.2	16138.3	33789.9
P04818	Thymidylate synthase	TYMS	68701.3	67184.3	11555.6	30975.8	49444.3	52754.4	42011.9	20178.9	38551.6	58766.3
P04839	NADPH oxidase 2	CYBB	530111	124132	165942	870980	97238.7	133854	104494	462355	170699	947406
P04843	Dolichyl-diphosphooligosaccharide--protein glycosyltransferase subunit 1	RPN1	853401	699567	800792	529976	523866	786312	819211	651601	753934	737861
P04844	Dolichyl-diphosphooligosaccharide--protein glycosyltransferase subunit 2	RPN2	1.21367e+06	806672	960307	609929	643976	698677	856121	738689	1.0954e+06	861382
P04899	Guanine nucleotide-binding protein G(i) subunit alpha-2	GNAI2	166443	185810	126949	951306	699481	131454	35689.8	256538	73176.2	295176
P04920	Anion exchange protein 2	SLC4A2	17862.4	4414.2	0	8281.97	0	15133.5	16621.8	15707.3	4294.23	15367.1
P05023	Sodium/potassium-transporting ATPase subunit alpha-1	ATP1A1	408829	263934	277565	286111	245471	318739	337837	242842	282775	301595
P05026	Sodium/potassium-transporting ATPase subunit beta-1	ATP1B1	108787	57371.5	29029	44769.3	79067	83524.4	0	21079.5	10682.4	13014
P05062	Fructose-bisphosphate aldolase B	ALDOB	12695.7	0	0	0	0	0	0	0	0	0
P05067	Amyloid-beta precursor protein	APP	0	29196.1	34373.6	33463.6	60222.1	66243	74769	85403.1	100156	43264.1
P05089	Arginase-1	ARG1	299266	28100.4	228895	362796	45564.4	361695	300863	402668	511971	362697
P05090	Apolipoprotein D	APOD	59429.5	37247.3	25494.6	55221.5	79065.8	107579	110764	63775.1	93201.7	66159.3
P05091	Aldehyde dehydrogenase, mitochondrial	ALDH2	41861.4	12236.9	40946.3	10082.1	19583.8	13792.6	7127.59	13476.6	44442.7	32857.3
P05106	Integrin beta-3	ITGB3	145909	54351.1	1.09863e+06	122685	72462.3	703580	795680	2.08731e+06	2.09031e+06	588940
P05107	Integrin beta-2	ITGB2	1.73773e+06	522306	1.53908e+06	1.12329e+06	376215	897889	1.10436e+06	1.51731e+06	806497	1589250
P05109	Protein S100-A8	S100A8	5.60084e+06	2.90876e+06	3.70026e+06	1.57445e+07	1.40917e+06	2.25179e+06	3.33364e+06	2.58933e+07	1.77735e+07	23265900
P05114	Non-histone chromosomal protein HMG-14	HMGN1	2.28114e+06	2.25481e+06	2.31662e+06	1.00113e+06	2.36763e+06	1.67998e+06	1.63547e+06	995135	1.15722e+06	1205990
P05120	Plasminogen activator inhibitor 2	SERPINB2	147303	97791.9	44749.2	177312	91059	83935.8	105689	82081.7	61601	31783.4
P05121	Plasminogen activator inhibitor 1	SERPINE1	0	0	0	0	0	0	0	9905.99	10957.3	0
P05141	ADP/ATP translocase 2	SLC25A5	786299	1.52654e+06	486275	1.14643e+06	1.60283e+06	290243	385105	577628	471055	741492
P05155	Plasma protease C1 inhibitor	SERPING1	0	10708.5	25528	8118.45	13179.7	14074.3	0	37448.6	0	16424.8
P05161	Ubiquitin-like protein ISG15	ISG15	16338.4	6669.66	5496.53	11265.7	35635.1	0	0	33365.3	9139.43	7600.1
P05164	Myeloperoxidase	MPO	1.37239e+07	5.19829e+06	6.80077e+06	5.88463e+06	5.74772e+06	1.88869e+07	1.34616e+07	9.09974e+06	8.09864e+06	18001100
P05165	Propionyl-CoA carboxylase alpha chain, mitochondrial	PCCA	35733	57101.9	45566.2	19160.1	46363.3	47893.6	0	24188.4	19218.6	19173.3
P05166	Propionyl-CoA carboxylase beta chain, mitochondrial	PCCB	20419.8	29115.5	26043.4	12118	30087.4	21295.4	16948.1	16983.3	14421.4	11191.1
P05186	Alkaline phosphatase, tissue-nonspecific isozyme	ALPL	0	0	40394.2	0	0	33801	76368.9	403994	241335	0
P05198	Eukaryotic translation initiation factor 2 subunit 1	EIF2S1	309645	228522	272868	226720	213981	155817	231403	199297	283870	213892
P05204	Non-histone chromosomal protein HMG-17	HMGN2	283329	220717	270177	228053	107889	435170	403096	180110	181789	217271
P05362	Intercellular adhesion molecule 1	ICAM1	47866	51243.9	39162.2	20834.6	28012.7	45202.5	29677.3	46278.9	31785.4	0
P05387	Large ribosomal subunit protein P2	RPLP2	1.12104e+06	856912	584656	1.0959e+06	1.20299e+06	82589.3	219830	587789	551380	829010
P05388	Large ribosomal subunit protein uL10	RPLP0	190907	337319	146069	172256	402068	554025	374396	138854	101004	98937.2
P05413	Fatty acid-binding protein, heart	FABP3	12793.1	3252.45	0	5843.43	1149.24	0	0	11162.9	0	0
P05423	DNA-directed RNA polymerase III subunit RPC4	POLR3D	9737.82	5453.65	5540.78	8175.78	11439.1	0	7461.82	0	0	2650.88
P05455	Lupus La protein	SSB	976976	1.79023e+06	1.67775e+06	707964	1.29218e+06	754315	921505	564879	933731	691623
P05496	ATP synthase F(0) complex subunit C1, mitochondrial	ATP5MC1	3785.13	0	0	8160.96	0	0	0	5340.4	0	3907.23
P05556	Integrin beta-1	ITGB1	167824	178114	593175	130534	195874	181867	313828	395270	753848	171431
P05771	Protein kinase C beta type	PRKCB	228786	160038	221776	111616	219841	178176	146137	149793	222425	131704
P05783	Keratin, type I cytoskeletal 18	KRT18	6617.63	16435.4	17354.1	0	3398.1	0	0	6461.68	0	0
P05787	Keratin, type II cytoskeletal 8	KRT8	0	0	14147.3	0	0	0	0	0	0	0
P05976	Myosin light chain 1/3, skeletal muscle isoform	MYL1	0	0	0	15622.1	0	0	0	21909.1	0	7715.8
P06127	T-cell surface glycoprotein CD5	CD5	0	0	43480.5	3638.18	20799.3	0	0	22245.9	25217	0
P06132	Uroporphyrinogen decarboxylase	UROD	281589	353707	880449	262462	218424	502684	796591	413611	554165	339520
P06213	Insulin receptor	INSR	18150.6	25148.8	13929.9	7720.47	16428.7	24491.7	29648.5	12986.9	11871.5	6459.08
P06239	Tyrosine-protein kinase Lck	LCK	6512.75	4206.91	11832.9	0	7988.44	2871.51	0	12806	5472.68	0
P06276	Cholinesterase	BCHE	190961	151700	191326	116091	134363	73633.6	153724	131389	91987.6	113721
P06280	Alpha-galactosidase A	GLA	64308.1	43859.4	47817.8	19192.1	24277.2	127312	146412	58922.8	121658	60019.6
P06396	Gelsolin	GSN	5.24627e+06	3.96553e+06	5.43913e+06	5.65382e+06	1.92881e+06	3.57588e+06	5.15514e+06	7.24505e+06	7.94082e+06	9859150
P06400	Retinoblastoma-associated protein	RB1	23457.4	33820.8	14842.6	21336.9	27091.8	5457.91	0	11793.7	7689.89	3584.47
P06454	Prothymosin alpha	PTMA	2.42211e+06	2.4203e+06	5.25641e+06	3.21264e+06	2.05819e+06	1.66305e+06	1.97906e+06	819183	2.88125e+06	1047970
P06493	Cyclin-dependent kinase 1	CDK1	73948.3	136329	55615.8	116066	96254.5	42446	42573.8	33119.3	90644.3	62387.8
P06576	ATP synthase F(1) complex subunit beta, mitochondrial	ATP5F1B	338134	651597	98674.1	799845	1.24638e+06	61728.9	61684.1	364404	117814	337757
P06702	Protein S100-A9	S100A9	8.41419e+06	1.62633e+06	7.15044e+06	6.85743e+06	748162	2.47139e+07	2.02994e+07	1.94867e+07	1.7321e+07	14852200
P06703	Protein S100-A6	S100A6	1.60641e+06	620074	2.71865e+06	453945	284769	4.25807e+06	3.84331e+06	1.81595e+06	3.29036e+06	831948
P06727	Apolipoprotein A-IV	APOA4	0	0	11327.3	1551.12	0	0	0	6463.46	0	0
P06729	T-cell surface antigen CD2	CD2	0	10284.9	20384.4	2518.05	7796.33	0	0	10897.2	7067.96	0
P06730	Eukaryotic translation initiation factor 4E	EIF4E	132121	366279	157776	337710	405526	61043.4	76282.7	232331	80093.3	110680
P06733	Alpha-enolase	ENO1	6.36305e+06	6.1235e+06	6.49103e+06	5.97573e+06	5.54884e+06	5.01343e+06	5.72018e+06	4.63115e+06	6.38507e+06	5863070
P06737	Glycogen phosphorylase, liver form	PYGL	769865	716762	850464	1.11435e+06	936805	1.25387e+06	1.26029e+06	1.03792e+06	1.53003e+06	826674
P06744	Glucose-6-phosphate isomerase	GPI	2.03871e+06	1.17725e+06	2.35632e+06	1.81805e+06	1.81679e+06	2.79839e+06	2.99573e+06	2.49015e+06	3.12028e+06	3000340
P06746	DNA polymerase beta	POLB	36613.2	24890.3	47379.6	21401.6	32866.6	0	0	12071.8	0	17179.4
P06748	Nucleophosmin	NPM1	2.91534e+06	5.32087e+06	2.89345e+06	5.87172e+06	8.73106e+06	1.71654e+06	2.40447e+06	1.67663e+06	2.38084e+06	2280700
P06753	Tropomyosin alpha-3 chain	TPM3	122181	81036.8	180658	123936	70871.5	237293	164020	127727	153454	73575.6
P06865	Beta-hexosaminidase subunit alpha	HEXA	300122	257215	323790	165816	163623	319390	374875	154128	195358	318834
P07099	Epoxide hydrolase 1	EPHX1	103910	37199.5	54318.2	45521.5	26099.6	71932.4	78809.3	76782.9	49436.6	116811
P07108	Acyl-CoA-binding protein	DBI	540110	1.50341e+06	513212	1.04645e+06	1.30851e+06	129834	104449	470695	255683	438654
P07195	L-lactate dehydrogenase B chain	LDHB	1.07119e+06	2.932e+06	806998	2.96674e+06	4.06751e+06	505543	714786	2.2175e+06	1.11804e+06	1192240
P07199	Major centromere autoantigen B	CENPB	0	0	0	6722.41	9951.7	0	0	0	0	0
P07203	Glutathione peroxidase 1	GPX1	73248.1	335484	58854.9	141116	627544	0	14004.8	79625.3	43940.5	100243
P07205	Phosphoglycerate kinase 2	PGK2	0	24421.4	16686.4	17106.1	15732.8	0	0	16091.8	0	21142.4
P07225	Vitamin K-dependent protein S	PROS1	0	0	61379.5	2651.43	1153.21	51675.1	34041.2	82503.8	85878.6	16039.7
P07237	Protein disulfide-isomerase	P4HB	2.10673e+06	1.36984e+06	1.616e+06	2.58347e+06	1.33644e+06	1.80972e+06	1.59336e+06	2.6216e+06	2.50412e+06	3805540
P07305	Histone H1.0	H1-0	246073	105326	724374	69632.5	460952	299710	181466	351991	143673	287795
P07311	Acylphosphatase-1	ACYP1	22170.4	49282.7	65345.8	27236.9	31438.5	14066.5	30856.1	18703.8	22591.5	18893.1
P07332	Tyrosine-protein kinase Fes/Fps	FES	109078	69924.8	50120.7	90525.8	78013.3	137195	60815	68269.2	114193	89840.9
P07333	Macrophage colony-stimulating factor 1 receptor	CSF1R	0	0	0	0	9011.93	0	0	0	0	0
P07339	Cathepsin D	CTSD	769732	484495	866032	831173	287035	564784	984158	1.08075e+06	982771	656603
P07355	Annexin A2	ANXA2	671073	1.15652e+06	1.21302e+06	218718	613250	389133	298578	366500	224659	423512
P07357	Complement component C8 alpha chain	C8A	0	1629	1914.16	1378.3	0	7902.96	0	8752.88	3190.64	0
P07359	Platelet glycoprotein Ib alpha chain	GP1BA	28024.3	0	291867	37898.9	0	160268	149590	486542	444813	146763
P07384	Calpain-1 catalytic subunit	CAPN1	437641	839187	553395	605342	1.05005e+06	712770	720758	732726	402435	550364
P07437	Tubulin beta chain	TUBB	702651	1.60725e+06	1.00928e+06	2.4327e+06	2.29922e+06	786227	404876	644856	760014	1086000
P07451	Carbonic anhydrase 3	CA3	0	0	310265	0	0	0	0	61830.8	0	0
P07602	Prosaposin	PSAP	1.68977e+06	988323	1.3994e+06	1.20046e+06	820889	2.0303e+06	2.01748e+06	1.98752e+06	1.09045e+06	1870810
P07686	Beta-hexosaminidase subunit beta	HEXB	239975	298047	290108	225679	254493	195445	203919	238128	154956	421930
P07737	Profilin-1	PFN1	4.31431e+06	4.13779e+06	7.86259e+06	9.13684e+06	7.72822e+06	2.51154e+06	5.57929e+06	3.36993e+06	8.21501e+06	5548760
P07738	Bisphosphoglycerate mutase	BPGM	9050.57	11893.6	35518.3	12474.5	0	0	0	11998.3	17736.7	7251.86
P07741	Adenine phosphoribosyltransferase	APRT	846661	887110	1.13099e+06	641502	618761	1.00998e+06	661876	849768	768141	944819
P07766	T-cell surface glycoprotein CD3 epsilon chain	CD3E	0	0	57330.9	11586.4	26204.5	23202.5	0	47270.8	51967.6	0
P07814	Bifunctional glutamate/proline--tRNA ligase	EPRS1	480216	506845	503340	430779	498007	512847	493238	425909	505842	382605
P07858	Cathepsin B	CTSB	535105	405555	357798	558406	352288	166689	152892	481958	155139	308607
P07900	Heat shock protein HSP 90-alpha	HSP90AA1	3.98642e+06	8.08089e+06	8.08442e+06	6.0239e+06	6.21584e+06	4.23999e+06	4.7716e+06	3.93893e+06	5.29778e+06	4093630
P07902	Galactose-1-phosphate uridylyltransferase	GALT	89522	64687.1	77366.8	71925.5	68713.5	140899	77485.9	56858	82464.8	69599.6
P07910	Heterogeneous nuclear ribonucleoproteins C1/C2	HNRNPC	1.12419e+06	1.91434e+06	1.92073e+06	1.61271e+06	2.92286e+06	1.8028e+06	1.15438e+06	722396	2.22324e+06	714634
P07919	Cytochrome b-c1 complex subunit 6, mitochondrial	UQCRH	200044	265757	66645.6	133047	163167	114356	202442	125377	48111.6	57336.5
P07942	Laminin subunit beta-1	LAMB1	16091.2	10974.3	30989.7	4496.37	0	17274.3	12170.8	12563.6	29160.6	18879
P07948	Tyrosine-protein kinase Lyn	LYN	409341	276685	428120	245264	181319	341811	452946	482887	470325	211705
P07951	Tropomyosin beta chain	TPM2	0	0	9768.37	4545.3	0	153959	74856.3	100734	150657	28213.3
P07954	Fumarate hydratase, mitochondrial	FH	279800	292672	164377	183755	170871	95183.5	158175	179135	173891	143371
P07992	DNA excision repair protein ERCC-1	ERCC1	9746.46	26388.8	17748.6	8702.07	15177.2	12671.2	12619	0	6281.83	12035.1
P07996	Thrombospondin-1	THBS1	103688	25175.4	1.35049e+06	36632.8	42932.3	1.06489e+06	691916	2.58587e+06	1.95394e+06	303617
P08047	Transcription factor Sp1	SP1	43421	93438.5	0	55276	90667.9	0	0	14701.9	46092.7	53470.1
P08048	Zinc finger Y-chromosomal protein	ZFY	10063.3	17606.5	12608.5	16924.6	15086	22471.2	12770.2	7165.02	0	9221.82
P08069	Insulin-like growth factor 1 receptor	IGF1R	5987.12	0	12565.6	0	0	9186.19	6989.39	3782.3	7732.84	5323
P08123	Collagen alpha-2(I) chain	COL1A2	1.44547e+06	624691	1.59417e+06	615537	126149	3.52055e+06	3.25607e+06	2.01047e+06	1.7472e+06	2256920
P08133	Annexin A6	ANXA6	787069	907678	1.06984e+06	653742	917100	1.19723e+06	1.15109e+06	1.25763e+06	1.2434e+06	1153110
P08138	Tumor necrosis factor receptor superfamily member 16	NGFR	0	0	0	0	0	0	5504.73	6361.84	0	0
P08174	Complement decay-accelerating factor	CD55	173134	87654	235592	106213	112713	138122	157788	295676	197339	70266.4
P08183	ATP-dependent translocase ABCB1	ABCB1	394193	212306	183869	164592	157448	0	312557	152604	0	105657
P08195	Amino acid transporter heavy chain SLC3A2	SLC3A2	46621.9	51244.7	32672.1	46772.8	47028.3	104130	57442.8	58141.5	43226.6	47743.3
P08236	Beta-glucuronidase	GUSB	32937.5	17044.9	0	25301.8	13999.2	22577.3	19228.9	8502.81	17312.2	29355.4
P08237	ATP-dependent 6-phosphofructokinase, muscle type	PFKM	8046.46	4416.99	20741.5	5686	1723.32	0	17179.3	22791.6	15086.6	12704.3
P08238	Heat shock protein HSP 90-beta	HSP90AB1	1.26688e+06	3.2136e+06	1.99156e+06	2.02288e+06	2.61892e+06	776345	1.03746e+06	1.32736e+06	1.31904e+06	1230390
P08240	Signal recognition particle receptor subunit alpha	SRPRA	197484	206619	105202	185525	168102	201504	234762	166171	196310	152056
P08243	Asparagine synthetase [glutamine-hydrolyzing]	ASNS	0	0	0	0	0	0	0	10443.1	32576.4	6492.9
P08246	Neutrophil elastase	ELANE	3.62183e+06	1.73183e+06	2.58186e+06	1.47002e+06	855952	5.84254e+06	7.12895e+06	3.99889e+06	3.36123e+06	3855950
P08263	Glutathione S-transferase A1	GSTA1	472581	367246	349963	61296.5	52970.3	196843	130781	38595.8	56797.4	22637.3
P08311	Cathepsin G	CTSG	6.17036e+06	412865	1.42546e+06	1.27612e+06	1.14307e+06	9.67301e+06	3.77388e+06	3.00247e+06	3.43859e+06	5000930
P08397	Porphobilinogen deaminase	HMBS	88380.9	71867.2	163257	28041.5	62341.5	215852	271618	114344	146715	67807.2
P08473	Neprilysin	MME	0	0	32637.6	0	0	20717.3	27912.3	34064.7	14490.9	11728.3
P08514	Integrin alpha-IIb	ITGA2B	68814.2	51604.8	577747	73053.5	26163.8	361072	397112	1.22973e+06	1.22748e+06	294327
P08559	Pyruvate dehydrogenase E1 component subunit alpha, somatic form, mitochondrial	PDHA1	156777	219700	121557	153197	188495	169109	157707	119848	141813	103214
P08567	Pleckstrin	PLEK	862253	367370	2.00269e+06	409963	423509	1.29384e+06	1.40071e+06	1.42839e+06	3.73392e+06	1015250
P08571	Monocyte differentiation antigen CD14	CD14	97949.1	55923.9	73067.7	32700	22725.5	40730.6	67637.6	137568	52505.1	76263.5
P08572	Collagen alpha-2(IV) chain	COL4A2	0	0	0	4044.47	0	60261.5	0	47010.8	2678.14	7245.42
P08574	Cytochrome c1, heme protein, mitochondrial	CYC1	472823	274055	506971	344790	346629	298304	406205	218537	501131	301931
P08575	Receptor-type tyrosine-protein phosphatase C	PTPRC	599177	260204	416711	372631	279779	401952	381476	626225	494120	311561
P08579	U2 small nuclear ribonucleoprotein B	SNRPB2	88291.6	119920	102408	115491	118340	35411.3	32355.3	63424.8	58535.1	49220.2
P08603	Complement factor H	CFH	0	19420.2	20650	12069.6	26190.8	46663.6	21540.7	52345.3	36096.1	26852.5
P08621	U1 small nuclear ribonucleoprotein 70 kDa	SNRNP70	328655	578015	442953	383836	486885	411848	312120	219239	199879	233357
P08631	Tyrosine-protein kinase HCK	HCK	274851	41735.8	201307	74361.5	25237.5	282708	408382	284613	325016	132346
P08648	Integrin alpha-5	ITGA5	16803.7	46517	24693	12813.9	33655.9	0	0	12105.1	10045.8	16622.2
P08651	Nuclear factor 1 C-type	NFIC	34647	45949.3	25694.4	22488	27264.4	28561.2	14705.2	15754.7	27054.8	16794.1
P08670	Vimentin	VIM	1.02779e+07	7.90503e+06	2.66621e+06	3.42867e+06	3.97161e+06	5.37811e+06	4.11087e+06	8.11439e+06	3.28703e+06	2821100
P08708	Small ribosomal subunit protein eS17	RPS17	99088	61544.5	85417.9	69306.4	72937.8	131539	76505.9	27851.4	48546.5	32398.9
P08754	Guanine nucleotide-binding protein G(i) subunit alpha-3	GNAI3	42171.6	36441	0	42589.4	27059.2	0	33227.5	18488	0	19472.6
P08758	Annexin A5	ANXA5	88331.5	530002	723876	85668.8	94366.4	639043	806343	649581	699666	475555
P08779	Keratin, type I cytoskeletal 16	KRT16	0	0	0	4692.81	0	0	0	0	0	8297.24
P08865	Small ribosomal subunit protein uS2	RPSA	238008	570665	62902.1	38010.8	340450	433034	560417	195484	120973	55264.6
P08962	CD63 antigen	CD63	659799	119841	502768	726239	224446	974735	888443	681123	944634	1207360
P09001	Large ribosomal subunit protein uL3m	MRPL3	0	15772.4	0	12687.4	18360.8	0	0	2054.3	0	27685.8
P09012	U1 small nuclear ribonucleoprotein A	SNRPA	444291	641832	585709	373357	632285	590791	397090	411674	301154	386964
P09086	POU domain, class 2, transcription factor 2	POU2F2	0	1859.42	0	0	2569.08	0	0	1705.77	0	0
P09104	Gamma-enolase	ENO2	11615.3	0	22753.5	16182.2	17813.7	0	0	65922.8	53981.7	14693.3
P09110	3-ketoacyl-CoA thiolase, peroxisomal	ACAA1	49028.5	40924.5	11451.6	44426.2	33179.2	0	6567.57	42306.3	16292.4	34022.7
P09132	Signal recognition particle 19 kDa protein	SRP19	0	21765	2290.06	9523.66	24625.5	0	0	1484.18	0	0
P09211	Glutathione S-transferase P	GSTP1	1.69319e+06	1.92065e+06	1.13034e+06	1.831e+06	1.78694e+06	316244	271460	983191	426701	1798210
P09234	U1 small nuclear ribonucleoprotein C	SNRPC	44817.6	118034	23688.6	109579	153887	0	17765.6	31519.6	26922.3	12960.4
P09326	CD48 antigen	CD48	39399	15651.7	50864.7	18511.1	24670.7	49098.7	70164.5	89962.5	52370.4	26203.2
P09382	Galectin-1	LGALS1	4.22991e+06	2.67865e+06	670321	1.02097e+06	4.88069e+06	2.96584e+06	1.16267e+06	1.19935e+06	1.32408e+06	819880
P09417	Dihydropteridine reductase	QDPR	56302.8	72646.8	47565.3	67871.8	82875.6	0	61322	34322	17556.9	57807.4
P09429	High mobility group protein B1	HMGB1	2.35757e+06	3.88249e+06	7.62851e+06	5.56959e+06	1.80786e+06	1.03474e+06	1.34933e+06	890195	3.57078e+06	1880720
P09455	Retinol-binding protein 1	RBP1	0	0	0	0	0	0	0	9907.82	0	0
P09467	Fructose-1,6-bisphosphatase 1	FBP1	290348	33228.1	82348.2	34482.6	33381.7	35677.6	0	8543.41	0	0
P09486	SPARC	SPARC	106109	48920.7	35409.6	20709.1	85107.9	90118.4	48840	182059	82117.3	30715.8
P09488	Glutathione S-transferase Mu 1	GSTM1	296224	35999.1	375759	179680	68273.3	514048	24261.2	221986	238642	21412
P09493	Tropomyosin alpha-1 chain	TPM1	0	13221.5	45490.6	23402	11986.6	93189.7	37645.4	108595	91655.7	28159.9
P09496	Clathrin light chain A	CLTA	466402	296275	436067	328265	220289	411479	493184	350052	512117	244591
P09497	Clathrin light chain B	CLTB	311769	145668	315441	100067	94920.9	360060	345797	188245	316468	159749
P09525	Annexin A4	ANXA4	601458	572839	580917	378877	349753	282361	383644	562243	377744	522812
P09543	2,3-cyclic-nucleotide 3-phosphodiesterase	CNP	211544	186098	208823	184454	198508	128627	171538	158381	198060	164805
P09601	Heme oxygenase 1	HMOX1	24036.3	12464.4	13168.2	20042.7	10078.6	9243.09	5737.98	36353.6	9801.51	6214.19
P09622	Dihydrolipoyl dehydrogenase, mitochondrial	DLD	210566	299778	262575	437395	281618	137059	110165	189942	200494	175741
P09651	Heterogeneous nuclear ribonucleoprotein A1	HNRNPA1	1.84421e+06	3.29341e+06	2.98552e+06	3.0899e+06	5.59084e+06	1.83476e+06	2.2037e+06	923022	2.88416e+06	1136810
P09661	U2 small nuclear ribonucleoprotein A	SNRPA1	144395	306483	219512	158780	180005	167825	161977	107705	167133	133483
P09668	Pro-cathepsin H	CTSH	39010.4	17303	182709	9196.31	3546.12	54852.8	65028.6	43509.4	30074.2	87694.6
P09669	Cytochrome c oxidase subunit 6C	COX6C	227903	192378	220662	271075	98449	210917	184452	169052	286347	457980
P09693	T-cell surface glycoprotein CD3 gamma chain	CD3G	0	2834.64	0	7555.69	6187.93	0	0	11864	0	0
P09769	Tyrosine-protein kinase Fgr	FGR	192020	45045.8	102000	123795	17762.1	166025	178096	184416	217806	159562
P09874	Poly [ADP-ribose] polymerase 1	PARP1	222882	415320	386820	292497	591818	109870	99062.2	129933	110469	96273.7
P09884	DNA polymerase alpha catalytic subunit	POLA1	27712.7	41422.4	23055.6	24346.5	21474.4	38233.1	32179.9	14977.4	35792.9	21982.7
P09913	Interferon-induced protein with tetratricopeptide repeats 2	IFIT2	5623.85	2134.91	0	1329.32	2769.49	0	0	3262.39	0	0
P09914	Interferon-induced protein with tetratricopeptide repeats 1	IFIT1	0	4381.45	2449.75	0	12606.1	0	4507.86	3585.35	8651.99	0
P09917	Polyunsaturated fatty acid 5-lipoxygenase	ALOX5	163134	64744.4	199633	200972	44280.9	131093	178649	240886	233938	172083
P09936	Ubiquitin carboxyl-terminal hydrolase isozyme L1	UCHL1	0	0	65776	0	10409.2	13716	0	21802.2	15313.2	18657.3
P09958	Furin	FURIN	0	39429.6	42624.4	31951.2	71609.6	0	0	19991.4	0	0
P09960	Leukotriene A-4 hydrolase	LTA4H	573191	259824	607872	479544	199035	307767	249144	440445	461131	617784
P09972	Fructose-bisphosphate aldolase C	ALDOC	100682	57936.1	236332	129711	45508.8	285545	113274	105607	138670	337327
P0C0L4	Complement C4-A	C4A	7464.85	10921.9	26883.8	23591.8	7121.44	17366.7	18976.2	35325	19761.2	29390.9
P0C0S5	Histone H2A.Z	H2AZ1	44610.7	35682.6	67275.3	125057	121955	92914.8	43135.8	39806.2	24363.6	34088.7
P0C1Z6	TCF3 fusion partner	TFPT	10401.7	9532.74	4434.62	4197.39	6466.14	0	10252.5	2242.44	0	2139.53
P0C7P0	CDGSH iron-sulfur domain-containing protein 3, mitochondrial	CISD3	26606.3	30497.7	22177.9	6407.82	7174.43	731.561	15582.3	10077.5	0	9283.69
P0C866	Putative uncharacterized protein encoded by LINC00869	LINC00869	54760.5	52156.7	69753.8	105532	22744.4	0	35713.6	125050	51905.2	91134.6
P0CAP2	DNA-directed RNA polymerase II subunit GRINL1A	POLR2M	18879.2	32868.6	23318.9	19043.5	20620.1	37960.5	47167.2	13691.2	18819.7	11767.8
P0CG12	Decreased expression in renal and prostate cancer protein	DERPC	60209	74331.7	74497.3	68377	63803.1	73333.4	58074.9	36625.5	64445.7	49620.1
P0CG13	Chromosome transmission fidelity protein 8 homolog	CHTF8	0	5440.38	0	2692.08	7448.85	0	10976.4	0	1832.2	0
P0CJ78	Zinc finger protein 865	ZNF865	0	5062.01	4379.52	4346.69	4022.14	0	0	0	0	2265.1
P0DJ07	Protein PET100 homolog, mitochondrial	PET100	0	31715.5	0	25834.8	14244.8	0	0	0	0	0
P0DJI8	Serum amyloid A-1 protein	SAA1	0	0	0	0	5477.38	0	0	38537	0	0
P0DMM9	Sulfotransferase 1A3	SULT1A3	14708.4	31237.6	19451.8	9789.99	1099.41	0	9898.47	11975.6	17643.2	9086.99
P0DMQ5	Putative transmembrane protein INAFM2	INAFM2	0	5432.36	5808.16	0	4707.02	4057.45	0	10398.3	0	0
P0DMU7	Cancer/testis antigen family 45 member A6	CT45A6	30700.4	0	48453.3	19212.1	3326.88	0	0	0	38716.7	25222.1
P0DMV8	Heat shock 70 kDa protein 1A	HSPA1A	1.6214e+06	762372	1.61428e+06	1.26556e+06	805552	1.79855e+06	1.87691e+06	1.53817e+06	1.62012e+06	1381970
P0DOX5	Immunoglobulin gamma-1 heavy chain		19041	18882.8	34253.9	20034.7	15339.9	34216.7	0	77817.3	81642.8	0
P0DOX7	Immunoglobulin kappa light chain		0	10104	0	9643.47	12696.8	0	0	27368.3	0	0
P0DOY2	Immunoglobulin lambda constant 2	IGLC2	295093	401881	591863	530927	429057	831166	581630	1.5664e+06	496972	685339
P0DP23	Calmodulin-1	CALM1	2.48698e+06	2.8994e+06	3.2336e+06	2.13058e+06	2.09619e+06	1.86214e+06	2.51407e+06	2.85168e+06	2.98617e+06	1604050
P0DPB6	DNA-directed RNA polymerases I and III subunit RPAC2	POLR1D	33965.2	63888.8	36564	42139.1	58287.5	0	34964.4	0	20344.4	18655.2
P0DPD8	EEF1AKMT4-ECE2 readthrough transcript protein	EEF1AKMT4-ECE2	14753.3	23987.6	17061.2	0	17650.5	0	17177.1	18672.2	0	23651.4
P0DPI2	Glutamine amidotransferase-like class 1 domain-containing protein 3, mitochondrial	GATD3	113773	206094	142913	170639	354668	232799	138109	113193	149602	78682.9
P0DTL6	Zinc finger TRAF-type-containing protein 1	ZFTRAF1	7205.75	2780.81	9877.41	5690.28	5575.99	0	0	5322.39	0	0
P10074	Zinc finger and BTB domain-containing protein 48	ZBTB48	0	0	0	2871.75	0	0	0	0	0	0
P10114	Ras-related protein Rap-2a	RAP2A	0	0	0	6120.43	0	0	0	0	0	0
P10124	Serglycin	SRGN	519944	119978	139736	144143	60963.4	829481	811861	788186	976091	257070
P10153	Non-secretory ribonuclease	RNASE2	137441	72166.5	13146.4	288323	199566	0	19755.7	385520	9086.83	408775
P10155	RNA-binding protein RO60	RO60	106521	108934	109390	86678.9	74887.1	35349.1	76392.3	58471.5	81744.9	79109.6
P10176	Cytochrome c oxidase subunit 8A, mitochondrial	COX8A	264107	251927	234323	195555	156841	257724	234008	179686	294291	258400
P10242	Transcriptional activator Myb	MYB	79195.8	40587.3	111515	38019.6	24298.1	0	75529.3	0	0	53124.6
P10253	Lysosomal alpha-glucosidase	GAA	218664	46866.4	129661	68131.2	109518	129095	60253.5	69853.7	47725.5	183933
P10301	Ras-related protein R-Ras	RRAS	30270.2	12637.6	69303.3	2647.35	7880.69	9014.88	13779.8	23769.3	51469.3	18342.3
P10321	HLA class I histocompatibility antigen, C alpha chain	HLA-C	202007	77877.9	132394	54634.1	260257	249162	330562	217310	304755	187547
P10398	Serine/threonine-protein kinase A-Raf	ARAF	65870	46930.6	60491.1	34960	23663.9	39042	30670.7	28587.4	58218.8	43945.7
P10412	Histone H1.4	H1-4	1.08394e+06	662577	879123	771317	1.74051e+06	1.00932e+06	1.39978e+06	1.15988e+06	1.03426e+06	633790
P10415	Apoptosis regulator Bcl-2	BCL2	10551.4	16771.8	0	29600.9	32036.1	5879.31	0	0	0	0
P10515	Dihydrolipoyllysine-residue acetyltransferase component of pyruvate dehydrogenase complex, mitochondrial	DLAT	353273	362416	319237	231906	310070	256582	215596	185858	248826	186258
P10523	S-arrestin	SAG	306343	219204	270350	241220	155790	148065	157408	156666	298288	228285
P10599	Thioredoxin	TXN	2.80728e+06	2.93572e+06	3.79064e+06	2.2682e+06	2.61862e+06	814624	995386	2.46712e+06	2.38512e+06	3551940
P10606	Cytochrome c oxidase subunit 5B, mitochondrial	COX5B	1.23323e+06	1.8718e+06	1.10071e+06	1.64783e+06	1.30769e+06	366350	792707	1.19013e+06	1.10267e+06	1613350
P10619	Lysosomal protective protein	CTSA	185397	64114.2	52939.5	157336	68455.1	367548	391972	299947	355785	226676
P10620	Microsomal glutathione S-transferase 1	MGST1	80556.6	94286.3	25826.2	247500	173931	0	10202.9	15454.4	5379.69	54186.7
P10643	Complement component C7	C7	0	3306.56	2059.59	0	0	0	0	5526.82	0	0
P10644	cAMP-dependent protein kinase type I-alpha regulatory subunit	PRKAR1A	187403	182727	110541	167301	186135	75327.8	201577	289238	75315.3	104940
P10720	Platelet factor 4 variant	PF4V1	0	0	5775.53	0	2851.77	0	5990.03	25133.3	0	6249.98
P10721	Mast/stem cell growth factor receptor Kit	KIT	0	27811.6	0	7630.91	76852.6	0	0	0	62016.2	0
P10746	Uroporphyrinogen-III synthase	Mgu	22928.2	26116.4	44124.4	20841.6	13913	30344.1	34432	25013.2	32410.3	17452.7
P10768	S-formylglutathione hydrolase	ESD	204469	334351	221693	312364	474479	246659	355722	248054	185247	389679
P10809	60 kDa heat shock protein, mitochondrial	HSPD1	880063	1.06003e+06	774430	854985	1.40549e+06	373388	360398	554106	560397	490526
P10909	Clusterin	CLU	27680.3	50006.8	78845.4	37217.6	26972.7	127610	74079.1	328398	115738	67912.2
P10915	Hyaluronan and proteoglycan link protein 1	HAPLN1	47175.7	51681.4	190332	29322.8	15910.1	44182.7	49218.8	22413.3	136412	49461.3
P11021	Endoplasmic reticulum chaperone BiP	HSPA5	2.84e+06	2.8163e+06	4.03447e+06	3.10885e+06	2.22951e+06	4.93472e+06	6.29579e+06	3.98741e+06	5.17359e+06	4577130
P11047	Laminin subunit gamma-1	LAMC1	0	3831.59	3463.98	0	0	5250.22	2796.59	7230.85	0	0
P11049	Leukocyte antigen CD37	CD37	41288.7	13413.7	27695.6	23458.2	15056.9	61831.9	52777.8	29436.8	27381.9	44763.6
P11117	Lysosomal acid phosphatase	ACP2	19225	12850	38212.5	21290.6	9365.27	43601.8	24737.2	35534.9	46558.3	33159.1
P11142	Heat shock cognate 71 kDa protein	HSPA8	2.56347e+06	3.50066e+06	3.29537e+06	3.37298e+06	3.16359e+06	3.35944e+06	3.09774e+06	3.10135e+06	3.63414e+06	2885470
P11166	Solute carrier family 2, facilitated glucose transporter member 1	SLC2A1	13064.3	15865.8	48151	24781.1	14827.7	46757.5	23044.4	54638.3	23366	32631.9
P11169	Solute carrier family 2, facilitated glucose transporter member 3	SLC2A3	543931	252466	360252	261903	135678	556194	922510	1.44625e+06	898005	259703
P11171	Protein 4.1	EPB41	18681.2	63350.2	23880.2	38206.3	41967.1	55351.7	114065	25059.1	36632.6	13034.4
P11172	Uridine 5-monophosphate synthase	UMPS	57886	82810.1	63472.1	44581.8	84493.8	87902.1	67803.5	48269.9	66780.5	50712
P11177	Pyruvate dehydrogenase E1 component subunit beta, mitochondrial	PDHB	303227	391921	486478	363239	539213	333850	317253	144383	319514	211764
P11182	Lipoamide acyltransferase component of branched-chain alpha-keto acid dehydrogenase complex, mitochondrial	DBT	59463.7	57993.9	47840.1	30568.6	41716.8	17400.2	29899.4	31308.8	41725.6	16263.6
P11215	Integrin alpha-M	ITGAM	716087	72518.3	202625	472297	45744	422354	403882	619775	224232	471333
P11216	Glycogen phosphorylase, brain form	PYGB	82281.8	226180	198450	91859.4	191381	110806	105299	193710	327527	79446.9
P11217	Glycogen phosphorylase, muscle form	PYGM	138563	63989	162012	14100.3	38250.1	148377	241194	156527	246423	116939
P11229	Muscarinic acetylcholine receptor M1	CHRM1	124271	304672	226517	151298	136036	15832.1	58056.3	116482	104373	74788.7
P11233	Ras-related protein Ral-A	RALA	12808.8	17518.7	3553.36	16272.6	43964.6	0	0	7956.74	0	3380.99
P11234	Ras-related protein Ral-B	RALB	16328.3	26165.6	12392.5	64391.6	47320.9	42952.4	0	23175.5	11514.1	26530.6
P11274	Breakpoint cluster region protein	BCR	78011.5	75791.1	56285.6	46338.5	64334.5	45130.4	40844.6	49457.8	57574.3	44346.6
P11277	Spectrin beta chain, erythrocytic	SPTB	27197.5	18652.3	110175	66328.2	15012	123458	179463	133881	105417	66645.7
P11279	Lysosome-associated membrane glycoprotein 1	LAMP1	392055	350496	185062	359925	349280	221763	112438	267565	158668	373910
P11308	Transcriptional regulator ERG	ERG	71681.7	74258.8	50949.9	53969.2	87760.2	31810.2	27422.9	9482.7	26593.7	37717.7
P11310	Medium-chain specific acyl-CoA dehydrogenase, mitochondrial	ACADM	440371	507577	415293	412441	533500	503444	383947	290217	420043	285179
P11387	DNA topoisomerase 1	TOP1	425904	479026	285771	353281	439862	372529	412177	300947	328345	172254
P11388	DNA topoisomerase 2-alpha	TOP2A	118833	149623	90903.1	80928.8	80347.6	166623	188086	122047	97170	56469.1
P11413	Glucose-6-phosphate 1-dehydrogenase	G6PD	957421	304988	882044	1.27974e+06	381088	1.40317e+06	1.28069e+06	934001	1.24974e+06	1039500
P11441	Ubiquitin-like protein 4A	UBL4A	51213.9	78574.5	71020.2	43261.3	59827.6	66587	66652.7	46635.8	51924.9	46159
P11473	Vitamin D3 receptor	VDR	52135.6	83646.5	58780.1	18140.1	16358.9	0	63610.3	41376.5	131189	46585.4
P11498	Pyruvate carboxylase, mitochondrial	PC	32411.7	16390.6	39436.9	0	4988.89	89080.3	52949.8	28310.8	69410.7	16640.9
P11586	C-1-tetrahydrofolate synthase, cytoplasmic	MTHFD1	665796	852631	473732	474910	711689	330255	354358	389228	336875	341513
P11678	Eosinophil peroxidase	EPX	2.42916e+06	1.43144e+06	2.42821e+06	1.07184e+07	3.48712e+06	538989	290333	5.97018e+06	708375	169733
P11717	Cation-independent mannose-6-phosphate receptor	IGF2R	66497.6	12448	68105.6	33838	12806.3	74262.8	79113.2	79381.5	72305.3	57974.2
P11766	Alcohol dehydrogenase class-3	ADH5	481618	632321	534390	536259	670066	334606	249431	444864	504240	363458
P11802	Cyclin-dependent kinase 4	CDK4	0	9779.19	0	3131.76	5969.58	0	0	0	0	0
P11831	Serum response factor	SRF	16637	15252.1	0	26417.1	31877.7	0	0	10913.3	0	0
P11908	Ribose-phosphate pyrophosphokinase 2	PRPS2	38047.6	31413.9	0	35507.7	65327.5	31233.4	0	36142.4	22538.4	9841.32
P11940	Polyadenylate-binding protein 1	PABPC1	591986	689434	464897	464786	617665	514699	582156	359747	520388	313759
P12004	Proliferating cell nuclear antigen	PCNA	554053	1.35482e+06	373210	581423	785109	488381	627607	412570	406250	398185
P12081	Histidine--tRNA ligase, cytoplasmic	HARS1	163387	165630	137222	138594	146830	216738	227737	162784	221005	165624
P12109	Collagen alpha-1(VI) chain	COL6A1	225030	84910.6	345626	72242.9	62964.4	271829	0	287573	665274	0
P12110	Collagen alpha-2(VI) chain	COL6A2	0	12363.6	0	0	2668.9	15073.9	13090.5	57035	0	3795.61
P12111	Collagen alpha-3(VI) chain	COL6A3	8232.71	9413.96	7539.62	4308.07	4664.85	18051.2	15937.6	19954.5	13521.1	8095.84
P12235	ADP/ATP translocase 1	SLC25A4	0	0	0	6277.26	2246.89	0	0	9249.59	0	2033.54
P12236	ADP/ATP translocase 3	SLC25A6	73486.1	58430.9	123215	134389	82332.9	0	12570.3	42542.2	26960.2	43860.7
P12259	Coagulation factor V	F5	22529	14069	59643.1	16759	13151	97355.3	76894.5	266485	109216	41848.2
P12268	Inosine-5-monophosphate dehydrogenase 2	IMPDH2	202807	423343	126499	278536	462273	130986	220699	160910	159994	187886
P12270	Nucleoprotein TPR	TPR	152270	241129	182573	139195	157264	169197	179567	141645	140093	98656.4
P12277	Creatine kinase B-type	CKB	3830.14	42449.8	8617.44	0	87011.6	0	0	0	0	0
P12314	High affinity immunoglobulin gamma Fc receptor I	FCGR1A	37507.8	26549.8	38989.8	0	0	70602.2	50624.9	35008.4	77112	19708.2
P12318	Low affinity immunoglobulin gamma Fc region receptor II-a	FCGR2A	54659.1	20072.2	78750.6	29079.9	93409.4	89704.6	115989	197130	162046	34460.4
P12429	Annexin A3	ANXA3	585410	57937.5	656708	862992	50698.9	984738	971131	1.32476e+06	901003	1201870
P12544	Granzyme A	GZMA	0	13239.5	121561	23083	16527.7	0	0	75317.1	44052.9	0
P12694	2-oxoisovalerate dehydrogenase subunit alpha, mitochondrial	BCKDHA	211750	218473	228600	134821	157229	322628	141045	145092	362334	243249
P12724	Eosinophil cationic protein	RNASE3	1.94962e+06	283589	372711	3.68189e+06	911392	392917	181151	1.09497e+06	203173	709336
P12755	Ski oncogene	SKI	0	4201.46	0	2283.5	2781.23	2671.56	0	0	0	0
P12814	Alpha-actinin-1	ACTN1	2.29442e+06	571103	2.26313e+06	1.29113e+06	578341	1.79183e+06	1.85517e+06	2.30798e+06	3.04638e+06	2109890
P12829	Myosin light chain 4	MYL4	8930.57	59767.6	48859.6	29385.1	5406.97	48745.8	58088.9	43240.4	21909.8	19233.3
P12830	Cadherin-1	CDH1	0	0	21544.9	0	0	30984	20926.2	6268.98	14681.4	0
P12838	Defensin alpha 4	DEFA4	216155	0	30627.4	16542.7	0	204751	142614	67484.7	91518.3	97013
P12931	Proto-oncogene tyrosine-protein kinase Src	SRC	21223.1	23228.9	81931.4	19513.7	23246.1	77633.7	54815	112456	141854	25498.5
P12955	Xaa-Pro dipeptidase	PEPD	88458.5	70135.6	171371	35820.2	57563.7	60615.2	56105.3	37210.8	25838.3	72715.9
P12956	X-ray repair cross-complementing protein 6	XRCC6	1.38082e+06	1.90394e+06	1.50599e+06	1.13121e+06	1.61556e+06	679148	926792	675010	1.03693e+06	610830
P13010	X-ray repair cross-complementing protein 5	XRCC5	823324	892030	738388	566253	806931	526717	500572	372155	599377	411475
P13051	Uracil-DNA glycosylase	UNG	52667.4	43511.2	34296.4	29941.5	27248.3	0	4196.6	26358.2	0	32595.4
P13073	Cytochrome c oxidase subunit 4 isoform 1, mitochondrial	COX4I1	1.05524e+06	928700	407752	1.16971e+06	884958	143394	257423	713056	420832	811681
P13164	Interferon-induced transmembrane protein 1	IFITM1	4613.18	0	0	16179.1	6866.62	0	0	20650.4	0	50579.1
P13224	Platelet glycoprotein Ib beta chain	GP1BB	40853.7	113691	200719	29894.3	33829.6	352384	251177	286750	628090	91283.2
P13284	Gamma-interferon-inducible lysosomal thiol reductase	IFI30	35367.3	58984.6	10788.8	204421	95060.6	0	0	91753.7	0	36588.2
P13473	Lysosome-associated membrane glycoprotein 2	LAMP2	71469.1	63156.7	31023.8	63846.6	144355	14315.6	0	45972.2	44398.6	132630
P13489	Ribonuclease inhibitor	RNH1	372539	912658	216631	579788	834761	217040	220788	584674	132685	515736
P13498	Cytochrome b-245 light chain	CYBA	2.35992e+06	449058	1.01389e+06	1.27824e+06	236537	1.44061e+06	1.51794e+06	1.41874e+06	1.32938e+06	1408040
P13500	C-C motif chemokine 2	CCL2	45134	0	0	0	21845.8	0	0	0	0	0
P13591	Neural cell adhesion molecule 1	NCAM1	0	0	28084.3	0	0	12317.5	0	8534.26	0	0
P13612	Integrin alpha-4	ITGA4	28699.4	53529.6	18194.4	55504.5	62207.2	0	22254.6	40612.9	39512.7	45046.3
P13639	Elongation factor 2	EEF2	1.73736e+06	2.01985e+06	1.84317e+06	1.52252e+06	2.55667e+06	1.98337e+06	1.82502e+06	1.11351e+06	1.60382e+06	1264370
P13645	Keratin, type I cytoskeletal 10	KRT10	58685.3	0	25225.5	11630.4	27363.9	92895.8	9133.25	42748.8	14770	304532
P13647	Keratin, type II cytoskeletal 5	KRT5	197588	0	400945	52922.1	33779.2	253534	346282	282923	576761	347425
P13667	Protein disulfide-isomerase A4	PDIA4	468593	407402	312508	503843	229700	568494	765935	556481	754963	524234
P13674	Prolyl 4-hydroxylase subunit alpha-1	P4HA1	63697.5	44661.6	32349.5	55801.7	24956	67705.4	39694.1	39821	49108.4	28709
P13688	Cell adhesion molecule CEACAM1	CEACAM1	61544.7	0	19969.6	37807.2	13296.1	59419.3	73183.8	102516	70187.6	27681.5
P13693	Translationally-controlled tumor protein	TPT1	566508	483658	755917	520607	494210	740026	752378	510888	964486	374675
P13716	Delta-aminolevulinic acid dehydratase	ALAD	156350	79016.4	150196	71647.1	102021	224849	236591	118385	195242	92447.3
P13727	Bone marrow proteoglycan	PRG2	68689	388850	184392	4.87626e+06	1.88331e+06	45213.9	63109.7	527537	56611	186316
P13747	HLA class I histocompatibility antigen, alpha chain E	HLA-E	12580.5	13670.8	4859.57	14327.8	8168.85	16150.5	0	16976.4	27642.9	14326.6
P13762	HLA class II histocompatibility antigen, DR beta 4 chain	HLA-DRB4	44371.2	2573.5	14282.6	60695	231897	0	0	4880.66	7250.53	9844.2
P13796	Plastin-2	LCP1	3.79484e+06	4.12171e+06	2.67477e+06	5.53513e+06	3.64333e+06	2.89348e+06	3.85759e+06	5.86212e+06	3.28937e+06	4399930
P13797	Plastin-3	PLS3	0	0	21975	0	0	5778.66	22351.8	19989.2	24539.3	0
P13798	Acylamino-acid-releasing enzyme	APEH	94891.5	143949	97578.6	265767	195836	116713	133550	140454	130290	201947
P13804	Electron transfer flavoprotein subunit alpha, mitochondrial	ETFA	157080	155360	101334	230424	154875	56886.9	68565.8	115599	97174.4	73062.2
P13807	Glycogen [starch] synthase, muscle	GYS1	87494.7	79268.4	88743.8	121546	71415.6	105082	108620	122925	157188	102554
P13861	cAMP-dependent protein kinase type II-alpha regulatory subunit	PRKAR2A	47184.9	105358	85616.1	85378.2	122681	48551.6	77816.3	84727.6	115620	73116.5
P13929	Beta-enolase	ENO3	41362.7	27156.9	20345.8	2971.72	6435.7	0	4739.57	3139.02	6636.07	1978.17
P13984	General transcription factor IIF subunit 2	GTF2F2	37394.8	58525.1	58141	33588.9	34452.1	34164	35020.5	30203.1	53203.5	34100
P13987	CD59 glycoprotein	CD59	40674.4	11388.5	34303.7	224791	20016	30609.5	59883.4	75814.6	23101.6	243595
P13995	Bifunctional methylenetetrahydrofolate dehydrogenase/cyclohydrolase, mitochondrial	MTHFD2	0	11207.4	2691.46	18313.9	14866.2	0	0	0	0	0
P14060	3 beta-hydroxysteroid dehydrogenase/Delta 5-->4-isomerase type 1	HSD3B1	0	0	143560	0	0	0	106367	0	0	0
P14091	Cathepsin E	CTSE	0	0	0	7395.37	0	0	0	0	0	0
P14151	L-selectin	SELL	36965.9	31582.9	34613.5	12586.7	63195.3	36342.5	37605.9	20338.9	23016.6	14451.9
P14174	Macrophage migration inhibitory factor	MIF	0	21527	0	9236.9	45687.4	0	0	13847.1	5709.32	0
P14207	Folate receptor beta	FOLR2	46213.5	0	105344	45522.1	0	98549.8	71074.5	143933	57209.1	42830.9
P14209	CD99 antigen	CD99	153171	209168	58352.5	58101.2	454453	20089.1	0	42178.5	31612.1	29783.2
P14210	Hepatocyte growth factor	HGF	0	918.525	0	3190.3	735.46	0	0	2214.06	0	0
P14222	Perforin-1	PRF1	11529.5	21361.7	46166.9	40458.3	49010.3	35522.7	0	101216	19913.1	13284.4
P14314	Glucosidase 2 subunit beta	PRKCSH	397350	738611	202148	541005	710525	187465	208615	459621	207717	397943
P14316	Interferon regulatory factor 2	IRF2	15973.4	12332.3	20536.6	5036.63	2519.24	25711.3	23006.5	7852.81	15141.6	13685.3
P14317	Hematopoietic lineage cell-specific protein	HCLS1	277058	340397	295780	518175	284824	412839	372168	279042	354588	132485
P14324	Farnesyl pyrophosphate synthase	FDPS	98932.8	103063	105245	59948.6	123023	151277	159915	111462	150250	126699
P14373	Zinc finger protein RFP	TRIM27	8553.95	6193.16	3534.86	5239.78	9498.53	0	0	3696.18	0	5299.86
P14384	Carboxypeptidase M	CPM	11066.5	0	4490.42	0	0	0	0	10224	0	10759.8
P14406	Cytochrome c oxidase subunit 7A2, mitochondrial	COX7A2	168751	491684	71643.5	248141	411844	66065.9	72129.7	217808	189559	255313
P14543	Nidogen-1	NID1	0	0	23159.2	0	9313.1	13085.6	14933.6	62091.1	32117.5	11145
P14550	Aldo-keto reductase family 1 member A1	AKR1A1	121721	173830	197492	186438	380662	167531	91024.4	94162.1	85933.5	112049
P14555	Phospholipase A2, membrane associated	PLA2G2A	0	0	7319.97	0	0	3160.09	0	59582.6	0	0
P14618	Pyruvate kinase PKM	PKM	1.00913e+06	1.36555e+06	753730	2.44707e+06	2.03903e+06	496701	653516	2.41328e+06	933917	1681230
P14621	Acylphosphatase-2	ACYP2	23529.7	21201.3	27335.7	25968.7	25284.6	22042.9	15011	26309.3	26592.2	16314.1
P14625	Endoplasmin	HSP90B1	2.40855e+06	2.23398e+06	3.39254e+06	1.92699e+06	1.99973e+06	2.995e+06	3.7763e+06	3.23134e+06	3.77629e+06	2469350
P14635	G2/mitotic-specific cyclin-B1	CCNB1	0	5246.22	0	4996.22	0	0	8530.56	2164.63	3923.26	0
P14649	Myosin light chain 6B	MYL6B	28759.4	31067.6	25845.2	19998.1	36313.5	0	31604.3	16532.6	17971.6	18914.5
P14678	Small nuclear ribonucleoprotein-associated proteins B and B	SNRPB	15478.3	81709.7	8643.38	50583.6	180506	0	0	21217.3	0	31503.2
P14735	Insulin-degrading enzyme	IDE	66521.6	71248.7	48672.7	94628.1	71801.3	47789.9	88359	108193	95228.8	89734.4
P14770	Platelet glycoprotein IX	GP9	0	0	17421.2	12591.3	0	0	6083.63	41771.7	26136.9	29690.6
P14780	Matrix metalloproteinase-9	MMP9	747402	58013.4	74590.7	1.55028e+06	29425.2	2.02619e+06	1.44918e+06	1.2346e+06	1.1359e+06	3038930
P14854	Cytochrome c oxidase subunit 6B1	COX6B1	1.43251e+06	1.16416e+06	833965	572208	867253	1.42839e+06	1.25174e+06	965023	1.08646e+06	967496
P14866	Heterogeneous nuclear ribonucleoprotein L	HNRNPL	1.04964e+06	1.22771e+06	1.09893e+06	1.09157e+06	1.32213e+06	775457	854819	490137	672235	661739
P14868	Aspartate--tRNA ligase, cytoplasmic	DARS1	641818	767128	604717	560407	718713	347957	464151	538040	601251	410791
P14923	Junction plakoglobin	JUP	0	1758.49	0	0	12060.6	0	0	0	0	2028.98
P14927	Cytochrome b-c1 complex subunit 7	UQCRB	591739	587679	473720	371044	329663	378984	335706	372379	330195	357046
P15056	Serine/threonine-protein kinase B-raf	BRAF	24221.8	0	9246.5	8958.53	6952.68	54312.3	17743.5	9479.2	15681.6	12314.2
P15088	Mast cell carboxypeptidase A	CPA3	0	2351.73	8586.91	10825.9	12895.7	0	0	15829.2	14847.5	0
P15104	Glutamine synthetase	GLUL	6757.07	4727.82	1363.26	16587.7	12256.5	0	0	13905.3	0	0
P15121	Aldo-keto reductase family 1 member B1	AKR1B1	89876.1	260470	189245	185704	152932	45028.9	122072	133285	130648	58155.6
P15144	Aminopeptidase N	ANPEP	224132	405642	150082	93369.9	288286	245533	298503	362126	257898	190843
P15153	Ras-related C3 botulinum toxin substrate 2	RAC2	386160	518285	107510	687715	1.04342e+06	52958.2	143791	485140	116769	310731
P15170	Eukaryotic peptide chain release factor GTP-binding subunit ERF3A	GSPT1	222003	325752	263938	284581	309401	230157	203487	256104	296182	167337
P15260	Interferon gamma receptor 1	IFNGR1	1755.94	7944.31	0	5141.08	5861.98	0	0	2487.42	0	0
P15289	Arylsulfatase A	ARSA	18924.6	45062.1	24503.1	38950.4	17277.7	17418.2	27917.8	39996.5	13689.7	38549.2
P15291	Beta-1,4-galactosyltransferase 1	B4GALT1	3301.02	16917.7	25782.6	9905.47	14077.5	0	21524.4	19851.9	25702.4	33474.5
P15309	Prostatic acid phosphatase	ACP3	149957	90181.7	115242	40130	59832.8	146987	134393	79311.5	139615	85049
P15311	Ezrin	EZR	1.1124e+06	1.17075e+06	1.56797e+06	1.11585e+06	973569	1.55056e+06	1.36078e+06	1.33513e+06	1.41756e+06	1026890
P15336	Cyclic AMP-dependent transcription factor ATF-2	ATF2	0	4472.11	0	4309.42	13311.3	0	0	0	0	0
P15374	Ubiquitin carboxyl-terminal hydrolase isozyme L3	UCHL3	36725.6	73771	108053	83265	50110.7	67798.1	77632.3	44548.1	85068.4	80828.2
P15408	Fos-related antigen 2	FOSL2	30147.2	16040	9139.47	3153.74	11252.1	9379.3	2609.1	2148.68	8150.3	3274.55
P15428	15-hydroxyprostaglandin dehydrogenase [NAD(+)]	HPGD	566389	89889.4	449788	254340	49024.9	1.31741e+06	1.04686e+06	451077	648729	856485
P15498	Proto-oncogene vav	VAV1	129588	66559.5	91037.5	75355.3	68599.9	121568	117031	88192.9	110187	61976.2
P15509	Granulocyte-macrophage colony-stimulating factor receptor subunit alpha	CSF2RA	51812.8	3477.04	35512.1	6093.7	0	48625.4	62939.8	42069.6	46223.7	0
P15529	Membrane cofactor protein	CD46	165893	71293.7	93553.4	85852.3	69681.8	157960	207785	107423	150653	90039.2
P15531	Nucleoside diphosphate kinase A	NME1	269456	873701	442503	1.21137e+06	1.78116e+06	140857	195240	455777	301892	368490
P15586	N-acetylglucosamine-6-sulfatase	GNS	431256	235478	344491	165471	169423	803613	686610	312228	501445	420442
P15735	Phosphorylase b kinase gamma catalytic chain, liver/testis isoform	PHKG2	84208.8	33790.6	41192.6	53860.8	26880	83923.6	84217.1	51376.2	68166.1	67770.8
P15814	Immunoglobulin lambda-like polypeptide 1	IGLL1	5428.43	31912.4	8053.6	8438.07	59992.7	7407.81	10719.2	7786.05	0	0
P15848	Arylsulfatase B	ARSB	79495.7	38597.3	43347.5	72407.3	64106.5	61093.4	48707.2	53725.9	58904.4	43928.8
P15880	Small ribosomal subunit protein uS5	RPS2	415580	1.01847e+06	89846.7	546324	695877	370642	428063	381165	448679	160800
P15884	Transcription factor 4	TCF4	0	2113.4	3773.94	0	5600.94	0	0	0	0	2086.69
P15907	Beta-galactoside alpha-2,6-sialyltransferase 1	ST6GAL1	10127	10203.8	0	6839.25	4899.77	0	9432.8	13830.2	0	16648.4
P15923	Transcription factor E2-alpha	TCF3	10453.5	11104.1	0	7405.73	8611.22	0	2677.86	5273.03	15818.7	0
P15927	Replication protein A 32 kDa subunit	RPA2	206477	503372	467775	457902	500315	0	121849	176228	233704	201141
P15954	Cytochrome c oxidase subunit 7C, mitochondrial	COX7C	701726	744120	541287	316775	143147	406377	551585	350024	607058	540172
P15976	Erythroid transcription factor	GATA1	0	616.661	0	6791.83	2466.81	0	0	0	0	0
P16035	Metalloproteinase inhibitor 2	TIMP2	0	23776.5	0	41566.7	10824.7	24930.7	56795.6	41847.6	16124.3	30487.1
P16050	Polyunsaturated fatty acid lipoxygenase ALOX15	ALOX15	77953.1	114253	436153	115998	766188	50115.1	22056.1	446029	61061	8933.79
P16070	CD44 antigen	CD44	181781	257204	103271	181894	273463	40048.3	98889.5	189539	144307	74336.2
P16083	Ribosyldihydronicotinamide dehydrogenase [quinone]	NQO2	32263.1	22285.9	108379	32095.2	22214	83506.2	240574	179956	85905.6	92914.5
P16104	Histone H2AX	H2AX	1.59811e+06	1.91946e+06	591432	1.35289e+06	2.27757e+06	4.4599e+06	978459	892529	1.05326e+06	510552
P16109	P-selectin	SELP	17759.8	0	278012	9884.49	34900	118103	132749	248298	454391	58249
P16150	Leukosialin	SPN	1.19648e+06	2.58562e+06	703699	2.24514e+06	3.2512e+06	703688	1.08388e+06	1.29469e+06	847059	1124860
P16152	Carbonyl reductase [NADPH] 1	CBR1	110981	226550	207259	173547	263482	121640	120824	132690	179299	88935.4
P16157	Ankyrin-1	ANK1	31813	27551.9	194405	107139	16946.1	183329	221681	243256	145512	107805
P16219	Short-chain specific acyl-CoA dehydrogenase, mitochondrial	ACADS	74560.8	81975.4	30971.4	76557.2	152800	122700	41065.5	43172.7	41608	58259.7
P16220	Cyclic AMP-responsive element-binding protein 1	CREB1	67455.2	87607.7	29959.8	160230	94341.7	60150.6	64864.2	48107.4	71349.8	59033.4
P16278	Beta-galactosidase	GLB1	48536.4	45953.5	32719.7	54092	59122.4	82589.6	53801.9	32190	24455.8	33941.4
P16284	Platelet endothelial cell adhesion molecule	PECAM1	236073	198352	328143	99254.6	155101	265208	220480	290876	449057	160292
P16298	Serine/threonine-protein phosphatase 2B catalytic subunit beta isoform	PPP3CB	10554.6	6648.43	8028	7533.38	12831.6	37519.8	17521	11676.6	9527.81	21080.9
P16333	SH2/SH3 adapter protein NCK1	NCK1	48641.2	62589.8	64944.1	34397.1	49433.6	39039.9	53595.6	45661.4	43923.9	25949.6
P16383	Intron Large complex component GCFC2	GCFC2	20817	34106.3	28219	9997.77	23679.3	44506.2	42868.3	10439.9	19291.3	12541
P16401	Histone H1.5	H1-5	4.19858e+06	6.81517e+06	5.74672e+06	6.70154e+06	6.40421e+06	3.64196e+06	5.28917e+06	5.67235e+06	5.63024e+06	2502590
P16402	Histone H1.3	H1-3	31020	30082.1	24814.7	12554.7	14217.2	49338.5	44932	45643.1	47173.6	57076.9
P16435	NADPH--cytochrome P450 reductase	POR	148137	90323.3	100839	35944.7	32617.5	171931	138220	134707	143312	75803.5
P16452	Protein 4.2	EPB42	6141.28	7752.39	28948	12115.1	11263	51298.1	54037.8	42066.8	12797.3	32764.7
P16455	Methylated-DNA--protein-cysteine methyltransferase	MGMT	25385.4	48635.1	23874.1	44498.5	57947.5	0	13340.1	34335.9	22004.9	29697.6
P16591	Tyrosine-protein kinase Fer	FER	77600.9	36905.2	131853	63846	45771.7	43341.8	147030	64092.6	81838.5	61304
P16615	Sarcoplasmic/endoplasmic reticulum calcium ATPase 2	ATP2A2	406591	415143	405240	184016	291107	463563	485603	392533	586269	204409
P16671	Platelet glycoprotein 4	CD36	14084.4	20990.4	13451.8	16875.6	9727.79	34118.8	22183.1	92738.1	39957.6	32692.4
P16885	1-phosphatidylinositol 4,5-bisphosphate phosphodiesterase gamma-2	PLCG2	365507	119918	240359	179211	108988	303688	287770	259908	286467	180792
P16930	Fumarylacetoacetase	FAH	163989	228857	283657	258065	360212	128716	193992	197068	182924	298773
P16949	Stathmin	STMN1	4.56499e+06	7.9643e+06	6.14039e+06	3.37522e+06	5.89012e+06	4.54785e+06	4.42424e+06	1.86856e+06	4.02492e+06	3031170
P16989	Y-box-binding protein 3	YBX3	49901.8	70358.8	48390.5	18957.7	89349.4	42150.4	59817.7	33543.8	55769.1	11215
P17026	Zinc finger protein 22	ZNF22	74242.6	64435.8	50620.9	45792	63173.2	44616.9	28374.3	16338.7	23655.8	21315.8
P17028	Zinc finger protein 24	ZNF24	27683.2	37853.3	26103.1	9549.78	14625.7	0	0	24717.1	15802.1	0
P17029	Zinc finger protein with KRAB and SCAN domains 1	ZKSCAN1	0	9740.84	0	0	9666.52	0	0	0	0	0
P17050	Alpha-N-acetylgalactosaminidase	NAGA	63091.2	118877	79624.2	28880.4	40380.8	60115.2	75824.8	33709.9	33765	59586.6
P17066	Heat shock 70 kDa protein 6	HSPA6	0	25146.9	0	224185	821496	0	0	0	0	0
P17096	High mobility group protein HMG-I/HMG-Y	HMGA1	428415	936701	136984	200159	636147	108352	303207	312066	108443	132712
P17097	Zinc finger protein 7	ZNF7	0	5032.03	0	0	2073.55	0	0	0	0	0
P17152	Transmembrane protein 11, mitochondrial	TMEM11	133221	131608	105039	79228.7	97077.8	45824.6	53324.2	58569.7	38529.8	37018.6
P17174	Aspartate aminotransferase, cytoplasmic	GOT1	41112.2	61452.4	70297.6	40723.8	28654.8	74561.7	81828.8	73516.1	74305.9	65223.2
P17213	Bactericidal permeability-increasing protein	BPI	503111	104041	108491	1.36151e+06	167470	684976	196558	568611	301627	3508160
P17252	Protein kinase C alpha type	PRKCA	54909.2	25596.8	56498.7	8455.74	54374.6	36129.4	47336.4	78116.9	121596	29375.5
P17301	Integrin alpha-2	ITGA2	0	0	0	0	0	0	0	10120.7	7172.89	0
P17342	Atrial natriuretic peptide receptor 3	NPR3	0	11086.9	19878.3	1376.71	27406.6	0	0	0	0	0
P17480	Nucleolar transcription factor 1	UBTF	129382	200991	125544	143158	153866	145431	145186	94773	131823	65005.8
P17535	Transcription factor JunD	JUND	58722.3	47684	0	0	31879.8	76595.6	70612	39411.1	54917.8	0
P17542	T-cell acute lymphocytic leukemia protein 1	TAL1	0	12735.3	28217.6	11380.5	5739.89	12523.7	0	13860	11844.5	0
P17544	Cyclic AMP-dependent transcription factor ATF-7	ATF7	9191.19	12517.7	9737.78	4492.85	12480.6	0	0	0	0	0
P17568	NADH dehydrogenase [ubiquinone] 1 beta subcomplex subunit 7	NDUFB7	47530.8	35278.5	20731.5	26293.2	41600.6	73822.4	80377	30321.9	33861.3	37481.7
P17655	Calpain-2 catalytic subunit	CAPN2	107123	239945	166760	36341.6	96643.1	89147.1	67808.2	119109	82523.6	53916.1
P17676	CCAAT/enhancer-binding protein beta	CEBPB	90472.2	23615.2	36015.6	32741.2	11236.1	53280.5	53803.6	46034.6	60064	45249.2
P17693	HLA class I histocompatibility antigen, alpha chain G	HLA-G	0	24713.6	0	24014.1	93684.5	0	0	0	0	0
P17706	Tyrosine-protein phosphatase non-receptor type 2	PTPN2	43287.1	77370.4	45894.6	26178.5	39528.4	52478.4	53664.5	37423.5	38910.9	15489.3
P17812	CTP synthase 1	CTPS1	83426.5	104057	50389.2	53791.2	84477.9	59177.2	47455.4	54133.3	75984.4	41015.7
P17813	Endoglin	ENG	32216.6	23851.1	34483.7	13081.4	18357.9	0	0	28258.6	25566.6	11311.1
P17844	Probable ATP-dependent RNA helicase DDX5	DDX5	1.05413e+06	1.31916e+06	937423	671722	1.16831e+06	636953	724880	514557	937564	569728
P17858	ATP-dependent 6-phosphofructokinase, liver type	PFKL	90085.8	249049	102979	221626	492219	78097.2	83599.6	113125	60616.2	66926
P17900	Ganglioside GM2 activator	GM2A	163616	153503	68762.1	232207	213322	217831	183299	125605	85610.8	227482
P17927	Complement receptor type 1	CR1	66419.1	27623.2	123661	78312.8	14527.3	105193	217169	453628	213624	52620.2
P17931	Galectin-3	LGALS3	318989	95662.3	339433	43449.1	50096.1	347493	560430	353118	312414	397523
P17947	Transcription factor PU.1	SPI1	52645.4	73659.7	53520.1	31912	41363.7	0	0	28825.4	53607.1	44414.2
P17980	26S proteasome regulatory subunit 6A	PSMC3	233987	277560	271836	259447	289195	243545	293127	182901	209255	165600
P17987	T-complex protein 1 subunit alpha	TCP1	441013	628980	257845	589632	889701	175082	311893	379156	363525	262492
P18031	Tyrosine-protein phosphatase non-receptor type 1	PTPN1	132261	98257.4	51514.1	104506	73677.3	189290	168756	151803	153359	57725.8
P18054	Polyunsaturated fatty acid lipoxygenase ALOX12	ALOX12	0	0	18111.8	0	0	21863.9	22765.7	24208	71617.4	17733
P18065	Insulin-like growth factor-binding protein 2	IGFBP2	0	0	62284	0	1039.23	0	0	1259.35	0	0
P18074	General transcription and DNA repair factor IIH helicase subunit XPD	ERCC2	20017.1	14974.4	26746.9	12465.3	12441.1	0	0	2569.67	33558.1	9423.32
P18077	Large ribosomal subunit protein eL33	RPL35A	340455	277849	154197	170921	300599	152533	209957	134654	192103	89684.2
P18084	Integrin beta-5	ITGB5	329315	86554	14324.1	266373	82375.5	0	0	63346	88655.3	81081.1
P18085	ADP-ribosylation factor 4	ARF4	271240	471059	143988	344266	493968	76030.1	173683	602131	109616	248983
P18124	Large ribosomal subunit protein uL30	RPL7	1.13241e+06	1.3582e+06	947623	1.47839e+06	1.14958e+06	665543	970857	516852	1.32385e+06	1342050
P18206	Vinculin	VCL	412095	534616	888673	525698	739716	1.25878e+06	896057	1.49537e+06	1.6e+06	782719
P18433	Receptor-type tyrosine-protein phosphatase alpha	PTPRA	17983.4	0	0	3712.21	14503.9	32864.9	23860.4	16092	20273.1	0
P18440	Arylamine N-acetyltransferase 1	NAT1	0	0	0	15651.9	4530.03	0	0	4411.9	0	0
P18510	Interleukin-1 receptor antagonist protein	IL1RN	0	0	49275.4	18679.6	0	0	18612.1	24133.3	0	22869.5
P18583	Protein SON	SON	204470	260469	137776	182991	257398	271696	212581	138231	176574	155252
P18615	Negative elongation factor E	NELFE	19705.2	27218.6	15327.9	23056.6	23558.9	25499.2	15657.6	6087.4	13366.1	5055.12
P18621	Large ribosomal subunit protein uL22	RPL17	985384	656112	472494	674111	763491	498008	422100	319415	585112	348719
P18669	Phosphoglycerate mutase 1	PGAM1	2.32053e+06	1.0361e+06	2.64079e+06	2.57364e+06	1.28875e+06	1.92664e+06	2.14985e+06	1.75358e+06	2.76772e+06	1610240
P18754	Regulator of chromosome condensation	RCC1	207912	196794	106459	126436	152784	79470.1	122058	121788	105660	76029.3
P18858	DNA ligase 1	LIG1	62594.6	84043.5	36633.7	49198	50454.3	75804.5	48592.5	24033.8	55859.7	41848.9
P18859	ATP synthase peripheral stalk subunit F6, mitochondrial	ATP5PF	97378.9	78221.8	48780.3	70847	118812	28125.8	43973.6	77065.4	53000.5	64309.2
P18887	DNA repair protein XRCC1	XRCC1	62134.6	59638.7	70398.5	51123.9	52578.1	59446.1	31218.2	33289.7	56671.4	54943.2
P19022	Cadherin-2	CDH2	0	0	0	0	6937.12	0	0	0	0	0
P19086	Guanine nucleotide-binding protein G(z) subunit alpha	GNAZ	0	0	249393	33309.5	27578.4	449967	375616	204900	329070	164676
P19174	1-phosphatidylinositol 4,5-bisphosphate phosphodiesterase gamma-1	PLCG1	0	8329.17	0	0	1245.78	0	0	3263.19	0	0
P19256	Lymphocyte function-associated antigen 3	CD58	70722.1	60547.2	62794.9	62715.1	47395.7	77816.2	67510.1	80986.1	80954.9	94159.6
P19320	Vascular cell adhesion protein 1	VCAM1	0	0	4624.72	2283.45	0	20842.9	0	48674.5	0	2610.4
P19338	Nucleolin	NCL	665473	2.38341e+06	746670	1.3923e+06	2.68173e+06	483488	433857	507063	503850	335949
P19367	Hexokinase-1	HK1	126161	133835	246716	79007	120410	103812	140160	174318	235529	153969
P19387	DNA-directed RNA polymerase II subunit RPB3	POLR2C	41753.3	60064.7	48552	41554	42998	53652.2	27078	18942.3	30182	11085.2
P19388	DNA-directed RNA polymerases I, II, and III subunit RPABC1	POLR2E	23702.8	55581.4	16964.4	53019.3	78201.9	0	0	15384.7	0	0
P19397	Leukocyte surface antigen CD53	CD53	131270	42435.4	89074	89514.8	39783.8	33930.8	65352.5	100091	62000.5	74422.9
P19404	NADH dehydrogenase [ubiquinone] flavoprotein 2, mitochondrial	NDUFV2	93572.8	96495.6	48830.5	62705.4	90825.3	85503.1	101431	54438.5	41841.2	17570.1
P19438	Tumor necrosis factor receptor superfamily member 1A	TNFRSF1A	8853.5	6442.11	8679.4	8946.36	8802.86	0	2911.15	13013.4	0	9689.74
P19447	General transcription and DNA repair factor IIH helicase/translocase subunit XPB	ERCC3	45386.5	43755.4	54102.1	34142	24712.6	42644.1	38696	14595.8	21967.1	28501
P19474	E3 ubiquitin-protein ligase TRIM21	TRIM21	201979	101502	153851	56464.3	74902.2	216220	195810	114018	168531	98437.9
P19525	Interferon-induced, double-stranded RNA-activated protein kinase	EIF2AK2	59336.2	122157	88180.9	75154.3	135623	76529.3	84319	67794.9	78971.6	46108.7
P19623	Spermidine synthase	SRM	38561.9	101122	42171.8	44007.5	93498.7	64184.9	74282.9	37324.5	70663.3	35446.9
P19634	Sodium/hydrogen exchanger 1	SLC9A1	275319	95658	121785	105600	20515.8	6.30894e+06	5.66738e+06	340385	297565	186009
P19652	Alpha-1-acid glycoprotein 2	ORM2	4041.26	6527.88	8794.46	9536.43	4700.91	4776.52	6945.56	54686.9	9633.56	32549.6
P19784	Casein kinase II subunit alpha	CSNK2A2	11007	19359.5	9908.04	18761.4	19330	14095.1	8730.69	15994.7	11161.9	14818.2
P19838	Nuclear factor NF-kappa-B p105 subunit	NFKB1	116330	96483.2	120297	94124.9	79850.2	110558	135328	83126.3	123490	79912.8
P19878	Neutrophil cytosol factor 2	NCF2	494950	160121	394936	434694	115470	615093	523198	638179	401773	431985
P19957	Elafin	PI3	47049.7	0	0	0	0	0	28013.7	31360.8	0	0
P19971	Thymidine phosphorylase	TYMP	256115	154668	152167	64930.8	72113.1	187030	226827	188811	273181	139360
P20020	Plasma membrane calcium-transporting ATPase 1	ATP2B1	59462.3	47724	45483.3	11048	48963.8	31321.9	23120.1	36599.6	34865	19058.7
P20036	HLA class II histocompatibility antigen, DP alpha 1 chain	HLA-DPA1	70354.7	110803	49174.4	62512.7	92824.5	35133.1	28477	12713	0	10661.3
P20042	Eukaryotic translation initiation factor 2 subunit 2	EIF2S2	208388	341386	229972	186762	295803	323136	296153	178288	258008	176309
P20061	Transcobalamin-1	TCN1	98235.9	0	0	108028	0	108272	77960.1	136800	58903	153584
P20073	Annexin A7	ANXA7	491630	409501	346271	401518	376973	232211	313515	355804	325260	212016
P20138	Myeloid cell surface antigen CD33	CD33	166743	30773.5	86643.4	10600.5	9592.7	56487	16616.1	35172.1	0	55648.7
P20155	Serine protease inhibitor Kazal-type 2	SPINK2	0	6695.21	4777.07	0	2873.17	0	0	0	0	0
P20160	Azurocidin	AZU1	1.74866e+06	518778	195941	856935	292296	749657	563426	514251	409005	2364100
P20231	Tryptase beta-2	TPSB2	12911.6	78773.2	23342.5	50051.7	27857.5	0	13384.1	56748.5	3932.91	5889.74
P20290	Transcription factor BTF3	BTF3	55577.2	59809.2	33906.2	52742.9	46744.9	0	0	20710.8	14552.4	4428.12
P20292	Arachidonate 5-lipoxygenase-activating protein	ALOX5AP	821564	225539	323952	694473	96877.7	220666	294887	424078	226196	618970
P20333	Tumor necrosis factor receptor superfamily member 1B	TNFRSF1B	8958.48	7333.32	7789.11	540.158	8761.83	0	6363.95	19226.1	3720.73	6424.38
P20338	Ras-related protein Rab-4A	RAB4A	60491.4	74244.7	139222	73797.8	56999.6	115651	70072	61553.5	117294	48260.8
P20339	Ras-related protein Rab-5A	RAB5A	148389	98928.5	149361	88527.2	65816.5	131063	117420	107600	174278	127302
P20340	Ras-related protein Rab-6A	RAB6A	36693	97209.9	12759.6	69724.5	121851	0	0	92941.9	42247.1	115784
P20585	DNA mismatch repair protein Msh3	MSH3	42240.2	56250.2	48214.7	26264.7	38959.5	91045.7	80349.9	38629.9	45506.9	16712.9
P20591	Interferon-induced GTP-binding protein Mx1	MX1	35431.2	11340.8	34641.7	8340.7	185720	23048.5	0	11055.8	10451.5	12803.4
P20592	Interferon-induced GTP-binding protein Mx2	MX2	63748.1	23159.2	68602.1	27312.3	46663.7	44637.7	65174.1	42141.5	36874.4	33303.4
P20618	Proteasome subunit beta type-1	PSMB1	202316	238447	146673	332831	514054	394836	565350	288575	167438	228787
P20645	Cation-dependent mannose-6-phosphate receptor	M6PR	58213.2	90426.7	52490.1	109980	99325.5	95302.3	46129.5	63327.5	75328	52028.3
P20674	Cytochrome c oxidase subunit 5A, mitochondrial	COX5A	93919.2	36743.3	29109.4	14493.7	38283.2	87897.2	79498.7	61786.2	50709.5	45336.8
P20700	Lamin-B1	LMNB1	3.77455e+06	4.01194e+06	1.83368e+06	2.84517e+06	3.36474e+06	1.29007e+06	1.12529e+06	1.81149e+06	1.13619e+06	1507590
P20701	Integrin alpha-L	ITGAL	280384	245901	294310	97523.4	222859	243779	132844	249753	167546	139105
P20702	Integrin alpha-X	ITGAX	90048.1	48718.2	52803.2	62039.6	0	42060.7	64198.7	100782	71444.8	0
P20718	Granzyme H	GZMH	5937.31	18028.3	84641.4	23727.2	45969.7	0	0	65238.1	45435.7	0
P20749	B-cell lymphoma 3 protein	BCL3	0	4690.08	6622.14	0	2963.96	0	0	0	8168.34	0
P20807	Calpain-3	CAPN3	5408.12	0	0	3915.79	0	0	0	4519.46	0	0
P20810	Calpastatin	CAST	231918	78041.1	567360	116659	50656.2	527289	498407	434704	492602	215787
P20839	Inosine-5-monophosphate dehydrogenase 1	IMPDH1	95970	119861	73295.5	99753.6	62268.4	151994	193501	78044.5	118931	42729.8
P20908	Collagen alpha-1(V) chain	COL5A1	0	71363.2	50923	27102.5	47713.3	163360	169858	77679	100838	52389.4
P20933	N(4)-(beta-N-acetylglucosaminyl)-L-asparaginase	AGA	0	0	9729.78	19916.6	3440.66	0	0	0	0	8732.43
P20936	Ras GTPase-activating protein 1	RASA1	25781.7	23364.6	17908.4	27859.3	18377.9	0	0	21101.7	30888.6	18629.1
P20962	Parathymosin	PTMS	23652	27193.9	37965.6	15411.1	19390.8	16744.3	26963.6	20654.7	15130.2	8600.69
P20963	T-cell surface glycoprotein CD3 zeta chain	CD247	0	2522.32	0	6400.71	8419.79	0	0	0	0	0
P21127	Cyclin-dependent kinase 11B	CDK11B	60805.4	77995.6	46130.9	49440.6	57427.5	45518.5	42869.7	31814.6	47032	48070.2
P21266	Glutathione S-transferase Mu 3	GSTM3	0	1869.29	77433.1	9108.52	12134.7	36764.4	119678	64063.5	178245	52036.2
P21281	V-type proton ATPase subunit B, brain isoform	ATP6V1B2	421688	467027	403024	652542	490481	296883	247725	334164	235972	282401
P21283	V-type proton ATPase subunit C 1	ATP6V1C1	97541.8	125576	110402	102926	70629.7	204131	167609	146786	103874	121565
P21291	Cysteine and glycine-rich protein 1	CSRP1	90861.7	118648	103925	98506.6	124929	109939	115338	189498	108411	77299.7
P21333	Filamin-A	FLNA	1.1418e+06	905059	1.50173e+06	1.52103e+06	911180	1.11834e+06	969863	2.39444e+06	2.15338e+06	1590210
P21359	Neurofibromin	NF1	71450.5	50050.4	134660	71924.4	59641.9	0	19167.3	65222.1	34261.5	86150.4
P21397	Amine oxidase [flavin-containing] A	MAOA	115588	42070.9	41718.6	12440.8	12038.8	21804.6	22804.7	5002.94	7835.46	5863.65
P21399	Cytoplasmic aconitate hydratase	ACO1	45399.9	86839.3	154939	64220.4	60372.6	55317.3	65848.7	55106.6	70627.2	52580.6
P21462	fMet-Leu-Phe receptor	FPR1	73808.1	0	52999.4	0	0	58823.6	90503.8	95110.6	89910.3	30643.8
P21580	Tumor necrosis factor alpha-induced protein 3	TNFAIP3	17393.6	14387.3	43174.8	11845.6	17856.8	41324.1	39493.8	0	76852.2	19076.5
P21589	5-nucleotidase	NT5E	0	8827.95	0	0	7612	0	0	0	0	0
P21675	Transcription initiation factor TFIID subunit 1	TAF1	0	213447	0	0	352031	285771	0	0	0	148555
P21730	C5a anaphylatoxin chemotactic receptor 1	C5AR1	31947.6	17347	12326.7	42195.3	0	18167.1	0	37632.4	8059.29	27923.7
P21796	Non-selective voltage-gated ion channel VDAC1	VDAC1	286736	341344	152592	382683	525729	126510	94647	148703	95666.9	241533
P21912	Succinate dehydrogenase [ubiquinone] iron-sulfur subunit, mitochondrial	SDHB	310039	254234	249414	139872	218555	209532	205878	153124	229585	148579
P21926	CD9 antigen	CD9	61107.9	147963	688046	45772.4	153275	368645	284230	608140	898194	152480
P21953	2-oxoisovalerate dehydrogenase subunit beta, mitochondrial	BCKDHB	40798.3	60276.4	45077.2	43626.5	69807	0	0	0	20248.3	39696.6
P21964	Catechol O-methyltransferase	COMT	325851	508035	204116	278332	283023	94972.1	101611	137818	153340	147296
P21980	Protein-glutamine gamma-glutamyltransferase 2	TGM2	8703.02	12315.6	63774.8	8670.75	0	65676.7	55819.9	84512.6	31515.2	6346.82
P22033	Methylmalonyl-CoA mutase, mitochondrial	MMUT	36218	19030.2	29760.1	19419.8	24380.8	21818.8	28577.7	25000.3	25909.7	14177.8
P22059	Oxysterol-binding protein 1	OSBP	87361.6	94850.2	87322.8	98889.1	83789.7	83852.8	66814.5	74368.8	84758.5	70839.6
P22061	Protein-L-isoaspartate(D-aspartate) O-methyltransferase	PCMT1	309832	564519	176743	609314	535920	418643	273196	555980	211938	322577
P22083	Alpha-(1,3)-fucosyltransferase 4	FUT4	27875.4	8756.87	18774.4	8934.69	5564.81	37303.1	22132.4	8455.78	11051.8	15998.5
P22087	rRNA 2-O-methyltransferase fibrillarin	FBL	367366	364148	166453	199410	298622	120447	116523	138122	144064	78138.2
P22102	Trifunctional purine biosynthetic protein adenosine-3	GART	195895	284842	102553	200699	359673	144614	141734	160799	157863	123760
P22234	Bifunctional phosphoribosylaminoimidazole carboxylase/phosphoribosylaminoimidazole succinocarboxamide synthetase	PAICS	128393	259341	134934	297306	692429	127322	113524	177970	155282	108821
P22304	Iduronate 2-sulfatase	IDS	28142.6	11801.2	46566.8	0	10484.6	0	63214.8	31308.4	0	0
P22307	Sterol carrier protein 2	SCP2	783459	743180	897133	481062	349775	1.03725e+06	1.35311e+06	728918	1.41857e+06	674366
P22314	Ubiquitin-like modifier-activating enzyme 1	UBA1	913153	1.52758e+06	1.2268e+06	1.09999e+06	1.44154e+06	1.00694e+06	1.02836e+06	935003	1.00156e+06	767260
P22352	Glutathione peroxidase 3	GPX3	6389.73	0	12670.9	7233.86	0	0	0	8868.52	9018.17	12489.2
P22415	Upstream stimulatory factor 1	USF1	34494.8	38868.7	29223.5	28234.6	39503	0	0	10623.3	0	9349.31
P22570	NADPH:adrenodoxin oxidoreductase, mitochondrial	FDXR	93471	117692	41807	54812.9	83180.7	62588.1	49589.3	23407.2	53365.3	35456
P22626	Heterogeneous nuclear ribonucleoproteins A2/B1	HNRNPA2B1	2.88925e+06	3.97034e+06	1.96625e+06	4.0075e+06	6.44947e+06	2.77114e+06	2.70052e+06	1.66107e+06	2.34132e+06	943696
P22670	MHC class II regulatory factor RFX1	RFX1	44871.4	65907.7	69395.4	28240.8	35811.1	39359.2	56144.2	28526.5	17928.3	22766.5
P22681	E3 ubiquitin-protein ligase CBL	CBL	124261	96663.6	148459	76073.7	56168.3	165082	178886	101381	138157	71719.6
P22694	cAMP-dependent protein kinase catalytic subunit beta	PRKACB	255007	199634	369896	190805	207686	179169	181270	222336	350904	167705
P22695	Cytochrome b-c1 complex subunit 2, mitochondrial	UQCRC2	384538	448367	224376	491541	566090	92922	98512.8	173423	237902	209010
P22732	Solute carrier family 2, facilitated glucose transporter member 5	SLC2A5	29546.3	30101.4	0	12539.9	21162.2	18634.8	38163.4	15136	14408.3	39854.6
P22748	Carbonic anhydrase 4	CA4	52153.2	0	43795.7	44256.5	0	100488	86956	129939	84106.5	141549
P22749	Granulysin	GNLY	0	32780.8	29320.8	0	26456.6	0	0	52637.7	13594.1	0
P22830	Ferrochelatase, mitochondrial	FECH	90306.7	62548	87443.4	141446	29660.4	58376.5	104702	123758	81601.6	37858.4
P22894	Neutrophil collagenase	MMP8	430033	40402.9	222160	743922	4982.71	1.34628e+06	1.18082e+06	1.69697e+06	1.1639e+06	729801
P22897	Macrophage mannose receptor 1	MRC1	4334.82	10303.4	0	11172.2	3524.61	24234.2	8403.37	17624.1	0	0
P23025	DNA repair protein complementing XP-A cells	XPA	0	3121.95	0	4097.67	3156.95	0	0	5604.29	0	0
P23141	Liver carboxylesterase 1	CES1	0	52241.3	0	5511.41	0	237100	112123	43729	18032.5	94867
P23193	Transcription elongation factor A protein 1	TCEA1	104157	210415	214740	147707	245452	72644.6	104949	79918.9	120356	40961.5
P23219	Prostaglandin G/H synthase 1	PTGS1	17976	18001.8	150107	122548	34712.5	47047.4	38333.6	58663.5	123570	40263
P23229	Integrin alpha-6	ITGA6	10501.5	22454.4	54499.8	17721.2	6224.58	19629.8	19227.4	75339.5	122986	19148.4
P23246	Splicing factor, proline- and glutamine-rich	SFPQ	933720	818867	747714	758037	890025	772245	840495	535293	471214	431263
P23258	Tubulin gamma-1 chain	TUBG1	67913.2	45802.9	19068.6	38914.5	42866.5	39078.8	44833.8	58259.5	36542.6	31420.3
P23284	Peptidyl-prolyl cis-trans isomerase B	PPIB	1.26982e+06	708965	1.54607e+06	819462	849979	2.1234e+06	1.83269e+06	1.02464e+06	2.00045e+06	1495530
P23368	NAD-dependent malic enzyme, mitochondrial	ME2	186302	206806	167891	181394	127442	120093	139189	252684	259525	163324
P23381	Tryptophan--tRNA ligase, cytoplasmic	WARS1	134638	158798	254584	147090	132081	127095	165845	194067	146013	208670
P23396	Small ribosomal subunit protein uS3	RPS3	1.32423e+06	3.26776e+06	1.13719e+06	2.24928e+06	4.17984e+06	814519	1.11021e+06	1.1883e+06	1.05068e+06	1367740
P23434	Glycine cleavage system H protein, mitochondrial	GCSH	0	15051.6	0	10655.2	12560.7	0	0	6732.75	3378.97	5879.94
P23443	Ribosomal protein S6 kinase beta-1	RPS6KB1	25392.3	12614.6	22229	14444.8	18451.6	0	4489.72	12261.4	17453.8	15605.7
P23458	Tyrosine-protein kinase JAK1	JAK1	36123.7	22735.3	27900.7	27890.4	28256.5	23869.9	37951.5	35205	40024.8	36252.3
P23469	Receptor-type tyrosine-protein phosphatase epsilon	PTPRE	39736.4	32494.8	72823.6	25458.4	18498.7	15817.1	14585.2	54000.1	23722.6	54172.7
P23497	Nuclear autoantigen Sp-100	SP100	86503.3	74944.3	57260.8	28827	57279.4	74284.5	79517.5	50455.6	64876.5	34969.5
P23526	Adenosylhomocysteinase	AHCY	308764	447779	424882	322600	485767	411035	384726	380894	532374	396970
P23528	Cofilin-1	CFL1	1.15757e+06	1.80662e+06	875441	3.54967e+06	2.9322e+06	880933	777786	2.27851e+06	1.02286e+06	1319550
P23588	Eukaryotic translation initiation factor 4B	EIF4B	141643	238611	249874	277645	310042	155293	166591	148020	203008	170298
P23610	40-kDa huntingtin-associated protein	F8A1	29850.8	36677.7	44159.8	31597.4	28942.5	20276.6	26938.8	26876.1	18186.1	21943.7
P23634	Plasma membrane calcium-transporting ATPase 4	ATP2B4	90246.2	97120.8	98070.5	66936.4	72441.2	90535.4	96305.2	87509.1	102626	82597
P23743	Diacylglycerol kinase alpha	DGKA	84237.1	36039.8	64404.5	63586	34703.4	121689	79214.4	90296.6	91061	62616.3
P23786	Carnitine O-palmitoyltransferase 2, mitochondrial	CPT2	95593.5	114927	83015.8	46239.3	56952.2	70280.9	74514.3	61796.4	69958.3	64299.4
P23919	Thymidylate kinase	DTYMK	74405.6	133587	90440.6	83308.6	70962.5	129296	149000	90929.8	107428	87513.1
P23921	Ribonucleoside-diphosphate reductase large subunit	RRM1	79055.4	87988.6	76080.8	42774.1	59496.8	32603.2	56471.6	38496.9	68495.9	64858.1
P24071	Immunoglobulin alpha Fc receptor	FCAR	261209	63976.7	221964	294987	32751.7	265163	276672	510162	420224	414494
P24158	Myeloblastin	PRTN3	1.61202e+06	2.36719e+06	195074	1.96279e+06	6.10771e+06	4.82422e+06	1.08226e+07	1.06501e+07	566893	71160700
P24311	Cytochrome c oxidase subunit 7B, mitochondrial	COX7B	287124	224905	156718	122711	94735.9	298677	308962	160155	249626	117652
P24386	Rab proteins geranylgeranyltransferase component A 1	CHM	0	3433.38	0	2585.1	5017.71	0	0	0	0	0
P24390	ER lumen protein-retaining receptor 1	KDELR1	106326	85761.5	48189.8	22574.1	55782.1	51167.4	109198	215075	31563.8	35409.6
P24534	Elongation factor 1-beta	EEF1B2	395748	624346	343594	400210	988853	932792	1.05755e+06	473991	537479	379231
P24539	ATP synthase peripheral stalk subunit b, mitochondrial	ATP5PB	460107	465431	332939	497749	403698	39944	95823.4	367273	276147	383048
P24557	Thromboxane-A synthase	TBXAS1	191572	107044	74975.6	136063	15911.7	47728.3	82491.4	155553	165278	77176.8
P24666	Low molecular weight phosphotyrosine protein phosphatase	ACP1	14156.2	42436.4	0	80532.2	58390	0	0	29795.2	0	9914.97
P24723	Protein kinase C eta type	PRKCH	0	33724.6	0	59603.2	0	53535.3	0	0	49408.1	44370.7
P24752	Acetyl-CoA acetyltransferase, mitochondrial	ACAT1	438415	306579	317384	235854	285419	306050	317683	280414	284593	301397
P24821	Tenascin	TNC	0	0	0	0	0	0	0	6948.78	0	0
P24844	Myosin regulatory light polypeptide 9	MYL9	922228	1.4113e+06	822086	1.0186e+06	909807	654344	797124	1.48542e+06	1.41691e+06	748135
P24928	DNA-directed RNA polymerase II subunit RPB1	POLR2A	1.37997e+06	1.50109e+06	1.23061e+06	1.03716e+06	1.33267e+06	1.14292e+06	1.02287e+06	741817	1.08076e+06	711997
P24941	Cyclin-dependent kinase 2	CDK2	245216	169378	199201	135622	99712.9	142046	160613	91850.6	110816	106868
P25090	N-formyl peptide receptor 2	FPR2	0	0	18345.2	19184.7	0	0	0	28890.4	0	15890.8
P25098	Beta-adrenergic receptor kinase 1	GRK2	137840	229329	157842	129012	208525	170191	204700	102306	175316	154667
P25205	DNA replication licensing factor MCM3	MCM3	294749	524956	202784	257030	475368	212575	184208	96807.8	173374	166538
P25208	Nuclear transcription factor Y subunit beta	NFYB	100489	94470.6	80320.3	73885.3	82559.9	92175.5	76144.6	40612.9	67529.5	71385.8
P25325	3-mercaptopyruvate sulfurtransferase	MPST	50107.3	123932	67612.3	102066	77196.7	0	0	61258.1	33483.2	64043.5
P25398	Small ribosomal subunit protein eS12	RPS12	986674	1.45096e+06	1.00105e+06	681848	1.21556e+06	245372	346151	513356	983704	431479
P25440	Bromodomain-containing protein 2	BRD2	0	6718.43	6045.34	10161.9	18663	0	58696.4	3556.14	0	0
P25445	Tumor necrosis factor receptor superfamily member 6	FAS	6713.27	6002.96	0	14514.3	10111.7	0	0	4595.26	0	7306.08
P25490	Transcriptional repressor protein YY1	YY1	39210.9	73749	34865.9	32641.8	73308	26181.2	22113.8	28696.3	30830.1	14041.3
P25685	DnaJ homolog subfamily B member 1	DNAJB1	126598	140641	143627	82350.9	105088	133123	110766	66497.9	130547	86078.8
P25686	DnaJ homolog subfamily B member 2	DNAJB2	4736.66	5583.4	25674.8	10614.8	2488.45	0	14140.1	9598.97	14133.5	4209.76
P25705	ATP synthase F(1) complex subunit alpha, mitochondrial	ATP5F1A	1.0531e+06	1.47426e+06	549758	988967	1.2135e+06	603429	594866	851882	677768	485290
P25774	Cathepsin S	CTSS	490967	300307	470387	447760	300963	332853	629595	381761	322841	710714
P25786	Proteasome subunit alpha type-1	PSMA1	705791	1.46168e+06	1.16556e+06	906869	1.11558e+06	1.24801e+06	1.09647e+06	1.04235e+06	1.09105e+06	942290
P25787	Proteasome subunit alpha type-2	PSMA2	35109.3	180038	47159.3	203658	269539	0	0	95614.4	86921.7	121730
P25788	Proteasome subunit alpha type-3	PSMA3	192647	230590	350117	314315	370910	303455	240849	258136	331010	374573
P25789	Proteasome subunit alpha type-4	PSMA4	162924	259346	229727	222062	284880	286098	222116	187365	240607	203169
P25791	Rhombotin-2	LMO2	9587.83	15904.9	0	9308.62	32609.2	0	0	0	0	0
P25815	Protein S100-P	S100P	1.6057e+06	560475	4.96491e+06	3.06827e+06	260559	568013	1.56988e+06	1.76334e+06	2.64833e+06	2657670
P25942	Tumor necrosis factor receptor superfamily member 5	CD40	7084.18	0	14902.9	0	2731.49	18268.1	16984.3	10238.9	33942.5	2903.12
P25963	NF-kappa-B inhibitor alpha	NFKBIA	6247.74	15660.2	0	1776.66	12328.1	0	0	7798.9	0	0
P26010	Integrin beta-7	ITGB7	14078.1	24187.1	8546.37	7113.18	18705.6	0	0	6045.1	0	0
P26022	Pentraxin-related protein PTX3	PTX3	28908.4	5768.8	10006.7	26396	0	74538.8	19598.7	44148.8	28874.9	44280.6
P26038	Moesin	MSN	1.58011e+06	2.33435e+06	2.73509e+06	2.32906e+06	2.33873e+06	1.96857e+06	1.33033e+06	2.05727e+06	1.88459e+06	1962570
P26196	Probable ATP-dependent RNA helicase DDX6	DDX6	74450.8	103270	114104	132485	165081	116000	138281	47371.8	76145	55962.9
P26358	DNA (cytosine-5)-methyltransferase 1	DNMT1	95960.5	167643	68766.4	75677.6	121363	77265.8	85889	54729.4	97178.6	43115.7
P26368	Splicing factor U2AF 65 kDa subunit	U2AF2	118925	262250	126603	191714	372544	63490.5	108450	89648	70142	74439.7
P26373	Large ribosomal subunit protein eL13	RPL13	656385	849902	494087	619789	868135	474890	609927	379026	630265	462506
P26440	Isovaleryl-CoA dehydrogenase, mitochondrial	IVD	201971	210671	185355	133154	154624	113262	69316	85222.8	89121.3	98113.3
P26447	Protein S100-A4	S100A4	1.17947e+06	1.7426e+06	941194	667751	894890	548828	585861	1.37571e+06	800337	687684
P26572	Alpha-1,3-mannosyl-glycoprotein 2-beta-N-acetylglucosaminyltransferase	MGAT1	18739.6	26656.9	16813	15567.2	12106.3	21720.9	0	24444.1	0	13112.7
P26583	High mobility group protein B2	HMGB2	2.98505e+06	2.98917e+06	4.30237e+06	3.30864e+06	1.61753e+06	2.63758e+06	2.85205e+06	1.34495e+06	3.28163e+06	1571640
P26599	Polypyrimidine tract-binding protein 1	PTBP1	488341	411301	560035	327691	491716	357574	400514	239945	328236	271648
P26639	Threonine--tRNA ligase 1, cytoplasmic	TARS1	106850	157273	201113	182562	139848	77001.4	152946	148042	136059	144206
P26640	Valine--tRNA ligase	VARS1	191926	273294	177329	251755	209010	331301	284240	219283	286599	185084
P26641	Elongation factor 1-gamma	EEF1G	448280	825460	1.14427e+06	837468	948193	350227	641701	651651	793042	716485
P26885	Peptidyl-prolyl cis-trans isomerase FKBP2	FKBP2	368395	209524	531903	312785	150429	196882	300606	378867	381639	316023
P26951	Interleukin-3 receptor subunit alpha	IL3RA	19739.8	18625.3	14805.7	11252.1	9824.26	0	0	0	0	0
P27105	Stomatin	STOM	217420	154551	205506	629716	165191	292978	293257	553082	346805	375293
P27144	Adenylate kinase 4, mitochondrial	AK4	45135.3	112961	149112	0	62262.9	52515.5	56859.3	36548.6	42838.7	30703
P27169	Serum paraoxonase/arylesterase 1	PON1	0	0	0	0	0	29591.6	32745.1	56182.9	0	21510
P27216	Annexin A13	ANXA13	252066	80580	534592	15893.1	26195.8	247156	241036	113572	197284	172223
P27338	Amine oxidase [flavin-containing] B	MAOB	399395	256791	286747	108244	93787.3	111512	129075	137030	189239	65937.3
P27348	14-3-3 protein theta	YWHAQ	64486.8	218827	39626.8	565255	544971	66051.7	52229.9	113045	40998.3	118675
P27361	Mitogen-activated protein kinase 3	MAPK3	62999.9	55929.4	101630	45845.8	41314.9	137073	107120	92530.1	138384	61194.9
P27448	MAP/microtubule affinity-regulating kinase 3	MARK3	179140	216146	401423	188634	229704	519678	431618	270944	418360	207737
P27449	V-type proton ATPase 16 kDa proteolipid subunit c	ATP6V0C	3901.42	0	0	25872.3	24036	0	0	0	0	76670.8
P27482	Calmodulin-like protein 3	CALML3	0	0	0	0	0	35470.2	13404.6	0	0	0
P27540	Aryl hydrocarbon receptor nuclear translocator	ARNT	19790	10394.6	11952.3	7803.17	5698.64	11411.6	22059.1	7110.52	11435.6	7020.95
P27635	Large ribosomal subunit protein uL16	RPL10	128048	115915	0	83055.5	171390	31557	19975.2	59668.3	22506.9	17255
P27694	Replication protein A 70 kDa DNA-binding subunit	RPA1	187410	499838	215799	274671	362225	154179	183454	117917	121078	146077
P27695	DNA repair nuclease/redox regulator APEX1	APEX1	1.32398e+06	2.02661e+06	1.99025e+06	1.06739e+06	1.70983e+06	966480	1.25239e+06	681046	1.19689e+06	1137400
P27701	CD82 antigen	CD82	144590	13840.1	91536.8	131324	41741	60246.8	76254.4	109599	109868	74558.1
P27707	Deoxycytidine kinase	DCK	140085	234499	93726.9	101352	189555	55457.3	80930.2	80756.7	76829.2	81391.5
P27708	Multifunctional protein CAD	CAD	170300	239564	165640	153443	228440	203169	182477	127534	166624	132450
P27797	Calreticulin	CALR	4.3219e+06	5.49651e+06	2.48871e+06	4.30553e+06	4.35462e+06	8.54871e+06	8.41843e+06	4.82098e+06	3.3725e+06	3712520
P27816	Microtubule-associated protein 4	MAP4	91946.6	215954	109666	130986	172147	120758	82635.4	123792	110266	57541.2
P27824	Calnexin	CANX	2.51876e+06	1.29005e+06	1.80791e+06	1.26245e+06	963505	2.23658e+06	2.83867e+06	1.91211e+06	2.59711e+06	1892520
P27918	Properdin	CFP	109737	32213.7	49725.3	67229.1	11158.3	160102	144194	105412	53589.3	215445
P27986	Phosphatidylinositol 3-kinase regulatory subunit alpha	PIK3R1	96162.5	98496.5	84690.4	108936	113787	77468.3	77307.1	76825.3	71393.1	71443.1
P27987	Inositol-trisphosphate 3-kinase B	ITPKB	7072.34	8345.27	8728.86	6770.34	6493.71	0	0	7647.29	13509.6	0
P28039	Acyloxyacyl hydrolase	AOAH	42407.9	32351.6	0	42941.2	21621	42398.4	41398.7	24609.3	42809.5	47696.6
P28062	Proteasome subunit beta type-8	PSMB8	93936.7	162704	94999.1	145632	196280	81684.9	62074.6	115064	111867	148193
P28065	Proteasome subunit beta type-9	PSMB9	65259.9	211949	122135	201619	356426	0	86769.7	182060	68489	178872
P28066	Proteasome subunit alpha type-5	PSMA5	190557	407378	145525	472494	721198	430199	444677	285403	499847	236678
P28067	HLA class II histocompatibility antigen, DM alpha chain	HLA-DMA	950.552	0	0	1017.77	15456.4	0	0	0	0	0
P28068	HLA class II histocompatibility antigen, DM beta chain	HLA-DMB	51989.1	207739	0	20384.9	193030	0	30416.9	8360.14	0	12240.1
P28070	Proteasome subunit beta type-4	PSMB4	6098.88	27655.8	0	41554	113424	0	0	30522.9	0	0
P28072	Proteasome subunit beta type-6	PSMB6	0	68657.5	11366	114036	73534.6	0	19370.2	64734.7	27232.2	43111.4
P28074	Proteasome subunit beta type-5	PSMB5	0	5208.34	0	24878.7	6153.67	0	0	0	0	0
P28161	Glutathione S-transferase Mu 2	GSTM2	208674	66516	425812	220030	285023	224261	30600.6	280386	195409	26294.2
P28288	ATP-binding cassette sub-family D member 3	ABCD3	53175.4	60306.7	83274	28895.6	32615.9	42315.2	51485.8	42212.3	54332.3	56381
P28289	Tropomodulin-1	TMOD1	0	0	5467.65	7137.67	0	5531.1	6572.96	11838.7	0	2921.91
P28290	Protein ITPRID2	ITPRID2	16245.1	22446.5	9572.02	14797.7	11226.5	24534.8	14581.9	15758.7	22087	9570.72
P28331	NADH-ubiquinone oxidoreductase 75 kDa subunit, mitochondrial	NDUFS1	153833	191549	126914	118300	149493	88548.3	84847	96977	113479	145287
P28332	Alcohol dehydrogenase 6	ADH6	0	0	0	2234.79	0	0	0	0	0	0
P28340	DNA polymerase delta catalytic subunit	POLD1	178264	273289	99472	112150	149014	217748	261503	82783.2	124256	98964.3
P28482	Mitogen-activated protein kinase 1	MAPK1	319442	278367	413568	247140	176084	498082	440639	309813	463526	296806
P28676	Grancalcin	GCA	380116	357368	432152	1.62597e+06	438325	175394	402107	1.63128e+06	858819	2198510
P28702	Retinoic acid receptor RXR-beta	RXRB	10687.2	23216.5	7018.47	10914.9	11737.9	0	0	6629.72	8125.55	0
P28715	DNA excision repair protein ERCC-5	ERCC5	18555.1	18890.2	15525	13458.1	12967.9	13713.2	10410.3	7362.55	11450.4	5079.98
P28799	Progranulin	GRN	1.39612e+06	424662	1.03024e+06	543934	258833	1.25762e+06	1.15049e+06	828227	534411	1971520
P28838	Cytosol aminopeptidase	LAP3	178874	217638	241675	161454	289987	183379	215970	146059	162931	144398
P28906	Hematopoietic progenitor cell antigen CD34	CD34	51024.6	150021	88817.4	33533.9	91169.5	17601.3	5710.09	0	0	0
P28907	ADP-ribosyl cyclase/cyclic ADP-ribose hydrolase 1	CD38	110630	47761.5	40540.6	113061	86737.3	43013.6	43246.8	60278.5	51980.7	25116.4
P29083	General transcription factor IIE subunit 1	GTF2E1	0	26933.5	16202.2	7264.74	19577.4	0	0	0	0	0
P29084	Transcription initiation factor IIE subunit beta	GTF2E2	2116.56	1870.42	0	4974	5603.47	0	0	0	0	1891.46
P29122	Proprotein convertase subtilisin/kexin type 6	PCSK6	2203.88	0	0	0	0	0	0	3977.73	4832.9	0
P29144	Tripeptidyl-peptidase 2	TPP2	98681.4	142429	133823	105040	115504	137905	104997	115444	146356	77613.3
P29218	Inositol monophosphatase 1	IMPA1	89782.9	82812.2	33401.2	94236.3	160980	255865	80917.7	78368.5	81570.1	43625.3
P29279	CCN family member 2	CCN2	10647.6	0	14800.2	0	0	0	0	0	0	0
P29350	Tyrosine-protein phosphatase non-receptor type 6	PTPN6	914521	1.15981e+06	1.23386e+06	1.13019e+06	874401	773924	1.08225e+06	812073	1.05271e+06	608174
P29353	SHC-transforming protein 1	SHC1	35526	18572.3	61892.2	29680.4	16793.3	57818.1	65643.4	50883.9	53555.2	37583.1
P29372	DNA-3-methyladenine glycosylase	MPG	21088.2	21737.1	13315.6	4920.15	9800.43	29466.4	0	12510.9	0	11351.3
P29374	AT-rich interactive domain-containing protein 4A	ARID4A	19309.5	19409.9	12721.2	6078.15	8577.01	17558.9	25002.2	6173.81	9807.89	10542.2
P29375	Lysine-specific demethylase 5A	KDM5A	31214.7	20693.5	25459.3	15708.7	11074.2	0	18225.7	13442.8	22938.3	17265.4
P29401	Transketolase	TKT	2.76578e+06	1.68194e+06	2.00785e+06	4.44991e+06	2.69504e+06	3.01286e+06	1.83554e+06	2.74685e+06	3.30064e+06	3194570
P29466	Caspase-1	CASP1	91475.5	59697.6	19782.7	83073.9	60710.9	115627	39036.3	41104.2	19989.4	22080.4
P29558	RNA-binding motif, single-stranded-interacting protein 1	RBMS1	31293.6	41640.6	27840.8	33685.1	48960.2	0	34380.8	25273.6	25722.6	34907.7
P29590	Protein PML	PML	206261	246017	86241.3	98377.3	317962	84789.5	78271.3	119508	62923.6	84990.4
P29597	Non-receptor tyrosine-protein kinase TYK2	TYK2	25530.8	17017.9	21030.2	11381.1	17170.4	43617.9	37735.2	16098.2	14434.9	14253.6
P29692	Elongation factor 1-delta	EEF1D	147979	532725	181483	235360	410594	155937	187192	283586	185597	122034
P29728	2-5-oligoadenylate synthase 2	OAS2	50844.9	65051.3	37318.4	15343.3	86006.2	30127.4	13628.9	19280.9	33889.7	20788.2
P29966	Myristoylated alanine-rich C-kinase substrate	MARCKS	348223	20663.2	328246	77418.3	34511.1	203046	281736	568353	377579	252930
P30038	Delta-1-pyrroline-5-carboxylate dehydrogenase, mitochondrial	ALDH4A1	208600	68914.6	116030	196505	67093.1	199796	200697	133802	182483	214266
P30040	Endoplasmic reticulum resident protein 29	ERP29	671017	595933	799506	583722	330451	375435	483344	608880	526002	606503
P30041	Peroxiredoxin-6	PRDX6	438067	1.39519e+06	361253	857944	1.65663e+06	131561	167345	624804	393432	384096
P30043	Flavin reductase (NADPH)	BLVRB	37383.1	13421.7	36716.9	54650.3	21216.5	17964.4	33912.4	45562.3	37149.8	29422.5
P30044	Peroxiredoxin-5, mitochondrial	PRDX5	171997	222652	127649	469288	506548	127498	96168.6	301982	57112.3	240340
P30046	D-dopachrome decarboxylase	DDT	515115	797310	309205	622372	751661	123009	91884.4	657055	307917	481765
P30047	GTP cyclohydrolase 1 feedback regulatory protein	GCHFR	0	0	1079.1	11145.5	0	0	26820.1	4512.74	0	9340.8
P30048	Thioredoxin-dependent peroxide reductase, mitochondrial	PRDX3	1.47147e+06	1.16025e+06	669486	698797	739433	768558	623531	533658	510059	731552
P30049	ATP synthase F(1) complex subunit delta, mitochondrial	ATP5F1D	9017.31	153188	0	146618	317167	0	0	50912.2	0	0
P30050	Large ribosomal subunit protein uL11	RPL12	678324	447879	456426	381024	549637	568398	502792	319570	707990	572246
P30084	Enoyl-CoA hydratase, mitochondrial	ECHS1	110351	144092	55330.8	220491	167103	0	40394.9	80804.2	36609.4	80326.4
P30085	UMP-CMP kinase	CMPK1	75549.8	186062	175437	160930	115162	168786	48729.8	131171	120589	74191.1
P30086	Phosphatidylethanolamine-binding protein 1	PEBP1	405112	1.56602e+06	740011	1.44157e+06	1.88974e+06	254378	153549	656627	223142	998196
P30101	Protein disulfide-isomerase A3	PDIA3	3.66911e+06	3.95801e+06	6.42171e+06	5.53295e+06	3.94947e+06	1.22392e+06	1.90829e+06	4.07348e+06	5.32278e+06	6401810
P30153	Serine/threonine-protein phosphatase 2A 65 kDa regulatory subunit A alpha isoform	PPP2R1A	217792	213004	148992	301962	287832	90589.6	95797.9	180965	137133	99152.5
P30154	Serine/threonine-protein phosphatase 2A 65 kDa regulatory subunit A beta isoform	PPP2R1B	64212.8	23425.9	42926.3	15190.1	21817.8	83256.1	105860	32871.2	92111.2	24479.1
P30260	Cell division cycle protein 27 homolog	CDC27	16220.1	15546	11903.5	10117.5	4264.79	5737.96	19373.5	16279.9	13006.5	7702.74
P30273	High affinity immunoglobulin epsilon receptor subunit gamma	FCER1G	121542	57856.3	83121.5	153597	27041.3	119838	188783	268398	189066	104126
P30291	Wee1-like protein kinase	WEE1	0	0	0	8224.13	6530.25	0	0	2496.57	0	0
P30405	Peptidyl-prolyl cis-trans isomerase F, mitochondrial	PPIF	225652	67130.1	323107	75750.8	52393.5	284417	279867	199108	630063	182673
P30414	NK-tumor recognition protein	NKTR	28820.1	27637.4	0	17003.8	28383.6	80309.7	42061.4	3229.87	13629.8	12863.9
P30419	Glycylpeptide N-tetradecanoyltransferase 1	NMT1	9684.32	106401	17965.6	42174	40555.5	0	26576.2	15280.2	35378.8	22258.1
P30511	HLA class I histocompatibility antigen, alpha chain F	HLA-F	7861.37	7780.98	0	0	14300.5	0	0	15133.6	0	1958.02
P30519	Heme oxygenase 2	HMOX2	62842.5	165778	70061.6	74007.4	92478.1	74297.2	64958.2	80688.8	46269.5	34121.6
P30520	Adenylosuccinate synthetase isozyme 2	ADSS2	177586	210552	216475	344893	261517	553550	419777	211678	182437	347615
P30533	Alpha-2-macroglobulin receptor-associated protein	LRPAP1	113779	93654	109428	77202.5	83692.9	135657	131822	102724	140523	115802
P30536	Translocator protein	TSPO	1.68568e+06	905553	2.12781e+06	658002	412017	908755	905135	1.50276e+06	2.26346e+06	2665410
P30566	Adenylosuccinate lyase	ADSL	439755	680964	332518	264732	573985	612452	606581	365049	588262	334952
P30613	Pyruvate kinase PKLR	PKLR	434034	310008	302997	143152	64751.9	375828	208005	90284.7	179651	100025
P30622	CAP-Gly domain-containing linker protein 1	CLIP1	28278.8	31023	24130.7	32299.9	23465.9	23167.7	29100.5	37669	37537.5	29903.9
P30626	Sorcin	SRI	674781	437321	534999	575274	413649	308558	575789	506941	723987	453316
P30679	Guanine nucleotide-binding protein subunit alpha-15	GNA15	16980.9	24193.2	12946.2	22558	36118.5	0	0	4638.86	0	13966.5
P30711	Glutathione S-transferase theta-1	GSTT1	0	0	0	15055.3	0	0	0	28943.6	0	0
P30740	Leukocyte elastase inhibitor	SERPINB1	298087	178032	137397	339082	267230	260611	170745	285503	177751	238569
P30825	High affinity cationic amino acid transporter 1	SLC7A1	236726	157197	507434	66467.2	150775	308495	320597	191881	413181	153653
P30837	Aldehyde dehydrogenase X, mitochondrial	ALDH1B1	12406.2	16233.8	19070.1	2330.89	0	5298.03	12799.5	7290.85	5325.71	0
P30876	DNA-directed RNA polymerase II subunit RPB2	POLR2B	313201	230049	215034	163631	239107	319248	259248	135029	198543	107245
P31040	Succinate dehydrogenase [ubiquinone] flavoprotein subunit, mitochondrial	SDHA	427687	356272	217960	257479	405856	116861	155421	232188	217601	276496
P31146	Coronin-1A	CORO1A	1.06684e+06	1.83886e+06	1.43756e+06	2.78431e+06	2.04237e+06	2.22553e+06	2.05903e+06	1.8281e+06	1.47791e+06	3240060
P31150	Rab GDP dissociation inhibitor alpha	GDI1	117628	212609	146202	233881	241666	404955	325146	217719	243860	158006
P31153	S-adenosylmethionine synthase isoform type-2	MAT2A	415415	317866	518765	356270	440641	557255	391674	206552	413909	191633
P31323	cAMP-dependent protein kinase type II-beta regulatory subunit	PRKAR2B	78503.1	33966.3	56079.9	10601.6	0	26444.3	27312.3	42251.5	58308.8	53890.3
P31327	Carbamoyl-phosphate synthase [ammonia], mitochondrial	CPS1	850374	337869	339089	58489.7	49363.2	172311	97836.8	37193.9	82991	39540.2
P31350	Ribonucleoside-diphosphate reductase subunit M2	RRM2	68962.1	28116.9	16776.6	22307.1	6896.92	40731.7	37589.6	15652.4	37891.9	23259.1
P31483	Cytotoxic granule associated RNA binding protein TIA1	TIA1	31914.3	33069.1	39463.4	19551.3	16431.8	43240.9	24575.7	17140.4	25575.7	26359
P31513	Flavin-containing monooxygenase 3	FMO3	0	0	0	0	0	0	0	24828.4	0	0
P31641	Sodium- and chloride-dependent taurine transporter	SLC6A6	7676.77	0	0	0	5349.96	0	0	12545.9	12375.9	8683.27
P31689	DnaJ homolog subfamily A member 1	DNAJA1	126259	78312.1	81224	85318.2	88505.2	83670.6	91740.6	79490.4	75819.3	40108.7
P31749	RAC-alpha serine/threonine-protein kinase	AKT1	69531.4	53359.6	70128.6	44845.8	48835.3	24487.2	58782.5	34623	47707	26340.7
P31751	RAC-beta serine/threonine-protein kinase	AKT2	34633.6	22784	23902.3	26929.7	19948.7	46251.4	40806.4	22806.3	52677.4	26639.3
P31785	Cytokine receptor common subunit gamma	IL2RG	75085.3	29863.7	56544.8	45168.2	37591.9	53838.4	62711.5	66074.6	76547	48463.6
P31930	Cytochrome b-c1 complex subunit 1, mitochondrial	UQCRC1	188313	259747	113637	206797	270503	226408	262602	151187	179846	144540
P31937	3-hydroxyisobutyrate dehydrogenase, mitochondrial	HIBADH	67133.7	99628.3	54331.3	117859	101645	0	0	32577.1	0	29139.4
P31939	Bifunctional purine biosynthesis protein ATIC	ATIC	161002	271987	275604	381525	484943	345171	279746	165548	303511	262319
P31942	Heterogeneous nuclear ribonucleoprotein H3	HNRNPH3	364391	376270	279338	203720	424464	268188	299586	192561	176911	126799
P31943	Heterogeneous nuclear ribonucleoprotein H	HNRNPH1	978984	1.51799e+06	673029	1.21214e+06	1.55196e+06	1.49675e+06	486039	615823	616279	627564
P31946	14-3-3 protein beta/alpha	YWHAB	1.31104e+06	2.129e+06	502137	3.74123e+06	3.6079e+06	1.45729e+06	1.65916e+06	1.49957e+06	1.17279e+06	1471690
P31948	Stress-induced-phosphoprotein 1	STIP1	356140	538675	599748	415119	519265	517609	508872	433131	586915	254030
P31949	Protein S100-A11	S100A11	3.91994e+06	1.60283e+06	5.87545e+06	4.26098e+06	909803	3.67632e+06	5.2991e+06	6.8877e+06	5.30156e+06	5454530
P31994	Low affinity immunoglobulin gamma Fc region receptor II-b	FCGR2B	5459.97	7070.5	7694.3	2191.13	6825.19	0	0	6675.06	0	0
P31997	Cell adhesion molecule CEACAM8	CEACAM8	231772	8309.35	57159.3	196728	24231.7	56937.5	95394.7	187122	91887.4	951703
P32019	Type II inositol 1,4,5-trisphosphate 5-phosphatase	INPP5B	48445.6	39259.1	30356.9	53080.2	47708.7	44218.6	39666.8	28885.8	56431.2	18187.9
P32119	Peroxiredoxin-2	PRDX2	310892	306492	2.66533e+06	707442	338272	1.70515e+06	1.93155e+06	1.35391e+06	1.61983e+06	749432
P32121	Beta-arrestin-2	ARRB2	32781.9	48633.1	28962.4	53610.4	42235.8	66472	13559.4	31828.4	46509.9	32504.7
P32189	Glycerol kinase	GK	50411.7	46165.3	58338.2	17887.8	33113.9	0	44484.3	24185.7	45512	17696.8
P32320	Cytidine deaminase	CDA	0	0	18281.8	22351.4	0	17254.1	18918.2	21872	12578.3	22416.2
P32321	Deoxycytidylate deaminase	DCTD	0	6338.7	0	9330.06	21466.8	0	0	0	0	0
P32322	Pyrroline-5-carboxylate reductase 1, mitochondrial	PYCR1	0	0	0	4978.95	7172.13	0	0	7842.42	0	0
P32455	Guanylate-binding protein 1	GBP1	14269	37861.2	65099.2	17100	38171.3	24168.6	24995.4	38881.1	34717	13450
P32456	Guanylate-binding protein 2	GBP2	54352.5	72673.9	112095	35111	57621.3	33517.3	18895.2	51301.7	77865.9	18553.6
P32519	ETS-related transcription factor Elf-1	ELF1	10803.7	88669.2	18044	39618.1	76908.7	33015	18015.3	8780.34	22755.9	13835.2
P32754	4-hydroxyphenylpyruvate dioxygenase	HPD	111957	76569.6	66171.1	20597.3	13416.9	41453.7	47932.6	7034.13	16370.5	7345.85
P32780	General transcription factor IIH subunit 1	GTF2H1	0	3451.47	15284.4	10208.5	7268.59	0	0	5812.83	6592.31	0
P32927	Cytokine receptor common subunit beta	CSF2RB	0	0	0	1458.38	0	0	3783.07	3110.64	0	1692.97
P32929	Cystathionine gamma-lyase	CTH	0	0	0	0	6373.86	0	0	0	0	0
P32942	Intercellular adhesion molecule 3	ICAM3	462444	132623	175125	272957	179827	392760	366272	302588	319300	363801
P32969	Large ribosomal subunit protein uL6	RPL9	345806	427730	325722	330295	499809	447162	402370	139040	334706	229076
P33121	Long-chain-fatty-acid--CoA ligase 1	ACSL1	229274	60253.2	223685	128599	34916.3	103709	170973	209621	220835	91445.7
P33176	Kinesin-1 heavy chain	KIF5B	123154	116676	119771	103046	87409.6	140326	114484	100359	123138	83761.9
P33240	Cleavage stimulation factor subunit 2	CSTF2	62720.7	93730.4	103208	75451.8	82194.7	117451	84237.9	58108.4	61686.3	44318.7
P33241	Lymphocyte-specific protein 1	LSP1	550472	140373	840651	704547	170365	730443	716893	805202	615040	542839
P33316	Deoxyuridine 5-triphosphate nucleotidohydrolase, mitochondrial	DUT	231133	479038	205502	334767	451575	134461	123589	166725	375370	209712
P33402	Guanylate cyclase soluble subunit alpha-2	GUCY1A2	0	42418.1	0	17881.2	25714.1	0	0	0	0	0
P33527	Multidrug resistance-associated protein 1	ABCC1	18200.7	10286.2	15274.8	9118.49	14755	6926.67	25180.6	9217.53	17729.8	6825.07
P33552	Cyclin-dependent kinases regulatory subunit 2	CKS2	11594.3	13094.6	8782.65	10598.9	5317.24	0	4320.59	5902.48	11110	0
P33897	ATP-binding cassette sub-family D member 1	ABCD1	26145.4	24922.3	23030.2	17819.2	16435.9	0	0	5201.55	21027.3	14832.3
P33908	Mannosyl-oligosaccharide 1,2-alpha-mannosidase IA	MAN1A1	51141.6	31646.9	67629.9	43379.3	86395.9	45069.9	24242.6	52967.7	49493.2	36624.7
P33981	Dual specificity protein kinase TTK	TTK	0	10224.1	0	4680.61	5420.96	7108.37	10677.6	0	0	0
P33991	DNA replication licensing factor MCM4	MCM4	254060	470412	218909	248759	369298	181984	137929	104771	172951	155834
P33992	DNA replication licensing factor MCM5	MCM5	645426	927479	458332	336701	587068	612897	573008	205106	395097	285281
P33993	DNA replication licensing factor MCM7	MCM7	207989	365705	155459	314360	355096	214994	181288	90121.4	109170	136735
P34059	N-acetylgalactosamine-6-sulfatase	GALNS	88433.8	38415.9	69432.4	109324	34250.3	153188	89117	72410.7	68884.8	154242
P34896	Serine hydroxymethyltransferase, cytosolic	SHMT1	133697	118920	99462.2	64616.3	52146.3	150573	120591	59103.2	119705	56327.3
P34897	Serine hydroxymethyltransferase, mitochondrial	SHMT2	139906	279438	197626	168225	131571	146078	151592	173084	185631	137785
P34910	Protein EVI2B	EVI2B	28622.7	27956.2	8805.98	21997.4	20160.7	43192.8	24451.1	43366.2	59399.7	15440.2
P34913	Bifunctional epoxide hydrolase 2	EPHX2	0	0	29561.6	0	3490.21	0	0	19986.2	62170.7	6149.04
P34932	Heat shock 70 kDa protein 4	HSPA4	214359	253854	239023	242863	233188	326430	383060	238128	361250	232780
P34949	Mannose-6-phosphate isomerase	MPI	21474.2	53880.8	37809.5	48931.3	127089	0	0	38411.7	12381.1	23402.9
P35221	Catenin alpha-1	CTNNA1	7906.61	5460.6	14044	3195.68	14200.2	0	0	10890.9	0	5343.5
P35222	Catenin beta-1	CTNNB1	0	0	0	2742.84	0	0	0	0	0	0
P35226	Polycomb complex protein BMI-1	BMI1	48674.3	43474.6	51517.4	26876.5	56986.2	0	0	27086.7	0	0
P35232	Prohibitin 1	PHB1	299641	706477	244174	555839	882435	177512	260182	395286	205223	202308
P35236	Tyrosine-protein phosphatase non-receptor type 7	PTPN7	48043.3	48603.9	71793.7	71042.5	36553.2	51009.6	46580.9	49264.9	66479.2	55218.9
P35237	Serpin B6	SERPINB6	22351.7	24430.5	24665.7	30031.9	26458.3	0	0	25686.4	21917.4	18103.3
P35240	Merlin	NF2	0	5738.1	0	0	2434.27	0	6799.62	5354.27	5199.02	0
P35241	Radixin	RDX	97398	133638	168765	75335.8	101353	154003	131715	133511	125997	65834.9
P35244	Replication protein A 14 kDa subunit	RPA3	137685	276311	83549.8	150070	172390	0	43167.7	75899.3	27705.1	66122.7
P35249	Replication factor C subunit 4	RFC4	38130.2	65027.5	52199.1	34726.3	36451.4	63388.4	59930.3	20107.6	42226.6	27067.3
P35250	Replication factor C subunit 2	RFC2	52211.1	44098.5	69335.2	44341.3	45424	46326.7	67354.3	21653.1	56793.1	23952.6
P35251	Replication factor C subunit 1	RFC1	41037.5	30181.2	27738.7	43372.2	68857.4	31933.2	22880.1	25522.5	48336.7	50732
P35268	Large ribosomal subunit protein eL22	RPL22	0	137455	0	141185	386485	0	0	21679	0	47506.2
P35269	General transcription factor IIF subunit 1	GTF2F1	64166	140494	78348.6	92061.6	105828	65542.7	73870.3	51363.5	46962.7	28139.8
P35475	Alpha-L-iduronidase	IDUA	41072.7	31853.3	26615	9100.11	26619.2	0	6603.54	12481.3	0	5386.8
P35527	Keratin, type I cytoskeletal 9	KRT9	47695.6	58525.1	48537.1	8175.57	0	0	0	0	51166.9	586730
P35555	Fibrillin-1	FBN1	34559.5	127709	56966.5	28161.7	22358.7	118708	132347	412018	45128.3	0
P35557	Hexokinase-4	GCK	43720.7	25364.4	15189.2	6571.88	4575.85	10033.7	10455.1	74459.4	3918.82	36435.3
P35573	Glycogen debranching enzyme	AGL	138994	60233	167761	138024	59080.8	176469	163195	160408	166161	156626
P35579	Myosin-9	MYH9	2.78837e+06	2.49924e+06	2.83263e+06	2.08453e+06	1.81899e+06	2.2489e+06	2.50407e+06	3.48833e+06	4.09697e+06	2545760
P35580	Myosin-10	MYH10	127875	111674	512531	97542.3	74765.3	383379	424359	390120	389108	179420
P35606	Coatomer subunit beta	COPB2	330867	270745	344459	256744	278864	436733	325233	312040	377909	271348
P35610	Sterol O-acyltransferase 1	SOAT1	43296.6	56795.8	38027	18114.3	26890.5	22982.2	18334.2	20349.7	0	30735.4
P35611	Alpha-adducin	ADD1	178803	129021	257090	139367	106422	279174	263462	193755	174037	132420
P35612	Beta-adducin	ADD2	0	12341.1	53131	23892.6	9534.62	38237.4	44825.8	40317.2	36678.6	23315.3
P35613	Basigin	BSG	102890	54262.9	78106.9	59068	62430.6	120050	122680	114531	117802	55408.5
P35637	RNA-binding protein FUS	FUS	209653	186677	108301	145683	301995	131340	178531	129834	60559.4	50015.4
P35658	Nuclear pore complex protein Nup214	NUP214	22365.1	57316.4	29507.4	41359	51345.8	88622	51527.7	25672.6	24762.5	17451.7
P35659	Protein DEK	DEK	901062	1.02549e+06	675682	682182	666608	314334	550237	604207	478316	236792
P35749	Myosin-11	MYH11	0	63596.8	54138.6	7590.75	40613.3	54243.2	92630.6	24663	75139.1	0
P35754	Glutaredoxin-1	GLRX	103084	31572.6	147770	273068	133645	0	26827.1	178667	86659.8	513323
P35813	Protein phosphatase 1A	PPM1A	79785.9	95810.7	106243	105856	116360	80976.5	95099.3	128467	80512	55277.3
P35869	Aryl hydrocarbon receptor	AHR	0	6758.23	0	0	3358.83	0	0	0	0	0
P35908	Keratin, type II cytoskeletal 2 epidermal	KRT2	23764	0	16953.5	21016.9	18977.8	34140.8	43151.6	0	13412.5	22262.5
P35914	Hydroxymethylglutaryl-CoA lyase, mitochondrial	HMGCL	123359	165535	162213	131695	149406	39120.3	52436.8	82702.3	83386.9	79676.4
P35998	26S proteasome regulatory subunit 7	PSMC2	148561	207998	176388	223498	211845	285230	251812	176258	191019	142264
P36222	Chitinase-3-like protein 1	CHI3L1	40521.9	0	133832	21832	0	200744	148654	130429	130786	510851
P36269	Glutathione hydrolase 5 proenzyme	GGT5	9813.1	15901.8	0	3674.56	10085.3	0	0	24935.9	0	0
P36404	ADP-ribosylation factor-like protein 2	ARL2	76774.2	90624.6	56919.3	65991.1	57900	30127.4	41575.7	45239.3	64922.2	35764.1
P36405	ADP-ribosylation factor-like protein 3	ARL3	7235.85	10823.2	14852.6	10349.8	8221.91	0	0	11681.8	0	5600.16
P36507	Dual specificity mitogen-activated protein kinase kinase 2	MAP2K2	123464	73367.5	118107	88111.7	50087	149924	144313	113326	139504	57422.5
P36542	ATP synthase F(1) complex subunit gamma, mitochondrial	ATP5F1C	357849	296581	112496	323229	438991	91724.4	111186	244563	135977	115568
P36543	V-type proton ATPase subunit E 1	ATP6V1E1	231640	263519	325046	205221	169751	579214	404906	192589	341710	235939
P36551	Oxygen-dependent coproporphyrinogen-III oxidase, mitochondrial	CPOX	47531.3	50103.7	104805	108886	79185.2	54928	143556	119319	74419.3	101323
P36575	Arrestin-C	ARR3	0	0	0	12437.9	4392.35	0	0	3947.87	0	0
P36578	Large ribosomal subunit protein uL4	RPL4	1.89416e+06	2.17074e+06	855456	1.50116e+06	1.84387e+06	601494	1.00232e+06	1.04814e+06	1.11033e+06	491014
P36639	Oxidized purine nucleoside triphosphate hydrolase	NUDT1	51740.5	92575.6	47370.2	47077.9	31116.8	15029.3	20817	36174.9	39945.4	49200.3
P36776	Lon protease homolog, mitochondrial	LONP1	142727	116872	96048.7	127677	145213	168883	163573	89126.7	131292	83144.2
P36871	Phosphoglucomutase-1	PGM1	209734	151465	205302	250501	51760.4	353923	270803	312019	286176	255403
P36873	Serine/threonine-protein phosphatase PP1-gamma catalytic subunit	PPP1CC	142421	153517	135898	67559.7	133705	236308	166735	84373	188287	48878.5
P36888	Receptor-type tyrosine-protein kinase FLT3	FLT3	0	7542.37	0	0	6975.24	0	0	0	0	0
P36897	TGF-beta receptor type-1	TGFBR1	0	0	0	5448.87	1350.18	0	0	0	0	0
P36915	Guanine nucleotide-binding protein-like 1	GNL1	30437.4	70089.2	63652.5	40963.6	44509.5	0	42686.3	27667.4	47336.2	17287.8
P36954	DNA-directed RNA polymerase II subunit RPB9	POLR2I	17172.7	13226.7	0	14021.1	26265.7	0	0	11052.1	0	22738.5
P36957	Dihydrolipoyllysine-residue succinyltransferase component of 2-oxoglutarate dehydrogenase complex, mitochondrial	DLST	52834	171976	39851.6	134673	205931	16976	21966.3	53761.3	24474.6	50578.3
P36959	GMP reductase 1	GMPR	0	16585.6	16932.7	14009.5	7759.22	15085	16387.4	25171.8	42287.4	9555.57
P36969	Phospholipid hydroperoxide glutathione peroxidase GPX4	GPX4	155194	193609	162998	191723	205618	94637.6	104280	125308	140849	189231
P37108	Signal recognition particle 14 kDa protein	SRP14	127223	82216.3	67718.2	116329	132931	13654.4	33366.8	65809.9	43525.2	116255
P37198	Nuclear pore glycoprotein p62	NUP62	58614.8	119516	0	76848.2	103349	58335.5	74224.4	56358.2	41458.8	21889.7
P37235	Hippocalcin-like protein 1	HPCAL1	106585	171702	80390.1	106803	154004	106916	52832.1	83942.6	53198.6	49982.1
P37268	Squalene synthase	FDFT1	45780.9	45558.4	35475	8263.12	46706.7	23339.2	22761.7	11357.7	36429.1	6934.92
P37802	Transgelin-2	TAGLN2	1.03898e+06	2.22053e+06	1.2815e+06	1.3116e+06	1.85676e+06	644351	546739	834590	2.27118e+06	509837
P37837	Transaldolase	TALDO1	2.96372e+06	3.54698e+06	3.17374e+06	6.65985e+06	4.06831e+06	1.15067e+06	1.93342e+06	3.15166e+06	2.27543e+06	3799960
P37840	Alpha-synuclein	SNCA	0	48433.1	81961.2	21799.5	16159.4	15586.9	21669.6	95489.1	65808.1	14728
P38117	Electron transfer flavoprotein subunit beta	ETFB	298820	232915	301684	274485	193896	235422	198375	125432	177962	96878
P38159	RNA-binding motif protein, X chromosome	RBMX	354780	784083	447875	379224	1.14637e+06	481704	511440	311486	332123	280517
P38398	Breast cancer type 1 susceptibility protein	BRCA1	0	15172.7	0	0	3318.46	0	0	0	0	0
P38432	Coilin	COIL	0	29124.9	0	13420.3	17514.5	0	0	0	26349.3	0
P38571	Lysosomal acid lipase/cholesteryl ester hydrolase	LIPA	61840.1	107360	54543.3	85345	103187	30995.1	22997.7	91620	66361.4	56712.8
P38606	V-type proton ATPase catalytic subunit A	ATP6V1A	603776	723067	637544	676970	654701	828804	742904	587453	596597	369332
P38646	Stress-70 protein, mitochondrial	HSPA9	491298	690376	320665	416590	520306	526662	561057	435435	604541	395429
P38919	Eukaryotic initiation factor 4A-III	EIF4A3	155400	223536	93107.2	262816	442009	87143.8	103949	110877	95724.9	91583.5
P39019	Small ribosomal subunit protein eS19	RPS19	1.08837e+06	1.03257e+06	781118	1.10587e+06	2.04881e+06	699206	620024	564819	731684	682846
P39023	Large ribosomal subunit protein uL3	RPL3	503223	623369	276771	494029	840028	321603	363725	273150	627663	200293
P39656	Dolichyl-diphosphooligosaccharide--protein glycosyltransferase 48 kDa subunit	DDOST	77081.6	106404	31317.4	88822	157494	39397.9	43459.8	102046	35604	83449.7
P39687	Acidic leucine-rich nuclear phosphoprotein 32 family member A	ANP32A	404736	851598	429017	717259	1.05799e+06	496279	293945	283196	259008	372239
P39748	Flap endonuclease 1	FEN1	286182	402404	345946	275397	280910	229363	353973	161185	156848	273277
P39880	Homeobox protein cut-like 1	CUX1	39822.9	59576.6	29897.6	33837.8	33543.6	33396.8	37464.7	22080.7	29460.9	19491
P40121	Macrophage-capping protein	CAPG	314000	484418	422614	702985	325456	898709	690784	374994	269596	339167
P40197	Platelet glycoprotein V	GP5	25843.3	0	129405	19471.8	0	117138	37421.3	156400	126314	69271
P40198	Cell adhesion molecule CEACAM3	CEACAM3	29511.2	0	48062.4	0	0	61819.1	74716	56561.5	58930.9	29128.2
P40199	Cell adhesion molecule CEACAM6	CEACAM6	234626	0	154597	45823	7944.73	83972.7	79169.3	132864	150543	861184
P40200	T-cell surface protein tactile	CD96	9577.8	2205.58	0	5748.7	3245.44	0	0	0	6701.9	0
P40222	Alpha-taxilin	TXLNA	70535.1	87573.4	65351.9	44221	51234.7	47935.8	48372.6	67400.5	49926	43878.1
P40227	T-complex protein 1 subunit zeta	CCT6A	590263	973403	336835	623956	861366	993607	739892	637063	655425	520666
P40238	Thrombopoietin receptor	MPL	0	0	35435.1	4926.6	12276.5	13557.4	0	9029.1	44222.4	0
P40261	Nicotinamide N-methyltransferase	NNMT	0	0	12869.4	5178.65	0	0	0	13998	36548	49204.1
P40306	Proteasome subunit beta type-10	PSMB10	28490.7	73414.9	19063.6	95171.2	106093	19936.8	22913.7	37917.2	17171.4	42527
P40425	Pre-B-cell leukemia transcription factor 2	PBX2	11691.1	16369.8	1747.44	6774.17	29352.4	16513.2	0	0	0	0
P40429	Large ribosomal subunit protein uL13	RPL13A	201806	322552	157233	169727	303673	146280	144068	83365	155002	126841
P40616	ADP-ribosylation factor-like protein 1	ARL1	10712.2	45949	0	12365.2	29665.3	0	0	13690.1	0	9732.32
P40692	DNA mismatch repair protein Mlh1	MLH1	21538.1	19355.7	11074.2	17123.3	16508.4	0	9839.27	0	14278.5	0
P40763	Signal transducer and activator of transcription 3	STAT3	147577	110721	202539	121947	106398	138622	152072	144082	197694	121511
P40818	Ubiquitin carboxyl-terminal hydrolase 8	USP8	75424.9	43849	75323.8	45959.9	37493.3	60414.2	53710.3	46275.8	51668.5	14857.7
P40855	Peroxisomal biogenesis factor 19	PEX19	48954.4	37652.6	30393.1	47136.7	31741.4	47310.4	10081.3	23821.6	52188.1	33262
P40925	Malate dehydrogenase, cytoplasmic	MDH1	196818	295308	246844	332378	489462	279273	129415	180777	210356	186143
P40926	Malate dehydrogenase, mitochondrial	MDH2	920101	2.56161e+06	500282	1.26436e+06	3.06005e+06	1.2268e+06	892813	817832	838610	951231
P40937	Replication factor C subunit 5	RFC5	70659.9	126334	72482.9	51713.5	83417.8	90691.5	55527	54053	76896.1	45553.9
P40938	Replication factor C subunit 3	RFC3	39435.5	76074	23008.7	35712.7	67783.3	0	16951.4	29511.7	16121.7	18486.8
P40939	Trifunctional enzyme subunit alpha, mitochondrial	HADHA	416398	369034	452944	384883	416007	358915	322536	331170	416472	279640
P41091	Eukaryotic translation initiation factor 2 subunit 3	EIF2S3	1.03447e+06	978040	1.06363e+06	647622	799095	656915	745735	756983	990597	877588
P41208	Centrin-2	CETN2	106764	111258	32518.3	72072.6	65136.7	104212	155209	93757.3	109318	59192.7
P41212	Transcription factor ETV6	ETV6	34206.4	157567	65537	37996.9	156728	0	0	8605.42	8216.8	19611.8
P41214	Eukaryotic translation initiation factor 2D	EIF2D	22903.9	18606	28059.4	16013.4	17963.8	26015.9	19274.3	17570.5	12371.3	9504.83
P41218	Myeloid cell nuclear differentiation antigen	MNDA	928869	474455	745632	969825	390104	1.72824e+06	2.32512e+06	1.45309e+06	1.51924e+06	590987
P41223	Protein BUD31 homolog	BUD31	27861.6	62537.6	0	38820.5	82683.5	0	0	11414.2	0	10982
P41226	Ubiquitin-like modifier-activating enzyme 7	UBA7	75326.9	215636	43335.3	123989	175517	94399	86096.8	74929.5	141749	67270.6
P41227	N-alpha-acetyltransferase 10	NAA10	80653.1	117561	89586.1	97753.9	98500.1	51488.8	67675.5	56014	87109.7	43187.6
P41229	Lysine-specific demethylase 5C	KDM5C	76671.8	94368	64786.5	19594.4	65340.2	55257.4	52989.6	18270.9	0	0
P41236	Protein phosphatase inhibitor 2	PPP1R2	77611.4	79989.8	80460.7	59729.2	37745.7	77673.8	76256.2	48021.5	85620.5	40279
P41240	Tyrosine-protein kinase CSK	CSK	88572.6	108153	80075.9	155195	161713	0	40803	96837.2	36796.5	35743.3
P41250	Glycine--tRNA ligase	GARS1	302976	398897	387312	294886	287043	434548	444811	499281	516060	441299
P41252	Isoleucine--tRNA ligase, cytoplasmic	IARS1	193075	224496	170377	178946	240467	225806	212933	115705	184465	139087
P41279	Mitogen-activated protein kinase kinase kinase 8	MAP3K8	14053	9401.55	9727.53	7493.29	2471.73	22088.7	0	4586.78	15976.5	0
P41440	Reduced folate transporter	SLC19A1	46612.5	12388.7	0	18766.9	0	48095.5	48048.4	28397.1	40347.7	14408.9
P41743	Protein kinase C iota type	PRKCI	0	0	0	873.701	2474.57	0	0	4519.5	0	0
P42025	Beta-centractin	ACTR1B	71188.5	39343.2	39832.4	42957.9	43878.2	106574	80350.4	53528.2	58530.6	66639.8
P42126	Enoyl-CoA delta isomerase 1, mitochondrial	ECI1	132656	206786	112706	170601	166288	117804	68198.4	109646	73112.1	175598
P42166	Lamina-associated polypeptide 2, isoform alpha	TMPO	566879	1.02186e+06	640227	520487	659673	475111	585783	388873	309157	246033
P42167	Lamina-associated polypeptide 2, isoforms beta/gamma	TMPO	65988.4	164061	48787.2	102611	66497.9	0	51843.3	56734.2	35022	61217.5
P42224	Signal transducer and activator of transcription 1-alpha/beta	STAT1	231476	207751	205541	133132	303690	193626	200238	173320	415396	135406
P42226	Signal transducer and activator of transcription 6	STAT6	46740.9	55849.6	43801.2	41514.1	56772.3	27962.3	24453.1	27086.7	29239.7	34451.8
P42229	Signal transducer and activator of transcription 5A	STAT5A	0	3410.22	0	3682.88	11437.7	0	0	0	0	0
P42285	Exosome RNA helicase MTR4	MTREX	133060	137590	104681	91528	118609	125871	102787	67741	73664.4	87668.1
P42330	Aldo-keto reductase family 1 member C3	AKR1C3	13356.5	33452.5	13913.4	5901.08	25629.6	14673.8	11149.1	30577.3	0	0
P42331	Rho GTPase-activating protein 25	ARHGAP25	234872	375712	316552	235761	378915	210906	167016	241719	236405	177816
P42336	Phosphatidylinositol 4,5-bisphosphate 3-kinase catalytic subunit alpha isoform	PIK3CA	10436.5	14360	21945.5	14303.5	11883.3	0	7268.31	0	40133.8	14213.4
P42338	Phosphatidylinositol 4,5-bisphosphate 3-kinase catalytic subunit beta isoform	PIK3CB	20878	13518.5	37058.2	16563	11864.7	34186.4	24877.1	15558.8	20522	21223.1
P42345	Serine/threonine-protein kinase mTOR	MTOR	48415.3	37335.2	29954.2	31959.5	34880.7	27484.6	28599	22183.2	24822.5	15003
P42356	Phosphatidylinositol 4-kinase alpha	PI4KA	54249.9	31655.7	47183.5	17736.3	24839.8	41907.6	41641.5	28775.3	51561.5	28094.3
P42566	Epidermal growth factor receptor substrate 15	EPS15	128294	217794	125588	107414	163546	227792	213239	146879	175317	87456.2
P42574	Caspase-3	CASP3	5045.84	21296.9	4908.3	51194.2	54293.8	0	0	13545	0	11585.8
P42575	Caspase-2	CASP2	18835.5	29733.6	0	21438	18302.2	16909.9	27807.8	8147.29	33230	13969.8
P42677	Small ribosomal subunit protein eS27	RPS27	390202	354743	387153	182395	248983	495369	473912	283198	446525	314889
P42680	Tyrosine-protein kinase Tec	TEC	16216.9	18262.9	18299	11899.9	12634.8	22235.1	21534.5	8603.91	14016.9	0
P42684	Tyrosine-protein kinase ABL2	ABL2	6183.22	0	8711.22	4525.12	16598	15429.6	0	6618.67	0	7082.23
P42685	Tyrosine-protein kinase FRK	FRK	39968.2	69000.2	48478.1	23362.5	68451.5	0	0	0	38907.1	0
P42694	Probable helicase with zinc finger domain	HELZ	18874.8	18577.7	22334.9	14690.3	12509.1	17453.1	19169.4	10735.9	8754.88	6731.79
P42695	Condensin-2 complex subunit D3	NCAPD3	24880.2	34828.6	24620.2	18185.2	10113.6	27204.1	32869.2	16808.7	25369.8	12070.5
P42696	RNA-binding protein 34	RBM34	3279.09	22957.9	5396.06	3534.34	18539.9	5257.95	0	1010.19	2289.62	0
P42704	Leucine-rich PPR motif-containing protein, mitochondrial	LRPPRC	263829	478468	270924	340809	390669	237247	238604	213889	319897	189479
P42765	3-ketoacyl-CoA thiolase, mitochondrial	ACAA2	481074	527614	558054	489667	297928	289993	319058	324233	313762	199440
P42766	Large ribosomal subunit protein uL29	RPL35	0	139119	0	89357.3	136621	0	0	56073.2	0	0
P42768	Actin nucleation-promoting factor WAS	WAS	163726	141294	249105	171291	207031	247145	177416	217140	156994	226203
P42773	Cyclin-dependent kinase 4 inhibitor C	CDKN2C	0	0	0	18483.8	11802.5	0	0	0	0	0
P42785	Lysosomal Pro-X carboxypeptidase	PRCP	203075	101480	189274	127446	114012	54397.6	122440	199365	115164	345338
P42858	Huntingtin	HTT	29070.6	18967.8	29656.9	24450.4	21333.9	25625.5	32567.4	26821.6	23520.5	15664.7
P42892	Endothelin-converting enzyme 1	ECE1	17465.9	0	38111.8	12890.2	4492.63	36124	30493.7	43339	68373.6	13484.9
P42898	Methylenetetrahydrofolate reductase (NADPH)	MTHFR	44799.2	76255.2	50619.1	13214.8	13276.5	61921.5	59405.5	57691.1	55397.1	51197
P43007	Neutral amino acid transporter A	SLC1A4	7364.85	9491.33	4018.63	9437.03	6319.61	0	6834.79	6151.95	7482.05	7422.37
P43034	Platelet-activating factor acetylhydrolase IB subunit beta	PAFAH1B1	381695	348076	450994	335816	357120	341460	281803	272811	562636	470362
P43155	Carnitine O-acetyltransferase	CRAT	99904.1	42932.8	41809.9	15235.3	11990.9	56065	50259	22810.3	37635.1	18294.5
P43243	Matrin-3	MATR3	551656	715529	393099	475264	617629	460629	479891	299105	414449	331786
P43246	DNA mismatch repair protein Msh2	MSH2	114956	209663	126041	113667	155802	95328.4	111229	66247.3	92958.9	65141.5
P43250	G protein-coupled receptor kinase 6	GRK6	110800	36925.9	85026.2	67819	37312.6	156932	159416	116814	134973	69518.4
P43251	Biotinidase	BTD	17432.6	20393.2	0	0	16780.4	0	0	0	0	0
P43304	Glycerol-3-phosphate dehydrogenase, mitochondrial	GPD2	320127	204663	280920	162698	102452	259989	282030	212728	382956	217299
P43307	Translocon-associated protein subunit alpha	SSR1	85181.6	136346	37942.7	87592	275329	251268	46398.7	155779	45593.2	118420
P43353	Aldehyde dehydrogenase family 3 member B1	ALDH3B1	139841	54735.2	51233.2	55666.4	20833.2	105150	96610.2	43833.5	66646.6	60503.5
P43378	Tyrosine-protein phosphatase non-receptor type 9	PTPN9	29047.8	25569.1	35229.8	22792.1	23667.3	0	0	15979	42227.2	22790.3
P43403	Tyrosine-protein kinase ZAP-70	ZAP70	33169.2	56883.5	62286.9	30706.4	145600	25665.5	49972.2	58876.8	42497.6	39434.1
P43405	Tyrosine-protein kinase SYK	SYK	589680	238577	519250	397585	262921	363491	552403	380911	624814	486155
P43487	Ran-specific GTPase-activating protein	RANBP1	417634	784192	426698	282699	442079	205681	324636	306471	559937	203516
P43490	Nicotinamide phosphoribosyltransferase	NAMPT	509133	163421	395517	215696	96442.3	381319	546048	1.9232e+06	2.0389e+06	159164
P43686	26S proteasome regulatory subunit 6B	PSMC4	198864	126672	221534	114866	154926	264873	251778	158788	263588	138829
P43897	Elongation factor Ts, mitochondrial	TSFM	60213.5	55136.2	29725.7	42749.9	52849.7	0	22266.7	48404.3	47343	27717.2
P45452	Collagenase 3	MMP13	74253.8	72319.4	207294	87522.1	30710	115015	183184	109939	197287	169785
P45880	Non-selective voltage-gated ion channel VDAC2	VDAC2	371204	363015	172292	493972	760508	116761	83947.9	189039	102791	243050
P45954	Short/branched chain specific acyl-CoA dehydrogenase, mitochondrial	ACADSB	55001.9	34045.7	58886	13672.1	11945.1	21655.7	40034.9	33432.2	23561.2	9438
P45973	Chromobox protein homolog 5	CBX5	145436	255650	271583	158459	206385	112734	121543	98826.3	136224	83031.5
P45974	Ubiquitin carboxyl-terminal hydrolase 5	USP5	323808	268477	329296	316374	271442	301534	293425	210081	286144	205551
P45983	Mitogen-activated protein kinase 8	MAPK8	2916.15	8451.34	4350.09	6324.47	14299.8	0	0	0	0	0
P45984	Mitogen-activated protein kinase 9	MAPK9	18372.5	21410.4	21076.6	20652	11778.7	0	3572.47	26283.6	35368.2	10201.7
P45985	Dual specificity mitogen-activated protein kinase kinase 4	MAP2K4	25782.4	12407.2	12173.1	21874.4	20477.8	0	0	11372.4	15202	27866.8
P46013	Proliferation marker protein Ki-67	MKI67	47531.6	131325	85251	53806.9	47775.7	104563	123617	68711.9	95251.1	46234
P46019	Phosphorylase b kinase regulatory subunit alpha, liver isoform	PHKA2	134248	50969.4	45140.5	46125.8	35531	108946	111364	67851.1	129673	75154.3
P46060	Ran GTPase-activating protein 1	RANGAP1	27996.9	85372.9	36002.6	77548.3	132737	25394	46169.5	46574.8	51331.8	39760.3
P46063	ATP-dependent DNA helicase Q1	RECQL	219619	273261	198071	119386	204625	185555	192930	121826	156039	124375
P46087	28S rRNA (cytosine(4447)-C(5))-methyltransferase	NOP2	69777.5	116177	70002.7	60505.1	102510	57389.6	54993.7	24750.8	52210.7	21389.4
P46100	Transcriptional regulator ATRX	ATRX	64854.8	73247.9	51131.8	49571.2	60406.9	72671.9	73053.3	36883	37146.1	43541.9
P46109	Crk-like protein	CRKL	37902.7	37665.9	22710.4	27444.9	55197.2	32165.2	52977.9	76125	24766	3934.81
P46199	Translation initiation factor IF-2, mitochondrial	MTIF2	12765.6	16085.5	0	9424.7	11140.1	0	0	6575.28	0	7925.9
P46379	Large proline-rich protein BAG6	BAG6	91739.4	103249	125064	66727.6	87167.6	151138	121250	79346.3	109428	69943.8
P46459	Vesicle-fusing ATPase	NSF	372619	284256	353980	267026	143422	203360	218034	285018	258610	227353
P46527	Cyclin-dependent kinase inhibitor 1B	CDKN1B	12647	15661.9	0	9041.24	11686.1	0	0	6491.85	0	0
P46734	Dual specificity mitogen-activated protein kinase kinase 3	MAP2K3	256145	122817	231367	157816	94935.2	183184	207114	150520	193234	146343
P46736	Lys-63-specific deubiquitinase BRCC36	BRCC3	92390.2	60219.2	65225.7	20991.4	33708.1	45989.1	61430.5	38811	53580.4	28938.9
P46776	Large ribosomal subunit protein uL15	RPL27A	434957	464112	212062	389955	472219	453218	418205	241451	435164	186332
P46777	Large ribosomal subunit protein uL18	RPL5	1.95489e+06	1.95383e+06	1.34578e+06	1.36155e+06	1.47686e+06	994276	1.32269e+06	855540	1.44168e+06	1160630
P46778	Large ribosomal subunit protein eL21	RPL21	21412.5	45413.5	35743.5	36171.2	48115.6	0	26586.7	28380.9	25590.4	34795.7
P46779	Large ribosomal subunit protein eL28	RPL28	62278.2	202678	93061.5	167210	222887	76279.5	75546.9	46308.1	52688.5	61419.2
P46781	Small ribosomal subunit protein uS4	RPS9	636727	906725	497262	495025	725341	565865	596656	325219	537478	286285
P46782	Small ribosomal subunit protein uS7	RPS5	349198	1.36626e+06	349628	1.01923e+06	1.76327e+06	491810	612204	377304	789018	557132
P46783	Small ribosomal subunit protein eS10	RPS10	842290	812487	759149	595172	676850	935453	978063	488517	725444	555107
P46821	Microtubule-associated protein 1B	MAP1B	0	0	11098	0	0	0	0	0	0	0
P46926	Glucosamine-6-phosphate deaminase 1	GNPDA1	60163.8	93657.4	74471.1	60265.1	57543.1	106898	105994	96128.5	143159	157826
P46934	E3 ubiquitin-protein ligase NEDD4	NEDD4	33515.2	25566.6	30353.3	16762.6	19635.3	34056.2	25442.2	38614	34472.3	33536.6
P46939	Utrophin	UTRN	107796	72278.2	125529	59724	88319.1	89207.8	85957.9	68308	90271.8	46674.2
P46940	Ras GTPase-activating-like protein IQGAP1	IQGAP1	340320	542810	487757	388911	370766	474343	533727	633091	617261	396188
[truncated: 4,832 more rows]

## Sheet: Treated.vs.Untreated.protein
Protein	Description	Gene	T_LXQ	T_YXQ	T_LJY	T_LCJ	T_WH	U_LXQ	U_YXQ	U_LJY	U_LCJ	U_WH	Treated.vs.Untreated FC	Treated.vs.Untreated Pvalue	Treated.vs.Untreated log2FC	Treated.vs.Untreated Sig	Treated.vs.Untreated UP.DOWN	GO_NUM	GO_Description	KEGG_Description	KEGG_EC	KEGG_ko	KOGs_Function_Description	KOGs_Function_Class	KOGs_Class_Description	IPR_Term	Subcellular_localization	TF_family
A0A075B6H9	Immunoglobulin lambda variable 4-69	IGLV4-69	88721.5	39450.7	40848.4	41170.3	23999.2	35017.9	10411.7	15101.7	10241.8	6073.97	3.04748	0.0314438	1.60762	Significant	up	--	--	pre-B lymphocyte gene	--	--	--	--	--	IPR013106 [Immunoglobulin V-set domain]	--	--
A0A075B6I0	Immunoglobulin lambda variable 8-61	IGLV8-61	0	0	23128.2	18121.5	20996.9	0	5263.48	0	9573.87	9102.59	2.60012	0.00304263	1.37858	Significant	up	--	--	pre-B lymphocyte gene	--	--	--	--	--	IPR013106 [Immunoglobulin V-set domain]	--	--
A0A075B6K0	Immunoglobulin lambda variable 3-16	IGLV3-16	96184.3	63596.2	76759	61830.4	47658.5	22738.4	0	46035.1	18627.3	34577	2.26945	0.00868771	1.18234	Significant	up	--	--	--	--	--	--	--	--	IPR013106 [Immunoglobulin V-set domain]	--	--
A0A075B6R9	Probable non-functional immunoglobulin kappa variable 2D-24	IGKV2D-24	0	4701.76	17464	1351.82	0	3955.73	0	6433.66	3958.4	5247.15	1.60025	0.610852	0.678295	Nonsignificant	None	--	--	--	--	--	--	--	--	IPR013106 [Immunoglobulin V-set domain]	--	--
A0A075B6S2	Immunoglobulin kappa variable 2D-29	IGKV2D-29	160325	173392	213510	158555	104604	89077.7	97764	132450	48254.4	80368.2	1.80924	0.0112435	0.855385	Nonsignificant	None	--	--	--	--	--	--	--	--	IPR013106 [Immunoglobulin V-set domain]	--	--
A0A0B4J1U7	Immunoglobulin heavy variable 6-1	IGHV6-1	60442.5	0	73599.2	0	23010.5	21614.4	18704.4	19046.1	0	12800.6	2.90171	0.149917	1.5369	Nonsignificant	None	--	--	immunoglobulin heavy chain	--	ko04020 Calcium signaling pathway ko04064 NF-kappa B signaling pathway ko04072 Phospholipase D signaling pathway ko04145 Phagosome ko04151 PI3K-Akt signaling pathway ko04640 Hematopoietic cell lineage ko04650 Natural killer cell mediated cytotoxicity ko04662 B cell receptor signaling pathway ko04664 Fc epsilon RI signaling pathway ko04666 Fc gamma R-mediated phagocytosis ko04672 Intestinal immune…	--	--	--	IPR013106 [Immunoglobulin V-set domain]	--	--
A0A0B4J1V0	Immunoglobulin heavy variable 3-15	IGHV3-15	0	0	36888.8	0	41759.8	0	28351	0	0	26853	1.42469	0.0441448	0.510648	Nonsignificant	None	--	--	--	--	--	--	--	--	IPR013106 [Immunoglobulin V-set domain]	--	--
A0A0B4J1V1	Immunoglobulin heavy variable 3-21	IGHV3-21	3898.87	0	35070.7	10863	29024.2	0	8997.03	7735.41	18700.1	0	1.66916	0.428805	0.739123	Nonsignificant	None	--	--	immunoglobulin heavy chain	--	ko04020 Calcium signaling pathway ko04064 NF-kappa B signaling pathway ko04072 Phospholipase D signaling pathway ko04145 Phagosome ko04151 PI3K-Akt signaling pathway ko04640 Hematopoietic cell lineage ko04650 Natural killer cell mediated cytotoxicity ko04662 B cell receptor signaling pathway ko04664 Fc epsilon RI signaling pathway ko04666 Fc gamma R-mediated phagocytosis ko04672 Intestinal immune…	--	--	--	IPR013106 [Immunoglobulin V-set domain]	--	--
A0A0B4J1X5	Immunoglobulin heavy variable 3-74	IGHV3-74	0	0	22723.6	0	28230.4	0	10274.8	0	11710.7	8565.07	2.50178	0.0074966	1.32296	Significant	up	--	--	--	--	--	--	--	--	IPR013106 [Immunoglobulin V-set domain]	--	--
A0A1W2PPG7	Putative guanine nucleotide-binding protein G(I)/G(S)/G(O) subunit gamma-14	GNG14	42556	29659.5	17332.3	50041.1	0	18595.5	19347.1	26592.2	10740.3	10523.3	2.03368	0.0431071	1.02409	Significant	up	--	--	--	--	--	G protein gamma subunit	T	Signal transduction mechanisms ;	--	--	--
A0A3B3IU46	RNA guanine-N7 methyltransferase-activating subunit-like protein	RAMACL	25551.7	41258	9423.89	8227.99	15409.2	14075.4	40492.1	22845	17861	23593.5	0.840191	0.631831	-0.251211	Nonsignificant	None	3	Molecular Function:RNA binding (GO:0003723),Cellular Component:mRNA cap binding complex (GO:0005845),Biological Process:methylation (GO:0032259)	RNMT-activating mini protein	--	--	--	--	--	IPR028271 [RNMT-activating mini protein]	--	--
A0AV96	RNA-binding protein 47	RBM47	46780.4	24615	33749	27054.7	9365.95	48975.8	23204.4	48553.6	4692.56	3498.36	1.09804	0.834679	0.134936	Nonsignificant	None	1	Molecular Function:nucleic acid binding (GO:0003676)	--	--	--	Heterogeneous nuclear ribonucleoprotein R (RRM superfamily)	A	RNA processing and modification ;	IPR000504 [RNA recognition motif domain]	nucleus protein	--
A0AVF1	Intraflagellar transport protein 56	IFT56	147124	151722	86195	142153	118918	173697	274020	244253	190422	200697	0.596545	0.00423756	-0.745297	Nonsignificant	None	--	--	intraflagellar transport protein 56	--	--	Uncharacterized conserved protein	S	Function unknown ;	--	--	--
A0AVT1	Ubiquitin-like modifier-activating enzyme 6	UBA6	36573.2	39455.7	87392.3	75760.5	73734.6	56980.7	123399	86148.7	116442	155873	0.580718	0.0514832	-0.784091	Nonsignificant	None	1	Molecular Function:small protein activating enzyme activity (GO:0008641)	ubiquitin-activating enzyme E1-like protein 2	6.2.1.45	ko04120 Ubiquitin mediated proteolysis	Ubiquitin activating enzyme UBA1	O	Posttranslational modification, protein turnover, chaperones ;	IPR000594 [THIF-type NAD/FAD binding fold] ; IPR018965[Ubiquitin-activating enzyme E1, C-terminal] ; IPR019572[Ubiquitin-activating enzyme, catalytic cysteine domain] ; IPR032418[Ubiquitin-activating enzyme E1, FCCH domain] ; IPR032420[Ubiquitin-activating enzyme E1, four-helix bundle]	nucleus protein	--
A0FGR8	Extended synaptotagmin-2	ESYT2	135721	98176.8	53500.1	99788.2	63435.9	149365	197123	78938.7	101958	91706.2	0.727877	0.236134	-0.458234	Nonsignificant	None	2	Molecular Function:protein binding (GO:0005515),Molecular Function:lipid binding (GO:0008289)	--	--	--	Ca2+-dependent lipid-binding protein CLB1/vesicle protein vp115/Granuphilin A, contains C2 domain	R	General function prediction only ;	IPR000008 [C2 domain] ; IPR031468[Synaptotagmin-like mitochondrial-lipid-binding domain]	microsome protein	--
A0JNW5	Bridge-like lipid transfer protein family member 3B	BLTP3B	0	0	10163.4	12145.1	1899.69	0	6283.83	7755.17	4030.58	0	1.33972	0.570927	0.421933	Nonsignificant	None	--	--	--	--	--	Uncharacterized conserved protein	S	Function unknown ;	IPR026854 [Vacuolar protein sorting-associated protein 13, N-terminal domain]	--	--
A0MZ66	Shootin-1	SHTN1	25567	22934.3	13078.2	6790.78	0	15439.5	0	21884.9	0	0	0.915893	0.829565	-0.126749	Nonsignificant	None	--	--	--	--	--	--	--	--	--	--	--
A1A4S6	Rho GTPase-activating protein 10	ARHGAP10	0	0	8845.17	0	7952.23	9053.75	6454.02	24527.5	6931.5	0	0.715288	0.63184	-0.483403	Nonsignificant	None	2	Molecular Function:protein binding (GO:0005515),Biological Process:signal transduction (GO:0007165)	Rho GTPase-activating protein 10	--	ko05100 Bacterial invasion of epithelial cells	Oligophrenin-1 and related Rho GTPase-activating proteins	T	Signal transduction mechanisms ;	IPR000198 [Rho GTPase-activating protein domain] ; IPR001452[SH3 domain] ; IPR001849[Pleckstrin homology domain]	Golgi apparatus protein	--
A1KZ92	Probable oxidoreductase PXDNL	PXDNL	644628	1.09445e+06	817148	554870	326654	702521	212453	513517	306664	120935	1.85214	0.0938935	0.889196	Nonsignificant	None	1	Molecular Function:protein binding (GO:0005515)	--	--	--	Peroxidase/oxygenase	R	General function prediction only ;	IPR001007 [VWFC domain] ; IPR001611[Leucine-rich repeat] ; IPR013098[Immunoglobulin I-set] ; IPR019791[Haem peroxidase, animal]	extracell protein	--
A1L0T0	2-hydroxyacyl-CoA lyase 2	ILVBL	84058.6	77885.1	23093.9	44034.7	64264.8	70763.8	48559.8	30974	27407.7	28732.2	1.42095	0.248688	0.506855	Nonsignificant	None	3	Molecular Function:magnesium ion binding (GO:0000287),Molecular Function:catalytic activity (GO:0003824),Molecular Function:thiamine pyrophosphate binding (GO:0030976)	acetolactate synthase-like protein	2.2.1.-	--	Thiamine pyrophosphate-requiring enzyme	EH	Amino acid transport and metabolism ; Coenzyme transport and metabolism ;	IPR011766 [Thiamine pyrophosphate enzyme, C-terminal TPP-binding] ; IPR012000[Thiamine pyrophosphate enzyme, central domain] ; IPR012001[Thiamine pyrophosphate enzyme, N-terminal TPP-binding domain]	peroxisome protein	--
A2A288	Probable ribonuclease ZC3H12D	ZC3H12D	15865.8	0	0	17265.7	23563.5	0	0	34611.8	0	8046.93	0.886025	0.8296	-0.17458	Nonsignificant	None	--	--	ribonuclease ZC3H12	3.1.-.-	--	Uncharacterized conserved protein	S	Function unknown ;	IPR021869 [Ribonuclease Zc3h12a-like, NYN domain]	--	--
A2A2Z9	Ankyrin repeat domain-containing protein 18B	ANKRD18B	92034.8	96717.2	16614.7	79032	39387.1	65882.4	17212.5	55750.1	9969.21	6948	2.07872	0.130812	1.05569	Nonsignificant	None	--	--	--	--	--	FOG: Ankyrin repeat	R	General function prediction only ;	IPR020683 [Ankyrin repeat-containing domain] ; IPR021885[Protein of unknown function DUF3496]	plasma membrane protein	--
A2A3K4	Protein tyrosine phosphatase domain-containing protein 1	PTPDC1	152781	235549	88714.7	84484.3	64300.3	30488.2	8396.6	70834.9	24969.1	0	3.71719	0.0442802	1.89421	Significant	up	2	Biological Process:protein dephosphorylation (GO:0006470),Molecular Function:protein tyrosine/serine/threonine phosphatase activity (GO:0008138)	protein tyrosine phosphatase domain-containing protein 1	3.1.3.-	--	--	--	--	IPR000340 [Dual specificity phosphatase, catalytic domain]	nucleus protein	--
A2RRP1	NBAS subunit of NRZ tethering complex	NBAS	70237.4	73346.6	48852.5	66194.8	46435	78498.3	68444.6	79759.7	46222.6	33453.1	0.995718	0.981138	-0.00619133	Nonsignificant	None	--	--	neuroblastoma-amplified sequence	--	--	Uncharacterized conserved protein (Neuroblastoma-amplified protein)	S	Function unknown ;	IPR013244 [Sec39 domain] ; IPR029145[Neuroblastoma-amplified sequence, N-terminal]	--	--
A2RTX5	Threonine--tRNA ligase 2, cytoplasmic	TARS3	0	2087.4	1524.16	0	486.271	4579.97	9538.09	4283.64	6457.61	9141.18	0.200871	0.0114065	-2.31566	Significant	down	5	Molecular Function:nucleotide binding (GO:0000166),Molecular Function:aminoacyl-tRNA ligase activity (GO:0004812),Molecular Function:ATP binding (GO:0005524),Biological Process:tRNA aminoacylation for protein translation (GO:0006418),Biological Process:tRNA aminoacylation (GO:0043039)	threonyl-tRNA synthetase	6.1.1.3	ko00970 Aminoacyl-tRNA biosynthesis	Threonyl-tRNA synthetase	J	Translation, ribosomal structure and biogenesis ;	IPR002314 [Aminoacyl-tRNA synthetase, class II (G/ P/ S/T)] ; IPR004095[TGS] ; IPR004154[Anticodon-binding] ; IPR012947[Threonyl/alanyl tRNA synthetase, SAD]	cytoplasm protein	--
A2RUS2	DENN domain-containing protein 3	DENND3	80440.2	69461.8	57817.1	137819	70088.1	119452	69429	105586	43542.8	41539.9	1.09505	0.743106	0.130998	Nonsignificant	None	--	--	DENN domain-containing protein 3	--	--	Calmodulin-binding protein CRAG, contains DENN domain	T	Signal transduction mechanisms ;	IPR001194 [DENN domain]	cytoplasm protein	--
A3KMH1	von Willebrand factor A domain-containing protein 8	VWA8	53486	34627.2	28608.2	29892	28430.7	50793.7	34143.4	29644.8	17763.6	14165.6	1.19475	0.499106	0.256708	Nonsignificant	None	2	Molecular Function:ATP binding (GO:0005524),Molecular Function:ATPase activity (GO:0016887)	--	--	--	AAA ATPase containing von Willebrand factor type A (vWA) domain	R	General function prediction only ;	IPR011704 [ATPase, dynein-related, AAA domain]	--	--
A3KN83	Protein strawberry notch homolog 1	SBNO1	65418.8	50048.6	21098	61479.4	40056.3	41795.8	45275.6	52531.9	24265.3	44082.5	1.14499	0.533198	0.19533	Nonsignificant	None	--	--	--	--	--	Nuclear helicase MOP-3/SNO (DEAD-box superfamily)	KT	Transcription ; Signal transduction mechanisms ;	IPR026937 [Strawberry notch, helicase C domain]	--	--
A4D1E1	Zinc finger protein 804B	ZNF804B	272095	294250	74039.5	243905	73692.6	105891	90305.3	122662	36724.1	99924.7	2.10311	0.108614	1.07252	Nonsignificant	None	--	--	--	--	--	--	--	--	IPR022755 [Zinc finger, double-stranded RNA binding]	--	--
A4D1P6	WD repeat-containing protein 91	WDR91	62141.1	36027.4	40995.9	52548.8	40392.5	57403.6	56109.6	50602.3	47656	27232.5	0.971137	0.853774	-0.042253	Nonsignificant	None	1	Molecular Function:protein binding (GO:0005515)	--	--	--	Uncharacterized conserved protein	S	Function unknown ;	IPR001680 [WD40 repeat]	cytoskeleton protein	--
A4D1S5	Ras-related protein Rab-19	RAB19	0	11432.1	8212.9	0	3004.66	4587.48	0	0	3916.71	0	1.77557	0.375914	0.828285	Nonsignificant	None	2	Molecular Function:GTP binding (GO:0005525),Biological Process:small GTPase mediated signal transduction (GO:0007264)	Ras-related protein Rab-19	--	--	GTPase Rab1/YPT1, small G protein superfamily, and related GTP-binding proteins	TU	Signal transduction mechanisms ; Intracellular trafficking, secretion, and vesicular transport ;	IPR001806 [Small GTPase superfamily]	endoplasmic reticulum protein	--
A5A3E0	POTE ankyrin domain family member F	POTEF	0	0	275156	264239	78316.7	163227	336609	183784	71588.5	239271	1.03523	0.928312	0.0499578	Nonsignificant	None	--	--	POTE ankyrin domain family protein	--	--	Actin and related proteins	Z	Cytoskeleton ;	IPR004000 [Actin family] ; IPR020683[Ankyrin repeat-containing domain]	plasma membrane protein	--
A5D8V6	Vacuolar protein sorting-associated protein 37C	VPS37C	17702	22978.2	0	21522.5	10129.2	13901.4	6073.42	11878.8	2964.36	0	2.07742	0.0499414	1.0548	Significant	up	--	--	ESCRT-I complex subunit VPS37	--	ko04144 Endocytosis	Uncharacterized conserved protein	S	Function unknown ;	IPR009851 [Modifier of rudimentary, Modr]	cytoplasm protein	--
A5PLN9	Trafficking protein particle complex subunit 13	TRAPPC13	0	0	13729.9	4957.37	5243.61	0	7724.21	0	12847.2	16583.8	0.644078	0.316826	-0.634693	Nonsignificant	None	--	--	trafficking protein particle complex subunit 13	--	--	Uncharacterized conserved protein	S	Function unknown ;	IPR010378 [Protein of unknown function DUF974]	--	--
A5YKK6	CCR4-NOT transcription complex subunit 1	CNOT1	117977	111931	65617.6	116836	73810.2	116301	113351	138109	77440.5	102109	0.888292	0.440542	-0.170894	Nonsignificant	None	--	--	CCR4-NOT transcription complex subunit 1	--	ko03018 RNA degradation	Negative regulator of transcription	K	Transcription ;	IPR007196 [CCR4-Not complex component, Not1, C-terminal] ; IPR024557[CCR4-Not complex, Not1 subunit, domain of unknown function DUF3819] ; IPR032191[CCR4-NOT transcription complex subunit 1, CAF1-binding domain] ; IPR032193[CCR4-NOT transcription complex subunit 1, TTP binding domain] ; IPR032194[CCR4-NOT transcription complex subunit 1, HEAT repeat]	--	--
A6NC98	Coiled-coil domain-containing protein 88B	CCDC88B	76628.9	68324.1	56486.8	67781.4	55489.7	77343	25390.8	37406.9	55133.9	15838.7	1.53809	0.0872212	0.621138	Nonsignificant	None	--	--	--	--	--	Uncharacterized coiled-coil protein	S	Function unknown ;	IPR008636 [Hook-related protein family]	plasma membrane protein	--
A6NDG6	Glycerol-3-phosphate phosphatase	PGP	115026	118601	65501.7	82228.5	84041.1	34611.2	73069.1	0	43698.7	28766.8	2.06676	0.0127342	1.04737	Significant	up	--	--	--	--	ko00630 Glyoxylate and dicarboxylate metabolism ko01100 Metabolic pathways ko01200 Carbon metabolism	p-Nitrophenyl phosphatase	P	Inorganic ion transport and metabolism ;	IPR006357 [HAD-superfamily hydrolase, subfamily IIA]	--	--
A6NDU8	RAB7A-interacting MON1-CCZ1 complex subunit 1	RIMOC1	49875.1	35699.2	36042.8	76734.2	21964.8	35633.7	33904	48447.3	28291.7	27232.3	1.26977	0.377852	0.344565	Nonsignificant	None	--	--	--	--	--	--	--	--	--	--	--
A6NDY0	Embryonic polyadenylate-binding protein 2	PABPN1L	55445.5	39717.7	8196.41	29016.8	10966.1	22077.7	6758.08	47027	0	4331.22	1.42996	0.535823	0.515972	Nonsignificant	None	1	Molecular Function:nucleic acid binding (GO:0003676)	polyadenylate-binding protein 2	--	ko03015 mRNA surveillance pathway ko05164 Influenza A	Splicing factor RNPS1, SR protein superfamily	A	RNA processing and modification ;	IPR000504 [RNA recognition motif domain]	nucleus protein	--
A6NFI3	Zinc finger protein 316	ZNF316	0	2322.83	0	1251.61	0	0	4885.34	1653.08	0	5615.99	0.441128	0.257054	-1.18073	Nonsignificant	None	3	Molecular Function:nucleic acid binding (GO:0003676),Cellular Component:intracellular (GO:0005622),Molecular Function:metal ion binding (GO:0046872)	KRAB domain-containing zinc finger protein	--	--	FOG: Zn-finger	R	General function prediction only ;	IPR001909 [Krueppel-associated box] ; IPR007087[Zinc finger, C2H2]	nucleus protein	zf-C2H2
A6NGU5	Putative glutathione hydrolase 3 proenzyme	GGT3P	6717.76	15978.1	28355.9	25580.1	29694.9	31331.8	30199.6	33602	33077.1	7858.01	0.781421	0.389598	-0.355829	Nonsignificant	None	2	Molecular Function:gamma-glutamyltransferase activity (GO:0003840),Biological Process:glutathione metabolic process (GO:0006749)	--	--	ko00430 Taurine and hypotaurine metabolism ko00480 Glutathione metabolism ko00590 Arachidonic acid metabolism ko01100 Metabolic pathways	Gamma-glutamyltransferase	E	Amino acid transport and metabolism ;	IPR000101 [Gamma-glutamyltranspeptidase]	--	--
A6NHR9	Structural maintenance of chromosomes flexible hinge domain-containing protein 1	SMCHD1	157061	144930	98747	92518.5	82554.2	140382	152896	159612	105342	135512	0.830002	0.218896	-0.268813	Nonsignificant	None	4	Molecular Function:protein binding (GO:0005515),Molecular Function:ATP binding (GO:0005524),Cellular Component:chromosome (GO:0005694),Biological Process:chromosome organization (GO:0051276)	--	--	--	--	--	--	IPR010935 [SMCs flexible hinge]	--	--
A6NI72	Putative neutrophil cytosol factor 1B	NCF1B	246006	213300	344057	339538	288293	348060	142793	160364	325719	127643	1.29569	0.262527	0.373723	Nonsignificant	None	2	Molecular Function:protein binding (GO:0005515),Molecular Function:phosphatidylinositol binding (GO:0035091)	neutrophil cytosolic factor 1	--	ko04062 Chemokine signaling pathway ko04145 Phagosome ko04380 Osteoclast differentiation ko04666 Fc gamma R-mediated phagocytosis ko04670 Leukocyte transendothelial migration ko05140 Leishmaniasis ko05418 Fluid shear stress and atherosclerosis	NADPH oxidase	C	Energy production and conversion ;	IPR001452 [SH3 domain] ; IPR001683[Phox homologous domain] ; IPR015039[NADPH oxidase subunit p47Phox, C-terminal] ; IPR032136[Neutrophil cytosol factor 1, C-terminal]	plasma membrane protein	--
A6NI73	Leukocyte immunoglobulin-like receptor subfamily A member 5	LILRA5	27025.1	31525.3	63002.6	18413.9	16106.9	26968.4	3329.23	20972.4	3726.12	0	2.27033	0.153877	1.1829	Nonsignificant	None	1	Molecular Function:protein binding (GO:0005515)	leukocyte immunoglobulin-like receptor	--	ko04380 Osteoclast differentiation	--	--	--	IPR007110 [Immunoglobulin-like domain]	plasma membrane protein	--
A6NJ78	12S rRNA N(4)-cytidine methyltransferase METTL15	METTL15	8847.66	9786.6	9230.47	6497.57	7359.52	12358.9	21148.9	33393.5	8240.43	9686.66	0.491838	0.139297	-1.02374	Nonsignificant	None	1	Molecular Function:methyltransferase activity (GO:0008168)	--	--	--	Putative SAM dependent methyltransferases	R	General function prediction only ;	IPR002903 [Ribosomal RNA small subunit methyltransferase H]	--	--
A6NJG2	Ankyrin repeat domain-containing protein SOWAHD	SOWAHD	15405.9	14804.1	21832.4	2898.46	11288.7	25002.6	31156.4	8688.06	5898.18	25332.3	0.689335	0.340336	-0.536723	Nonsignificant	None	--	--	--	--	--	--	--	--	IPR020683 [Ankyrin repeat-containing domain]	endoplasmic reticulum protein	--
A6NNY8	Ubiquitin carboxyl-terminal hydrolase 27	USP27X	0	3060.1	11561.1	6787.76	0	15648.6	21693.5	9293.02	7687.15	16314.8	0.50514	0.11818	-0.985246	Nonsignificant	None	2	Biological Process:protein deubiquitination (GO:0016579),Molecular Function:thiol-dependent ubiquitinyl hydrolase activity (GO:0036459)	ubiquitin carboxyl-terminal hydrolase 22/27/51	3.4.19.12	--	Ubiquitin-specific protease	O	Posttranslational modification, protein turnover, chaperones ;	IPR001394 [Peptidase C19, ubiquitin carboxyl-terminal hydrolase]	nucleus protein	--
A7E2V4	Zinc finger SWIM domain-containing protein 8	ZSWIM8	0	0	7421.89	0	5930.74	0	8660.48	0	0	6784.35	0.864537	0.474714	-0.21	Nonsignificant	None	--	--	--	--	--	Uncharacterized conserved protein	S	Function unknown ;	--	--	--
A8CG34	Nuclear envelope pore membrane protein POM 121C	POM121C	5237.75	6447.62	9529.92	7520.36	0	6891.77	7075.69	8161.81	8452.15	11423.9	0.855118	0.351921	-0.225804	Nonsignificant	None	--	--	nuclear pore complex protein Nup121	--	ko03013 RNA transport	--	--	--	--	--	--
A8MWD9	Putative small nuclear ribonucleoprotein G-like protein 15	SNRPGP15	415234	504336	238550	294826	358351	424597	440372	644191	321012	403383	0.810947	0.266696	-0.30232	Nonsignificant	None	--	--	small nuclear ribonucleoprotein G	--	ko03040 Spliceosome	Small Nuclear ribonucleoprotein G	A	RNA processing and modification ;	IPR001163 [LSM domain, eukaryotic/archaea-type]	nucleus protein	--
A8MXV4	Acyl-coenzyme A diphosphatase NUDT19	NUDT19	0	0	5215.3	20540.9	21092.4	0	4673.85	27652.2	7914.44	13924.6	1.15323	0.790969	0.205678	Nonsignificant	None	--	--	nucleoside diphosphate-linked moiety X motif 19, mitochondrial	3.6.1.-	ko04146 Peroxisome	Predicted hydrolase RP2 (NUDIX/MutT superfamily)	S	Function unknown ;	--	--	--
A9UHW6	MIF4G domain-containing protein	MIF4GD	50003	56676.9	42377.6	38519.4	41397.7	66522.7	86813.5	51925.4	54125.9	58268.9	0.720825	0.0380379	-0.47228	Nonsignificant	None	2	Molecular Function:RNA binding (GO:0003723),Molecular Function:protein binding (GO:0005515)	--	--	--	MIF4G domain-containing protein	J	Translation, ribosomal structure and biogenesis ;	IPR003890 [MIF4G-like, type 3]	--	--
B0I1T2	Unconventional myosin-Ig	MYO1G	196256	177912	119669	126964	166790	334293	206877	161124	199882	172451	0.732897	0.133279	-0.448317	Nonsignificant	None	3	Molecular Function:motor activity (GO:0003774),Molecular Function:ATP binding (GO:0005524),Cellular Component:myosin complex (GO:0016459)	myosin I	--	--	Myosin class I heavy chain	Z	Cytoskeleton ;	IPR001609 [Myosin head, motor domain] ; IPR010926[Class I myosin tail homology domain]	nucleus protein	--
B6A8C7	T-cell-interacting, activating receptor on myeloid cells protein 1	TARM1	37962.1	23668.5	13306.1	25937.3	25651.9	11715.8	0	0	5845.11	3896.31	3.538	0.0164174	1.82293	Significant	up	1	Molecular Function:protein binding (GO:0005515)	--	--	--	--	--	--	IPR007110 [Immunoglobulin-like domain]	plasma membrane protein	--
B7ZAQ6	Golgi pH regulator A	GPR89A	8212.19	24492.8	14555.1	16059	0	21797.7	15113.7	27972.4	4881.68	8703.98	1.00866	0.98134	0.0124365	Nonsignificant	None	1	Cellular Component:membrane (GO:0016020)	golgi pH regulator	--	--	Predicted G-protein coupled receptor	T	Signal transduction mechanisms ;	IPR022535 [Golgi pH regulator, conserved domain] ; IPR025969[Abscisic acid G-protein coupled receptor-like domain]	--	--
B7ZC32	Kinesin-like protein KIF28P	KIF28P	254142	203935	435996	962521	166252	0	0	362084	7307.52	0	2.19046	0.441618	1.13124	Nonsignificant	None	4	Molecular Function:microtubule motor activity (GO:0003777),Molecular Function:ATP binding (GO:0005524),Biological Process:microtubule-based movement (GO:0007018),Molecular Function:microtubule binding (GO:0008017)	--	--	--	Kinesin-like protein	Z	Cytoskeleton ;	IPR001752 [Kinesin motor domain] ; IPR022140[Kinesin-like KIF1-type]	cytoskeleton protein	--
C4AMC7	Putative WAS protein family homolog 3	WASH3P	0	0	2604.23	0	7708.48	5157.43	19852.8	0	14282.3	16004.8	0.372991	0.153321	-1.42279	Nonsignificant	None	--	--	WAS protein family homolog 1	--	ko04144 Endocytosis	--	--	--	IPR021854 [WASH1, WAHD domain]	--	--
C9J7I0	UBAP1-MVB12-associated (UMA)-domain containing protein 1	UMAD1	10801.8	14725	12554.3	9942.65	5323.3	12288.4	10601.3	12729.3	8477.48	6192.8	1.0608	0.766125	0.0851566	Nonsignificant	None	--	--	--	--	--	--	--	--	--	--	--
D6REC4	Cilia- and flagella-associated protein 99	CFAP99	10103.8	15770	0	8434.08	5577.96	0	11196.2	10374.6	6556.34	9281.58	1.06622	0.802843	0.0925023	Nonsignificant	None	--	--	--	--	--	--	--	--	--	--	--
E9PAV3	Nascent polypeptide-associated complex subunit alpha, muscle-specific form	NACA	0	209055	2229.48	0	0	0	47479.3	4930.49	84437.3	122607	1.62869	0.609706	0.703708	Nonsignificant	None	--	--	nascent polypeptide-associated complex subunit alpha	--	--	Transcription factor containing NAC and TS-N domains	K	Transcription ;	IPR002715 [Nascent polypeptide-associated complex NAC domain]	nucleus protein	--
G9CGD6	CNK3/IPCEF1 fusion protein	CNK3/IPCEF1	30756.2	27101.4	41720	48450.6	25112.5	24547.7	11488.5	25806.7	20767.7	7671.95	1.91776	0.0206415	0.939426	Nonsignificant	None	4	Molecular Function:protein binding (GO:0005515),Cellular Component:cytoplasm (GO:0005737),Biological Process:regulation of signal transduction (GO:0009966),Cellular Component:membrane (GO:0016020)	--	--	--	Membrane-associated guanylate kinase-interacting protein/connector enhancer of KSR-like	F	Nucleotide transport and metabolism ;	IPR001478 [PDZ domain] ; IPR001660[Sterile alpha motif domain] ; IPR001849[Pleckstrin homology domain] ; IPR010599[Connector enhancer of kinase suppressor of ras 2] ; IPR017874[CRIC domain]	cytoplasm protein	--
L0R6Q1	SLC35A4 upstream open reading frame protein	SLC35A4	87612.8	90755	57739.4	76248.1	45375.2	105720	154513	51715.1	60667.5	95879.1	0.763574	0.306494	-0.38916	Nonsignificant	None	--	--	--	--	--	--	--	--	IPR027854 [Protein of unknown function DUF4535]	--	--
O00115	Deoxyribonuclease-2-alpha	DNASE2	0	9778.65	48694.4	23637.9	14408.8	18997.2	66076	109067	42681.8	43254.5	0.430774	0.134681	-1.215	Nonsignificant	None	2	Molecular Function:deoxyribonuclease II activity (GO:0004531),Biological Process:DNA metabolic process (GO:0006259)	deoxyribonuclease II	3.1.22.1	ko04142 Lysosome	Deoxyribonuclease II	L	Replication, recombination and repair ;	IPR004947 [Deoxyribonuclease II]	lysosome protein	--
O00116	Alkyldihydroxyacetonephosphate synthase, peroxisomal	AGPS	308778	382099	233893	319353	196726	211119	140123	252793	131095	75479.2	1.77749	0.0239084	0.829841	Nonsignificant	None	4	Molecular Function:catalytic activity (GO:0003824),Molecular Function:oxidoreductase activity (GO:0016491),Molecular Function:flavin adenine dinucleotide binding (GO:0050660),Biological Process:oxidation-reduction process (GO:0055114)	alkyldihydroxyacetonephosphate synthase	2.5.1.26	ko00565 Ether lipid metabolism ko01100 Metabolic pathways ko04146 Peroxisome	Alkyl-dihydroxyacetonephosphate synthase	R	General function prediction only ;	IPR004113 [FAD-linked oxidase, C-terminal] ; IPR006094[FAD linked oxidase, N-terminal]	peroxisome protein	--
O00139	Kinesin-like protein KIF2A	KIF2A	73169.9	69469.5	97981.8	156751	41956.2	101975	111013	130900	60934.3	121063	0.835405	0.47005	-0.259453	Nonsignificant	None	4	Molecular Function:microtubule motor activity (GO:0003777),Molecular Function:ATP binding (GO:0005524),Biological Process:microtubule-based movement (GO:0007018),Molecular Function:microtubule binding (GO:0008017)	kinesin family member 2/24	--	--	Kinesin-like protein	Z	Cytoskeleton ;	IPR001752 [Kinesin motor domain]	centrosome protein	--
O00142	Thymidine kinase 2, mitochondrial	TK2	14846.8	16784.7	24191.6	28598.8	0	56904.5	23490.8	34239.6	0	12697.6	0.663003	0.323436	-0.592912	Nonsignificant	None	--	--	thymidine kinase	2.7.1.21	ko00240 Pyrimidine metabolism ko00983 Drug metabolism - other enzymes ko01100 Metabolic pathways	Mitochondrial thymidine kinase 2/deoxyguanosine kinase	F	Nucleotide transport and metabolism ;	IPR031314 [Deoxynucleoside kinase domain]	nucleus protein	--
O00148	ATP-dependent RNA helicase DDX39A	DDX39A	618325	639917	395285	652282	382077	784810	951620	863620	505589	817511	0.685134	0.0341457	-0.545541	Nonsignificant	None	2	Molecular Function:nucleic acid binding (GO:0003676),Molecular Function:ATP binding (GO:0005524)	ATP-dependent RNA helicase DDX39	3.6.4.13	--	ATP-dependent RNA helicase	A	RNA processing and modification ;	IPR001650 [Helicase, C-terminal] ; IPR011545[DEAD/DEAH box helicase domain]	nucleus protein	--
O00151	PDZ and LIM domain protein 1	PDLIM1	163592	119157	247178	336991	69702.1	98186.4	177783	298184	119328	292976	0.949477	0.879155	-0.0747947	Nonsignificant	None	2	Molecular Function:protein binding (GO:0005515),Molecular Function:zinc ion binding (GO:0008270)	--	--	--	Adaptor protein Enigma and related PDZ-LIM proteins	TZ	Signal transduction mechanisms ; Cytoskeleton ;	IPR001478 [PDZ domain] ; IPR001781[Zinc finger, LIM-type] ; IPR031847[Domain of unknown function DUF4749]	cytoskeleton protein	--
O00154	Cytosolic acyl coenzyme A thioester hydrolase	ACOT7	125960	140312	84550.2	175597	61409.6	86263.4	106738	258212	57499.8	74563.8	1.0078	0.983058	0.011214	Nonsignificant	None	--	--	acyl-coenzyme A thioesterase 7	3.1.2.2	ko00062 Fatty acid elongation ko01040 Biosynthesis of unsaturated fatty acids	Acyl-CoA thioesterase	I	Lipid transport and metabolism ;	IPR006683 [Thioesterase domain]	mitochondrion protein	--
O00160	Unconventional myosin-If	MYO1F	211547	253066	440640	402537	404240	435197	310346	485238	494996	195624	0.891032	0.584934	-0.166451	Nonsignificant	None	4	Molecular Function:motor activity (GO:0003774),Molecular Function:protein binding (GO:0005515),Molecular Function:ATP binding (GO:0005524),Cellular Component:myosin complex (GO:0016459)	myosin I	--	--	Myosin class I heavy chain	Z	Cytoskeleton ;	IPR001452 [SH3 domain] ; IPR001609[Myosin head, motor domain] ; IPR010926[Class I myosin tail homology domain]	nucleus protein	--
O00161	Synaptosomal-associated protein 23	SNAP23	25085.3	33231.6	72388.6	28259.1	40002.5	42827	38922.4	30546	107127	53444.1	0.729175	0.385201	-0.455663	Nonsignificant	None	--	--	synaptosomal-associated protein 23	--	ko04130 SNARE interactions in vesicular transport ko04611 Platelet activation	SNAP-25 (synaptosome-associated protein) component of SNARE complex	U	Intracellular trafficking, secretion, and vesicular transport ;	IPR000928 [SNAP-25]	plasma membrane protein	--
O00165	HCLS1-associated protein X-1	HAX1	39782.3	22267.3	12685.8	16851	17243.9	16723.7	22514.4	12075.7	20868.8	11045.9	1.30761	0.360097	0.386932	Nonsignificant	None	--	--	HCLS1-associated protein X-1	--	--	--	--	--	--	nucleus protein	--
O00170	AH receptor-interacting protein	AIP	149496	137370	113301	129693	76395.8	178600	198965	133645	109690	181799	0.755273	0.0974345	-0.404931	Nonsignificant	None	--	--	AH receptor-interacting protein	--	--	Aryl-hydrocarbon receptor-interacting protein	O	Posttranslational modification, protein turnover, chaperones ;	IPR001179 [FKBP-type peptidyl-prolyl cis-trans isomerase domain]	cytoplasm protein	--
O00182	Galectin-9	LGALS9	25845.7	0	58062.1	45994.1	35251.9	142829	107247	61886.3	113185	164374	0.350186	0.00755203	-1.51381	Significant	down	1	Molecular Function:carbohydrate binding (GO:0030246)	galectin-9	--	--	Galectin, galactose-binding lectin	W	Extracellular structures ;	IPR001079 [Galectin, carbohydrate recognition domain]	extracell protein	--
O00186	Syntaxin-binding protein 3	STXBP3	22789.1	24730.9	44816.8	52518.5	15886.5	48422.6	50178.2	53481.7	54411.6	45309.5	0.638362	0.0586107	-0.647553	Nonsignificant	None	2	Biological Process:vesicle docking involved in exocytosis (GO:0006904),Biological Process:vesicle-mediated transport (GO:0016192)	syntaxin-binding protein 3	--	--	Vesicle trafficking protein Sec1	U	Intracellular trafficking, secretion, and vesicular transport ;	IPR001619 [Sec1-like protein]	cytoplasm protein	--
O00193	Small acidic protein	SMAP	5251.19	0	19393.9	47641.8	8394.6	19941.7	73965.6	24979.4	70324.8	84449.6	0.368529	0.0873304	-1.44015	Nonsignificant	None	--	--	--	--	--	--	--	--	IPR028124 [Small acidic protein-like domain]	--	--
O00194	Ras-related protein Rab-27B	RAB27B	149980	226827	446082	554564	120505	36137.5	41783	605662	37073.1	0	1.66288	0.474009	0.733688	Nonsignificant	None	2	Molecular Function:GTP binding (GO:0005525),Biological Process:small GTPase mediated signal transduction (GO:0007264)	Ras-related protein Rab-27B	--	ko04972 Pancreatic secretion	GTPase Rab27, small G protein superfamily	U	Intracellular trafficking, secretion, and vesicular transport ;	IPR001806 [Small GTPase superfamily]	endoplasmic reticulum protein	--
O00203	AP-3 complex subunit beta-1	AP3B1	102694	96825	74107.8	123425	94325.3	101698	102017	98413.5	82183.6	62738.5	1.09915	0.442523	0.136391	Nonsignificant	None	3	Biological Process:intracellular protein transport (GO:0006886),Biological Process:vesicle-mediated transport (GO:0016192),Cellular Component:membrane coat (GO:0030117)	AP-3 complex subunit beta	--	ko04142 Lysosome	Vesicle coat complex AP-3, beta subunit	U	Intracellular trafficking, secretion, and vesicular transport ;	IPR002553 [Clathrin/coatomer adaptor, adaptin-like, N-terminal] ; IPR029390[AP-3 complex subunit beta, C-terminal domain] ; IPR029394[AP-3 complex subunit beta 1, serine-rich domain]	plasma membrane protein	--
O00214	Galectin-8	LGALS8	39995.2	58991.7	72596.1	32437.5	47503.7	42917.9	68127.9	42888.2	71983.2	72180.9	0.843763	0.372845	-0.24509	Nonsignificant	None	1	Molecular Function:carbohydrate binding (GO:0030246)	galectin-8	--	--	Galectin, galactose-binding lectin	W	Extracellular structures ;	IPR001079 [Galectin, carbohydrate recognition domain]	nucleus protein	--
O00217	NADH dehydrogenase [ubiquinone] iron-sulfur protein 8, mitochondrial	NDUFS8	259743	189306	87368.3	168099	66852.9	144156	119315	109692	62813.5	109701	1.4136	0.26321	0.499375	Nonsignificant	None	--	--	--	--	ko00190 Oxidative phosphorylation ko01100 Metabolic pathways ko04723 Retrograde endocannabinoid signaling ko04932 Non-alcoholic fatty liver disease (NAFLD) ko05010 Alzheimer's disease ko05012 Parkinson's disease ko05016 Huntington's disease	NADH:ubiquinone oxidoreductase, NDUFS8/23 kDa subunit	C	Energy production and conversion ;	IPR017896 [4Fe-4S ferredoxin-type, iron-sulphur binding domain]	--	--
O00221	NF-kappa-B inhibitor epsilon	NFKBIE	0	0	18445.1	0	15639.9	22233.3	13351.6	19172.5	7097.95	24011.5	0.992379	0.981053	-0.011037	Nonsignificant	None	--	--	NF-kappa-B inhibitor epsilon	--	ko04658 Th1 and Th2 cell differentiation ko04659 Th17 cell differentiation ko04660 T cell receptor signaling pathway ko04662 B cell receptor signaling pathway ko04722 Neurotrophin signaling pathway ko04920 Adipocytokine signaling pathway ko05169 Epstein-Barr virus infection	FOG: Ankyrin repeat	R	General function prediction only ;	IPR020683 [Ankyrin repeat-containing domain]	nucleus protein	--
O00231	26S proteasome non-ATPase regulatory subunit 11	PSMD11	215326	197792	122313	154039	141462	146339	201797	226766	181131	197036	0.871849	0.29773	-0.19785	Nonsignificant	None	1	Molecular Function:protein binding (GO:0005515)	26S proteasome regulatory subunit N6	--	ko03050 Proteasome ko05169 Epstein-Barr virus infection	26S proteasome regulatory complex, subunit RPN6/PSMD11	O	Posttranslational modification, protein turnover, chaperones ;	IPR000717 [Proteasome component (PCI) domain]	--	--
O00232	26S proteasome non-ATPase regulatory subunit 12	PSMD12	167427	205538	150517	210616	119154	168540	150784	258047	123347	113543	1.04788	0.807211	0.0674793	Nonsignificant	None	1	Molecular Function:protein binding (GO:0005515)	26S proteasome regulatory subunit N5	--	ko03050 Proteasome ko05169 Epstein-Barr virus infection	26S proteasome regulatory complex, subunit RPN5/PSMD12	O	Posttranslational modification, protein turnover, chaperones ;	IPR000717 [Proteasome component (PCI) domain]	nucleus protein	--
O00233	26S proteasome non-ATPase regulatory subunit 9	PSMD9	93566.9	137618	128824	138659	116875	136330	136371	166211	133814	88896.6	0.930353	0.554529	-0.10415	Nonsignificant	None	1	Molecular Function:protein binding (GO:0005515)	26S proteasome non-ATPase regulatory subunit 9	--	--	26S proteasome regulatory complex, subunit PSMD9	O	Posttranslational modification, protein turnover, chaperones ;	IPR001478 [PDZ domain]	--	--
O00244	Copper transport protein ATOX1	ATOX1	155607	122981	99514.7	106552	45275.3	84404	84521.6	40919.5	193285	203121	0.874109	0.691566	-0.194116	Nonsignificant	None	2	Biological Process:metal ion transport (GO:0030001),Molecular Function:metal ion binding (GO:0046872)	copper chaperone	--	ko04978 Mineral absorption	Copper chaperone	P	Inorganic ion transport and metabolism ;	IPR006121 [Heavy metal-associated domain, HMA]	--	--
O00255	Menin	MEN1	0	8530.9	6719.13	2439.43	7645.15	21925.4	21524.5	11376.4	13649.2	24549.9	0.340426	0.00585609	-1.55459	Significant	down	1	Cellular Component:nucleus (GO:0005634)	menin	--	ko05202 Transcriptional misregulation in cancer	--	--	--	IPR007747 [Menin]	--	--
O00257	E3 SUMO-protein ligase CBX4	CBX4	0	11565.5	0	14741.9	12857.8	16916.5	20960.6	29886.6	11615.8	16154.7	0.683266	0.195658	-0.54948	Nonsignificant	None	--	--	chromobox protein 4	--	--	Uncharacterized conserved protein, contains chromo domain	B	Chromatin structure and dynamics ;	IPR023780 [Chromo domain] ; IPR033773[CBX family C-terminal motif]	nucleus protein	--
O00258	Guided entry of tail-anchored proteins factor 1	GET1	0	10584.3	5761.81	7660.34	6034.78	16315.7	4897.77	17922.5	16134.7	13298.9	0.547641	0.0631084	-0.868699	Nonsignificant	None	1	Biological Process:tail-anchored membrane protein insertion into ER membrane (GO:0071816)				Tryptophan-rich basic nuclear protein	R	General function prediction only ;	IPR028945 [WRB/Get1 family]	nucleus protein	--
O00264	Membrane-associated progesterone receptor component 1	PGRMC1	215413	105184	84566.8	197409	99893	138560	129829	241459	135344	88199.4	0.957833	0.872257	-0.0621545	Nonsignificant	None	--	--	membrane-associated progesterone receptor component	--	--	Putative steroid membrane receptor Hpr6.6/25-Dx	R	General function prediction only ;	IPR001199 [Cytochrome b5-like heme/steroid binding domain]	--	--
O00267	Transcription elongation factor SPT5	SUPT5H	67712.5	45997.2	39229.1	42321.5	39120.9	59593.5	116713	47359.4	57843.4	72267.4	0.662511	0.109877	-0.593984	Nonsignificant	None	--	--	transcription elongation factor SPT5	--	--	RNA polymerase II transcription elongation factor DSIF/SUPT5H/SPT5	K	Transcription ;	IPR005100 [Transcription elongation factor Spt5, NGN domain] ; IPR005824[KOW] ; IPR022581[Spt5 transcription elongation factor, N-terminal]	nucleus protein	--
O00268	Transcription initiation factor TFIID subunit 4	TAF4	0	9060.23	4541.62	7689.92	0	5992.42	15543.4	0	11921.8	13014.7	0.610882	0.147754	-0.711035	Nonsignificant	None	1	Cellular Component:transcription factor TFIID complex (GO:0005669)	transcription initiation factor TFIID subunit 4	--	ko03022 Basal transcription factors ko05016 Huntington's disease ko05168 Herpes simplex infection	TATA box binding protein (TBP)-associated factor, RNA polymerase II	K	Transcription ;	IPR003894 [TAFH/NHR1] ; IPR007900[Transcription initiation factor TFIID component TAF4]	nucleus protein	--
O00273	DNA fragmentation factor subunit alpha	DFFA	21299	0	53724.3	0	0	22571.6	84261.1	26796.8	56554.5	110444	0.623889	0.47653	-0.68064	Nonsignificant	None	2	Cellular Component:intracellular (GO:0005622),Biological Process:apoptotic process (GO:0006915)	DNA fragmentation factor, 45 kD, alpha subunit	--	ko04210 Apoptosis	--	--	--	IPR003508 [CIDE-N domain] ; IPR015121[DNA fragmentation factor 45kDa, middle domain]	cytoplasm protein	--
O00291	Huntingtin-interacting protein 1	HIP1	154974	121171	130899	112615	72451.8	163357	109258	78329.6	25843.8	42681.5	1.41157	0.252847	0.4973	Nonsignificant	None	2	Molecular Function:actin binding (GO:0003779),Molecular Function:phospholipid binding (GO:0005543)	huntingtin interacting protein 1	--	ko05016 Huntington's disease	Actin-binding protein SLA2/Huntingtin-interacting protein Hip1	Z	Cytoskeleton ;	IPR002558 [I/LWEQ domain] ; IPR011417[AP180 N-terminal homology (ANTH) domain] ; IPR032422[Huntingtin-interacting protein 1, clathrin-binding domain]	synapse protein	--
O00299	Chloride intracellular channel protein 1	CLIC1	632175	972737	1.53202e+06	2.24164e+06	2901880	1.66282e+06	1.72333e+06	3.69902e+06	3.00748e+06	1.63808e+06	0.705877	0.278609	-0.502511	Nonsignificant	None	1	Molecular Function:protein binding (GO:0005515)	chloride intracellular channel protein 1	--	--	Intracellular Cl- channel CLIC, contains GST domain	P	Inorganic ion transport and metabolism ;	IPR004045 [Glutathione S-transferase, N-terminal]	plasma membrane protein	--
O00303	Eukaryotic translation initiation factor 3 subunit F	EIF3F	54847.8	114756	83074.3	140624	104368	127737	136836	165137	132850	160123	0.688642	0.0250654	-0.538173	Nonsignificant	None	1	Molecular Function:protein binding (GO:0005515)	translation initiation factor 3 subunit F	--	ko03013 RNA transport	Translation initiation factor 3, subunit f (eIF-3f)	J	Translation, ribosomal structure and biogenesis ;	IPR000555 [JAB1/MPN/MOV34 metalloenzyme domain] ; IPR024969[Rpn11/EIF3F, C-terminal]	nucleus protein	--
O00308	NEDD4-like E3 ubiquitin-protein ligase WWP2	WWP2	10019.8	13095.5	12696.2	13860.4	5524.96	9047.46	0	4666.06	11302.2	6589.48	1.39716	0.186541	0.482493	Nonsignificant	None	2	Molecular Function:ubiquitin-protein transferase activity (GO:0004842),Molecular Function:protein binding (GO:0005515)	NEDD4-like E3 ubiquitin-protein ligase WWP2	2.3.2.26	ko04120 Ubiquitin mediated proteolysis	Ubiquitin protein ligase RSP5/NEDD4	O	Posttranslational modification, protein turnover, chaperones ;	IPR000569 [HECT domain] ; IPR001202[WW domain]	cytoplasm protein	--
O00329	Phosphatidylinositol 4,5-bisphosphate 3-kinase catalytic subunit delta isoform	PIK3CD	101639	78167.4	61842.2	79675.8	73403.7	93443.9	70934	76033.4	81249.3	77919.6	0.987857	0.900193	-0.017626	Nonsignificant	None	1	Molecular Function:kinase activity (GO:0016301)	phosphatidylinositol-4,5-bisphosphate 3-kinase catalytic subunit alpha/beta/delta	2.7.1.153	ko00562 Inositol phosphate metabolism ko01521 EGFR tyrosine kinase inhibitor resistance ko01522 Endocrine resistance ko01524 Platinum drug resistance ko04012 ErbB signaling pathway ko04014 Ras signaling pathway ko04015 Rap1 signaling pathway ko04024 cAMP signaling pathway ko04062 Chemokine signaling pathway ko04066 HIF-1 signaling pathway ko04068 FoxO signaling pathway ko04070 Phosphatidylinosito…	Phosphatidylinositol 3-kinase catalytic subunit (p110)	T	Signal transduction mechanisms ;	IPR000341 [Phosphatidylinositol 3-kinase Ras-binding (PI3K RBD) domain] ; IPR000403[Phosphatidylinositol 3-/4-kinase, catalytic domain] ; IPR001263[Phosphoinositide 3-kinase, accessory (PIK) domain] ; IPR002420[Phosphatidylinositol 3-kinase, C2 domain] ; IPR003113[Phosphatidylinositol 3-kinase adaptor-binding (PI3K ABD) domain]	plasma membrane protein	--
O00330	Pyruvate dehydrogenase protein X component, mitochondrial	PDHX	47286.9	64357.3	38149	48349.1	32223.8	66446.6	76548.7	61047.7	41932	58103.8	0.757587	0.0979227	-0.400516	Nonsignificant	None	1	Biological Process:metabolic process (GO:0008152)	dihydrolipoamide dehydrogenase-binding protein of pyruvate dehydrogenase complex	--	ko01100 Metabolic pathways	Dihydrolipoamide acetyltransferase	C	Energy production and conversion ;	IPR000089 [Biotin/lipoyl attachment] ; IPR001078[2-oxoacid dehydrogenase acyltransferase, catalytic domain] ; IPR004167[E3-binding domain]	mitochondrion protein	--
O00391	Sulfhydryl oxidase 1	QSOX1	295687	237035	174642	195257	185870	170845	28618.4	94017.3	121845	53120	2.32362	0.00603273	1.21638	Significant	up	3	Molecular Function:thiol oxidase activity (GO:0016972),Biological Process:cell redox homeostasis (GO:0045454),Biological Process:oxidation-reduction process (GO:0055114)	thiol oxidase	1.8.3.2	--	FAD-dependent sulfhydryl oxidase/quiescin and related proteins	D	Cell cycle control, cell division, chromosome partitioning ;	IPR013766 [Thioredoxin domain] ; IPR017905[ERV/ALR sulfhydryl oxidase domain]	Golgi apparatus protein	--
O00399	Dynactin subunit 6	DCTN6	26583.4	0	30318.6	23038.2	34871.3	31652.9	37436.9	24216.9	23416.5	30746.3	0.97318	0.836193	-0.0392214	Nonsignificant	None	--	--	dynactin 6	--	ko04962 Vasopressin-regulated water reabsorption	Dynactin subunit p27/WS-3, involved in transport of organelles along microtubules	UZ	Intracellular trafficking, secretion, and vesicular transport ; Cytoskeleton ;	IPR001451 [Hexapeptide repeat]	--	--
O00400	Acetyl-coenzyme A transporter 1	SLC33A1	38959.5	41298.7	39120.7	46531.1	53728.2	66225.9	34952.4	47537.5	34314.7	32969.4	1.01684	0.918864	0.0240976	Nonsignificant	None	2	Molecular Function:acetyl-CoA transporter activity (GO:0008521),Cellular Component:integral component of membrane (GO:0016021)	MFS transporter, PAT family, solute carrier family 33 (acetyl-CoA transportor), member 1	2.3.1.-	ko00604 Glycosphingolipid biosynthesis - ganglio series ko01100 Metabolic pathways	Acetyl-CoA transporter	P	Inorganic ion transport and metabolism ;	IPR024371 [Acetyl-coenzyme A transporter 1]	--	--
O00410	Importin-5	IPO5	203694	223273	159512	180259	127310	127165	194799	232768	133880	186404	1.02175	0.886983	0.0310431	Nonsignificant	None	1	Molecular Function:protein binding (GO:0005515)	importin-5	--	--	Karyopherin (importin) beta 3	YU	Nuclear structure ; Intracellular trafficking, secretion, and vesicular transport ;	IPR000357 [HEAT repeat]	nucleus protein	--
O00411	DNA-directed RNA polymerase, mitochondrial	POLRMT	0	6259.59	0	10725.2	0	948.018	4689.4	0	4545.54	4012	2.39307	0.0598865	1.25886	Nonsignificant	None	2	Molecular Function:DNA binding (GO:0003677),Molecular Function:DNA-directed 5'-3' RNA polymerase activity (GO:0003899)	DNA-directed RNA polymerase, mitochondrial	2.7.7.6	--	Mitochondrial/chloroplast DNA-directed RNA polymerase RPO41, provides primers for DNA replication-initiation	KL	Transcription ; Replication, recombination and repair ;	IPR002092 [DNA-directed RNA polymerase, phage-type] ; IPR029262[DNA-directed RNA polymerase, N-terminal]	mitochondrion protein	--
O00418	Eukaryotic elongation factor 2 kinase	EEF2K	17790.3	24948.6	19560	16604.4	12702.3	10003.8	24231.3	20034.5	15742.3	22283.9	0.992522	0.96703	-0.010829	Nonsignificant	None	3	Molecular Function:protein serine/threonine kinase activity (GO:0004674),Molecular Function:ATP binding (GO:0005524),Biological Process:protein phosphorylation (GO:0006468)	elongation factor 2 kinase	2.7.11.20	ko04152 AMPK signaling pathway ko04921 Oxytocin signaling pathway	--	--	--	IPR004166 [MHCK/EF2 kinase] ; IPR006597[Sel1-like repeat]	--	--
O00422	Histone deacetylase complex subunit SAP18	SAP18	294698	276787	192854	233106	113987	354267	364720	339125	309433	409557	0.625418	0.00631291	-0.677107	Nonsignificant	None	--	--	histone deacetylase complex subunit SAP18	--	ko03013 RNA transport ko03015 mRNA surveillance pathway	Transcriptional co-repressor component	K	Transcription ;	IPR010516 [Sin3 associated polypeptide p18]	--	--
O00429	Dynamin-1-like protein	DNM1L	270753	241899	151516	304018	96718.3	140361	192754	176234	130865	154230	1.34044	0.239997	0.422703	Nonsignificant	None	2	Molecular Function:GTPase activity (GO:0003924),Molecular Function:GTP binding (GO:0005525)	dynamin 1-like protein	3.6.5.5	ko04217 Necroptosis ko04621 NOD-like receptor signaling pathway ko04668 TNF signaling pathway	Vacuolar sorting protein VPS1, dynamin, and related proteins	UR	Intracellular trafficking, secretion, and vesicular transport ; General function prediction only ;	IPR000375 [Dynamin central domain] ; IPR003130[Dynamin GTPase effector] ; IPR022812[Dynamin superfamily]	endoplasmic reticulum protein	--
O00453	Leukocyte-specific transcript 1 protein	LST1	143826	126241	80071.1	62155.1	50271.4	108902	42460.7	77565.1	24657.3	17696.6	1.70511	0.164671	0.769861	Nonsignificant	None	3	Biological Process:cell morphogenesis (GO:0000902),Biological Process:immune response (GO:0006955),Cellular Component:membrane (GO:0016020)	--	--	--	--	--	--	IPR007775 [Leukocyte-specific transcript 1, LST-1]	Golgi apparatus protein	--
O00459	Phosphatidylinositol 3-kinase regulatory subunit beta	PIK3R2	13780.8	14604	3742.12	0	8283.87	9235.99	8753.57	0	8841.21	7306.93	1.18376	0.58373	0.243373	Nonsignificant	None	1	Biological Process:signal transduction (GO:0007165)	phosphoinositide-3-kinase regulatory subunit alpha/beta/delta	--	ko01521 EGFR tyrosine kinase inhibitor resistance ko01522 Endocrine resistance ko01524 Platinum drug resistance ko04012 ErbB signaling pathway ko04014 Ras signaling pathway ko04015 Rap1 signaling pathway ko04024 cAMP signaling pathway ko04062 Chemokine signaling pathway ko04066 HIF-1 signaling pathway ko04068 FoxO signaling pathway ko04070 Phosphatidylinositol signaling system ko04071 Sphingolipi…	Adaptor for phosphoinositide 3-kinase	T	Signal transduction mechanisms ;	IPR000198 [Rho GTPase-activating protein domain] ; IPR000980[SH2 domain] ; IPR032498[PI3K p85 subunit, inter-SH2 domain]	nucleus protein	--
O00461	Golgi integral membrane protein 4	GOLIM4	32294.4	24828.1	20276.1	35722.7	8842.48	61695.4	54733	32032.6	39178.8	39048.7	0.538024	0.0206105	-0.894259	Nonsignificant	None	--	--	--	--	--	--	--	--	--	Golgi apparatus protein	--
O00462	Beta-mannosidase	MANBA	176034	129482	68155.3	37915.2	125244	161927	139807	77582.3	123135	140718	0.834664	0.4723	-0.260733	Nonsignificant	None	1	Biological Process:carbohydrate metabolic process (GO:0005975)	beta-mannosidase	3.2.1.25	ko00511 Other glycan degradation ko04142 Lysosome	Predicted beta-mannosidase	G	Carbohydrate transport and metabolism ;	IPR006103 [Glycoside hydrolase family 2, catalytic domain]	lysosome protein	--
O00471	Exocyst complex component 5	EXOC5	41397.8	65528.3	47814.2	66365.2	32401.6	61056.2	44213.1	85039.9	39887.9	28642.3	0.979399	0.93066	-0.030031	Nonsignificant	None	3	Cellular Component:cytoplasm (GO:0005737),Biological Process:exocytosis (GO:0006887),Biological Process:vesicle docking (GO:0048278)	exocyst complex component 5	--	--	Exocyst subunit - Sec10p	U	Intracellular trafficking, secretion, and vesicular transport ;	IPR009976 [Exocyst complex component Sec10-like]	cytoplasm protein	--
O00479	High mobility group nucleosome-binding domain-containing protein 4	HMGN4	42140.5	18720.2	44099.3	53608.7	16502.9	69956.1	27485.9	64445.5	17343.1	34880.9	0.817666	0.556524	-0.290417	Nonsignificant	None	3	Cellular Component:chromatin (GO:0000785),Cellular Component:nucleus (GO:0005634),Molecular Function:nucleosomal DNA binding (GO:0031492)	high-mobility group nucleosome-binding domain-containing protein 4	--	--	--	--	--	IPR000079 [High mobility group protein HMGN]	nucleus protein	--
O00483	Cytochrome c oxidase subunit NDUFA4	NDUFA4	1.15755e+06	1.27521e+06	678489	924613	648853	1.25388e+06	877231	840443	721905	569045	1.09905	0.631085	0.13626	Nonsignificant	None	--	--	NADH dehydrogenase (ubiquinone) 1 alpha subcomplex subunit 4	--	ko00190 Oxidative phosphorylation ko01100 Metabolic pathways ko04723 Retrograde endocannabinoid signaling ko04932 Non-alcoholic fatty liver disease (NAFLD) ko05010 Alzheimer's disease ko05012 Parkinson's disease ko05016 Huntington's disease	--	--	--	IPR010530 [NADH-ubiquinone reductase complex 1 MLRQ subunit]	mitochondrion protein	--
O00487	26S proteasome non-ATPase regulatory subunit 14	PSMD14	0	0	5942.32	0	3667.37	0	33775.8	0	30417.9	28406.7	0.155664	0.00128008	-2.68349	Significant	down	1	Molecular Function:protein binding (GO:0005515)	26S proteasome regulatory subunit N11	--	ko03050 Proteasome ko05169 Epstein-Barr virus infection	26S proteasome regulatory complex, subunit RPN11	O	Posttranslational modification, protein turnover, chaperones ;	IPR000555 [JAB1/MPN/MOV34 metalloenzyme domain] ; IPR024969[Rpn11/EIF3F, C-terminal]	nucleus protein	--
O00488	Zinc finger protein 593	ZNF593	16386.7	9047.73	0	0	0	3340.25	0	0	0	13694.2	1.49311	0.576111	0.578325	Nonsignificant	None	--	--	bud site selection protein 20	--	--	U1-like Zn-finger-containing protein, probabl erole in RNA processing/splicing	A	RNA processing and modification ;	IPR022755 [Zinc finger, double-stranded RNA binding]	nucleus protein	--
O00499	Myc box-dependent-interacting protein 1	BIN1	0	9085.96	21500.9	16825.8	18619.9	0	21715.2	23576.1	11994.3	28527.5	0.769494	0.300516	-0.378019	Nonsignificant	None	2	Molecular Function:protein binding (GO:0005515),Cellular Component:cytoplasm (GO:0005737)	amphiphysin	--	ko04144 Endocytosis ko04666 Fc gamma R-mediated phagocytosis	Amphiphysin	U	Intracellular trafficking, secretion, and vesicular transport ;	IPR001452 [SH3 domain] ; IPR004148[BAR domain]	--	--
O00505	Importin subunit alpha-4	KPNA3	0	8349.46	0	14324.7	0	0	23397.5	0	8777.15	20094.4	0.650695	0.394225	-0.619946	Nonsignificant	None	5	Molecular Function:protein binding (GO:0005515),Cellular Component:nucleus (GO:0005634),Cellular Component:cytoplasm (GO:0005737),Biological Process:protein import into nucleus (GO:0006606),Molecular Function:protein transporter activity (GO:0008565)	--	--	--	Karyopherin (importin) alpha	U	Intracellular trafficking, secretion, and vesicular transport ;	IPR000225 [Armadillo] ; IPR002652[Importin-alpha, importin-beta-binding domain] ; IPR032413[Atypical Arm repeat]	cytoplasm protein	--
O00519	Fatty-acid amide hydrolase 1	FAAH	0	0	7900.61	7007.03	0	23266	1062.82	9635.43	0	8164.47	0.707719	0.681295	-0.498752	Nonsignificant	None	--	--	fatty acid amide hydrolase	3.5.1.99	ko04723 Retrograde endocannabinoid signaling	Amidases	JIT	Translation, ribosomal structure and biogenesis ; Lipid transport and metabolism ; Signal transduction mechanisms ;	IPR023631 [Amidase signature domain]	cytoskeleton protein	--
O00534	von Willebrand factor A domain-containing protein 5A	VWA5A	5475.27	0	12595.8	15110.9	12747.5	9585.74	6430.52	36698.2	6251.08	7836.41	0.859435	0.793269	-0.21854	Nonsignificant	None	--	--	--	--	--	--	--	--	IPR002035 [von Willebrand factor, type A] ; IPR013694[VIT domain]	nucleus protein	--
O00541	Pescadillo homolog	PES1	37615.9	39261.8	25803.4	45046.9	23819.2	59899.8	81881	41960.4	39248.8	53084	0.621381	0.0423174	-0.68645	Nonsignificant	None	2	Cellular Component:nucleolus (GO:0005730),Biological Process:ribosome biogenesis (GO:0042254)	pescadillo	--	--	Protein required for normal rRNA processing	A	RNA processing and modification ;	IPR001357 [BRCT domain] ; IPR010613[Pescadillo]	nucleus protein	--
O00560	Syntenin-1	SDCBP	230237	134747	365587	174611	149374	184844	35004.5	178440	99881.3	52193	1.91611	0.0896232	0.938182	Nonsignificant	None	1	Molecular Function:protein binding (GO:0005515)	syntenin-1	--	--	--	--	--	IPR001478 [PDZ domain]	endoplasmic reticulum protein	--
O00562	Membrane-associated phosphatidylinositol transfer protein 1	PITPNM1	13692.9	21069.7	10530.5	18845.4	14856.8	34513.4	5070.31	15868.6	15815.7	9404.97	0.979204	0.951672	-0.0303185	Nonsignificant	None	3	Cellular Component:intracellular (GO:0005622),Biological Process:transport (GO:0006810),Molecular Function:metal ion binding (GO:0046872)	--	--	--	Phosphatidylinositol transfer protein	IT	Lipid transport and metabolism ; Signal transduction mechanisms ;	IPR001666 [Phosphatidylinositol transfer protein] ; IPR004177[DDHD domain]	Golgi apparatus protein	--
O00567	Nucleolar protein 56	NOP56	96025.5	57178.5	83995.9	53735.7	91494.1	182060	187407	104095	227748	285343	0.387603	0.0129426	-1.36735	Significant	down	--	--	nucleolar protein 56	--	ko03008 Ribosome biogenesis in eukaryotes	Ribosome biogenesis protein - Nop56p/Sik1p	AJ	RNA processing and modification ; Translation, ribosomal structure and biogenesis ;	IPR002687 [Nop domain] ; IPR012974[NOP5, N-terminal]	nucleus protein	--
O00571	ATP-dependent RNA helicase DDX3X	DDX3X	592712	634996	502911	485395	429627	720592	689622	591011	391617	532128	0.904502	0.446319	-0.144804	Nonsignificant	None	2	Molecular Function:nucleic acid binding (GO:0003676),Molecular Function:ATP binding (GO:0005524)	ATP-dependent RNA helicase DDX3X	3.6.4.13	ko04622 RIG-I-like receptor signaling pathway ko05161 Hepatitis B ko05203 Viral carcinogenesis	ATP-dependent RNA helicase	A	RNA processing and modification ;	IPR001650 [Helicase, C-terminal] ; IPR011545[DEAD/DEAH box helicase domain]	nucleus protein	--
O00584	Ribonuclease T2	RNASET2	286426	432481	419615	339999	630811	648907	973207	270012	953255	977044	0.551831	0.0519554	-0.857702	Nonsignificant	None	2	Molecular Function:RNA binding (GO:0003723),Molecular Function:ribonuclease T2 activity (GO:0033897)	ribonuclease T2	3.1.27.1	--	Ribonuclease, T2 family	A	RNA processing and modification ;	IPR001568 [Ribonuclease T2-like]	--	--
O00602	Ficolin-1	FCN1	501257	314569	459388	249725	263424	615529	19955.9	614703	185697	4430.14	1.24165	0.6477	0.312256	Nonsignificant	None	--	--	ficolin	--	--	Ficolin and related extracellular proteins	R	General function prediction only ;	IPR002181 [Fibrinogen, alpha/beta/gamma chain, C-terminal globular domain] ; IPR008160[Collagen triple helix repeat]	extracell protein	--
O00629	Importin subunit alpha-3	KPNA4	112519	81963.9	114109	56754.1	31777.5	47912.8	188030	95701.8	79142.3	179919	0.672287	0.263698	-0.572851	Nonsignificant	None	5	Molecular Function:protein binding (GO:0005515),Cellular Component:nucleus (GO:0005634),Cellular Component:cytoplasm (GO:0005737),Biological Process:protein import into nucleus (GO:0006606),Molecular Function:protein transporter activity (GO:0008565)	--	--	--	Karyopherin (importin) alpha	U	Intracellular trafficking, secretion, and vesicular transport ;	IPR000225 [Armadillo] ; IPR002652[Importin-alpha, importin-beta-binding domain] ; IPR032413[Atypical Arm repeat]	cytoplasm protein	--
O00635	E3 ubiquitin-protein ligase TRIM38	TRIM38	24563.2	13308.3	11428.8	21861.9	11139.1	26301	15373.3	10309.2	14299.4	15792.6	1.00275	0.990969	0.00396533	Nonsignificant	None	3	Molecular Function:protein binding (GO:0005515),Cellular Component:intracellular (GO:0005622),Molecular Function:zinc ion binding (GO:0008270)	tripartite motif-containing protein 38	2.3.2.27	--	Predicted E3 ubiquitin ligase	O	Posttranslational modification, protein turnover, chaperones ;	IPR000315 [B-box-type zinc finger] ; IPR003877[SPRY domain] ; IPR006574[SPRY-associated]	cytoskeleton protein	--
O00743	Serine/threonine-protein phosphatase 6 catalytic subunit	PPP6C	293174	225277	192588	317508	206113	268644	145095	243634	144486	134360	1.31877	0.151957	0.399194	Nonsignificant	None	1	Molecular Function:hydrolase activity (GO:0016787)	serine/threonine-protein phosphatase 6 catalytic subunit	3.1.3.16	--	Serine/threonine specific protein phosphatase involved in cell cycle control, PP2A-related	DT	Cell cycle control, cell division, chromosome partitioning ; Signal transduction mechanisms ;	IPR004843 [Calcineurin-like phosphoesterase domain, ApaH type]	nucleus protein	--
O00754	Lysosomal alpha-mannosidase	MAN2B1	204679	225218	152243	142975	231475	418709	362272	112802	304087	312819	0.633215	0.0776124	-0.659232	Nonsignificant	None	5	Molecular Function:alpha-mannosidase activity (GO:0004559),Biological Process:carbohydrate metabolic process (GO:0005975),Biological Process:mannose metabolic process (GO:0006013),Molecular Function:zinc ion binding (GO:0008270),Molecular Function:mannosidase activity (GO:0015923)	lysosomal alpha-mannosidase	3.2.1.24	ko00511 Other glycan degradation ko04142 Lysosome	Glycosyl hydrolase, family 38 - alpha-mannosidase	G	Carbohydrate transport and metabolism ;	IPR000602 [Glycoside hydrolase family 38, N-terminal domain] ; IPR011682[Glycosyl hydrolase family 38, C-terminal] ; IPR015341[Glycoside hydrolase family 38, central domain]	lysosome protein	--
O00757	Fructose-1,6-bisphosphatase isozyme 2	FBP2	0	0	54618.6	0	53242.1	0	67597.9	90175.8	193304	77787.5	0.503005	0.164102	-0.991355	Nonsignificant	None	--	--	fructose-1,6-bisphosphatase I	3.1.3.11	ko00010 Glycolysis / Gluconeogenesis ko00030 Pentose phosphate pathway ko00051 Fructose and mannose metabolism ko01100 Metabolic pathways ko01200 Carbon metabolism ko04152 AMPK signaling pathway ko04910 Insulin signaling pathway	Fructose-1,6-bisphosphatase	G	Carbohydrate transport and metabolism ;	IPR033391 [Fructose-1-6-bisphosphatase class I, N-terminal]	--	--
O00764	Pyridoxal kinase	PDXK	170890	111711	162894	59007.5	125516	49786.1	47998.6	61063.9	152651	90375.1	1.5677	0.142601	0.648649	Nonsignificant	None	--	--	pyridoxine kinase	2.7.1.35	ko00750 Vitamin B6 metabolism ko01100 Metabolic pathways	Pyridoxal/pyridoxine/pyridoxamine kinase	H	Coenzyme transport and metabolism ;	IPR013749 [Pyridoxamine kinase/Phosphomethylpyrimidine kinase]	cytoplasm protein	--
O00767	Stearoyl-CoA desaturase	SCD	29772	32134.1	11049.1	0	26122.5	56693.3	0	9750.38	1762.07	0	1.08947	0.900019	0.123631	Nonsignificant	None	--	--	stearoyl-CoA desaturase (Delta-9 desaturase)	1.14.19.1	ko01040 Biosynthesis of unsaturated fatty acids ko01212 Fatty acid metabolism ko03320 PPAR signaling pathway ko04152 AMPK signaling pathway	Fatty acid desaturase	I	Lipid transport and metabolism ;	--	endoplasmic reticulum protein	--
O14497	AT-rich interactive domain-containing protein 1A	ARID1A	91578.6	98947.4	83077.7	86888.5	65202.3	117931	163853	128070	121258	155883	0.619648	0.00141628	-0.690479	Nonsignificant	None	1	Molecular Function:DNA binding (GO:0003677)	AT-rich interactive domain-containing protein 1	--	ko05225 Hepatocellular carcinoma	SWI-SNF chromatin-remodeling complex protein	B	Chromatin structure and dynamics ;	IPR001606 [ARID DNA-binding domain] ; IPR033388[SWI/SNF-like complex subunit BAF250, C-terminal]	nucleus protein	ARID
O14521	Succinate dehydrogenase [ubiquinone] cytochrome b small subunit, mitochondrial	SDHD	0	30159.9	17720.7	0	7750.6	33828.6	80033.1	27620.3	71875.4	56455.7	0.343641	0.0500359	-1.54103	Nonsignificant	None	--	--	succinate dehydrogenase (ubiquinone) membrane anchor subunit	--	ko00020 Citrate cycle (TCA cycle) ko00190 Oxidative phosphorylation ko01100 Metabolic pathways ko01200 Carbon metabolism ko04932 Non-alcoholic fatty liver disease (NAFLD) ko05010 Alzheimer's disease ko05012 Parkinson's disease ko05016 Huntington's disease	Succinate dehydrogenase membrane anchor subunit and related proteins	CU	Energy production and conversion ; Intracellular trafficking, secretion, and vesicular transport ;	--	mitochondrion protein	--
O14523	Phospholipid transfer protein C2CD2L	C2CD2L	9988.32	11385.1	9953.78	8427.35	3184.14	6350.13	10157.5	0	4842.34	0	1.20671	0.533731	0.271079	Nonsignificant	None	--	--	--	--	--	--	--	--	--	--	--
O14524	Nuclear envelope integral membrane protein 1	NEMP1	58845.4	60075.5	37751.7	34002.9	26177.4	59643.2	42526.4	49596.4	21541.8	13073.5	1.16349	0.596663	0.21846	Nonsignificant	None	--	--	--	--	--	Uncharacterized conserved protein	S	Function unknown ;	IPR019358 [NEMP family]	--	--
O14526	F-BAR domain only protein 1	FCHO1	0	0	20686.4	52859.2	30115.1	38420.8	41429.4	0	26048	20829	1.09064	0.783023	0.125179	Nonsignificant	None	--	--	F-BAR domain only protein	--	--	Predicted proline-serine-threonine phosphatase-interacting protein (PSTPIP)	D	Cell cycle control, cell division, chromosome partitioning ;	IPR001060 [FCH domain] ; IPR018808[Muniscin C-terminal]	--	--
O14530	Thioredoxin domain-containing protein 9	TXNDC9	19385.2	19610.6	13273.1	40022.2	39115.4	30736.3	37169	23442.5	25123.8	29374.8	0.900993	0.645527	-0.150412	Nonsignificant	None	1	Biological Process:cell redox homeostasis (GO:0045454)	--	--	--	ATP binding protein	OC	Posttranslational modification, protein turnover, chaperones ; Energy production and conversion ;	IPR013766 [Thioredoxin domain]	--	--
O14545	TRAF-type zinc finger domain-containing protein 1	TRAFD1	15072.4	19209.8	23159.3	26370.1	27897.5	37405.2	31502.6	33926.1	33840.6	31263.5	0.665181	0.00251248	-0.588181	Nonsignificant	None	--	--	--	--	--	--	--	--	--	mitochondrion protein	--
O14548	Cytochrome c oxidase subunit 7A2-like, mitochondrial	COX7A2L	14602.2	39529.1	79733.6	66776.1	49277.8	55594.8	145872	63491.4	55293.7	51959.1	0.671444	0.281661	-0.57466	Nonsignificant	None	--	--	cytochrome c oxidase subunit 7a	--	ko00190 Oxidative phosphorylation ko04260 Cardiac muscle contraction ko04932 Non-alcoholic fatty liver disease (NAFLD) ko05010 Alzheimer's disease ko05012 Parkinson's disease ko05016 Huntington's disease	--	--	--	--	mitochondrion protein	--
O14562	Ubiquitin domain-containing protein UBFD1	UBFD1	19440.5	28435.3	15640.7	27389.1	25208.1	31242.3	50964.6	47807.7	31300.4	43107	0.568009	0.00617957	-0.816014	Nonsignificant	None	1	Molecular Function:protein binding (GO:0005515)	--	--	--	Ubiquitin-specific protease	O	Posttranslational modification, protein turnover, chaperones ;	IPR000626 [Ubiquitin domain]	--	--
O14569	Transmembrane reductase CYB561D2	CYB561D2	19428.9	31083.1	41109.1	30530.7	63066.3	72850	24360.2	40429.8	41769.9	16591.6	0.944984	0.863554	-0.0816389	Nonsignificant	None	--	--	cytochrome b-561 domain containing protein 2	--	--	--	--	--	IPR006593 [Cytochrome b561/ferric reductase transmembrane]	--	--
O14578	Citron Rho-interacting kinase	CIT	39982.8	33704.3	0	0	6455.93	11399.6	10383.4	75561.5	6328.84	9753.82	1.1776	0.84069	0.235848	Nonsignificant	None	3	Molecular Function:protein kinase activity (GO:0004672),Molecular Function:ATP binding (GO:0005524),Biological Process:protein phosphorylation (GO:0006468)	citron Rho-interacting kinase	2.7.11.1	--	Rho/Rac1-interacting serine/threonine kinase Citron	T	Signal transduction mechanisms ;	IPR000719 [Protein kinase domain] ; IPR001180[Citron homology (CNH) domain] ; IPR001849[Pleckstrin homology domain]	centrosome protein	--
O14579	Coatomer subunit epsilon	COPE	0	7228.13	96603.7	0	32695.6	25990.5	80309	15460.4	76393.3	109200	0.740339	0.619607	-0.433742	Nonsignificant	None	--	--	coatomer subunit epsilon	--	--	Vesicle coat complex COPI, epsilon subunit	U	Intracellular trafficking, secretion, and vesicular transport ;	--	--	--
O14602	Eukaryotic translation initiation factor 1A, Y-chromosomal	EIF1AY	98826.3	125630	149066	175618	95652	289083	300377	202387	274732	247591	0.490646	0.000415354	-1.02725	Significant	down	3	Molecular Function:RNA binding (GO:0003723),Molecular Function:translation initiation factor activity (GO:0003743),Biological Process:translational initiation (GO:0006413)	translation initiation factor 1A	--	ko03013 RNA transport	Translation initiation factor 1A (eIF-1A)	J	Translation, ribosomal structure and biogenesis ;	IPR006196 [RNA-binding domain, S1, IF1 type]	--	--
O14617	AP-3 complex subunit delta-1	AP3D1	294812	245176	214345	306320	184493	230493	205109	273353	192500	147834	1.18666	0.243845	0.246902	Nonsignificant	None	5	Biological Process:intracellular protein transport (GO:0006886),Biological Process:protein transport (GO:0015031),Biological Process:vesicle-mediated transport (GO:0016192),Cellular Component:membrane coat (GO:0030117),Cellular Component:AP-3 adaptor complex (GO:0030123)	AP-3 complex subunit delta	--	ko04142 Lysosome	Vesicle coat complex AP-3, delta subunit	U	Intracellular trafficking, secretion, and vesicular transport ;	IPR002553 [Clathrin/coatomer adaptor, adaptin-like, N-terminal] ; IPR010474[AP-3 complex subunit delta-1]	Golgi apparatus protein	--
O14618	Copper chaperone for superoxide dismutase	CCS	122216	100785	70073.5	138636	57355.4	143491	114253	109498	138538	129914	0.769341	0.116637	-0.378305	Nonsignificant	None	4	Biological Process:superoxide metabolic process (GO:0006801),Biological Process:metal ion transport (GO:0030001),Molecular Function:metal ion binding (GO:0046872),Biological Process:oxidation-reduction process (GO:0055114)	copper chaperone for superoxide dismutase	--	ko05014 Amyotrophic lateral sclerosis (ALS)	Copper chaperone for superoxide dismutase	P	Inorganic ion transport and metabolism ;	IPR001424 [Superoxide dismutase, copper/zinc binding domain] ; IPR006121[Heavy metal-associated domain, HMA]	cytoplasm protein	--
O14641	Segment polarity protein dishevelled homolog DVL-2	DVL2	0	0	10915.8	13246.6	0	16257.9	15344.5	0	12518.3	6407.84	0.956388	0.879446	-0.0643313	Nonsignificant	None	2	Molecular Function:protein binding (GO:0005515),Biological Process:intracellular signal transduction (GO:0035556)	segment polarity protein dishevelled	--	ko04150 mTOR signaling pathway ko04310 Wnt signaling pathway ko04330 Notch signaling pathway ko04390 Hippo signaling pathway ko04550 Signaling pathways regulating pluripotency of stem cells ko04916 Melanogenesis ko05165 Human papillomavirus infection ko05166 HTLV-I infection ko05200 Pathways in cancer ko05217 Basal cell carcinoma ko05224 Breast cancer ko05225 Hepatocellular carcinoma ko05226 Gast…	Dishevelled 3 and related proteins	R	General function prediction only ;	IPR000591 [DEP domain] ; IPR001158[DIX domain] ; IPR001478[PDZ domain] ; IPR003351[Dishevelled protein domain] ; IPR024580[Dishevelled C-terminal]	synapse protein	--
O14646	Chromodomain-helicase-DNA-binding protein 1	CHD1	72168.5	57911.9	27389.3	34607.5	26838.2	54833.5	55716	44707.4	30995.5	46174.4	0.941868	0.795974	-0.0864032	Nonsignificant	None	1	Molecular Function:ATP binding (GO:0005524)	chromodomain-helicase-DNA-binding protein 1	3.6.4.12	--	Chromodomain-helicase DNA-binding protein	K	Transcription ;	IPR000330 [SNF2-related, N-terminal domain] ; IPR001650[Helicase, C-terminal] ; IPR023780[Chromo domain] ; IPR025260[Domain of unknown function DUF4208]	cytoplasm protein	--
O14647	Chromodomain-helicase-DNA-binding protein 2	CHD2	63341.4	62051.4	28600.9	40629.8	20357.8	38268	51698.4	50329.9	25891.8	34509.7	1.07117	0.781218	0.0991863	Nonsignificant	None	1	Molecular Function:ATP binding (GO:0005524)	chromodomain-helicase-DNA-binding protein 2	3.6.4.12	--	Chromodomain-helicase DNA-binding protein	K	Transcription ;	IPR000330 [SNF2-related, N-terminal domain] ; IPR001650[Helicase, C-terminal] ; IPR023780[Chromo domain] ; IPR025260[Domain of unknown function DUF4208]	cytoplasm protein	--
O14656	Torsin-1A	TOR1A	79265.6	82737.1	53333.4	81857.8	53457.8	71429.1	36811	60843.2	40393.6	20013.5	1.52796	0.0661951	0.611605	Nonsignificant	None	1	Molecular Function:ATP binding (GO:0005524)	--	--	--	ATPase of the AAA+ superfamily	R	General function prediction only ;	IPR010448 [Torsin]	nucleus protein	--
O14657	Torsin-1B	TOR1B	0	23523.5	23894	0	23670.5	27423.9	28078.4	20135.8	25295	24389.5	0.9454	0.385699	-0.0810033	Nonsignificant	None	1	Molecular Function:ATP binding (GO:0005524)	--	--	--	ATPase of the AAA+ superfamily	R	General function prediction only ;	IPR010448 [Torsin]	nucleus protein	--
O14672	Disintegrin and metalloproteinase domain-containing protein 10	ADAM10	151745	152793	134851	120361	96341.4	118422	55734.4	172661	68189.2	55971.8	1.39304	0.17836	0.478238	Nonsignificant	None	--	--	disintegrin and metalloproteinase domain-containing protein 10	3.4.24.81	ko05010 Alzheimer's disease ko05120 Epithelial cell signaling in Helicobacter pylori infection	Tumor necrosis factor-alpha-converting enzyme (TACE/ADAM17) and related metalloproteases	W	Extracellular structures ;	IPR001762 [Disintegrin domain] ; IPR002870[Peptidase M12B, propeptide]	plasma membrane protein	--
O14681	Etoposide-induced protein 2.4 homolog	EI24	0	0	16356.4	9588.49	0	23194.7	36018.4	0	0	16237	0.515801	0.220557	-0.955113	Nonsignificant	None	--	--	etoposide-induced 2.4 mRNA	--	ko04115 p53 signaling pathway	p53-mediated apoptosis protein EI24/PIG8	TV	Signal transduction mechanisms ; Defense mechanisms ;	--	--	--
O14683	Tumor protein p53-inducible protein 11	TP53I11	67302.3	81532.9	104881	76332.4	35391.9	49569.6	37175.9	115050	21931.5	0	1.30674	0.462787	0.385969	Nonsignificant	None	--	--	--	--	--	--	--	--	IPR028266 [Tumor protein p53-inducible protein 11]	--	--
O14686	Histone-lysine N-methyltransferase 2D	KMT2D	20071.1	25183.4	9482.88	12919.1	15563.7	16163.1	18468.9	24930.7	10701.3	11073.1	1.02315	0.923501	0.0330185	Nonsignificant	None	2	Molecular Function:protein binding (GO:0005515),Cellular Component:nucleus (GO:0005634)	histone-lysine N-methyltransferase MLL2	2.1.1.43	ko00310 Lysine degradation	Putative transcription factor HALR/MLL3, involved in embryonic development	R	General function prediction only ;	IPR001214 [SET domain] ; IPR003888[FY-rich, N-terminal] ; IPR003889[FY-rich, C-terminal] ; IPR019787[Zinc finger, PHD-finger]	nucleus protein	--
O14727	Apoptotic protease-activating factor 1	APAF1	71560.9	54873.9	126071	73112.7	131069	140099	90055.2	89211.5	123884	81247.7	0.870714	0.502548	-0.199729	Nonsignificant	None	3	Molecular Function:protein binding (GO:0005515),Biological Process:regulation of apoptotic process (GO:0042981),Molecular Function:ADP binding (GO:0043531)	apoptotic protease-activating factor	--	ko01524 Platinum drug resistance ko04115 p53 signaling pathway ko04210 Apoptosis ko04215 Apoptosis - multiple species ko05010 Alzheimer's disease ko05012 Parkinson's disease ko05014 Amyotrophic lateral sclerosis (ALS) ko05016 Huntington's disease ko05134 Legionellosis ko05152 Tuberculosis ko05161 Hepatitis B ko05200 Pathways in cancer ko05222 Small cell lung cancer	FOG: WD40 repeat	R	General function prediction only ;	IPR001315 [CARD domain] ; IPR001680[WD40 repeat] ; IPR002182[NB-ARC]	cytoplasm protein	--
O14732	Inositol monophosphatase 2	IMPA2	0	34450.4	38754.6	35433.5	48514.2	21956.3	44811.3	7018.19	35873.4	43485.8	1.28271	0.347483	0.359197	Nonsignificant	None	1	Biological Process:phosphatidylinositol phosphorylation (GO:0046854)	myo-inositol-1(or 4)-monophosphatase	3.1.3.25	ko00562 Inositol phosphate metabolism ko01100 Metabolic pathways ko04070 Phosphatidylinositol signaling system	Inositol monophosphatase	G	Carbohydrate transport and metabolism ;	IPR000760 [Inositol monophosphatase-like]	cytoplasm protein	--
O14734	Acyl-coenzyme A thioesterase 8	ACOT8	0	28692.4	18870.7	38596	17023.4	28108.1	30193.5	0	19790.8	19176.3	1.0608	0.804765	0.085151	Nonsignificant	None	--	--	acyl-CoA thioesterase 8	3.1.2.27	ko00120 Primary bile acid biosynthesis ko01100 Metabolic pathways ko04146 Peroxisome	Acyl-CoA thioesterase	I	Lipid transport and metabolism ;	--	peroxisome protein	--
O14735	CDP-diacylglycerol--inositol 3-phosphatidyltransferase	CDIPT	0	37587	54524.8	15266.9	50498.4	62048.5	55235	24107.7	32004	45596.6	0.901159	0.709194	-0.150147	Nonsignificant	None	2	Biological Process:phospholipid biosynthetic process (GO:0008654),Cellular Component:membrane (GO:0016020)	CDP-diacylglycerol--inositol 3-phosphatidyltransferase	2.7.8.11	ko00562 Inositol phosphate metabolism ko00564 Glycerophospholipid metabolism ko01100 Metabolic pathways ko04070 Phosphatidylinositol signaling system	Phosphatidylinositol synthase	I	Lipid transport and metabolism ;	IPR000462 [CDP-alcohol phosphatidyltransferase]	--	--
O14737	Programmed cell death protein 5	PDCD5	58311.2	38727.4	71782.5	54969.1	36992.7	57374.5	105042	44625.8	57320.9	115493	0.686531	0.167576	-0.542604	Nonsignificant	None	1	Molecular Function:DNA binding (GO:0003677)	programmed cell death protein 5	--	--	Apoptosis-related protein/predicted DNA-binding protein	D	Cell cycle control, cell division, chromosome partitioning ;	IPR002836 [PDCD5-related protein]	--	--
O14744	Protein arginine N-methyltransferase 5	PRMT5	79863.5	74761.1	69899.4	59069.2	54551	72896.9	94936.6	86329.2	45981.1	90632.8	0.865313	0.325172	-0.208705	Nonsignificant	None	2	Biological Process:protein methylation (GO:0006479),Molecular Function:methyltransferase activity (GO:0008168)	type II protein arginine methyltransferase	2.1.1.320	ko03013 RNA transport	Protein kinase inhibitor	D	Cell cycle control, cell division, chromosome partitioning ;	IPR025799 [Protein arginine N-methyltransferase]	cytoplasm protein	--
O14745	Na(+)/H(+) exchange regulatory cofactor NHE-RF1	NHERF1	794412	504869	374275	293888	247569	254647	493499	341165	373735	490442	1.13388	0.641822	0.181263	Nonsignificant	None	1	Molecular Function:protein binding (GO:0005515)	Na(+)/H(+) exchange regulatory cofactor NHE-RF1	--	ko04530 Tight junction ko05165 Human papillomavirus infection	FOG: PDZ domain	S	Function unknown ;	IPR001478 [PDZ domain] ; IPR015098[EBP50, C-terminal]	synapse protein	--
O14772	Fucose-1-phosphate guanylyltransferase	FPGT	0	0	4022.16	0	11030.8	0	4288.3	0	6625.14	6337.31	1.3089	0.568212	0.388351	Nonsignificant	None	--	--	fucose-1-phosphate guanylyltransferase	2.7.7.30	ko00051 Fructose and mannose metabolism ko00520 Amino sugar and nucleotide sugar metabolism ko01100 Metabolic pathways	--	--	--	IPR012887 [L-fucokinase]	cytoplasm protein	--
O14773	Tripeptidyl-peptidase 1	TPP1	72544.5	319633	2.05239e+06	1.02977e+06	2921830	3.24088e+06	640662	1.35442e+06	1.73099e+06	927019	0.81026	0.681133	-0.303542	Nonsignificant	None	1	Molecular Function:serine-type peptidase activity (GO:0008236)	tripeptidyl-peptidase I	3.4.14.9	ko04142 Lysosome	--	--	--	IPR015366 [Peptidase S53, activation domain]	lysosome protein	--
O14776	Transcription elongation regulator 1	TCERG1	75739.4	82412.1	69636.9	71647.9	44804	114912	133522	82803.2	81572.9	141237	0.62132	0.0171008	-0.686592	Nonsignificant	None	1	Molecular Function:protein binding (GO:0005515)	transcription elongation regulator 1	--	ko03040 Spliceosome	Transcription factor CA150	K	Transcription ;	IPR001202 [WW domain] ; IPR002713[FF domain]	cytoplasm protein	--
O14777	Kinetochore protein NDC80 homolog	NDC80	1.28514e+06	1.14905e+06	1.01852e+06	968358	640086	1.71729e+06	631966	734138	688425	452362	1.19814	0.518851	0.260796	Nonsignificant	None	--	--	kinetochore protein NDC80	--	--	Centromere-associated protein HEC1	D	Cell cycle control, cell division, chromosome partitioning ;	IPR005550 [Kinetochore protein Ndc80]	nucleus protein	--
O14787	Transportin-2	TNPO2	59030	41104	27223.2	19099.8	11893.4	37314.9	37748.6	39998.4	47662.9	40332.1	0.779833	0.351776	-0.358764	Nonsignificant	None	2	Biological Process:intracellular protein transport (GO:0006886),Molecular Function:Ran GTPase binding (GO:0008536)	transportin-2	--	--	Nuclear transport receptor Karyopherin-beta2/Transportin (importin beta superfamily)	YU	Nuclear structure ; Intracellular trafficking, secretion, and vesicular transport ;	IPR001494 [Importin-beta, N-terminal domain]	nucleus protein	--
O14798	Tumor necrosis factor receptor superfamily member 10C	TNFRSF10C	82850.9	78963.9	109000	73099.2	31546.8	50425.6	0	65607.5	10844.4	977.556	2.34929	0.064179	1.23222	Nonsignificant	None	1	Molecular Function:protein binding (GO:0005515)	tumor necrosis factor receptor superfamily member 10	--	ko04210 Apoptosis ko04217 Necroptosis ko04650 Natural killer cell mediated cytotoxicity ko05162 Measles ko05164 Influenza A	--	--	--	IPR001368 [TNFR/NGFR cysteine-rich region]	plasma membrane protein	--
O14802	DNA-directed RNA polymerase III subunit RPC1	POLR3A	25118.1	20935.7	0	14961.7	0	33826.8	28286.8	0	20094	23842.3	0.76713	0.208826	-0.382457	Nonsignificant	None	2	Molecular Function:DNA binding (GO:0003677),Molecular Function:DNA-directed 5'-3' RNA polymerase activity (GO:0003899)	DNA-directed RNA polymerase III subunit RPC1	2.7.7.6	ko00230 Purine metabolism ko00240 Pyrimidine metabolism ko01100 Metabolic pathways ko03020 RNA polymerase ko04623 Cytosolic DNA-sensing pathway ko05169 Epstein-Barr virus infection	RNA polymerase III, large subunit	K	Transcription ;	IPR000722 [RNA polymerase, alpha subunit] ; IPR007066[RNA polymerase Rpb1, domain 3] ; IPR007080[RNA polymerase Rpb1, domain 1] ; IPR007081[RNA polymerase Rpb1, domain 5] ; IPR007083[RNA polymerase Rpb1, domain 4]	nucleus protein	--
O14818	Proteasome subunit alpha type-7	PSMA7	232841	385871	394490	426936	479673	311900	472111	509954	424501	468561	0.877818	0.347359	-0.188007	Nonsignificant	None	5	Molecular Function:endopeptidase activity (GO:0004175),Molecular Function:threonine-type endopeptidase activity (GO:0004298),Cellular Component:proteasome core complex (GO:0005839),Biological Process:ubiquitin-dependent protein catabolic process (GO:0006511),Biological Process:proteolysis involved in cellular protein catabolic process (GO:0051603)	20S proteasome subunit alpha 4	3.4.25.1	ko03050 Proteasome	20S proteasome, regulatory subunit alpha type PSMA7/PRE6	O	Posttranslational modification, protein turnover, chaperones ;	IPR000426 [Proteasome alpha-subunit, N-terminal domain] ; IPR001353[Proteasome, subunit alpha/beta]	nucleus protein	--
O14828	Secretory carrier-associated membrane protein 3	SCAMP3	19082	48976.8	24569.9	14105.4	15900.6	39775.7	54743.6	32097.6	45426.9	44291.4	0.566874	0.0344681	-0.818901	Nonsignificant	None	2	Biological Process:protein transport (GO:0015031),Cellular Component:integral component of membrane (GO:0016021)	secretory carrier-associated membrane protein	--	--	Secretory carrier membrane protein	U	Intracellular trafficking, secretion, and vesicular transport ;	IPR007273 [SCAMP]	--	--
O14867	Transcription regulator protein BACH1	BACH1	0	16155.8	7704.53	18016	6354.36	20729.6	13856.9	11091.5	10020.7	15458.4	0.847256	0.53786	-0.23913	Nonsignificant	None	3	Molecular Function:DNA binding (GO:0003677),Molecular Function:protein binding (GO:0005515),Cellular Component:nucleus (GO:0005634)	transcription regulator BACH	--	--	bZIP transcription factor NRF1	K	Transcription ;	IPR000210 [BTB/POZ domain] ; IPR004826[Basic leucine zipper domain, Maf-type]	nucleus protein	ZBTB
O14879	Interferon-induced protein with tetratricopeptide repeats 3	IFIT3	4303.74	2803.28	6721.79	0	0	8783.6	20178	0	25365.9	25819.7	0.230057	0.0233722	-2.11994	Significant	down	1	Molecular Function:protein binding (GO:0005515)	--	--	--	FOG: TPR repeat	R	General function prediction only ;	IPR019734 [Tetratricopeptide repeat]	--	--
O14880	Glutathione S-transferase 3, mitochondrial	MGST3	0	0	24183.9	0	3830.46	20582.2	10850.5	8753.32	41099.1	26396.2	0.650399	0.530346	-0.620603	Nonsignificant	None	--	--	glutathione S-transferase	2.5.1.18	ko00480 Glutathione metabolism ko00980 Metabolism of xenobiotics by cytochrome P450 ko00982 Drug metabolism - cytochrome P450 ko01524 Platinum drug resistance ko05200 Pathways in cancer ko05204 Chemical carcinogenesis ko05225 Hepatocellular carcinoma ko05418 Fluid shear stress and atherosclerosis	--	--	--	IPR001129 [Membrane-associated, eicosanoid/glutathione metabolism (MAPEG) protein]	--	--
O14893	Gem-associated protein 2	GEMIN2	100163	66697.9	34857.5	61364.4	35421.6	52785.2	62938.9	54705.1	23554.1	37752.1	1.28813	0.365502	0.365274	Nonsignificant	None	--	--	gem associated protein 2	--	ko03013 RNA transport	--	--	--	--	nucleus protein	--
O14920	Inhibitor of nuclear factor kappa-B kinase subunit beta	IKBKB	45076.6	59446.9	46872.1	20363.4	47968.7	82701.6	74588.9	67600.7	62193.6	67781.8	0.619184	0.00611068	-0.691559	Nonsignificant	None	4	Molecular Function:protein kinase activity (GO:0004672),Molecular Function:ATP binding (GO:0005524),Biological Process:protein phosphorylation (GO:0006468),Molecular Function:IkappaB kinase activity (GO:0008384)	inhibitor of nuclear factor kappa-B kinase subunit beta	2.7.11.10	ko01523 Antifolate resistance ko04010 MAPK signaling pathway ko04014 Ras signaling pathway ko04062 Chemokine signaling pathway ko04064 NF-kappa B signaling pathway ko04068 FoxO signaling pathway ko04150 mTOR signaling pathway ko04151 PI3K-Akt signaling pathway ko04210 Apoptosis ko04380 Osteoclast differentiation ko04620 Toll-like receptor signaling pathway ko04621 NOD-like receptor signaling path…	TANK binding protein kinase TBK1	T	Signal transduction mechanisms ;	IPR000719 [Protein kinase domain] ; IPR022007[I-kappa-kinase-beta NEMO binding domain]	nucleus protein	--
O14925	Mitochondrial import inner membrane translocase subunit Tim23	TIMM23	0	3908.65	0	6290.81	14074	0	9426.38	6718.12	11481.8	17070.8	0.724087	0.437034	-0.465765	Nonsignificant	None	--	--	mitochondrial import inner membrane translocase subunit TIM23	--		Mitochondrial import inner membrane translocase, subunit TIM23	U	Intracellular trafficking, secretion, and vesicular transport ;	IPR003397 [Mitochondrial inner membrane translocase subunit Tim17/Tim22/Tim23/peroxisomal protein PMP24]	--	--
O14929	Histone acetyltransferase type B catalytic subunit	HAT1	137635	202408	94930	151542	109588	194621	219246	228245	107041	105844	0.814159	0.360658	-0.296618	Nonsignificant	None	1	Biological Process:chromatin organization (GO:0006325)	histone acetyltransferase 1	2.3.1.48	ko05034 Alcoholism	Histone acetyltransferase type b catalytic subunit	B	Chromatin structure and dynamics ;	IPR019467 [Histone acetyl transferase HAT1 N-terminal]	nucleus protein	--
O14933	Ubiquitin/ISG15-conjugating enzyme E2 L6	UBE2L6	105998	97261.9	73235.4	129697	54447.5	99491.9	171708	104235	90503.9	183989	0.708755	0.148566	-0.496641	Nonsignificant	None	--	--	ubiquitin-conjugating enzyme E2 L6	2.3.2.23	ko04120 Ubiquitin mediated proteolysis ko05012 Parkinson's disease	Ubiquitin-protein ligase	O	Posttranslational modification, protein turnover, chaperones ;	IPR000608 [Ubiquitin-conjugating enzyme E2]	nucleus protein	--
O14949	Cytochrome b-c1 complex subunit 8	UQCRQ	80748.1	91687.9	156958	123632	107179	214610	197106	105761	108328	148916	0.723106	0.137717	-0.467722	Nonsignificant	None	1	Molecular Function:ubiquinol-cytochrome-c reductase activity (GO:0008121)	ubiquinol-cytochrome c reductase subunit 8	--	ko00190 Oxidative phosphorylation ko01100 Metabolic pathways ko04260 Cardiac muscle contraction ko04932 Non-alcoholic fatty liver disease (NAFLD) ko05010 Alzheimer's disease ko05012 Parkinson's disease ko05016 Huntington's disease	Ubiquinol cytochrome c reductase, subunit QCR8	C	Energy production and conversion ;	IPR004205 [Cytochrome b-c1 complex subunit 8]	mitochondrion protein	--
O14950	Myosin regulatory light chain 12B	MYL12B	1.28889e+06	2.0649e+06	1.2876e+06	2.08979e+06	919836	2.04073e+06	926273	1.90408e+06	411098	425584	1.34046	0.384599	0.422725	Nonsignificant	None	1	Molecular Function:calcium ion binding (GO:0005509)	myosin regulatory light chain 12	--	ko04510 Focal adhesion ko04530 Tight junction ko04611 Platelet activation ko04670 Leukocyte transendothelial migration ko04810 Regulation of actin cytoskeleton	Myosin regulatory light chain, EF-Hand protein superfamily	Z	Cytoskeleton ;	IPR002048 [EF-hand domain] ; IPR015070[DJBP, EF-hand domain]	centrosome protein	--
O14964	Hepatocyte growth factor-regulated tyrosine kinase substrate	HGS	57096.8	98495.5	72421.9	86288	60718.6	95063.1	97664.1	100672	67725.2	63795	0.882568	0.395022	-0.18022	Nonsignificant	None	2	Biological Process:intracellular protein transport (GO:0006886),Molecular Function:metal ion binding (GO:0046872)	hepatocyte growth factor-regulated tyrosine kinase substrate	--	ko04144 Endocytosis ko04145 Phagosome	Membrane trafficking and cell signaling protein HRS, contains VHS and FYVE domains	TU	Signal transduction mechanisms ; Intracellular trafficking, secretion, and vesicular transport ;	IPR000306 [FYVE zinc finger] ; IPR002014[VHS domain] ; IPR024641[Hepatocyte growth factor-regulated tyrosine kinase substrate, helical domain]	cytoplasm protein	--
O14972	Vacuolar protein sorting-associated protein 26C	VPS26C	0	7111.6	19511.2	14978	23087.3	15338.7	13778.2	0	25092.7	16436.3	0.915668	0.739652	-0.127103	Nonsignificant	None	--	--	--	--	--	Uncharacterized conserved protein with similarity to embryogenesis protein H beta 58 and VPS26	R	General function prediction only ;	IPR028934 [Vacuolar protein sorting protein 26 related]	cytoplasm protein	--
O14974	Protein phosphatase 1 regulatory subunit 12A	PPP1R12A	65965.3	72998.9	60722	98152.2	35268.6	48344.3	55277.6	64115	76121.3	46125.1	1.14871	0.475993	0.200016	Nonsignificant	None	1	Molecular Function:protein kinase binding (GO:0019901)	protein phosphatase 1 regulatory subunit 12A	--	ko04022 cGMP-PKG signaling pathway ko04024 cAMP signaling pathway ko04270 Vascular smooth muscle contraction ko04510 Focal adhesion ko04611 Platelet activation ko04810 Regulation of actin cytoskeleton ko04921 Oxytocin signaling pathway ko05205 Proteoglycans in cancer	Myosin phosphatase, regulatory subunit	OT	Posttranslational modification, protein turnover, chaperones ; Signal transduction mechanisms ;	IPR020683 [Ankyrin repeat-containing domain] ; IPR031775[cGMP-dependent protein kinase, interacting domain]	cytoplasm protein	--
O14975	Long-chain fatty acid transport protein 2	SLC27A2	28734.8	15085.2	26755.1	20237.3	32407.6	43506.3	57256	22513.7	17187.7	22403.4	0.756568	0.364813	-0.402458	Nonsignificant	None	2	Molecular Function:catalytic activity (GO:0003824),Biological Process:metabolic process (GO:0008152)	--	--	ko03320 PPAR signaling pathway ko04146 Peroxisome ko04931 Insulin resistance	Very long-chain acyl-CoA synthetase/fatty acid transporter	I	Lipid transport and metabolism ;	IPR000873 [AMP-dependent synthetase/ligase] ; IPR025110[AMP-binding enzyme C-terminal domain]	peroxisome protein	--
O14976	Cyclin-G-associated kinase	GAK	69049.5	83708.2	57153.9	67705.8	69756.7	75729.6	74857	80926.3	69469.6	42745.9	1.01061	0.92931	0.0152213	Nonsignificant	None	3	Molecular Function:protein kinase activity (GO:0004672),Molecular Function:ATP binding (GO:0005524),Biological Process:protein phosphorylation (GO:0006468)	cyclin G-associated kinase	2.7.11.1	--	Clathrin coat dissociation kinase GAK/PTEN/Auxilin and related tyrosine phosphatases	TR	Signal transduction mechanisms ; General function prediction only ;	IPR000719 [Protein kinase domain] ; IPR014020[Tensin phosphatase, C2 domain]	endoplasmic reticulum protein	--
O14978	Zinc finger protein 263	ZNF263	48443.7	69783.3	0	0	0	70864.2	52232.1	30468.9	0	0	1.15482	0.673535	0.207671	Nonsignificant	None	3	Molecular Function:nucleic acid binding (GO:0003676),Cellular Component:intracellular (GO:0005622),Molecular Function:metal ion binding (GO:0046872)	KRAB and SCAN domains-containing zinc finger protein	--	--	FOG: Zn-finger	R	General function prediction only ;	IPR001909 [Krueppel-associated box] ; IPR003309[SCAN domain] ; IPR007087[Zinc finger, C2H2]	nucleus protein	zf-C2H2
O14979	Heterogeneous nuclear ribonucleoprotein D-like	HNRNPDL	46855.5	44232.9	46773.8	60407.6	59913.6	126069	565143	70002	132052	683373	0.163756	0.108347	-2.61038	Nonsignificant	None	1	Molecular Function:nucleic acid binding (GO:0003676)	heterogeneous nuclear ribonucleoprotein A/B/D	--	--	FOG: RRM domain	R	General function prediction only ;	IPR000504 [RNA recognition motif domain]	cytoplasm protein	--
O14980	Exportin-1	XPO1	211369	219153	128299	192250	137512	196373	215694	203321	198419	250165	0.835156	0.138515	-0.259882	Nonsignificant	None	2	Biological Process:intracellular protein transport (GO:0006886),Molecular Function:Ran GTPase binding (GO:0008536)	exportin-1	--	ko03008 Ribosome biogenesis in eukaryotes ko03013 RNA transport ko05164 Influenza A ko05166 HTLV-I infection ko05169 Epstein-Barr virus infection	Nuclear transport receptor CRM1/MSN5 (importin beta superfamily)	YU	Nuclear structure ; Intracellular trafficking, secretion, and vesicular transport ;	IPR001494 [Importin-beta, N-terminal domain] ; IPR013598[Exportin-1/Importin-beta-like] ; IPR014877[CRM1 C-terminal domain]	nucleus protein	--
O14981	TATA-binding protein-associated factor 172	BTAF1	24460.7	11693.4	7129.47	0	9077.19	8928.48	15312.3	0	10080.6	11788.5	1.13557	0.7191	0.183411	Nonsignificant	None	1	Molecular Function:ATP binding (GO:0005524)	TATA-binding protein-associated factor	3.6.4.-	--	SNF2 family DNA-dependent ATPase domain-containing protein	K	Transcription ;	IPR000330 [SNF2-related, N-terminal domain] ; IPR001650[Helicase, C-terminal] ; IPR022707[Domain of unknown function DUF3535]	nucleus protein	--
O15014	Zinc finger protein 609	ZNF609	0	9266.47	5364.2	3641.46	0	17367.2	38773.9	11453.2	11453.9	29215.4	0.281291	0.0758548	-1.82987	Nonsignificant	None	--	--	--	--	--	--	--	--	--	--	--
O15015	Zinc finger protein 646	ZNF646	11776.8	14071.4	4265.09	0	4575.61	5885.26	22262.3	20492.6	4805.87	13589.7	0.646835	0.341005	-0.62853	Nonsignificant	None	1	Molecular Function:metal ion binding (GO:0046872)	--	--	--	FOG: Zn-finger	R	General function prediction only ;	IPR007087 [Zinc finger, C2H2]	nucleus protein	zf-C2H2
O15021	Microtubule-associated serine/threonine-protein kinase 4	MAST4	419630	600832	264711	673733	396275	318601	8891.35	399560	8284.21	170510	2.59998	0.0281819	1.3785	Significant	up	6	Molecular Function:magnesium ion binding (GO:0000287),Molecular Function:protein kinase activity (GO:0004672),Molecular Function:protein serine/threonine kinase activity (GO:0004674),Molecular Function:protein binding (GO:0005515),Molecular Function:ATP binding (GO:0005524),Biological Process:protein phosphorylation (GO:0006468)	microtubule-associated serine/threonine kinase	2.7.11.1	--	Microtubule-associated serine/threonine kinase and related proteins	TR	Signal transduction mechanisms ; General function prediction only ;	IPR000719 [Protein kinase domain] ; IPR001478[PDZ domain] ; IPR015022[Microtubule-associated serine/threonine-protein kinase, domain]	cytoplasm protein	--
O15027	Protein transport protein Sec16A	SEC16A	126005	109605	67481.3	123934	60936.1	89736.7	60536.8	103535	80904.2	52713.4	1.25949	0.265329	0.332843	Nonsignificant	None	--	--	COPII coat assembly protein SEC16	--	--	Regucalcin gene promoter region-related protein (RGPR)	K	Transcription ;	IPR024298 [Ancestral coatomer element 1, Sec16/Sec31] ; IPR024340[Sec16, central conserved domain]	--	--
O15031	Plexin-B2	PLXNB2	15008.7	14476.2	15395.2	19353.6	10516	30542.4	44194.6	24363.9	14601.8	31397.3	0.51516	0.0412764	-0.956909	Nonsignificant	None	2	Molecular Function:protein binding (GO:0005515),Cellular Component:membrane (GO:0016020)	plexin B	--	ko04360 Axon guidance	Plexins (functional semaphorin receptors)	T	Signal transduction mechanisms ;	IPR001627 [Sema domain] ; IPR002165[Plexin repeat] ; IPR002909[IPT domain] ; IPR013548[Plexin, cytoplasmic RasGAP domain]	plasma membrane protein	--
O15037	Protein KHNYN	KHNYN	12320.5	7907.36	0	0	6279.7	11044.3	6806.93	10752.1	5059.32	5545.78	1.12678	0.661124	0.172206	Nonsignificant	None	--	--	--	--	--	Uncharacterized conserved protein	S	Function unknown ;	IPR021869 [Ribonuclease Zc3h12a-like, NYN domain]	--	--
O15042	U2 snRNP-associated SURP motif-containing protein	U2SURP	189225	213510	89125.7	105816	113271	130128	292004	176097	138797	221836	0.741449	0.236881	-0.43158	Nonsignificant	None	3	Molecular Function:nucleic acid binding (GO:0003676),Molecular Function:RNA binding (GO:0003723),Biological Process:RNA processing (GO:0006396)	U2-associated protein SR140	--	ko03040 Spliceosome	Predicted splicing regulator, contains RRM, SWAP and RPR domains	R	General function prediction only ;	IPR000061 [SWAP/Surp] ; IPR000504[RNA recognition motif domain] ; IPR013170[mRNA splicing factor Cwf21 domain]	cytoplasm protein	--
O15047	Histone-lysine N-methyltransferase SETD1A	SETD1A	0	22793.3	0	1332.9	0	0	10627.7	0	10274	13219.6	1.06061	0.959193	0.0848897	Nonsignificant	None	2	Molecular Function:nucleic acid binding (GO:0003676),Molecular Function:protein binding (GO:0005515)	histone-lysine N-methyltransferase SETD1	2.1.1.43	ko00310 Lysine degradation	--	--	--	IPR000504 [RNA recognition motif domain] ; IPR001214[SET domain] ; IPR024657[COMPASS complex Set1 subunit, N-SET domain]	nucleus protein	--
O15050	TPR and ankyrin repeat-containing protein 1	TRANK1	0	11814.6	7198.28	5873.03	0	10626.1	0	8701.24	11717.3	2916.04	0.977047	0.946552	-0.0335001	Nonsignificant	None	--	--	--	--	--	--	--	--	--	cytoskeleton protein	--
O15056	Synaptojanin-2	SYNJ2	12644.9	7322.27	7864.25	9051.48	11058.5	9339.05	8619.69	12463	0	7217.86	1.01896	0.908234	0.0270914	Nonsignificant	None	1	Molecular Function:phosphoric ester hydrolase activity (GO:0042578)	synaptojanin	3.1.3.36	ko00562 Inositol phosphate metabolism ko01100 Metabolic pathways ko04070 Phosphatidylinositol signaling system	Inositol-1,4,5-triphosphate 5-phosphatase (synaptojanin), INP51/INP52/INP53 family	U	Intracellular trafficking, secretion, and vesicular transport ;	IPR002013 [SAC domain] ; IPR005135[Endonuclease/exonuclease/phosphatase] ; IPR015047[Domain of unknown function DUF1866]	cytoskeleton protein	--
O15067	Phosphoribosylformylglycinamidine synthase	PFAS	102144	123680	92656.5	107497	83164.3	80501.4	175355	106174	92227.1	156005	0.8343	0.335888	-0.261362	Nonsignificant	None	--	--	phosphoribosylformylglycinamidine synthase	6.3.5.3	ko00230 Purine metabolism ko01100 Metabolic pathways	Phosphoribosylformylglycinamidine synthase	F	Nucleotide transport and metabolism ;	IPR010918 [AIR synthase-related protein, C-terminal domain]	--	--
O15078	Centrosomal protein of 290 kDa	CEP290	33779.7	30777	14591.9	54690.8	29550.1	7124.55	11647.1	42008.2	19994.5	10192.8	1.79614	0.146856	0.844898	Nonsignificant	None	--	--	centrosomal protein CEP290	--	--	--	--	--	IPR032321 [Centrosomal protein of 290kDa, coiled-coil region]	nucleus protein	--
O15084	Serine/threonine-protein phosphatase 6 regulatory ankyrin repeat subunit A	ANKRD28	0	0	6830.25	11521.7	0	12210.5	11829.5	10245.7	6009.19	9966.84	0.912821	0.709338	-0.131597	Nonsignificant	None	1	Molecular Function:protein binding (GO:0005515)	serine/threonine-protein phosphatase 6 regulatory ankyrin repeat subunit A	--	--	FOG: Ankyrin repeat	R	General function prediction only ;	IPR002110 [Ankyrin repeat] ; IPR020683[Ankyrin repeat-containing domain]	cytoskeleton protein	--
O15090	Zinc finger protein 536	ZNF536	75731.6	68348.6	30466.4	62761.3	56718	77489.2	81375.8	89808.7	55573.1	89075.7	0.747544	0.0807218	-0.419769	Nonsignificant	None	1	Molecular Function:metal ion binding (GO:0046872)	--	--	--	FOG: Zn-finger	R	General function prediction only ;	IPR007087 [Zinc finger, C2H2]	nucleus protein	zf-C2H2
O15111	Inhibitor of nuclear factor kappa-B kinase subunit alpha	CHUK	20085.5	0	0	15333.2	0	23107.9	0	13667.3	2415.79	4655.88	1.61556	0.403624	0.692036	Nonsignificant	None	4	Molecular Function:protein kinase activity (GO:0004672),Molecular Function:ATP binding (GO:0005524),Biological Process:protein phosphorylation (GO:0006468),Molecular Function:IkappaB kinase activity (GO:0008384)	inhibitor of nuclear factor kappa-B kinase subunit alpha	2.7.11.10	ko01523 Antifolate resistance ko04010 MAPK signaling pathway ko04014 Ras signaling pathway ko04062 Chemokine signaling pathway ko04064 NF-kappa B signaling pathway ko04068 FoxO signaling pathway ko04150 mTOR signaling pathway ko04151 PI3K-Akt signaling pathway ko04210 Apoptosis ko04380 Osteoclast differentiation ko04620 Toll-like receptor signaling pathway ko04621 NOD-like receptor signaling path…	TANK binding protein kinase TBK1	T	Signal transduction mechanisms ;	IPR000719 [Protein kinase domain] ; IPR022007[I-kappa-kinase-beta NEMO binding domain]	nucleus protein	--
O15116	U6 snRNA-associated Sm-like protein LSm1	LSM1	20402.8	33539.3	17610.8	33839	15589.5	12595.2	12074.3	33397.5	9866.18	12415.3	1.50571	0.204531	0.590443	Nonsignificant	None	--	--	U6 snRNA-associated Sm-like protein LSm1	--	ko03018 RNA degradation	Small Nuclear ribonucleoprotein splicing factor	A	RNA processing and modification ;	IPR001163 [LSM domain, eukaryotic/archaea-type]	nucleus protein	--
O15117	FYN-binding protein 1	FYB1	133681	194111	151093	170766	72315.1	68254.3	46541.1	102460	87721.3	50219.1	2.03259	0.0135495	1.02332	Significant	up	--	--	FYN binding protein	--	ko04015 Rap1 signaling pathway	--	--	--	IPR011511 [Variant SH3 domain] ; IPR029294[Helically-extended SH3 domain]	--	--
O15118	NPC intracellular cholesterol transporter 1	NPC1	24592.1	21882.5	15206.2	18356.2	20813.3	11622	14766.2	13227	8228.28	11744.8	1.69245	0.00269115	0.759114	Nonsignificant	None	1	Cellular Component:integral component of membrane (GO:0016021)	Niemann-Pick C1 protein	--	ko04142 Lysosome ko04979 Cholesterol metabolism	Cholesterol transport protein (Niemann-Pick C disease protein)	I	Lipid transport and metabolism ;	IPR000731 [Sterol-sensing domain] ; IPR003392[Protein patched/dispatched] ; IPR032190[Niemann-Pick C1, N-terminal]	lysosome protein	--
O15120	1-acyl-sn-glycerol-3-phosphate acyltransferase beta	AGPAT2	107465	97033.4	35742.8	47828	47265.7	78536.5	56514.4	63842.1	27170	29071.7	1.31434	0.391657	0.394342	Nonsignificant	None	1	Biological Process:metabolic process (GO:0008152)	lysophosphatidate acyltransferase	2.3.1.51	ko00561 Glycerolipid metabolism ko00564 Glycerophospholipid metabolism ko01100 Metabolic pathways ko04072 Phospholipase D signaling pathway ko04975 Fat digestion and absorption	1-acyl-sn-glycerol-3-phosphate acyltransferase	I	Lipid transport and metabolism ;	IPR002123 [Phospholipid/glycerol acyltransferase]	--	--
O15121	Sphingolipid delta(4)-desaturase DES1	DEGS1	0	0	44864.1	0	9817.86	0	8561.55	0	10414	13447.3	2.52979	0.517895	1.33902	Nonsignificant	None	1	Biological Process:lipid metabolic process (GO:0006629)	--	--	ko00600 Sphingolipid metabolism ko01100 Metabolic pathways ko04071 Sphingolipid signaling pathway	Fatty acid desaturase	I	Lipid transport and metabolism ;	IPR005804 [Fatty acid desaturase domain] ; IPR013866[Sphingolipid delta4-desaturase, N-terminal]	endoplasmic reticulum protein	--
O15126	Secretory carrier-associated membrane protein 1	SCAMP1	22557.4	28995.8	25467.1	22361.5	24399.5	38627.3	31974.1	25630.3	26372.5	21405.6	0.859534	0.243442	-0.218374	Nonsignificant	None	2	Biological Process:protein transport (GO:0015031),Cellular Component:integral component of membrane (GO:0016021)	secretory carrier-associated membrane protein	--	--	Secretory carrier membrane protein	U	Intracellular trafficking, secretion, and vesicular transport ;	IPR007273 [SCAMP]	--	--
O15127	Secretory carrier-associated membrane protein 2	SCAMP2	323020	110545	127050	119019	47860.6	120238	73693.8	78437.1	48369.2	97876.8	1.73786	0.26049	0.797314	Nonsignificant	None	2	Biological Process:protein transport (GO:0015031),Cellular Component:integral component of membrane (GO:0016021)	secretory carrier-associated membrane protein	--	--	Secretory carrier membrane protein	U	Intracellular trafficking, secretion, and vesicular transport ;	IPR007273 [SCAMP]	--	--
O15143	Actin-related protein 2/3 complex subunit 1B	ARPC1B	562346	615777	707367	946724	583278	574693	391405	708044	795786	485269	1.15576	0.390959	0.208839	Nonsignificant	None	1	Molecular Function:protein binding (GO:0005515)	actin related protein 2/3 complex, subunit 1A/1B	--	ko04144 Endocytosis ko04666 Fc gamma R-mediated phagocytosis ko04810 Regulation of actin cytoskeleton ko05100 Bacterial invasion of epithelial cells ko05130 Pathogenic Escherichia coli infection ko05131 Shigellosis ko05132 Salmonella infection	Actin-related protein Arp2/3 complex, subunit ARPC1/p41-ARC	Z	Cytoskeleton ;	IPR001680 [WD40 repeat]	cytoskeleton protein	--
O15144	Actin-related protein 2/3 complex subunit 2	ARPC2	1.50777e+06	782814	1.20751e+06	995677	974359	699122	889043	961021	1.26339e+06	1.1095e+06	1.11094	0.504877	0.15178	Nonsignificant	None	4	Cellular Component:Arp2/3 protein complex (GO:0005885),Cellular Component:actin cytoskeleton (GO:0015629),Biological Process:regulation of actin filament polymerization (GO:0030833),Biological Process:Arp2/3 complex-mediated actin nucleation (GO:0034314)	actin related protein 2/3 complex, subunit 2	--	ko04144 Endocytosis ko04666 Fc gamma R-mediated phagocytosis ko04810 Regulation of actin cytoskeleton ko05100 Bacterial invasion of epithelial cells ko05130 Pathogenic Escherichia coli infection ko05131 Shigellosis ko05132 Salmonella infection	Actin-related protein Arp2/3 complex, subunit ARPC2	Z	Cytoskeleton ;	IPR007188 [Actin-related protein 2/3 complex subunit 2]	cytoskeleton protein	--
O15145	Actin-related protein 2/3 complex subunit 3	ARPC3	1.29096e+06	878879	1.64957e+06	1.66401e+06	1717520	1.21219e+06	1.01965e+06	1.49931e+06	1.70974e+06	938147	1.12884	0.467787	0.174846	Nonsignificant	None	4	Cellular Component:cytoskeleton (GO:0005856),Cellular Component:Arp2/3 protein complex (GO:0005885),Biological Process:regulation of actin filament polymerization (GO:0030833),Biological Process:Arp2/3 complex-mediated actin nucleation (GO:0034314)	actin related protein 2/3 complex, subunit 3	--	ko04144 Endocytosis ko04666 Fc gamma R-mediated phagocytosis ko04810 Regulation of actin cytoskeleton ko05100 Bacterial invasion of epithelial cells ko05130 Pathogenic Escherichia coli infection ko05131 Shigellosis ko05132 Salmonella infection	Actin-related protein Arp2/3 complex, subunit ARPC3	Z	Cytoskeleton ;	IPR007204 [Actin-related protein 2/3 complex subunit 3]	cytoskeleton protein	--
O15162	Phospholipid scramblase 1	PLSCR1	0	0	25955.6	22196.7	30007.8	15956.9	0	0	43467.6	11041.1	1.10919	0.81629	0.149513	Nonsignificant	None	--	--	--	--	--	Phospholipid scramblase	M	Cell wall/membrane/envelope biogenesis ;	IPR005552 [Scramblase]	--	--
O15164	Transcription intermediary factor 1-alpha	TRIM24	0	0	4070.83	3744.26	9008.33	11736.1	29772.2	4918.13	13180.5	19420.5	0.354801	0.124655	-1.49492	Nonsignificant	None	3	Molecular Function:protein binding (GO:0005515),Cellular Component:intracellular (GO:0005622),Molecular Function:zinc ion binding (GO:0008270)	tripartite motif-containing protein 24	2.3.2.27	--	Predicted E3 ubiquitin ligase	O	Posttranslational modification, protein turnover, chaperones ;	IPR000315 [B-box-type zinc finger] ; IPR001487[Bromodomain] ; IPR019787[Zinc finger, PHD-finger]	nucleus protein	--
O15173	Membrane-associated progesterone receptor component 2	PGRMC2	129619	61000.4	36269.7	119435	57266.7	76221.9	69347.8	80556.5	39439.7	68920.6	1.2066	0.50498	0.270945	Nonsignificant	None	--	--	membrane-associated progesterone receptor component	--	--	Putative steroid membrane receptor Hpr6.6/25-Dx	R	General function prediction only ;	IPR001199 [Cytochrome b5-like heme/steroid binding domain]	--	--
O15182	Centrin-3	CETN3	8596.53	9736.85	7131.79	0	0	15268.1	27113.1	6023.14	14272.6	16618.8	0.535237	0.154384	-0.901751	Nonsignificant	None	1	Molecular Function:calcium ion binding (GO:0005509)	centrin-3	--	--	Ca2+-binding protein (centrin/caltractin), EF-Hand superfamily protein	ZD	Cytoskeleton ; Cell cycle control, cell division, chromosome partitioning ;	IPR002048 [EF-hand domain]	centrosome protein	--
O15194	CTD small phosphatase-like protein	CTDSPL	0	28815.7	24614.9	45671.6	26358.3	38925.8	0	20040.8	17990.6	13187.9	1.39176	0.28036	0.476912	Nonsignificant	None	--	--	carboxy-terminal domain RNA polymerase II polypeptide A small phosphatase	3.1.3.16	--	TFIIF-interacting CTD phosphatase, including NLI-interacting factor (involved in RNA polymerase II regulation)	K	Transcription ;	IPR004274 [FCP1 homology domain]	nucleus protein	--
O15212	Prefoldin subunit 6	PFDN6	136187	30908.6	103502	63487.8	73260.9	82372.7	151020	78804.5	110628	123050	0.746226	0.250728	-0.422316	Nonsignificant	None	3	Biological Process:protein folding (GO:0006457),Cellular Component:prefoldin complex (GO:0016272),Molecular Function:unfolded protein binding (GO:0051082)	prefoldin beta subunit	--	--	Prefoldin subunit 6, KE2 family	O	Posttranslational modification, protein turnover, chaperones ;	IPR002777 [Prefoldin beta-like]	--	--
O15213	WD repeat-containing protein 46	WDR46	0	0	19474.7	0	10673.9	13129.6	24784.9	14169	13316.2	12699.2	0.965078	0.90831	-0.0512832	Nonsignificant	None	--	--	U3 small nucleolar RNA-associated protein 7	--	--	WD40-repeat-containing subunit of the 18S rRNA processing complex	A	RNA processing and modification ;	IPR012952 [BING4, C-terminal domain]	nucleus protein	--
O15226	NF-kappa-B-repressing factor	NKRF	74913.3	65151.7	42003.3	53610.5	39394.9	73031.2	124658	57369.7	69844.4	99185.8	0.648623	0.0632505	-0.624548	Nonsignificant	None	1	Molecular Function:nucleic acid binding (GO:0003676)	--	--	--	--	--	--	IPR000467 [G-patch domain] ; IPR001374[R3H domain]	endoplasmic reticulum protein	--
O15228	Dihydroxyacetone phosphate acyltransferase	GNPAT	0	0	13514.3	13681.2	14188.3	0	11333.9	0	6741.96	10079.5	1.46984	0.0814692	0.555657	Nonsignificant	None	1	Biological Process:metabolic process (GO:0008152)	glyceronephosphate O-acyltransferase	2.3.1.42	ko00564 Glycerophospholipid metabolism ko04146 Peroxisome	Acyl-CoA:dihydroxyactetone-phosphate acyltransferase DHAPAT	I	Lipid transport and metabolism ;	IPR002123 [Phospholipid/glycerol acyltransferase]	--	--
O15231	Zinc finger protein 185	ZNF185	37950	39352.3	46373.7	65947.1	26276.5	131018	77591	64257.4	152710	62312.4	0.442518	0.0246631	-1.17619	Significant	down	--	--	--	--	--	FOG: LIM domain	TZR	Signal transduction mechanisms ; Cytoskeleton ; General function prediction only ;	--	cytoplasm protein	--
O15234	Protein CASC3	CASC3	0	10233.4	10941.3	0	0	12364.5	16550.7	8100.22	13255.7	23522.1	0.717366	0.37742	-0.479218	Nonsignificant	None	--	--	protein CASC3	--	ko03013 RNA transport ko03015 mRNA surveillance pathway	Nucleo-cytoplasmic protein MLN51	R	General function prediction only ;	IPR018545 [Btz domain]	--	--
O15235	Small ribosomal subunit protein uS12m	MRPS12	0	23540.4	16446.8	32638.7	30137.3	51750.6	72877.6	33302.7	46680.8	43514.7	0.517696	0.0210474	-0.949824	Nonsignificant	None	4	Molecular Function:structural constituent of ribosome (GO:0003735),Cellular Component:intracellular (GO:0005622),Cellular Component:ribosome (GO:0005840),Biological Process:translation (GO:0006412)	small subunit ribosomal protein S12	--	ko03010 Ribosome	Mitochondrial/chloroplast ribosomal protein S12	J	Translation, ribosomal structure and biogenesis ;	IPR006032 [Ribosomal protein S12/S23]	mitochondrion protein	--
O15247	Chloride intracellular channel protein 2	CLIC2	0	6945.56	6343.55	4440.39	6184.69	0	2603.48	23332.8	8777.06	0	0.51668	0.45905	-0.952658	Nonsignificant	None	1	Molecular Function:protein binding (GO:0005515)	chloride intracellular channel protein 2	--	--	Intracellular Cl- channel CLIC, contains GST domain	P	Inorganic ion transport and metabolism ;	IPR004045 [Glutathione S-transferase, N-terminal]	cytoskeleton protein	--
O15254	Peroxisomal acyl-coenzyme A oxidase 3	ACOX3	123864	137277	82377.4	147611	138494	74935.6	93797.4	157942	34159.3	25290.2	1.63062	0.102989	0.705421	Nonsignificant	None	5	Molecular Function:acyl-CoA dehydrogenase activity (GO:0003995),Molecular Function:acyl-CoA oxidase activity (GO:0003997),Cellular Component:peroxisome (GO:0005777),Biological Process:fatty acid beta-oxidation (GO:0006635),Biological Process:oxidation-reduction process (GO:0055114)	acyl-CoA oxidase	1.3.3.6	ko00071 Fatty acid degradation ko00592 alpha-Linolenic acid metabolism ko01040 Biosynthesis of unsaturated fatty acids ko01100 Metabolic pathways ko01212 Fatty acid metabolism ko03320 PPAR signaling pathway ko04024 cAMP signaling pathway ko04146 Peroxisome	Pristanoyl-CoA/acyl-CoA oxidase	IQ	Lipid transport and metabolism ; Secondary metabolites biosynthesis, transport and catabolism ;	IPR002655 [Acyl-CoA oxidase, C-terminal] ; IPR006091[Acyl-CoA oxidase/dehydrogenase, central domain]	peroxisome protein	--
O15258	Protein RER1	RER1	76860.6	96661.4	146148	105499	110834	148583	133870	87074.7	100254	76135.2	0.981838	0.914377	-0.0264433	Nonsignificant	None	1	Cellular Component:integral component of membrane (GO:0016021)	--	--	--	Golgi proteins involved in ER retention (RER)	U	Intracellular trafficking, secretion, and vesicular transport ;	IPR004932 [Retrieval of early ER protein Rer1]	Golgi apparatus protein	--
O15260	Surfeit locus protein 4	SURF4	156517	137544	135267	93626.1	96918.5	105956	57444.9	81414.5	66034	56085.8	1.68932	0.0111826	0.756446	Nonsignificant	None	1	Cellular Component:integral component of membrane (GO:0016021)	ER-derived vesicles protein	--	--	Putative cargo transport protein ERV29	U	Intracellular trafficking, secretion, and vesicular transport ;	IPR002995 [Surfeit locus 4]	--	--
O15269	Serine palmitoyltransferase 1	SPTLC1	78501.2	120598	71745	121167	50043.9	122181	83053.7	96754.3	57087.7	46128.2	1.09094	0.716852	0.125573	Nonsignificant	None	2	Biological Process:biosynthetic process (GO:0009058),Molecular Function:pyridoxal phosphate binding (GO:0030170)	serine palmitoyltransferase	2.3.1.50	ko00600 Sphingolipid metabolism ko01100 Metabolic pathways ko04071 Sphingolipid signaling pathway	Serine palmitoyltransferase	O	Posttranslational modification, protein turnover, chaperones ;	IPR004839 [Aminotransferase, class I/classII]	mitochondrion protein	--
O15270	Serine palmitoyltransferase 2	SPTLC2	35910.4	59126.7	46354.6	77198.7	51437	76432.9	75622.3	49790.3	56804.7	45407.2	0.88808	0.492938	-0.171238	Nonsignificant	None	2	Biological Process:biosynthetic process (GO:0009058),Molecular Function:pyridoxal phosphate binding (GO:0030170)	serine palmitoyltransferase	2.3.1.50	ko00600 Sphingolipid metabolism ko01100 Metabolic pathways ko04071 Sphingolipid signaling pathway	Serine palmitoyltransferase	O	Posttranslational modification, protein turnover, chaperones ;	IPR004839 [Aminotransferase, class I/classII]	mitochondrion protein	--
O15294	UDP-N-acetylglucosamine--peptide N-acetylglucosaminyltransferase 110 kDa subunit	OGT	118597	138059	107702	162134	85453.4	135995	194792	181550	98887.5	161498	0.791935	0.173407	-0.336547	Nonsignificant	None	1	Molecular Function:protein binding (GO:0005515)	protein O-GlcNAc transferase	2.4.1.255	ko00514 Other types of O-glycan biosynthesis ko04931 Insulin resistance	O-linked N-acetylglucosamine transferase OGT	GOT	Carbohydrate transport and metabolism ; Posttranslational modification, protein turnover, chaperones ; Signal transduction mechanisms ;	IPR001440 [Tetratricopeptide repeat 1] ; IPR011990[Tetratricopeptide-like helical domain] ; IPR019734[Tetratricopeptide repeat] ; IPR029489[O-GlcNAc transferase, C-terminal]	peroxisome protein	--
O15305	Phosphomannomutase 2	PMM2	29618	43268.6	61506.4	75409.6	57024.1	46245.3	76391.4	74771.7	53070.1	62368.7	0.852898	0.375989	-0.229555	Nonsignificant	None	3	Molecular Function:phosphomannomutase activity (GO:0004615),Cellular Component:cytoplasm (GO:0005737),Biological Process:GDP-mannose biosynthetic process (GO:0009298)	phosphomannomutase	5.4.2.8	ko00051 Fructose and mannose metabolism ko00520 Amino sugar and nucleotide sugar metabolism ko01100 Metabolic pathways	Phosphomannomutase	I	Lipid transport and metabolism ;	IPR005002 [Phosphomannomutase]	cytoplasm protein	--
O15321	Transmembrane 9 superfamily member 1	TM9SF1	35321.7	24630.8	21163.8	42618.5	21518.4	34838	13291.6	13859.8	21370.8	8358.02	1.58369	0.126538	0.663291	Nonsignificant	None	1	Cellular Component:integral component of membrane (GO:0016021)	transmembrane 9 superfamily member 1	--	--	Endosomal membrane proteins, EMP70	U	Intracellular trafficking, secretion, and vesicular transport ;	IPR004240 [Nonaspanin (TM9SF)]	--	--
O15327	Inositol polyphosphate 4-phosphatase type II	INPP4B	245764	235377	180608	557213	123924	146831	49999	463794	34585.1	129409	1.62849	0.366667	0.703538	Nonsignificant	None	--	--	inositol polyphosphate-4-phosphatase	3.1.3.66	ko00562 Inositol phosphate metabolism ko01100 Metabolic pathways ko04070 Phosphatidylinositol signaling system	Inositol-polyphosphate 4-phosphatase	T	Signal transduction mechanisms ;	--	plasma membrane protein	--
O15347	High mobility group protein B3	HMGB3	267395	393761	249526	406899	280945	306422	392984	466415	260013	208406	0.978147	0.903395	-0.0318775	Nonsignificant	None	--	--	high mobility group protein B3	--	--	HMG box-containing protein	R	General function prediction only ;	IPR009071 [High mobility group box domain]	nucleus protein	HMG
O15355	Protein phosphatase 1G	PPM1G	52724	65946	37355.7	75690.2	48991.4	79508	117478	79105.2	67633.6	92892.4	0.642914	0.0206297	-0.637302	Nonsignificant	None	1	Molecular Function:catalytic activity (GO:0003824)	protein phosphatase 1G	3.1.3.16	--	Serine/threonine protein phosphatase	T	Signal transduction mechanisms ;	IPR001932 [PPM-type phosphatase domain]	mitochondrion protein	--
O15357	Phosphatidylinositol 3,4,5-trisphosphate 5-phosphatase 2	INPPL1	19773.8	24483.3	13319.1	26165.4	11083.4	19403.6	31770.4	23496.4	15020.2	14190.4	0.912824	0.690063	-0.131592	Nonsignificant	None	1	Molecular Function:protein binding (GO:0005515)	phosphatidylinositol-3,4,5-trisphosphate 5-phosphatase 2	3.1.3.86	ko00562 Inositol phosphate metabolism ko04070 Phosphatidylinositol signaling system ko04662 B cell receptor signaling pathway ko04666 Fc gamma R-mediated phagocytosis ko04910 Insulin signaling pathway	Inositol polyphosphate 5-phosphatase and related proteins	U	Intracellular trafficking, secretion, and vesicular transport ;	IPR000980 [SH2 domain] ; IPR001660[Sterile alpha motif domain] ; IPR005135[Endonuclease/exonuclease/phosphatase]	cytoskeleton protein	--
O15371	Eukaryotic translation initiation factor 3 subunit D	EIF3D	141856	210749	166861	222144	142468	250598	309757	182667	166733	318824	0.719594	0.0892033	-0.474744	Nonsignificant	None	3	Molecular Function:translation initiation factor activity (GO:0003743),Cellular Component:cytoplasm (GO:0005737),Cellular Component:eukaryotic translation initiation factor 3 complex (GO:0005852)	translation initiation factor 3 subunit D	--	ko03013 RNA transport	Translation initiation factor 3, subunit d (eIF-3d)	J	Translation, ribosomal structure and biogenesis ;	IPR007783 [Eukaryotic translation initiation factor 3 subunit D]	--	--
O15372	Eukaryotic translation initiation factor 3 subunit H	EIF3H	338423	369675	249486	287829	275386	353062	352483	383137	232337	286927	0.945802	0.631558	-0.0803892	Nonsignificant	None	1	Molecular Function:protein binding (GO:0005515)	translation initiation factor 3 subunit H	--	ko03013 RNA transport ko05162 Measles	Translation initiation factor 3, subunit h (eIF-3h)	J	Translation, ribosomal structure and biogenesis ;	IPR000555 [JAB1/MPN/MOV34 metalloenzyme domain]	--	--
O15379	Histone deacetylase 3	HDAC3	40463.9	12216.4	10973.1	4313.77	15705.5	12585.1	23720	0	17290.9	24508.8	0.857029	0.719613	-0.222584	Nonsignificant	None	--	--	histone deacetylase 3	3.5.1.98	ko04919 Thyroid hormone signaling pathway ko05034 Alcoholism ko05165 Human papillomavirus infection ko05203 Viral carcinogenesis	Histone deacetylase complex, catalytic component RPD3	B	Chromatin structure and dynamics ;	IPR023801 [Histone deacetylase domain]	nucleus protein	--
O15381	Nuclear valosin-containing protein-like	NVL	6510.6	0	7051.22	11681.6	10765.1	24445	27983.9	29778.6	15864.6	12158.8	0.408331	0.0148855	-1.29219	Significant	down	1	Molecular Function:ATP binding (GO:0005524)	ribosome biogenesis ATPase	--	ko03008 Ribosome biogenesis in eukaryotes	Nuclear AAA ATPase (VCP subfamily)	O	Posttranslational modification, protein turnover, chaperones ;	IPR003959 [ATPase, AAA-type, core] ; IPR031996[NVL2, nucleolin binding domain]	nucleus protein	--
O15382	Branched-chain-amino-acid aminotransferase, mitochondrial	BCAT2	57852.6	25180.8	33641.8	47100.7	45365.7	58678	65569.1	65545.8	51132.5	55662.1	0.70516	0.0244668	-0.503978	Nonsignificant	None	2	Molecular Function:catalytic activity (GO:0003824),Biological Process:metabolic process (GO:0008152)	branched-chain amino acid aminotransferase	2.6.1.42	ko00270 Cysteine and methionine metabolism ko00280 Valine, leucine and isoleucine degradation ko00290 Valine, leucine and isoleucine biosynthesis ko00770 Pantothenate and CoA biosynthesis ko01100 Metabolic pathways ko01210 2-Oxocarboxylic acid metabolism ko01230 Biosynthesis of amino acids	Branched chain aminotransferase BCAT1, pyridoxal phosphate enzymes type IV superfamily	E	Amino acid transport and metabolism ;	IPR001544 [Aminotransferase class IV]	mitochondrion protein	--
O15389	Sialic acid-binding Ig-like lectin 5	SIGLEC5	38907	284343	252409	137008	99331.4	54182.5	16507.1	101290	70854.9	7641.57	3.24182	0.0526826	1.6968	Nonsignificant	None	--	--	sialic acid binding Ig-like lectin 5/14	--	--	--	--	--	IPR013106 [Immunoglobulin V-set domain]	plasma membrane protein	--
O15391	Transcription factor YY2	YY2	43162.1	15209.2	7676.59	8922.67	8924.32	24555	47539.9	20975.8	18278.5	25007.7	0.61526	0.252628	-0.700732	Nonsignificant	None	--	--	transcription factor YY	--	--	FOG: Zn-finger	R	General function prediction only ;	--	nucleus protein	zf-C2H2
O15392	Baculoviral IAP repeat-containing protein 5	BIRC5	13007.4	13325.6	3704.31	10902.6	1455.84	14126.3	0	0	2399.5	6777.81	1.09157	0.869037	0.1264	Nonsignificant	None	--	--	baculoviral IAP repeat-containing protein 5	--	ko01524 Platinum drug resistance ko04210 Apoptosis ko04215 Apoptosis - multiple species ko04390 Hippo signaling pathway ko05161 Hepatitis B ko05200 Pathways in cancer ko05210 Colorectal cancer	Apoptosis inhibitor IAP1 and related BIR domain proteins	DR	Cell cycle control, cell division, chromosome partitioning ; General function prediction only ;	IPR001370 [BIR repeat]	nucleus protein	--
O15397	Importin-8	IPO8	0	0	10043.2	7898.86	0	5767.05	9945.13	8679.12	11022.5	9440.31	1.00002	0.999904	3.22368e-05	Nonsignificant	None	2	Biological Process:intracellular protein transport (GO:0006886),Molecular Function:Ran GTPase binding (GO:0008536)	importin-8	--	--	Nuclear transport receptor RANBP7/RANBP8 (importin beta superfamily)	YU	Nuclear structure ; Intracellular trafficking, secretion, and vesicular transport ;	IPR001494 [Importin-beta, N-terminal domain] ; IPR013713[Exportin/Importin, Cse1-like]	nucleus protein	--
O15400	Syntaxin-7	STX7	228418	273598	326212	292621	254169	374960	307140	467126	366337	319801	0.749179	0.0227695	-0.416617	Nonsignificant	None	1	Molecular Function:protein binding (GO:0005515)	syntaxin 7	--	ko04130 SNARE interactions in vesicular transport ko04145 Phagosome	SNARE protein PEP12/VAM3/Syntaxin 7/Syntaxin 17	U	Intracellular trafficking, secretion, and vesicular transport ;	IPR000727 [Target SNARE coiled-coil homology domain]	plasma membrane protein	--
O15427	Monocarboxylate transporter 4	SLC16A3	212857	244504	254306	276803	212048	199527	36988.8	152606	104593	42168.2	2.24026	0.00434	1.16366	Significant	up	2	Cellular Component:integral component of membrane (GO:0016021),Biological Process:transmembrane transport (GO:0055085)	MFS transporter, MCP family, solute carrier family 16 (monocarboxylic acid transporters), member 3	--	ko05230 Central carbon metabolism in cancer	Monocarboxylate transporter	G	Carbohydrate transport and metabolism ;	IPR011701 [Major facilitator superfamily]	plasma membrane protein	--
O15431	High affinity copper uptake protein 1	SLC31A1	0	0	13322.6	0	38164.1	0	12267.4	0	10429	17516.9	1.92051	0.291181	0.941493	Nonsignificant	None	3	Molecular Function:copper ion transmembrane transporter activity (GO:0005375),Cellular Component:integral component of membrane (GO:0016021),Biological Process:copper ion transmembrane transport (GO:0035434)	solute carrier family 31 (copper transporter), member 1	--	ko01524 Platinum drug resistance ko04978 Mineral absorption	Copper transporter	P	Inorganic ion transport and metabolism ;	IPR007274 [Ctr copper transporter]	--	--
O15439	ATP-binding cassette sub-family C member 4	ABCC4	0	0	18118.2	34894.6	13096.9	17158.3	16200.8	9745.47	10821.1	14363.1	1.61348	0.330553	0.690179	Nonsignificant	None	5	Molecular Function:ATP binding (GO:0005524),Biological Process:transport (GO:0006810),Cellular Component:integral component of membrane (GO:0016021),Molecular Function:ATPase activity (GO:0016887),Biological Process:transmembrane transport (GO:0055085)	ATP-binding cassette, subfamily C (CFTR/MRP), member 4	--	ko01523 Antifolate resistance ko02010 ABC transporters ko04024 cAMP signaling pathway ko04976 Bile secretion	Multidrug resistance-associated protein/mitoxantrone resistance protein, ABC superfamily	Q	Secondary metabolites biosynthesis, transport and catabolism ;	IPR003439 [ABC transporter-like] ; IPR011527[ABC transporter type 1, transmembrane domain]	mitochondrion protein	--
O15446	DNA-directed RNA polymerase I subunit RPA34	POLR1G	6061.88	0	16382.3	69337.8	0	21885.9	28133.1	2563.87	17871.8	47755.5	1.29405	0.702555	0.371894	Nonsignificant	None	--	--	--	--	--	--	--	--	IPR013240 [DNA-directed RNA polymerase I, subunit RPA34.5]	nucleus protein	--
O15498	Synaptobrevin homolog YKT6	YKT6	30356.2	25477.2	50038.2	30423.5	32497.8	35597.4	29248.8	24321.3	34109.5	28051.2	1.11541	0.478901	0.157573	Nonsignificant	None	2	Cellular Component:integral component of membrane (GO:0016021),Biological Process:vesicle-mediated transport (GO:0016192)	synaptobrevin homolog YKT6	--	ko04130 SNARE interactions in vesicular transport	SNARE protein YKT6, synaptobrevin/VAMP syperfamily	U	Intracellular trafficking, secretion, and vesicular transport ;	IPR001388 [Synaptobrevin] ; IPR010908[Longin domain]	Golgi apparatus protein	--
O15511	Actin-related protein 2/3 complex subunit 5	ARPC5	325308	335484	723787	556195	402967	529119	591322	423473	966132	599805	0.75365	0.233914	-0.408033	Nonsignificant	None	4	Cellular Component:Arp2/3 protein complex (GO:0005885),Cellular Component:actin cytoskeleton (GO:0015629),Biological Process:regulation of actin filament polymerization (GO:0030833),Biological Process:Arp2/3 complex-mediated actin nucleation (GO:0034314)	actin related protein 2/3 complex, subunit 5	--	ko04144 Endocytosis ko04666 Fc gamma R-mediated phagocytosis ko04810 Regulation of actin cytoskeleton ko05100 Bacterial invasion of epithelial cells ko05130 Pathogenic Escherichia coli infection ko05131 Shigellosis ko05132 Salmonella infection	Actin-related protein Arp2/3 complex, subunit ARPC5	Z	Cytoskeleton ;	IPR006789 [Actin-related protein 2/3 complex subunit 5]	cytoskeleton protein	--
O15514	DNA-directed RNA polymerase II subunit RPB4	POLR2D	20150.9	18008.1	20178.9	23271.1	15421.3	24930.4	25526.4	17949.1	23790.6	22816.6	0.843646	0.0911623	-0.24529	Nonsignificant	None	1	Molecular Function:DNA-directed 5'-3' RNA polymerase activity (GO:0003899)	DNA-directed RNA polymerase II subunit RPB4	--	ko00230 Purine metabolism ko00240 Pyrimidine metabolism ko01100 Metabolic pathways ko03020 RNA polymerase ko05016 Huntington's disease ko05169 Epstein-Barr virus infection	RNA polymerase II, fourth largest subunit	K	Transcription ;	IPR005574 [RNA polymerase II, Rpb4]	--	--
O15523	ATP-dependent RNA helicase DDX3Y	DDX3Y	0	0	0	53534.1	31959.2	0	0	0	21121.8	27047.3	1.77486	0.237212	0.827703	Nonsignificant	None	2	Molecular Function:nucleic acid binding (GO:0003676),Molecular Function:ATP binding (GO:0005524)	ATP-dependent RNA helicase DDX3Y	3.6.4.13	--	ATP-dependent RNA helicase	A	RNA processing and modification ;	IPR001650 [Helicase, C-terminal] ; IPR011545[DEAD/DEAH box helicase domain]	nucleus protein	--
O15525	Transcription factor MafG	MAFG	87218.2	114927	75428.3	47766.1	33255.8	132454	83612.5	68814.8	44960.1	41285.4	0.966236	0.911856	-0.0495522	Nonsignificant	None	2	Molecular Function:DNA binding (GO:0003677),Cellular Component:nucleus (GO:0005634)	transcription factor MAFF/G/K	--	--	bZIP transcription factor MafK	K	Transcription ;	IPR004826 [Basic leucine zipper domain, Maf-type]	--	TF_bZIP
O15530	3-phosphoinositide-dependent protein kinase 1	PDPK1	72653.9	55396.9	40995.8	54613.7	35440.7	54741.1	32433.5	52360.5	37182.4	27552.3	1.26843	0.230324	0.343038	Nonsignificant	None	3	Molecular Function:protein kinase activity (GO:0004672),Molecular Function:ATP binding (GO:0005524),Biological Process:protein phosphorylation (GO:0006468)	3-phosphoinositide dependent protein kinase-1	2.7.11.1	ko01524 Platinum drug resistance ko03320 PPAR signaling pathway ko04068 FoxO signaling pathway ko04071 Sphingolipid signaling pathway ko04140 Autophagy - animal ko04150 mTOR signaling pathway ko04151 PI3K-Akt signaling pathway ko04152 AMPK signaling pathway ko04210 Apoptosis ko04510 Focal adhesion ko04660 T cell receptor signaling pathway ko04664 Fc epsilon RI signaling pathway ko04722 Neurotroph…	3-phosphoinositide-dependent protein kinase (PDK1)	T	Signal transduction mechanisms ;	IPR000719 [Protein kinase domain] ; IPR033931[PDK1-type, PH domain]	endoplasmic reticulum protein	--
O15533	Tapasin	TAPBP	0	0	30678.2	0	22171.9	0	9520.53	0	50070.5	113926	0.456872	0.483132	-1.13014	Nonsignificant	None	--	--	TAP binding protein (tapasin)	--	ko04612 Antigen processing and presentation	--	--	--	IPR003597 [Immunoglobulin C1-set]	--	--
O15541	E3 ubiquitin-protein ligase RNF113A	RNF113A	23302.2	18306.3	5745.97	20327.7	7530.76	9104.84	14081	7144.97	13796.6	15207.6	1.2676	0.435538	0.342098	Nonsignificant	None	1	Molecular Function:metal ion binding (GO:0046872)	RING finger protein 113A	--	--	Predicted E3 ubiquitin ligase	O	Posttranslational modification, protein turnover, chaperones ;	IPR000571 [Zinc finger, CCCH-type]	--	--
O15550	Lysine-specific demethylase 6A	KDM6A	8628.07	7639.12	15641.5	11474.4	5610.32	24542.3	24949.5	14904.2	14032.8	11528.6	0.544629	0.0382978	-0.876654	Nonsignificant	None	1	Molecular Function:protein binding (GO:0005515)	histone demethylase	1.14.11.-	ko05202 Transcriptional misregulation in cancer	FOG: TPR repeat	R	General function prediction only ;	IPR003347 [JmjC domain] ; IPR019734[Tetratricopeptide repeat]	--	--
O15553	Pyrin	MEFV	10865.2	19161.3	21706.3	26387.8	10656.8	23317.2	9011.02	19878.3	14430.8	0	1.0658	0.812519	0.0919351	Nonsignificant	None	3	Molecular Function:protein binding (GO:0005515),Cellular Component:intracellular (GO:0005622),Molecular Function:zinc ion binding (GO:0008270)	pyrin	--	ko04621 NOD-like receptor signaling pathway	Predicted E3 ubiquitin ligase	O	Posttranslational modification, protein turnover, chaperones ;	IPR000315 [B-box-type zinc finger] ; IPR003877[SPRY domain] ; IPR004020[DAPIN domain] ; IPR006574[SPRY-associated]	cytoskeleton protein	--
O43143	ATP-dependent RNA helicase DHX15	DHX15	144074	144197	162828	201085	164147	212457	374914	285062	284495	375263	0.532786	0.0023456	-0.908371	Nonsignificant	None	3	Molecular Function:nucleic acid binding (GO:0003676),Molecular Function:helicase activity (GO:0004386),Molecular Function:ATP binding (GO:0005524)	pre-mRNA-splicing factor ATP-dependent RNA helicase DHX15/PRP43	3.6.4.13	ko03040 Spliceosome	mRNA splicing factor ATP-dependent RNA helicase	A	RNA processing and modification ;	IPR001650 [Helicase, C-terminal] ; IPR007502[Helicase-associated domain] ; IPR011545[DEAD/DEAH box helicase domain] ; IPR011709[Domain of unknown function DUF1605]	nucleus protein	--
O43148	mRNA cap guanine-N(7) methyltransferase	RNMT	353293	338226	337424	221534	157158	167760	279155	286412	118711	203901	1.33306	0.202422	0.414746	Nonsignificant	None	--	--	mRNA (guanine-N7-)-methyltransferase	2.1.1.56	ko03015 mRNA surveillance pathway	mRNA cap methyltransferase	A	RNA processing and modification ;	IPR004971 [mRNA (guanine-N(7))-methyltransferase domain]	nucleus protein	--
O43149	Zinc finger ZZ-type and EF-hand domain-containing protein 1	ZZEF1	72413.1	54577.6	52055.4	79946.8	40403.6	56310.8	38178.5	60119.1	31976.8	26623.8	1.40424	0.115837	0.489789	Nonsignificant	None	1	Molecular Function:zinc ion binding (GO:0008270)	--	--	--	--	--	--	IPR000433 [Zinc finger, ZZ-type] ; IPR004939[APC10/DOC domain]	cytoplasm protein	--
O43150	Arf-GAP with SH3 domain, ANK repeat and PH domain-containing protein 2	ASAP2	0	0	6701.24	16457.1	0	0	1379.65	1526.04	0	0	7.97001	0.285723	2.99458	Nonsignificant	None	2	Molecular Function:GTPase activator activity (GO:0005096),Molecular Function:protein binding (GO:0005515)	Arf-GAP with SH3 domain, ANK repeat and PH domain-containing protein	--	ko04144 Endocytosis ko04666 Fc gamma R-mediated phagocytosis	Putative GTPase activating proteins (GAPs)	T	Signal transduction mechanisms ;	IPR001164 [Arf GTPase activating protein] ; IPR001452[SH3 domain] ; IPR001849[Pleckstrin homology domain] ; IPR020683[Ankyrin repeat-containing domain]	cytoplasm protein	--
O43156	TELO2-interacting protein 1 homolog	TTI1	11276.2	0	4937.94	0	0	24498.8	18986.8	9730.65	11133.2	14917.3	0.511379	0.168251	-0.967536	Nonsignificant	None	--	--	TELO2-interacting protein 1	--	ko04150 mTOR signaling pathway	Uncharacterized conserved protein	S	Function unknown ;	--	--	--
O43159	Ribosomal RNA-processing protein 8	RRP8	34603.5	36258.9	17772.6	44159.8	48993.7	47914.9	45898.9	32778	17228	41066.5	0.983245	0.938025	-0.024377	Nonsignificant	None	2	Cellular Component:nucleolus (GO:0005730),Molecular Function:methyltransferase activity (GO:0008168)	ribosomal RNA-processing protein 8	2.1.1.287	--	Predicted RNA methylase involved in rRNA processing	A	RNA processing and modification ;	IPR007823 [Ribosomal RNA processing protein 8]	nucleus protein	--
O43169	Cytochrome b5 type B	CYB5B	0	0	7000.49	31761.9	19271.1	30177.3	25682.5	4964.48	36607.8	72468	0.56929	0.382918	-0.812763	Nonsignificant	None	--	--	--	--	--	Cytochrome b5	C	Energy production and conversion ;	IPR001199 [Cytochrome b5-like heme/steroid binding domain]	mitochondrion protein	--
O43172	U4/U6 small nuclear ribonucleoprotein Prp4	PRPF4	46716.7	33315.7	25153	27278.1	32560.7	28819.2	43976.7	57794.7	36590.1	62932.4	0.717144	0.116766	-0.479665	Nonsignificant	None	1	Molecular Function:protein binding (GO:0005515)	U4/U6 small nuclear ribonucleoprotein PRP4	--	ko03040 Spliceosome	U4/U6 small nuclear ribonucleoprotein Prp4 (contains WD40 repeats)	A	RNA processing and modification ;	IPR001680 [WD40 repeat] ; IPR014906[Pre-mRNA processing factor 4 (PRP4)-like]	cytoskeleton protein	--
O43175	D-3-phosphoglycerate dehydrogenase	PHGDH	60578.8	55699.2	47804.2	31326.4	41431.7	0	62480.3	81339.7	9111.87	52869.8	0.920654	0.788795	-0.119269	Nonsignificant	None	3	Biological Process:metabolic process (GO:0008152),Molecular Function:NAD binding (GO:0051287),Biological Process:oxidation-reduction process (GO:0055114)	--	--	ko00260 Glycine, serine and threonine metabolism ko01100 Metabolic pathways ko01200 Carbon metabolism ko01230 Biosynthesis of amino acids	D-3-phosphoglycerate dehydrogenase, D-isomer-specific 2-hydroxy acid dehydrogenase superfamily	E	Amino acid transport and metabolism ;	IPR006139 [D-isomer specific 2-hydroxyacid dehydrogenase, catalytic domain] ; IPR006140[D-isomer specific 2-hydroxyacid dehydrogenase, NAD-binding domain]	nucleus protein	--
O43181	NADH dehydrogenase [ubiquinone] iron-sulfur protein 4, mitochondrial	NDUFS4	54743.3	44242.4	24347.3	33462.9	28686.6	41524.6	49919.4	44216.5	49551	50044.9	0.788427	0.148665	-0.342951	Nonsignificant	None	1	Biological Process:electron transport chain (GO:0022900)	NADH dehydrogenase (ubiquinone) Fe-S protein 4	--	ko00190 Oxidative phosphorylation ko01100 Metabolic pathways ko04723 Retrograde endocannabinoid signaling ko04932 Non-alcoholic fatty liver disease (NAFLD) ko05010 Alzheimer's disease ko05012 Parkinson's disease ko05016 Huntington's disease	NADH:ubiquinone oxidoreductase, NDUFS4/18 kDa subunit	C	Energy production and conversion ;	IPR006885 [NADH dehydrogenase ubiquinone Fe-S protein 4, mitochondrial]	mitochondrion protein	--
O43189	PHD finger protein 1	PHF1	0	0	6806.82	30105.2	0	25091.8	4700.66	4567.98	4881.45	2061.27	2.23421	0.327498	1.15977	Nonsignificant	None	1	Molecular Function:protein binding (GO:0005515)	polycomb-like protein 1	--	--	Polycomb-like PHD Zn-finger protein	R	General function prediction only ;	IPR019787 [Zinc finger, PHD-finger] ; IPR025894[Polycomb-like MTF2 factor 2, C-terminal domain]	nucleus protein	--
O43237	Cytoplasmic dynein 1 light intermediate chain 2	DYNC1LI2	0	6057.09	9787.69	0	4860.02	0	10378.9	7431.13	11094.4	14109.2	0.641805	0.118021	-0.639793	Nonsignificant	None	--	--	dynein light intermediate chain 1, cytosolic	--	ko04145 Phagosome ko04962 Vasopressin-regulated water reabsorption ko05132 Salmonella infection	Dynein light intermediate chain	N	Cell motility ;	IPR022780 [Dynein family light intermediate chain]	--	--
O43242	26S proteasome non-ATPase regulatory subunit 3	PSMD3	248256	201341	194940	248697	136185	256025	314418	309022	278801	318884	0.696895	0.0058209	-0.520986	Nonsignificant	None	4	Cellular Component:proteasome complex (GO:0000502),Molecular Function:protein binding (GO:0005515),Molecular Function:enzyme regulator activity (GO:0030234),Biological Process:regulation of protein catabolic process (GO:0042176)	26S proteasome regulatory subunit N3	--	ko03050 Proteasome ko05169 Epstein-Barr virus infection	26S proteasome regulatory complex, subunit RPN3/PSMD3	O	Posttranslational modification, protein turnover, chaperones ;	IPR000717 [Proteasome component (PCI) domain] ; IPR013586[26S proteasome regulatory subunit, C-terminal]	nucleus protein	--
O43252	Bifunctional 3-phosphoadenosine 5-phosphosulfate synthase 1	PAPSS1	332781	166997	102375	143770	70103.7	121972	187223	141930	161596	149067	1.0712	0.827081	0.099228	Nonsignificant	None	1	Molecular Function:sulfate adenylyltransferase (ATP) activity (GO:0004781)	--	--	ko00230 Purine metabolism ko00450 Selenocompound metabolism ko00920 Sulfur metabolism ko01100 Metabolic pathways	Bifunctional ATP sulfurylase/adenosine 5'-phosphosulfate kinase	F	Nucleotide transport and metabolism ;	IPR024951 [Sulphate adenylyltransferase catalytic domain] ; IPR025980[ATP-sulfurylase PUA-like domain]	--	--
O43264	Centromere/kinetochore protein zw10 homolog	ZW10	30971.8	30351.3	35998.1	29545.1	34308.5	46388.6	53313.4	36006.8	39969	33988.3	0.768721	0.0325465	-0.379468	Nonsignificant	None	2	Cellular Component:nucleus (GO:0005634),Biological Process:mitotic nuclear division (GO:0007067)	protein transport protein DSL1/ZW10	--	--	Centromere/kinetochore protein zw10 involved in mitotic chromosome segregation	D	Cell cycle control, cell division, chromosome partitioning ;	IPR009361 [RZZ complex, subunit Zw10]	endoplasmic reticulum protein	--
O43290	U4/U6.U5 tri-snRNP-associated protein 1	SART1	96038.5	91020.2	57724.9	75231.6	31549.8	80340.2	146368	69383.8	59128.2	112072	0.752346	0.276387	-0.410531	Nonsignificant	None	--	--	U4/U6.U5 tri-snRNP-associated protein 1	--	ko03040 Spliceosome	U4/U6.U5 snRNP associated protein	A	RNA processing and modification ;	IPR005011 [SNU66/SART1 family]	nucleus protein	--
O43291	Kunitz-type protease inhibitor 2	SPINT2	28080.1	12678.9	5115.03	10217.3	8782.67	15772.6	3726.81	13234.1	7045.78	0	1.30468	0.572268	0.383695	Nonsignificant	None	1	Molecular Function:serine-type endopeptidase inhibitor activity (GO:0004867)	--	--	--	Serine proteinase inhibitor (KU family)	O	Posttranslational modification, protein turnover, chaperones ;	IPR002223 [Pancreatic trypsin inhibitor Kunitz domain]	extracell protein	--
O43292	Glycosylphosphatidylinositol anchor attachment 1 protein	GPAA1	81564.2	129520	71767.3	67616.6	90129	148443	94956.7	68072.7	66988.6	32125.9	1.07309	0.794549	0.101772	Nonsignificant	None	2	Cellular Component:integral component of membrane (GO:0016021),Cellular Component:GPI-anchor transamidase complex (GO:0042765)	glycosylphosphatidylinositol transamidase	--	ko00563 Glycosylphosphatidylinositol (GPI)-anchor biosynthesis ko01100 Metabolic pathways	Glycosylphosphatidylinositol anchor attachment protein GAA1	O	Posttranslational modification, protein turnover, chaperones ;	IPR007246 [GPI transamidase component Gaa1]	endoplasmic reticulum protein	--
O43294	Transforming growth factor beta-1-induced transcript 1 protein	TGFB1I1	22213.9	23326.6	60840.7	170547	24513.3	0	4264.36	47230.3	0	1735.81	3.39777	0.322928	1.76459	Nonsignificant	None	1	Molecular Function:zinc ion binding (GO:0008270)	--	--	--	Adaptor protein Enigma and related PDZ-LIM proteins	TZ	Signal transduction mechanisms ; Cytoskeleton ;	IPR001781 [Zinc finger, LIM-type]	cytoskeleton protein	--
O43296	Zinc finger protein 264	ZNF264	14788.7	7691.46	7951.18	8592.76	8242.6	20144.4	17406.7	15840.2	18885.6	22959.6	0.496308	0.000728747	-1.01069	Significant	down	3	Molecular Function:nucleic acid binding (GO:0003676),Cellular Component:intracellular (GO:0005622),Molecular Function:metal ion binding (GO:0046872)	KRAB domain-containing zinc finger protein	--	--	FOG: Zn-finger	R	General function prediction only ;	IPR001909 [Krueppel-associated box] ; IPR007087[Zinc finger, C2H2]	nucleus protein	zf-C2H2
O43299	AP-5 complex subunit zeta-1	AP5Z1	0	0	10737	0	5255.68	5369.04	0	0	4077.63	8782.73	1.31595	0.532648	0.396105	Nonsignificant	None	1	Cellular Component:AP-5 adaptor complex (GO:0044599)	AP-5 complex subunit zeta-1	--	--	--	--	--	IPR028222 [AP-5 complex subunit zeta-1]	--	--
O43312	Protein MTSS 1	MTSS1	0	11441.5	12776.2	28070.8	3670.86	0	15841.9	26602.9	0	0	0.6592	0.434553	-0.601212	Nonsignificant	None	2	Molecular Function:actin binding (GO:0003779),Biological Process:plasma membrane organization (GO:0007009)	metastasis suppressor protein 1	--	--	--	--	--	IPR003124 [WH2 domain] ; IPR013606[IMD/I-BAR domain]	cytoplasm protein	--
O43313	ATM interactor	ATMIN	0	17619.5	31506.3	119040	17039.6	46909.2	19706.8	62442.3	7855.81	0	1.35271	0.675638	0.435856	Nonsignificant	None	--	--	--	--	--	FOG: Zn-finger	R	General function prediction only ;	--	--	--
O43314	Inositol hexakisphosphate and diphosphoinositol-pentakisphosphate kinase 2	PPIP5K2	92522.6	142796	54767.2	51556.7	55366.2	84947.5	71563.3	80635.8	55516.4	49687.6	1.15966	0.577771	0.213698	Nonsignificant	None	1	Molecular Function:acid phosphatase activity (GO:0003993)	inositol-hexakisphosphate/diphosphoinositol-pentakisphosphate 1-kinase	2.7.4.24	ko04070 Phosphatidylinositol signaling system	Arp2/3 complex-interacting protein VIP1/Asp1, involved in regulation of actin cytoskeleton	Z	Cytoskeleton ;	IPR000560 [Histidine phosphatase superfamily, clade-2]	--	--
O43324	Eukaryotic translation elongation factor 1 epsilon-1	EEF1E1	204049	188417	97731.8	162177	85428.6	185067	129157	142873	92473.2	125954	1.09219	0.670464	0.127226	Nonsignificant	None	--	--	eukaryotic translation elongation factor 1 epsilon-1	--	--	Glutathione S-transferase	O	Posttranslational modification, protein turnover, chaperones ;	IPR004046 [Glutathione S-transferase, C-terminal]	nucleus protein	--
O43353	Receptor-interacting serine/threonine-protein kinase 2	RIPK2	27662.9	32513.5	23062.1	30227.6	8131.01	34575.3	50448.7	54243.4	30795.4	34317.6	0.594955	0.0332448	-0.749147	Nonsignificant	None	3	Molecular Function:protein kinase activity (GO:0004672),Biological Process:protein phosphorylation (GO:0006468),Biological Process:regulation of apoptotic process (GO:0042981)	receptor-interacting serine/threonine-protein kinase 2	2.7.11.1	ko04621 NOD-like receptor signaling pathway ko04722 Neurotrophin signaling pathway ko05131 Shigellosis ko05152 Tuberculosis	Tyrosine kinase specific for activated (GTP-bound) p21cdc42Hs	T	Signal transduction mechanisms ;	IPR001245 [Serine-threonine/tyrosine-protein kinase catalytic domain] ; IPR001315[CARD domain]	cytoplasm protein	--
O43390	Heterogeneous nuclear ribonucleoprotein R	HNRNPR	248915	233269	188059	306409	179259	338611	711834	385100	465701	780976	0.430953	0.0241178	-1.2144	Significant	down	1	Molecular Function:nucleic acid binding (GO:0003676)	heterogeneous nuclear ribonucleoprotein R	--	--	Heterogeneous nuclear ribonucleoprotein R (RRM superfamily)	A	RNA processing and modification ;	IPR000504 [RNA recognition motif domain]	cytoplasm protein	--
O43395	U4/U6 small nuclear ribonucleoprotein Prp3	PRPF3	33777	62815.1	55754.4	39651.8	6655.85	59373.5	80316.1	48795	33015.5	59595.6	0.706714	0.222949	-0.500802	Nonsignificant	None	1	Biological Process:mRNA processing (GO:0006397)	U4/U6 small nuclear ribonucleoprotein PRP3	--	ko03040 Spliceosome	Putative u4/u6 small nuclear ribonucleoprotein	A	RNA processing and modification ;	IPR002483 [PWI domain] ; IPR010541[Domain of unknown function DUF1115] ; IPR013881[Pre-mRNA-splicing factor 3]	nucleus protein	--
O43396	Thioredoxin-like protein 1	TXNL1	347960	197247	216596	245295	135156	224827	249410	316833	190709	278966	0.906014	0.580241	-0.142394	Nonsignificant	None	1	Biological Process:cell redox homeostasis (GO:0045454)	--	--	--	Thioredoxin-like protein	O	Posttranslational modification, protein turnover, chaperones ;	IPR010400 [PITH domain] ; IPR013766[Thioredoxin domain]	cytoplasm protein	--
O43399	Tumor protein D54	TPD52L2	156651	187500	143131	97326.7	46212.9	101256	146394	94281.6	126636	91858.6	1.12561	0.61445	0.170706	Nonsignificant	None	--	--	--	--	--	Coiled-coil protein TPD52	R	General function prediction only ;	IPR007327 [Tumour protein D52]	--	--
O43402	ER membrane protein complex subunit 8	EMC8	39281.5	31023.1	38246.6	6850.71	41680	39330.4	45896.6	29868.7	34221.6	26482.7	0.893527	0.620073	-0.162417	Nonsignificant	None	--	--	--	--	--	Uncharacterized conserved protein encoded by sequence overlapping the COX4 gene	R	General function prediction only ;	IPR005366 [ER membrane protein complex subunit 8/9]	--	--
O43414	ERI1 exoribonuclease 3	ERI3	110271	68063.5	33669.2	78800.6	54121.5	71740.6	88198.9	116794	59790.4	83755	0.820708	0.372893	-0.28506	Nonsignificant	None	--	--	ERI1 exoribonuclease 3	3.1.-.-	--	Predicted exonuclease	L	Replication, recombination and repair ;	IPR013520 [Exonuclease, RNase T/DNA polymerase III]	--	--
O43422	52 kDa repressor of the inhibitor of the protein kinase	THAP12	3074.27	3797.78	2673.19	6551.66	2737.88	4344.84	6430.52	10120.8	5087.86	4850.84	0.610828	0.0961119	-0.711163	Nonsignificant	None	2	Molecular Function:nucleic acid binding (GO:0003676),Molecular Function:protein dimerization activity (GO:0046983)	--	--	--	--	--	--	IPR006612 [Zinc finger, C2CH-type] ; IPR008906[HAT, C-terminal dimerisation domain] ; IPR025398[Domain of unknown function DUF4371]	--	THAP
O43426	Synaptojanin-1	SYNJ1	12719.9	18073.5	14075.9	16890.6	14718.8	17565.6	10151.9	12182.3	18769.3	8948.49	1.13105	0.443484	0.177661	Nonsignificant	None	1	Molecular Function:phosphoric ester hydrolase activity (GO:0042578)	synaptojanin	3.1.3.36	ko00562 Inositol phosphate metabolism ko01100 Metabolic pathways ko04070 Phosphatidylinositol signaling system	Inositol-1,4,5-triphosphate 5-phosphatase (synaptojanin), INP51/INP52/INP53 family	U	Intracellular trafficking, secretion, and vesicular transport ;	IPR002013 [SAC domain] ; IPR005135[Endonuclease/exonuclease/phosphatase] ; IPR015047[Domain of unknown function DUF1866]	endoplasmic reticulum protein	--
O43427	Acidic fibroblast growth factor intracellular-binding protein	FIBP	15755.6	9584.26	20272.3	15945.5	0	13268.3	13157.2	6537.49	13375.1	7067.67	1.4408	0.117531	0.52687	Nonsignificant	None	1	Molecular Function:fibroblast growth factor binding (GO:0017134)	--	--	--	--	--	--	IPR008614 [Acidic fibroblast growth factor intracellular-binding protein]	nucleus protein	--
O43432	Eukaryotic translation initiation factor 4 gamma 3	EIF4G3	50614	29497.4	36217.6	45483.9	34889.9	48617.3	32244.8	37578.6	24570.3	23716.6	1.17979	0.34486	0.238525	Nonsignificant	None	2	Molecular Function:RNA binding (GO:0003723),Molecular Function:protein binding (GO:0005515)	translation initiation factor 4G	--	ko03013 RNA transport ko05416 Viral myocarditis	Translation initiation factor 4F, ribosome/mRNA-bridging subunit (eIF-4G)	J	Translation, ribosomal structure and biogenesis ;	IPR003307 [W2 domain] ; IPR003890[MIF4G-like, type 3] ; IPR003891[Initiation factor eIF-4 gamma, MA3]	--	--
O43447	Peptidyl-prolyl cis-trans isomerase H	PPIH	56708.7	107511	52531.5	103101	74884.4	92284.6	98432	81037.1	71891.4	73886.7	0.945404	0.725454	-0.0809976	Nonsignificant	None	3	Biological Process:protein peptidyl-prolyl isomerization (GO:0000413),Molecular Function:peptidyl-prolyl cis-trans isomerase activity (GO:0003755),Biological Process:protein folding (GO:0006457)	peptidyl-prolyl isomerase H (cyclophilin H)	5.2.1.8	ko03040 Spliceosome	U-snRNP-associated cyclophilin type peptidyl-prolyl cis-trans isomerase	O	Posttranslational modification, protein turnover, chaperones ;	IPR002130 [Cyclophilin-type peptidyl-prolyl cis-trans isomerase domain]	endoplasmic reticulum protein	--
O43451	Maltase-glucoamylase	MGAM	95321.2	142343	153175	132855	89102.2	131958	5525.42	40252.6	88559.4	11171.7	2.20854	0.0396474	1.14309	Significant	up	1	Biological Process:carbohydrate metabolic process (GO:0005975)	--	--	ko00052 Galactose metabolism ko00500 Starch and sucrose metabolism ko01100 Metabolic pathways ko04973 Carbohydrate digestion and absorption	Maltase glucoamylase and related hydrolases, glycosyl hydrolase family 31	G	Carbohydrate transport and metabolism ;	IPR000322 [Glycoside hydrolase family 31] ; IPR000519[P-type trefoil domain] ; IPR031727[Galactose mutarotase, N-terminal barrel]	plasma membrane protein	--
O43464	Serine protease HTRA2, mitochondrial	HTRA2	23426.5	20858.2	28882.1	19736	25430.4	38033.6	50847.6	18767.1	27855.3	41539	0.668388	0.102101	-0.581242	Nonsignificant	None	1	Molecular Function:protein binding (GO:0005515)	HtrA serine peptidase 2	3.4.21.108	ko04210 Apoptosis ko04215 Apoptosis - multiple species ko05012 Parkinson's disease	Serine protease	O	Posttranslational modification, protein turnover, chaperones ;	IPR001478 [PDZ domain]	mitochondrion protein	--
O43488	Aflatoxin B1 aldehyde reductase member 2	AKR7A2	173600	198931	120127	184094	121297	173022	156645	263960	136369	168677	0.888031	0.484019	-0.171318	Nonsignificant	None	--	--	aflatoxin B1 aldehyde reductase	--	ko00980 Metabolism of xenobiotics by cytochrome P450	--	--	--	IPR023210 [NADP-dependent oxidoreductase domain]	cytoplasm protein	--
O43491	Band 4.1-like protein 2	EPB41L2	64957.5	42893.2	64434.6	44399.3	33323.1	45983.7	175317	63058.9	8446.62	125375	0.597845	0.325277	-0.742156	Nonsignificant	None	5	Molecular Function:actin binding (GO:0003779),Molecular Function:structural molecule activity (GO:0005198),Cellular Component:cytoskeleton (GO:0005856),Molecular Function:cytoskeletal protein binding (GO:0008092),Biological Process:cortical actin cytoskeleton organization (GO:0030866)	erythrocyte membrane protein band 4.1	--	--	Erythrocyte membrane protein 4.1 and related proteins of the ERM family	R	General function prediction only ;	IPR007477 [SAB domain] ; IPR008379[Band 4.1, C-terminal] ; IPR014847[FERM adjacent (FA)] ; IPR018979[FERM, N-terminal] ; IPR018980[FERM, C-terminal PH-like domain] ; IPR019748[FERM central domain]	nucleus protein	--
O43493	Trans-Golgi network integral membrane protein 2	TGOLN2	97096.9	84968.1	77058.3	112252	69897	95033.8	53508.9	57506.6	45545.1	33413.3	1.54828	0.0403904	0.630667	Nonsignificant	None	--	--	--	--	--	--	--	--	--	plasma membrane protein	--
O43513	Mediator of RNA polymerase II transcription subunit 7	MED7	15239	4162.02	1521.32	0	6973.4	13522.7	8818.72	6413.66	7528.76	6412.35	0.816694	0.619066	-0.292133	Nonsignificant	None	3	Molecular Function:RNA polymerase II transcription cofactor activity (GO:0001104),Biological Process:regulation of transcription from RNA polymerase II promoter (GO:0006357),Cellular Component:mediator complex (GO:0016592)	mediator of RNA polymerase II transcription subunit 7	--	--	Transcriptional coactivator	K	Transcription ;	IPR009244 [Mediator complex, subunit Med7]	nucleus protein	--
O43516	WAS/WASL-interacting protein family member 1	WIPF1	620166	576009	467139	346774	400438	322013	367041	478249	492099	422896	1.15763	0.312046	0.211172	Nonsignificant	None	1	Molecular Function:actin binding (GO:0003779)	WAS/WASL-interacting protein	--	ko04144 Endocytosis	WASP-interacting protein VRP1/WIP, contains WH2 domain	Z	Cytoskeleton ;	IPR003124 [WH2 domain]	--	--
O43566	Regulator of G-protein signaling 14	RGS14	39934.6	53676.9	18983.9	28856.2	23992	33317.8	11817.5	0	23332.7	14945.7	1.58673	0.179747	0.666054	Nonsignificant	None	2	Biological Process:signal transduction (GO:0007165),Molecular Function:GTPase regulator activity (GO:0030695)	regulator of G-protein signaling 14	--	ko04015 Rap1 signaling pathway	G protein signaling regulators	T	Signal transduction mechanisms ;	IPR003109 [GoLoco motif] ; IPR003116[Raf-like Ras-binding] ; IPR016137[RGS domain]	nucleus protein	--
O43567	E3 ubiquitin-protein ligase RNF13	RNF13	63280.1	0	14954.7	33662	22940.5	31093.9	13414.4	14554.9	9487.55	11466.8	2.10637	0.12846	1.07476	Nonsignificant	None	2	Molecular Function:protein binding (GO:0005515),Molecular Function:zinc ion binding (GO:0008270)	E3 ubiquitin-protein ligase RNF13	2.3.2.27	--	Predicted E3 ubiquitin ligase	O	Posttranslational modification, protein turnover, chaperones ;	IPR001841 [Zinc finger, RING-type] ; IPR003137[PA domain]	endoplasmic reticulum protein	--
O43572	A-kinase anchor protein 10, mitochondrial	AKAP10	0	0	10926.6	10303.8	0	16071.5	0	0	7610.76	2475.09	1.21746	0.735872	0.283871	Nonsignificant	None	--	--	A-kinase anchor protein 10	--	--	Protein kinase A anchoring protein	T	Signal transduction mechanisms ;	IPR016137 [RGS domain]	mitochondrion protein	--
O43583	Density-regulated protein	DENR	94218.3	12475.8	33809.1	48488.9	31186.2	43187	42914.4	34131.9	40912.7	53837.3	1.02416	0.944669	0.0344479	Nonsignificant	None	2	Molecular Function:translation initiation factor activity (GO:0003743),Biological Process:translational initiation (GO:0006413)	--	--	--	Density-regulated protein related to translation initiation factor 1 (eIF-1/SUI1)	R	General function prediction only ;	IPR001950 [SUI1 domain]	--	--
O43586	Proline-serine-threonine phosphatase-interacting protein 1	PSTPIP1	260201	206390	158264	193234	123199	133694	26648	136592	57678.7	11816	2.56881	0.0111237	1.3611	Significant	up	1	Molecular Function:protein binding (GO:0005515)	proline-serine-threonine phosphatase interacting protein 1	--	ko04621 NOD-like receptor signaling pathway	Predicted proline-serine-threonine phosphatase-interacting protein (PSTPIP)	D	Cell cycle control, cell division, chromosome partitioning ;	IPR001060 [FCH domain] ; IPR001452[SH3 domain]	cytoskeleton protein	--
O43592	Exportin-T	XPOT	0	13098.9	33010.5	21914.7	27987.6	31125.3	50736.2	26045.7	49586.9	64669	0.54021	0.0537737	-0.888408	Nonsignificant	None	2	Biological Process:intracellular protein transport (GO:0006886),Molecular Function:Ran GTPase binding (GO:0008536)	exportin-T	--	ko03013 RNA transport	Nuclear mRNA export factor receptor LOS1/Exportin-t (importin beta superfamily)	YUJ	Nuclear structure ; Intracellular trafficking, secretion, and vesicular transport ; Translation, ribosomal structure and biogenesis ;	IPR001494 [Importin-beta, N-terminal domain] ; IPR013598[Exportin-1/Importin-beta-like]	nucleus protein	--
O43615	Mitochondrial import inner membrane translocase subunit TIM44	TIMM44	57211.8	88441.9	63034.6	66048.7	71145.5	76024.7	85828.8	43933.5	72344.7	67279.7	1.00136	0.991699	0.00196614	Nonsignificant	None	--	--	mitochondrial import inner membrane translocase subunit TIM44	--	--	Mitochondrial import inner membrane translocase, subunit TIM44	U	Intracellular trafficking, secretion, and vesicular transport ;	IPR007379 [Tim44-like domain]	mitochondrion protein	--
O43617	Trafficking protein particle complex subunit 3	TRAPPC3	117159	116556	96140.1	118028	64406.7	109146	75049.8	74884	49665.2	56382.9	1.40304	0.0790406	0.488557	Nonsignificant	None	--	--	trafficking protein particle complex subunit 3	--	--	Transport protein particle (TRAPP) complex subunit	U	Intracellular trafficking, secretion, and vesicular transport ;	IPR007194 [Transport protein particle (TRAPP) component]	--	--
O43633	Charged multivesicular body protein 2a	CHMP2A	311171	296543	260829	404795	287363	286320	236002	478596	257301	162257	1.09872	0.642905	0.135819	Nonsignificant	None	1	Biological Process:vacuolar transport (GO:0007034)	charged multivesicular body protein 2A	--	ko04144 Endocytosis ko04217 Necroptosis	Vacuolar assembly/sorting protein DID4	U	Intracellular trafficking, secretion, and vesicular transport ;	IPR005024 [Snf7 family]	nucleus protein	--
O43639	Cytoplasmic protein NCK2	NCK2	20986.4	15781.3	23495.4	44081.7	7779.31	9916.61	6968.29	22967.6	0	7696.75	1.88645	0.208319	0.915674	Nonsignificant	None	1	Molecular Function:protein binding (GO:0005515)	NCK adaptor protein 2	--	ko04012 ErbB signaling pathway ko04360 Axon guidance ko04660 T cell receptor signaling pathway ko05130 Pathogenic Escherichia coli infection	Adaptor protein NCK/Dock, contains SH2 and SH3 domains	T	Signal transduction mechanisms ;	IPR000980 [SH2 domain] ; IPR001452[SH3 domain]	endoplasmic reticulum protein	--
O43660	Pleiotropic regulator 1	PLRG1	118009	111417	64772.1	84093.3	81552.8	97191.1	99489.2	94975.3	65617.3	101349	1.00266	0.984142	0.00383939	Nonsignificant	None	1	Molecular Function:protein binding (GO:0005515)	pleiotropic regulator 1	--	ko03040 Spliceosome	Pleiotropic regulator 1	A	RNA processing and modification ;	IPR001680 [WD40 repeat]	cytoskeleton protein	--
O43663	Protein regulator of cytokinesis 1	PRC1	59534	143468	32816.1	32708.2	0	44356.8	16970.4	11128.2	6081.93	12147.7	3.70135	0.157102	1.88805	Nonsignificant	None	--	--	protein regulator of cytokinesis 1	--	--	Microtubule-associated protein essential for anaphase spindle elongation	DZ	Cell cycle control, cell division, chromosome partitioning ; Cytoskeleton ;	--	nucleus protein	--
O43665	Regulator of G-protein signaling 10	RGS10	29530.4	10939.4	38042.4	26185.5	6828.22	9330.51	20983.6	23072.3	20634	16715.2	1.22913	0.529828	0.297639	Nonsignificant	None	--	--	regulator of G-protein signaling	--	--	G protein signaling regulators	T	Signal transduction mechanisms ;	IPR016137 [RGS domain]	nucleus protein	--
O43670	BUB3-interacting and GLEBS motif-containing protein ZNF207	ZNF207	14355.8	38543.1	95611.5	32394.2	70727.1	81850.8	115408	60327.5	115725	150553	0.480337	0.0336779	-1.05788	Significant	down	--	--	--	--	--	Zn finger protein	R	General function prediction only ;	--	--	--
O43674	NADH dehydrogenase [ubiquinone] 1 beta subcomplex subunit 5, mitochondrial	NDUFB5	144364	115666	56093.7	103945	101246	112566	96295.8	84769.3	68476.3	102711	1.12154	0.504311	0.165487	Nonsignificant	None	--	--	NADH dehydrogenase (ubiquinone) 1 beta subcomplex subunit 5	--	ko00190 Oxidative phosphorylation ko01100 Metabolic pathways ko04723 Retrograde endocannabinoid signaling ko04932 Non-alcoholic fatty liver disease (NAFLD) ko05010 Alzheimer's disease ko05012 Parkinson's disease ko05016 Huntington's disease	NADH:ubiquinone oxidoreductase, NDUFB5/SGDH subunit	C	Energy production and conversion ;	IPR019173 [NADH:ubiquinone oxidoreductase, NDUFB5/SGDH subunit]	mitochondrion protein	--
O43676	NADH dehydrogenase [ubiquinone] 1 beta subcomplex subunit 3	NDUFB3	148389	273645	145425	253675	188174	242478	139109	252661	83521.9	71788.7	1.27832	0.373594	0.354248	Nonsignificant	None	3	Cellular Component:mitochondrion (GO:0005739),Cellular Component:mitochondrial respiratory chain complex I (GO:0005747),Biological Process:electron transport chain (GO:0022900)	NADH dehydrogenase (ubiquinone) 1 beta subcomplex subunit 3	--	ko00190 Oxidative phosphorylation ko01100 Metabolic pathways ko04723 Retrograde endocannabinoid signaling ko04932 Non-alcoholic fatty liver disease (NAFLD) ko05010 Alzheimer's disease ko05012 Parkinson's disease ko05016 Huntington's disease	NADH:ubiquinone oxidoreductase, NDUFB3/B12 subunit	C	Energy production and conversion ;	IPR012576 [NADH dehydrogenase [ubiquinone] 1 beta subcomplex subunit 3]	mitochondrion protein	--
O43677	NADH dehydrogenase [ubiquinone] 1 subunit C1, mitochondrial	NDUFC1	53026.1	79246.9	46819.1	56280.4	40640.7	106973	58623.6	86181.5	18537.3	33035.2	0.909882	0.76417	-0.136248	Nonsignificant	None	2	Cellular Component:mitochondrion (GO:0005739),Cellular Component:mitochondrial respiratory chain complex I (GO:0005747)	NADH dehydrogenase (ubiquinone) 1 subunit C1	--	ko00190 Oxidative phosphorylation ko01100 Metabolic pathways ko04723 Retrograde endocannabinoid signaling ko04932 Non-alcoholic fatty liver disease (NAFLD) ko05010 Alzheimer's disease ko05012 Parkinson's disease ko05016 Huntington's disease	--	--	--	IPR026192 [NADH-ubiquinone oxidoreductase 1 subunit C1]	mitochondrion protein	--
O43678	NADH dehydrogenase [ubiquinone] 1 alpha subcomplex subunit 2	NDUFA2	34305.1	72008.3	71034.9	102061	53225	120175	112671	111186	87558.1	103384	0.621777	0.0120867	-0.68553	Nonsignificant	None	--	--	NADH dehydrogenase (ubiquinone) 1 alpha subcomplex subunit 2	--	ko00190 Oxidative phosphorylation ko01100 Metabolic pathways ko04723 Retrograde endocannabinoid signaling ko04932 Non-alcoholic fatty liver disease (NAFLD) ko05010 Alzheimer's disease ko05012 Parkinson's disease ko05016 Huntington's disease	NADH:ubiquinone oxidoreductase NDUFA2/B8 subunit	C	Energy production and conversion ;	IPR007741 [Ribosomal protein/NADH dehydrogenase domain]	mitochondrion protein	--
O43681	ATPase GET3	GET3	0	0	38641.5	58108.7	65525.6	83675.5	36278.8	0	46269.2	57620.8	0.966599	0.897711	-0.0490104	Nonsignificant	None	--	--	--	--	--	Putative arsenite-translocating ATPase	P	Inorganic ion transport and metabolism ;	IPR025723 [Anion-transporting ATPase-like domain]	--	--
O43684	Mitotic checkpoint protein BUB3	BUB3	127236	255851	202486	225801	191964	224635	407339	188910	331128	548443	0.59004	0.0755797	-0.761115	Nonsignificant	None	1	Molecular Function:protein binding (GO:0005515)	cell cycle arrest protein BUB3	--	ko04110 Cell cycle ko05166 HTLV-I infection	Mitotic spindle checkpoint protein BUB3, WD repeat superfamily	D	Cell cycle control, cell division, chromosome partitioning ;	IPR001680 [WD40 repeat]	nucleus protein	--
O43704	Sulfotransferase 1B1	SULT1B1	81731	102218	56397.6	40490.1	13084.9	33437.9	42059.5	47011.9	76546.8	23021.1	1.32351	0.447246	0.40437	Nonsignificant	None	1	Molecular Function:sulfotransferase activity (GO:0008146)	sulfotransferase	2.8.2.-	--	Sulfotransferase	R	General function prediction only ;	IPR000863 [Sulfotransferase domain]	cytoplasm protein	--
O43707	Alpha-actinin-4	ACTN4	1.65531e+06	1.70291e+06	1.76674e+06	1.75555e+06	1240190	2.1885e+06	1.17699e+06	1.55943e+06	1.3949e+06	1.18334e+06	1.0823	0.573396	0.114105	Nonsignificant	None	1	Molecular Function:protein binding (GO:0005515)	actinin alpha 1/4	--	ko04510 Focal adhesion ko04520 Adherens junction ko04530 Tight junction ko04670 Leukocyte transendothelial migration ko04810 Regulation of actin cytoskeleton ko05146 Amoebiasis ko05203 Viral carcinogenesis ko05322 Systemic lupus erythematosus	Ca2+-binding actin-bundling protein (actinin), alpha chain (EF-Hand protein superfamily)	Z	Cytoskeleton ;	IPR001715 [Calponin homology domain] ; IPR002017[Spectrin repeat] ; IPR014837[EF-hand, Ca insensitive]	cytoskeleton protein	--
O43708	Maleylacetoacetate isomerase	GSTZ1	58107.2	35379.5	24129.7	44546.2	25036.3	36738	43108.3	28230.5	11687.2	27044.3	1.27512	0.358515	0.350638	Nonsignificant	None	1	Molecular Function:protein binding (GO:0005515)	maleylacetoacetate isomerase	5.2.1.2	ko00350 Tyrosine metabolism ko01100 Metabolic pathways	Glutathione S-transferase	O	Posttranslational modification, protein turnover, chaperones ;	IPR004045 [Glutathione S-transferase, N-terminal] ; IPR004046[Glutathione S-transferase, C-terminal]	cytoplasm protein	--
O43715	TP53-regulated inhibitor of apoptosis 1	TRIAP1	24572.8	35608.1	24031.1	35676.8	21824	56967	65546.1	46730	34257.9	73962.9	0.510743	0.00724806	-0.96933	Nonsignificant	None	--	--	TRIAP1/MDM35 family protein	--	--	Uncharacterized conserved protein	S	Function unknown ;	IPR007918 [Mitochondrial distribution/morphology family 35/apoptosis]	--	--
O43716	Glutamyl-tRNA(Gln) amidotransferase subunit C, mitochondrial	GATC	93585.6	54087.1	47030.3	63663.1	49032.9	11079.6	46847.6	50187.9	21424.7	24108.8	2.00066	0.0273957	1.00048	Significant	up	1	Biological Process:regulation of translational fidelity (GO:0006450)	--	--	ko00970 Aminoacyl-tRNA biosynthesis ko01100 Metabolic pathways	Mitochondrial DNA polymerase accessory subunit	L	Replication, recombination and repair ;	IPR003837 [Glu-tRNAGln amidotransferase C subunit]	--	--
O43719	17S U2 SnRNP complex component HTATSF1	HTATSF1	152905	139169	67361.3	93873.4	59981.1	128076	149738	156009	62385.4	123788	0.827893	0.418168	-0.272483	Nonsignificant	None	1	Molecular Function:nucleic acid binding (GO:0003676)	HIV Tat-specific factor 1	--	--	Transcription elongation factor TAT-SF1	K	Transcription ;	IPR000504 [RNA recognition motif domain]	nucleus protein	--
[truncated: 5,447 more rows]
