# Supplementary material for: Discovery and validation of a robust 11-gene prognostic signature via integrative multi-omics profiling in VD-CAG-treated non-M3 AML
Source: Front Oncol. 2026 May 19;16:1801526. doi: 10.3389/fonc.2026.1801526 (PMC13225962; doi:10.3389/fonc.2026.1801526)
Supplement: Supplementary Table 4 — All dysregulated proteins between the treated and untreated groups. [file DataSheet4.xlsx]

## Sheet: Supplementary Table 3
Supplementary Table 4. All dysregulated proteins between the treated and untreated groups
Protein	Description	Gene	T_P1	T_P2	T_P4	T_P5	T_P3	U_P1	U_P2	U_P4	U_P5	U_P3	Treated.vs.Untreated FC	Treated.vs.Untreated Pvalue	Treated.vs.Untreated log2FC	Treated.vs.Untreated UP.DOWN	GO_NUM	GO_Description	KEGG_Description	KEGG_EC	KEGG_ko	KOGs_Function_Description	KOGs_Function_Class	KOGs_Class_Description	IPR_Term	Subcellular_localization	TF_family
A0A075B6H9	Immunoglobulin lambda variable 4-69	IGLV4-69	88721.5	39450.7	40848.4	41170.3	23999.2	35017.9	10411.7	15101.7	10241.8	6073.97	3.04748	0.0314438	1.60762	up	--	--	pre-B lymphocyte gene	--	--	--	--	--	IPR013106 [Immunoglobulin V-set domain]	--	--
A0A075B6I0	Immunoglobulin lambda variable 8-61	IGLV8-61	0	0	23128.2	18121.5	20996.9	0	5263.48	0	9573.87	9102.59	2.60012	0.00304263	1.37858	up	--	--	pre-B lymphocyte gene	--	--	--	--	--	IPR013106 [Immunoglobulin V-set domain]	--	--
A0A075B6K0	Immunoglobulin lambda variable 3-16	IGLV3-16	96184.3	63596.2	76759	61830.4	47658.5	22738.4	0	46035.1	18627.3	34577	2.26945	0.00868771	1.18234	up	--	--	--	--	--	--	--	--	IPR013106 [Immunoglobulin V-set domain]	--	--
A0A0B4J1X5	Immunoglobulin heavy variable 3-74	IGHV3-74	0	0	22723.6	0	28230.4	0	10274.8	0	11710.7	8565.07	2.50178	0.00749659	1.32296	up	--	--	--	--	--	--	--	--	IPR013106 [Immunoglobulin V-set domain]	--	--
A0A1W2PPG7	Putative guanine nucleotide-binding protein G(I)/G(S)/G(O) subunit gamma-14	GNG14	42556	29659.5	17332.3	50041.1	0	18595.5	19347.1	26592.2	10740.3	10523.3	2.03368	0.0431071	1.02409	up	--	--	--	--	--	G protein gamma subunit	T	Signal transduction mechanisms ;	--	--	--
A2A3K4	Protein tyrosine phosphatase domain-containing protein 1	PTPDC1	152781	235549	88714.7	84484.3	64300.3	30488.2	8396.6	70834.9	24969.1	0	3.71719	0.0442802	1.89421	up	2	Biological Process:protein dephosphorylation (GO:0006470),Molecular Function:protein tyrosine/serine/threonine phosphatase activity (GO:0008138)	protein tyrosine phosphatase domain-containing protein 1	3.1.3.-	--	--	--	--	IPR000340 [Dual specificity phosphatase, catalytic domain]	nucleus protein	--
A2RTX5	Threonine--tRNA ligase 2, cytoplasmic	TARS3	0	2087.4	1524.16	0	486.271	4579.97	9538.09	4283.64	6457.61	9141.18	0.200871	0.0114065	-2.31566	down	5	Molecular Function:nucleotide binding (GO:0000166),Molecular Function:aminoacyl-tRNA ligase activity (GO:0004812),Molecular Function:ATP binding (GO:0005524),Biological Process:tRNA aminoacylation for protein translation (GO:0006418),Biological Process:tRNA aminoacylation (GO:0043039)	threonyl-tRNA synthetase	6.1.1.3	ko00970 Aminoacyl-tRNA biosynthesis	Threonyl-tRNA synthetase	J	Translation, ribosomal structure and biogenesis ;	IPR002314 [Aminoacyl-tRNA synthetase, class II (G/ P/ S/T)] ; IPR004095[TGS] ; IPR004154[Anticodon-binding] ; IPR012947[Threonyl/alanyl tRNA synthetase, SAD]	cytoplasm protein	--
A5D8V6	Vacuolar protein sorting-associated protein 37C	VPS37C	17702	22978.2	0	21522.5	10129.2	13901.4	6073.42	11878.8	2964.36	0	2.07742	0.0499414	1.0548	up	--	--	ESCRT-I complex subunit VPS37	--	ko04144 Endocytosis	Uncharacterized conserved protein	S	Function unknown ;	IPR009851 [Modifier of rudimentary, Modr]	cytoplasm protein	--
A6NDG6	Glycerol-3-phosphate phosphatase	PGP	115026	118601	65501.7	82228.5	84041.1	34611.2	73069.1	0	43698.7	28766.8	2.06676	0.0127342	1.04737	up	--	--	--	--	ko00630 Glyoxylate and dicarboxylate metabolism ko01100 Metabolic pathways ko01200 Carbon metabolism	p-Nitrophenyl phosphatase	P	Inorganic ion transport and metabolism ;	IPR006357 [HAD-superfamily hydrolase, subfamily IIA]	--	--
B6A8C7	T-cell-interacting, activating receptor on myeloid cells protein 1	TARM1	37962.1	23668.5	13306.1	25937.3	25651.9	11715.8	0	0	5845.11	3896.31	3.538	0.0164174	1.82293	up	1	Molecular Function:protein binding (GO:0005515)	--	--	--	--	--	--	IPR007110 [Immunoglobulin-like domain]	plasma membrane protein	--
O00182	Galectin-9	LGALS9	25845.7	0	58062.1	45994.1	35251.9	142829	107247	61886.3	113185	164374	0.350186	0.00755203	-1.51381	down	1	Molecular Function:carbohydrate binding (GO:0030246)	galectin-9	--	--	Galectin, galactose-binding lectin	W	Extracellular structures ;	IPR001079 [Galectin, carbohydrate recognition domain]	extracell protein	--
O00255	Menin	MEN1	0	8530.9	6719.13	2439.43	7645.15	21925.4	21524.5	11376.4	13649.2	24549.9	0.340426	0.00585609	-1.55459	down	1	Cellular Component:nucleus (GO:0005634)	menin	--	ko05202 Transcriptional misregulation in cancer	--	--	--	IPR007747 [Menin]	--	--
O00391	Sulfhydryl oxidase 1	QSOX1	295687	237035	174642	195257	185870	170845	28618.4	94017.3	121845	53120	2.32362	0.00603273	1.21638	up	3	Molecular Function:thiol oxidase activity (GO:0016972),Biological Process:cell redox homeostasis (GO:0045454),Biological Process:oxidation-reduction process (GO:0055114)	thiol oxidase	1.8.3.2	--	FAD-dependent sulfhydryl oxidase/quiescin and related proteins	D	Cell cycle control, cell division, chromosome partitioning ;	IPR013766 [Thioredoxin domain] ; IPR017905[ERV/ALR sulfhydryl oxidase domain]	Golgi apparatus protein	--
O00487	26S proteasome non-ATPase regulatory subunit 14	PSMD14	0	0	5942.32	0	3667.37	0	33775.8	0	30417.9	28406.7	0.155664	0.00128008	-2.68349	down	1	Molecular Function:protein binding (GO:0005515)	26S proteasome regulatory subunit N11	--	ko03050 Proteasome ko05169 Epstein-Barr virus infection	26S proteasome regulatory complex, subunit RPN11	O	Posttranslational modification, protein turnover, chaperones ;	IPR000555 [JAB1/MPN/MOV34 metalloenzyme domain] ; IPR024969[Rpn11/EIF3F, C-terminal]	nucleus protein	--
O00567	Nucleolar protein 56	NOP56	96025.5	57178.5	83995.9	53735.7	91494.1	182060	187407	104095	227748	285343	0.387603	0.0129426	-1.36735	down	--	--	nucleolar protein 56	--	ko03008 Ribosome biogenesis in eukaryotes	Ribosome biogenesis protein - Nop56p/Sik1p	AJ	RNA processing and modification ; Translation, ribosomal structure and biogenesis ;	IPR002687 [Nop domain] ; IPR012974[NOP5, N-terminal]	nucleus protein	--
O14602	Eukaryotic translation initiation factor 1A, Y-chromosomal	EIF1AY	98826.3	125630	149066	175618	95652	289083	300377	202387	274732	247591	0.490646	0.000415354	-1.02725	down	3	Molecular Function:RNA binding (GO:0003723),Molecular Function:translation initiation factor activity (GO:0003743),Biological Process:translational initiation (GO:0006413)	translation initiation factor 1A	--	ko03013 RNA transport	Translation initiation factor 1A (eIF-1A)	J	Translation, ribosomal structure and biogenesis ;	IPR006196 [RNA-binding domain, S1, IF1 type]	--	--
O14879	Interferon-induced protein with tetratricopeptide repeats 3	IFIT3	4303.74	2803.28	6721.79	0	0	8783.6	20178	0	25365.9	25819.7	0.230057	0.0233722	-2.11994	down	1	Molecular Function:protein binding (GO:0005515)	--	--	--	FOG: TPR repeat	R	General function prediction only ;	IPR019734 [Tetratricopeptide repeat]	--	--
O15021	Microtubule-associated serine/threonine-protein kinase 4	MAST4	419630	600832	264711	673733	396275	318601	8891.35	399560	8284.21	170510	2.59998	0.0281819	1.3785	up	6	Molecular Function:magnesium ion binding (GO:0000287),Molecular Function:protein kinase activity (GO:0004672),Molecular Function:protein serine/threonine kinase activity (GO:0004674),Molecular Function:protein binding (GO:0005515),Molecular Function:ATP binding (GO:0005524),Biological Process:protein phosphorylation (GO:0006468)	microtubule-associated serine/threonine kinase	2.7.11.1	--	Microtubule-associated serine/threonine kinase and related proteins	TR	Signal transduction mechanisms ; General function prediction only ;	IPR000719 [Protein kinase domain] ; IPR001478[PDZ domain] ; IPR015022[Microtubule-associated serine/threonine-protein kinase, domain]	cytoplasm protein	--
O15117	FYN-binding protein 1	FYB1	133681	194111	151093	170766	72315.1	68254.3	46541.1	102460	87721.3	50219.1	2.03259	0.0135495	1.02332	up	--	--	FYN binding protein	--	ko04015 Rap1 signaling pathway	--	--	--	IPR011511 [Variant SH3 domain] ; IPR029294[Helically-extended SH3 domain]	--	--
O15231	Zinc finger protein 185	ZNF185	37950	39352.3	46373.7	65947.1	26276.5	131018	77591	64257.4	152710	62312.4	0.442518	0.0246631	-1.17619	down	--	--	--	--	--	FOG: LIM domain	TZR	Signal transduction mechanisms ; Cytoskeleton ; General function prediction only ;	--	cytoplasm protein	--
O15381	Nuclear valosin-containing protein-like	NVL	6510.6	0	7051.22	11681.6	10765.1	24445	27983.9	29778.6	15864.6	12158.8	0.408331	0.0148855	-1.29219	down	1	Molecular Function:ATP binding (GO:0005524)	ribosome biogenesis ATPase	--	ko03008 Ribosome biogenesis in eukaryotes	Nuclear AAA ATPase (VCP subfamily)	O	Posttranslational modification, protein turnover, chaperones ;	IPR003959 [ATPase, AAA-type, core] ; IPR031996[NVL2, nucleolin binding domain]	nucleus protein	--
O15427	Monocarboxylate transporter 4	SLC16A3	212857	244504	254306	276803	212048	199527	36988.8	152606	104593	42168.2	2.24026	0.00434	1.16366	up	2	Cellular Component:integral component of membrane (GO:0016021),Biological Process:transmembrane transport (GO:0055085)	MFS transporter, MCP family, solute carrier family 16 (monocarboxylic acid transporters), member 3	--	ko05230 Central carbon metabolism in cancer	Monocarboxylate transporter	G	Carbohydrate transport and metabolism ;	IPR011701 [Major facilitator superfamily]	plasma membrane protein	--
O43296	Zinc finger protein 264	ZNF264	14788.7	7691.46	7951.18	8592.76	8242.6	20144.4	17406.7	15840.2	18885.6	22959.6	0.496308	0.000728747	-1.01069	down	3	Molecular Function:nucleic acid binding (GO:0003676),Cellular Component:intracellular (GO:0005622),Molecular Function:metal ion binding (GO:0046872)	KRAB domain-containing zinc finger protein	--	--	FOG: Zn-finger	R	General function prediction only ;	IPR001909 [Krueppel-associated box] ; IPR007087[Zinc finger, C2H2]	nucleus protein	zf-C2H2
O43390	Heterogeneous nuclear ribonucleoprotein R	HNRNPR	248915	233269	188059	306409	179259	338611	711834	385100	465701	780976	0.430953	0.0241178	-1.2144	down	1	Molecular Function:nucleic acid binding (GO:0003676)	heterogeneous nuclear ribonucleoprotein R	--	--	Heterogeneous nuclear ribonucleoprotein R (RRM superfamily)	A	RNA processing and modification ;	IPR000504 [RNA recognition motif domain]	cytoplasm protein	--
O43451	Maltase-glucoamylase	MGAM	95321.2	142343	153175	132855	89102.2	131958	5525.42	40252.6	88559.4	11171.7	2.20854	0.0396474	1.14309	up	1	Biological Process:carbohydrate metabolic process (GO:0005975)	--	--	ko00052 Galactose metabolism ko00500 Starch and sucrose metabolism ko01100 Metabolic pathways ko04973 Carbohydrate digestion and absorption	Maltase glucoamylase and related hydrolases, glycosyl hydrolase family 31	G	Carbohydrate transport and metabolism ;	IPR000322 [Glycoside hydrolase family 31] ; IPR000519[P-type trefoil domain] ; IPR031727[Galactose mutarotase, N-terminal barrel]	plasma membrane protein	--
O43586	Proline-serine-threonine phosphatase-interacting protein 1	PSTPIP1	260201	206390	158264	193234	123199	133694	26648	136592	57678.7	11816	2.56881	0.0111237	1.3611	up	1	Molecular Function:protein binding (GO:0005515)	proline-serine-threonine phosphatase interacting protein 1	--	ko04621 NOD-like receptor signaling pathway	Predicted proline-serine-threonine phosphatase-interacting protein (PSTPIP)	D	Cell cycle control, cell division, chromosome partitioning ;	IPR001060 [FCH domain] ; IPR001452[SH3 domain]	cytoskeleton protein	--
O43670	BUB3-interacting and GLEBS motif-containing protein ZNF207	ZNF207	14355.8	38543.1	95611.5	32394.2	70727.1	81850.8	115408	60327.5	115726	150553	0.480337	0.0336779	-1.05788	down	--	--	--	--	--	Zn finger protein	R	General function prediction only ;	--	--	--
O43716	Glutamyl-tRNA(Gln) amidotransferase subunit C, mitochondrial	GATC	93585.6	54087.1	47030.3	63663.1	49032.9	11079.6	46847.6	50187.9	21424.7	24108.8	2.00066	0.0273957	1.00048	up	1	Biological Process:regulation of translational fidelity (GO:0006450)	--	--	ko00970 Aminoacyl-tRNA biosynthesis ko01100 Metabolic pathways	Mitochondrial DNA polymerase accessory subunit	L	Replication, recombination and repair ;	IPR003837 [Glu-tRNAGln amidotransferase C subunit]	--	--
O60506	Heterogeneous nuclear ribonucleoprotein Q	SYNCRIP	209140	298604	198569	239921	136405	317189	675847	315522	346461	668998	0.465848	0.0404713	-1.10207	down	1	Molecular Function:nucleic acid binding (GO:0003676)	heterogeneous nuclear ribonucleoprotein Q	--	--	Heterogeneous nuclear ribonucleoprotein R (RRM superfamily)	A	RNA processing and modification ;	IPR000504 [RNA recognition motif domain]	cytoplasm protein	--
O60711	Leupaxin	LPXN	0	0	26392	9185.9	0	57165.6	52669.6	31108.4	48688.7	79079.3	0.331004	0.0468546	-1.59508	down	1	Molecular Function:zinc ion binding (GO:0008270)	--	--	--	Adaptor protein Enigma and related PDZ-LIM proteins	TZ	Signal transduction mechanisms ; Cytoskeleton ;	IPR001781 [Zinc finger, LIM-type]	cytoskeleton protein	--
O60832	H/ACA ribonucleoprotein complex subunit DKC1	DKC1	71147.8	99703.5	80916.9	93778.3	70058.9	179998	277860	104568	134950	251771	0.437872	0.031055	-1.19142	down	2	Molecular Function:RNA binding (GO:0003723),Biological Process:RNA processing (GO:0006396)	H/ACA ribonucleoprotein complex subunit 4	5.4.99.-	ko03008 Ribosome biogenesis in eukaryotes	Pseudouridine synthase	J	Translation, ribosomal structure and biogenesis ;	IPR002478 [PUA domain] ; IPR002501[Pseudouridine synthase II, N-terminal] ; IPR012960[Dyskerin-like] ; IPR032819[tRNA pseudouridylate synthase B, C-terminal]	nucleus protein	--
O75022	Leukocyte immunoglobulin-like receptor subfamily B member 3	LILRB3	73942.1	47360.8	86290.3	61725	48503	37980.7	0	46610.7	11802.3	21668	2.15359	0.0169153	1.10675	up	1	Molecular Function:protein binding (GO:0005515)	leukocyte immunoglobulin-like receptor	--	ko04380 Osteoclast differentiation	--	--	--	IPR007110 [Immunoglobulin-like domain]	plasma membrane protein	--
O75164	Lysine-specific demethylase 4A	KDM4A	373085	253569	117315	83095.3	558184	21879.9	20691.2	63400.6	25723.5	19374.5	9.1696	0.0468846	3.19686	up	--	--	jumonji domain-containing protein 2	1.14.11.-	--	DNA damage-responsive repressor GIS1/RPH1, jumonji superfamily	L	Replication, recombination and repair ;	IPR003347 [JmjC domain] ; IPR003349[JmjN domain]	nucleus protein	--
O75380	NADH dehydrogenase [ubiquinone] iron-sulfur protein 6, mitochondrial	NDUFS6	5173.29	23650.9	30449.3	33456.3	43009.2	127483	115944	74556	81638.6	95626.6	0.274083	0.000299136	-1.86732	down	--	--	NADH dehydrogenase (ubiquinone) Fe-S protein 6	--	ko00190 Oxidative phosphorylation ko01100 Metabolic pathways ko04723 Retrograde endocannabinoid signaling ko04932 Non-alcoholic fatty liver disease (NAFLD) ko05010 Alzheimer's disease ko05012 Parkinson's disease ko05016 Huntington's disease	NADH:ubiquinone oxidoreductase, NDUFS6/13 kDa subunit	C	Energy production and conversion ;	IPR019401 [Zinc finger, CHCC-type]	mitochondrion protein	--
O75475	PC4 and SFRS1-interacting protein	PSIP1	146022	171182	130623	112144	87661.8	180707	316921	271865	216759	341064	0.487926	0.00345456	-1.03527	down	--	--	--	--	--	Transcription coactivator	K	Transcription ;	IPR000313 [PWWP domain] ; IPR021567[Lens epithelium-derived growth factor (LEDGF)]	cytoplasm protein	--
O75616	GTPase Era, mitochondrial	ERAL1	0	0	0	0	0	12274.2	16156.4	3240.83	4467.99	8635.03	#NAME?	0	#NAME?	down	1	Molecular Function:GTP binding (GO:0005525)	GTPase	--	--	Ras-like GTPase ERA	DT	Cell cycle control, cell division, chromosome partitioning ; Signal transduction mechanisms ;	IPR006073 [GTP binding domain]	--	--
O75676	Ribosomal protein S6 kinase alpha-4	RPS6KA4	0	0	10398	9665.81	11124.3	38721.6	54257.7	20186	19577.1	34830.9	0.310194	0.0228629	-1.68876	down	4	Molecular Function:protein kinase activity (GO:0004672),Molecular Function:protein serine/threonine kinase activity (GO:0004674),Molecular Function:ATP binding (GO:0005524),Biological Process:protein phosphorylation (GO:0006468)	ribosomal protein S6 kinase alpha-4	2.7.11.1	ko04010 MAPK signaling pathway ko04668 TNF signaling pathway	Ribosomal protein S6 kinase	T	Signal transduction mechanisms ;	IPR000719 [Protein kinase domain] ; IPR017892[Protein kinase, C-terminal]	plasma membrane protein	--
O75683	Surfeit locus protein 6	SURF6	0	0	4995.06	3604.62	2763.09	7895.52	15152.9	0	7820.21	16965.9	0.316725	0.0366723	-1.6587	down	--	--	--	--	--	Uncharacterized conserved protein	S	Function unknown ;	IPR029190 [Ribosomal RNA-processing protein 14/surfeit locus protein 6, C-terminal domain]	--	--
O75818	Ribonuclease P protein subunit p40	RPP40	0	0	0	0	0	6084.26	7510.93	3226.4	3162.56	5953.79	#NAME?	0	#NAME?	down	--	--	ribonucleases P/MRP protein subunit RPP40	3.1.26.5	ko03008 Ribosome biogenesis in eukaryotes ko03013 RNA transport	--	--	--	IPR013893 [Ribonuclease P, Rpp40]	--	--
O75923	Dysferlin	DYSF	317268	346970	446973	388740	230309	374474	28238.2	180062	142031	18296.9	2.32843	0.0285748	1.21936	up	2	Molecular Function:protein binding (GO:0005515),Cellular Component:integral component of membrane (GO:0016021)	dysferlin	--	--	Membrane-associated protein FER-1 and related ferlins, contain multiple C2 domains	M	Cell wall/membrane/envelope biogenesis ;	IPR000008 [C2 domain] ; IPR012560[Ferlin A-domain] ; IPR012561[Ferlin B-domain] ; IPR012968[FerIin domain] ; IPR032362[Ferlin, C-terminal domain]	cytoplasm protein	--
O75955	Flotillin-1	FLOT1	200825	166308	241036	192262	101834	84822.1	45728.1	96016.9	16871.8	43502.2	3.14442	0.00194798	1.6528	up	--	--	flotillin	--	ko04910 Insulin signaling pathway	Flotillins	UZ	Intracellular trafficking, secretion, and vesicular transport ; Cytoskeleton ;	IPR001107 [Band 7 domain] ; IPR031905[Flotillin, C-terminal domain]	plasma membrane protein	--
O75976	Carboxypeptidase D	CPD	12154.1	14323.8	14769.5	14714.6	14894.5	37825.6	48899.2	18684.8	17578.6	38962.2	0.43752	0.0408472	-1.19258	down	3	Molecular Function:metallocarboxypeptidase activity (GO:0004181),Biological Process:proteolysis (GO:0006508),Molecular Function:zinc ion binding (GO:0008270)	carboxypeptidase D	3.4.17.22	--	Zinc carboxypeptidase	R	General function prediction only ;	IPR000834 [Peptidase M14, carboxypeptidase A]	plasma membrane protein	--
O76021	Ribosomal L1 domain-containing protein 1	RSL1D1	102844	151844	78241.9	99024.6	75413.9	187101	294354	168925	123931	257330	0.491807	0.0143517	-1.02384	down	--	--	ribosome biogenesis protein UTP30	--	--	Uncharacterized conserved protein	S	Function unknown ;	IPR028364 [Ribosomal protein L1/ribosomal biogenesis protein]	--	--
O76096	Cystatin-F	CST7	49083.7	20316.4	41674	66964.3	45030.6	17396.7	0	27318.3	15785.3	15881.4	2.33636	0.0232242	1.22426	up	1	Molecular Function:cysteine-type endopeptidase inhibitor activity (GO:0004869)	cystatin-F	--	--	--	--	--	IPR000010 [Cystatin domain]	cytoplasm protein	--
O94887	FERM, ARHGEF and pleckstrin domain-containing protein 2	FARP2	0	0	23727.9	0	23912.1	0	0	0	4947.05	1824.68	7.03512	0.00580646	2.81458	up	2	Molecular Function:Rho guanyl-nucleotide exchange factor activity (GO:0005089),Biological Process:regulation of Rho protein signal transduction (GO:0035023)	FERM, RhoGEF and pleckstrin domain protein 2	--	ko04015 Rap1 signaling pathway ko04520 Adherens junction	Rho guanine nucleotide exchange factor CDEP	T	Signal transduction mechanisms ;	IPR000219 [Dbl homology (DH) domain] ; IPR001849[Pleckstrin homology domain] ; IPR014847[FERM adjacent (FA)] ; IPR018979[FERM, N-terminal] ; IPR018980[FERM, C-terminal PH-like domain] ; IPR019748[FERM central domain]	nucleus protein	--
O94903	Pyridoxal phosphate homeostasis protein	PLPBP	54785.5	0	41894.2	42964.3	41663.7	52163.1	102849	75689.8	111333	144094	0.466203	0.0282272	-1.10097	down	--	--	PLP dependent protein	--	--	Proline synthetase co-transcribed protein	R	General function prediction only ;	IPR001608 [Alanine racemase, N-terminal]	--	--
O95376	E3 ubiquitin-protein ligase ARIH2	ARIH2	6033.3	7055.78	20159.1	19145.2	30445.8	30738.9	31995.4	23525.9	41664.8	38691.5	0.497184	0.0166076	-1.00815	down	--	--	ariadne-2	2.3.2.27	--	Predicted E3 ubiquitin ligase	O	Posttranslational modification, protein turnover, chaperones ;	IPR002867 [IBR domain]	nucleus protein	--
O95479	GDH/6PGL endoplasmic bifunctional protein	H6PD	188249	199889	98433.4	136239	303779	151306	64258.1	81786.7	101947	57637.6	2.02783	0.0411947	1.01994	up	5	Molecular Function:glucose-6-phosphate dehydrogenase activity (GO:0004345),Biological Process:carbohydrate metabolic process (GO:0005975),Biological Process:glucose metabolic process (GO:0006006),Molecular Function:NADP binding (GO:0050661),Biological Process:oxidation-reduction process (GO:0055114)	--	--	ko00030 Pentose phosphate pathway ko01100 Metabolic pathways ko01200 Carbon metabolism	Glucose-6-phosphate 1-dehydrogenase	G	Carbohydrate transport and metabolism ;	IPR006148 [Glucosamine/galactosamine-6-phosphate isomerase] ; IPR022674[Glucose-6-phosphate dehydrogenase, NAD-binding] ; IPR022675[Glucose-6-phosphate dehydrogenase, C-terminal]	microsome protein	--
O95685	Protein phosphatase 1 regulatory subunit 3D	PPP1R3D	10295.2	40373.9	42794.8	40618.5	24903.2	13175.6	6108.6	13722.2	13424	6472.48	3.00524	0.0249682	1.58748	up	1	Molecular Function:protein binding (GO:0005515)	protein phosphatase 1 regulatory subunit 3A/B/C/D/E	--	ko04910 Insulin signaling pathway ko04931 Insulin resistance	Protein phosphatase, regulatory subunit PPP1R3C/D	OT	Posttranslational modification, protein turnover, chaperones ; Signal transduction mechanisms ;	IPR005036 [CBM21 (carbohydrate binding type-21) domain]	--	--
O95707	Ribonuclease P protein subunit p29	POP4	4671.93	5235.59	0	5379.26	0	10209.4	20839.2	9949.26	13021	14996.1	0.369166	0.0115789	-1.43766	down	7	Cellular Component:ribonuclease MRP complex (GO:0000172),Molecular Function:RNA binding (GO:0003723),Molecular Function:ribonuclease activity (GO:0004540),Biological Process:rRNA processing (GO:0006364),Biological Process:mRNA cleavage (GO:0006379),Biological Process:tRNA processing (GO:0008033),Cellular Component:ribonuclease P complex (GO:0030677)	ribonuclease P protein subunit POP4	3.1.26.5	ko03008 Ribosome biogenesis in eukaryotes ko03013 RNA transport	RNase MRP and P, subunit POP4/p29	A	RNA processing and modification ;	IPR002730 [Ribonuclease P/MRP, subunit p29]	nucleus protein	--
O95757	Heat shock 70 kDa protein 4L	HSPA4L	119283	99287.7	72515.3	124028	65879.8	12578	0	55872.7	8089.21	0	3.77053	0.0105438	1.91477	up	--	--	heat shock protein 110kDa	--	ko04141 Protein processing in endoplasmic reticulum	Molecular chaperones HSP105/HSP110/SSE1, HSP70 superfamily	O	Posttranslational modification, protein turnover, chaperones ;	IPR013126 [Heat shock protein 70 family]	cytoplasm protein	--
O95785	Protein Wiz	WIZ	14745.3	11965.9	13365.2	15039.8	11332	19767	41049.8	26780.8	20883.5	34442.9	0.46492	0.0185387	-1.10494	down	--	--	--	--	--	FOG: Zn-finger	R	General function prediction only ;	--	nucleus protein	zf-C2H2
O95793	Double-stranded RNA-binding protein Staufen homolog 1	STAU1	23259.7	35021.1	23667.9	45868.6	17481.1	14815	12322.4	9963.79	13933.2	18361.7	2.09376	0.0379257	1.06609	up	--	--	double-stranded RNA-binding protein Staufen	--	--	Staufen and related double-stranded-RNA-binding proteins	UK	Intracellular trafficking, secretion, and vesicular transport ; Transcription ;	IPR014720 [Double-stranded RNA-binding domain] ; IPR032478[Staufen, C-terminal]	endoplasmic reticulum protein	--
O95980	Reversion-inducing cysteine-rich protein with Kazal motifs	RECK	0	0	0	0	0	8743.25	15232.8	8180	7695.34	14422.3	#NAME?	0	#NAME?	down	1	Molecular Function:protein binding (GO:0005515)	reversion-inducing-cysteine-rich protein with kazal motifs	--	ko05206 MicroRNAs in cancer	FOG: Kazal-type serine protease inhibitor domain	R	General function prediction only ;	IPR002350 [Kazal domain]	plasma membrane protein	--
P00367	Glutamate dehydrogenase 1, mitochondrial	GLUD1	292695	217856	239412	236359	194429	644067	680976	389370	348777	433287	0.472967	0.0163889	-1.08019	down	3	Biological Process:cellular amino acid metabolic process (GO:0006520),Molecular Function:oxidoreductase activity (GO:0016491),Biological Process:oxidation-reduction process (GO:0055114)	glutamate dehydrogenase (NAD(P)+)	1.4.1.3	ko00220 Arginine biosynthesis ko00250 Alanine, aspartate and glutamate metabolism ko00471 D-Glutamine and D-glutamate metabolism ko00910 Nitrogen metabolism ko01100 Metabolic pathways ko01200 Carbon metabolism ko04217 Necroptosis ko04964 Proximal tubule bicarbonate reclamation	Glutamate/leucine/phenylalanine/valine dehydrogenases	E	Amino acid transport and metabolism ;	IPR006096 [Glutamate/phenylalanine/leucine/valine dehydrogenase, C-terminal] ; IPR006097[Glutamate/phenylalanine/leucine/valine dehydrogenase, dimerisation domain]	mitochondrion protein	--
P00738	Haptoglobin	HP	238784	374386	783351	383825	834433	106099	60688.1	139121	334434	32740	3.88479	0.0180707	1.95784	up	2	Molecular Function:serine-type endopeptidase activity (GO:0004252),Biological Process:proteolysis (GO:0006508)	haptoglobin	--	--	Trypsin	E	Amino acid transport and metabolism ;	IPR001254 [Serine proteases, trypsin domain]	extracell protein	--
P01042	Kininogen-1	KNG1	27312.5	17012.6	40221.7	19715.4	17319.1	0	4715.54	15160	5879.57	2951.24	3.38828	0.0172623	1.76055	up	1	Molecular Function:cysteine-type endopeptidase inhibitor activity (GO:0004869)	kininogen	--	ko04610 Complement and coagulation cascades	--	--	--	IPR000010 [Cystatin domain]	extracell protein	--
P01903	HLA class II histocompatibility antigen, DR alpha chain	HLA-DRA	65342.3	26649.1	16748.9	15952.4	30803.6	225835	214527	57534.2	137809	303422	0.165575	0.0184426	-2.59444	down	4	Biological Process:immune response (GO:0006955),Cellular Component:membrane (GO:0016020),Biological Process:antigen processing and presentation (GO:0019882),Cellular Component:MHC class II protein complex (GO:0042613)	major histocompatibility complex, class II	--	ko04145 Phagosome ko04514 Cell adhesion molecules (CAMs) ko04612 Antigen processing and presentation ko04640 Hematopoietic cell lineage ko04658 Th1 and Th2 cell differentiation ko04659 Th17 cell differentiation ko04672 Intestinal immune network for IgA production ko04940 Type I diabetes mellitus ko05140 Leishmaniasis ko05145 Toxoplasmosis ko05150 Staphylococcus aureus infection ko05152 Tuberculos…	--	--	--	IPR001003 [MHC class II, alpha chain, N-terminal] ; IPR003597[Immunoglobulin C1-set] ; IPR032431[Immunoglobulin C1-set, C-terminal extension]	lysosome protein	--
P02549	Spectrin alpha chain, erythrocytic 1	SPTA1	506122	796685	511952	404311	428586	172995	120517	571805	303251	68771.6	2.1398	0.0384781	1.09747	up	1	Molecular Function:protein binding (GO:0005515)	spectrin alpha	--	ko04210 Apoptosis	Ca2+-binding actin-bundling protein (spectrin), alpha chain (EF-Hand protein superfamily)	Z	Cytoskeleton ;	IPR001452 [SH3 domain] ; IPR002017[Spectrin repeat] ; IPR014837[EF-hand, Ca insensitive]	cytoskeleton protein	--
P02730	Band 3 anion transport protein	SLC4A1	824369	755974	788532	390661	691456	223180	133816	562624	425357	92904.4	2.40005	0.00949384	1.26307	up	3	Biological Process:anion transport (GO:0006820),Molecular Function:anion transmembrane transporter activity (GO:0008509),Cellular Component:integral component of membrane (GO:0016021)	solute carrier family 4 (anion exchanger), member 1	--	ko04966 Collecting duct acid secretion	Na+-independent Cl/HCO3 exchanger AE1 and related transporters (SLC4 family)	P	Inorganic ion transport and metabolism ;	IPR011531 [Bicarbonate transporter, C-terminal] ; IPR013769[Band 3 cytoplasmic domain]	plasma membrane protein	--
P02749	Beta-2-glycoprotein 1	APOH	102640	57147.5	131300	47860.7	202027	33196.3	33139.7	30081.3	21426.3	12681.2	4.14461	0.0416853	2.05124	up	--	--	beta-2-glycoprotein 1	--	ko04979 Cholesterol metabolism	C-type lectin	TV	Signal transduction mechanisms ; Defense mechanisms ;	IPR000436 [Sushi/SCR/CCP domain] ; IPR015104[Beta-2-glycoprotein-1 fifth domain]	extracell protein	--
P02750	Leucine-rich alpha-2-glycoprotein	LRG1	131144	101942	78237.6	68657	68353.6	50985.6	5804.11	27786	26721	14044.1	3.57693	0.0019311	1.83872	up	1	Molecular Function:protein binding (GO:0005515)	--	--	--	FOG: Leucine rich repeat	R	General function prediction only ;	IPR001611 [Leucine-rich repeat]	extracell protein	--
P02768	Albumin	ALB	1.14134e+06	1.10571e+06	2.23245e+06	953602	2627010	465878	1.06501e+06	995314	576793	492874	2.24149	0.039991	1.16446	up	1	Cellular Component:extracellular space (GO:0005615)	serum albumin	--	ko04918 Thyroid hormone synthesis	--	--	--	IPR014760 [Serum albumin, N-terminal]	extracell protein	--
P02774	Vitamin D-binding protein	GC	86125.3	31448.9	58077.6	38531.2	58850.8	18418.2	15236.3	34752.2	16728.2	5059.11	3.02718	0.00897962	1.59797	up	1	Cellular Component:extracellular space (GO:0005615)	vitamin D-binding protein	--	--	--	--	--	IPR014760 [Serum albumin, N-terminal] ; IPR015247[Vitamin D binding protein, domain III]	extracell protein	--
P02786	Transferrin receptor protein 1	TFRC	317200	341779	332999	263098	131478	90411.7	66747	301713	158874	44753.1	2.09292	0.0438743	1.06552	up	--	--	transferrin receptor	--	ko04066 HIF-1 signaling pathway ko04144 Endocytosis ko04145 Phagosome ko04216 Ferroptosis ko04640 Hematopoietic cell lineage	Transferrin receptor and related proteins containing the protease-associated (PA) domain	OPR	Posttranslational modification, protein turnover, chaperones ; Inorganic ion transport and metabolism ; General function prediction only ;	IPR003137 [PA domain] ; IPR007365[Transferrin receptor-like, dimerisation domain] ; IPR007484[Peptidase M28]	plasma membrane protein	--
P02788	Lactotransferrin	LTF	3.45442e+06	2.96455e+06	3.02729e+06	1.11771e+06	7417500	1.11316e+06	110809	1.10134e+06	2.43877e+06	41210.5	3.74201	0.0471371	1.90382	up	--	--	lactotransferrin	3.4.21.-	--	--	--	--	IPR001156 [Transferrin-like domain]	extracell protein	--
P04003	C4b-binding protein alpha chain	C4BPA	55499.3	45464.7	126043	49702.5	46661.2	14083.4	14466.4	50901.2	17723.4	16573.1	2.84288	0.0387818	1.50735	up	--	--	complement component 4 binding protein, alpha	--	ko04610 Complement and coagulation cascades ko05133 Pertussis	--	--	--	IPR000436 [Sushi/SCR/CCP domain]	extracell protein	--
P04004	Vitronectin	VTN	629020	714770	1.2273e+06	480229	331762	170670	319577	406112	52798.8	51633.4	3.3804	0.0220555	1.75719	up	3	Molecular Function:scavenger receptor activity (GO:0005044),Biological Process:immune response (GO:0006955),Molecular Function:polysaccharide binding (GO:0030247)	vitronectin	--	ko04151 PI3K-Akt signaling pathway ko04510 Focal adhesion ko04512 ECM-receptor interaction ko04610 Complement and coagulation cascades ko05165 Human papillomavirus infection ko05205 Proteoglycans in cancer	Gelatinase A and related matrix metalloproteases	OW	Posttranslational modification, protein turnover, chaperones ; Extracellular structures ;	IPR001212 [Somatomedin B domain] ; IPR018487[Hemopexin-like repeats]	extracell protein	--
P04196	Histidine-rich glycoprotein	HRG	77044.9	83989.1	117333	30772.1	15049	8998.75	20664.7	16440.5	7239.55	4923.48	5.56384	0.044926	2.47608	up	1	Molecular Function:cysteine-type endopeptidase inhibitor activity (GO:0004869)	--	--	--	--	--	--	IPR000010 [Cystatin domain]	extracell protein	--
P04233	HLA class II histocompatibility antigen gamma chain	CD74	0	62212.9	45291.1	43829.7	70336.6	247241	390964	72306.5	420805	327015	0.190003	0.018931	-2.3959	down	5	Biological Process:intracellular protein transport (GO:0006886),Biological Process:immune response (GO:0006955),Cellular Component:membrane (GO:0016020),Biological Process:antigen processing and presentation (GO:0019882),Molecular Function:MHC class II protein binding (GO:0042289)	CD74 antigen	--	ko04612 Antigen processing and presentation ko05152 Tuberculosis ko05168 Herpes simplex infection	--	--	--	IPR000716 [Thyroglobulin type-1] ; IPR011988[MHC class II-associated invariant chain, trimerisation] ; IPR015386[MHC class II-associated invariant chain/CLIP, MHC II-interacting]	extracell protein	--
P04808	Prorelaxin H1	RLN1	0	22939.7	19256.2	16138.3	33789.9	57424.3	54855.3	60170.8	27430.5	35233.2	0.489784	0.0220156	-1.02978	down	2	Molecular Function:hormone activity (GO:0005179),Cellular Component:extracellular region (GO:0005576)	relaxin 1/2	--	ko04926 Relaxin signaling pathway	--	--	--	IPR016179 [Insulin-like]	extracell protein	--
P05089	Arginase-1	ARG1	361695	300863	402668	511971	362697	299266	28100.4	228895	362796	45564.4	2.01104	0.032923	1.00794	up	1	Molecular Function:metal ion binding (GO:0046872)	arginase	3.5.3.1	ko00220 Arginine biosynthesis ko00330 Arginine and proline metabolism ko01100 Metabolic pathways ko01230 Biosynthesis of amino acids ko05146 Amoebiasis	Arginase	E	Amino acid transport and metabolism ;	IPR006035 [Ureohydrolase]	cytoplasm protein	--
P05106	Integrin beta-3	ITGB3	703580	795680	2.08731e+06	2.09031e+06	588940	145909	54351.1	1.09863e+06	122685	72462.3	4.19389	0.0429659	2.06829	up	--	--	integrin beta 3	--	ko04015 Rap1 signaling pathway ko04145 Phagosome ko04151 PI3K-Akt signaling pathway ko04380 Osteoclast differentiation ko04510 Focal adhesion ko04512 ECM-receptor interaction ko04611 Platelet activation ko04640 Hematopoietic cell lineage ko04810 Regulation of actin cytoskeleton ko04919 Thyroid hormone signaling pathway ko05165 Human papillomavirus infection ko05205 Proteoglycans in cancer ko05206…	Integrin beta subunit (N-terminal portion of extracellular region)	TW	Signal transduction mechanisms ; Extracellular structures ;	IPR002369 [Integrin beta subunit, VWA domain] ; IPR012896[Integrin beta subunit, tail] ; IPR013111[EGF-like domain, extracellular] ; IPR014836[Integrin beta subunit, cytoplasmic domain] ; IPR033760[Integrin beta N-terminal]	extracell protein	--
P05141	ADP/ATP translocase 2	SLC25A5	290243	385105	577628	471055	741492	786299	1.52654e+06	486275	1.14643e+06	1602830	0.444368	0.0265714	-1.17017	down	--	--	solute carrier family 25 (mitochondrial adenine nucleotide translocator), member 4/5/6/31	--	ko04020 Calcium signaling pathway ko04022 cGMP-PKG signaling pathway ko04217 Necroptosis ko04218 Cellular senescence ko05012 Parkinson's disease ko05016 Huntington's disease ko05166 HTLV-I infection	Mitochondrial ADP/ATP carrier proteins	C	Energy production and conversion ;	IPR018108 [Mitochondrial substrate/solute carrier]	mitochondrion protein	--
P05387	Large ribosomal subunit protein P2	RPLP2	82589.3	219830	587789	551380	829010	1.12104e+06	856912	584656	1.0959e+06	1.20299e+06	0.467057	0.0182851	-1.09833	down	--	--	large subunit ribosomal protein LP2	--	ko03010 Ribosome	60S acidic ribosomal protein P2	J	Translation, ribosomal structure and biogenesis ;	--	--	--
P06280	Alpha-galactosidase A	GLA	127312	146412	58922.8	121658	60019.6	64308.1	43859.4	47817.8	19192.1	24277.2	2.57865	0.0134671	1.36662	up	1	Biological Process:carbohydrate metabolic process (GO:0005975)	alpha-galactosidase	3.2.1.22	ko00052 Galactose metabolism ko00561 Glycerolipid metabolism ko00600 Sphingolipid metabolism ko00603 Glycosphingolipid biosynthesis - globo and isoglobo series ko04142 Lysosome	Alpha-D-galactosidase (melibiase)	G	Carbohydrate transport and metabolism ;	IPR002241 [Glycoside hydrolase, family 27]	lysosome protein	--
P06400	Retinoblastoma-associated protein	RB1	5457.91	0	11793.7	7689.89	3584.47	23457.4	33820.8	14842.6	21336.9	27091.8	0.295791	0.00326705	-1.75735	down	2	Cellular Component:nucleus (GO:0005634),Biological Process:regulation of cell cycle (GO:0051726)	retinoblastoma-associated protein	--	ko01522 Endocrine resistance ko04110 Cell cycle ko04218 Cellular senescence ko05161 Hepatitis B ko05165 Human papillomavirus infection ko05166 HTLV-I infection ko05167 Kaposi's sarcoma-associated herpesvirus infection ko05169 Epstein-Barr virus infection ko05200 Pathways in cancer ko05203 Viral carcinogenesis ko05212 Pancreatic cancer ko05214 Glioma ko05215 Prostate cancer ko05218 Melanoma ko0521…	Rb (Retinoblastoma tumor suppressor)-related protein	D	Cell cycle control, cell division, chromosome partitioning ;	IPR002719 [Retinoblastoma-associated protein, B-box] ; IPR002720[Retinoblastoma-associated protein, A-box] ; IPR015030[Retinoblastoma-associated protein, C-terminal] ; IPR024599[Retinoblastoma-associated protein, N-terminal]	nucleus protein	--
P06702	Protein S100-A9	S100A9	2.47139e+07	2.02994e+07	1.94867e+07	1.7321e+07	14852200	8.41419e+06	1.62633e+06	7.15044e+06	6.85743e+06	748162	3.89866	0.000225936	1.96298	up	--	--	protein S100-A9	--	ko04657 IL-17 signaling pathway	--	--	--	IPR013787 [S100/CaBP-9k-type, calcium binding, subdomain]	nucleus protein	--
P06730	Eukaryotic translation initiation factor 4E	EIF4E	61043.4	76282.7	232331	80093.3	110680	132121	366279	157776	337710	405526	0.400476	0.0311655	-1.32021	down	4	Molecular Function:RNA binding (GO:0003723),Molecular Function:translation initiation factor activity (GO:0003743),Cellular Component:cytoplasm (GO:0005737),Biological Process:translational initiation (GO:0006413)	translation initiation factor 4E	--	ko01521 EGFR tyrosine kinase inhibitor resistance ko03013 RNA transport ko04066 HIF-1 signaling pathway ko04150 mTOR signaling pathway ko04151 PI3K-Akt signaling pathway ko04211 Longevity regulating pathway ko04910 Insulin signaling pathway	Translation initiation factor 4F, cap-binding subunit (eIF-4E) and related cap-binding proteins	J	Translation, ribosomal structure and biogenesis ;	IPR001040 [Translation Initiation factor eIF- 4e]	--	--
P06748	Nucleophosmin	NPM1	1.71654e+06	2.40447e+06	1.67663e+06	2.38084e+06	2280700	2.91534e+06	5.32087e+06	2.89345e+06	5.87172e+06	8.73106e+06	0.406459	0.0469605	-1.29882	down	1	Molecular Function:nucleic acid binding (GO:0003676)	nucleophosmin 1	--	--	--	--	--	IPR024057 [Nucleoplasmin core domain] ; IPR032569[Nucleophosmin, C-terminal]	nucleus protein	--
P07108	Acyl-CoA-binding protein	DBI	129834	104449	470695	255683	438654	540110	1.50341e+06	513212	1.04645e+06	1.30851e+06	0.284895	0.0110622	-1.8115	down	1	Molecular Function:fatty-acyl-CoA binding (GO:0000062)	diazepam-binding inhibitor (GABA receptor modulator, acyl-CoA-binding protein)	--	ko03320 PPAR signaling pathway	Acyl-CoA-binding protein	I	Lipid transport and metabolism ;	IPR000582 [Acyl-CoA-binding protein, ACBP]	peroxisome protein	--
P07437	Tubulin beta chain	TUBB	786227	404876	644856	760014	1086000	702651	1.60725e+06	1.00928e+06	2.4327e+06	2.29922e+06	0.457326	0.0410014	-1.1287	down	1	Molecular Function:GTPase activity (GO:0003924)	tubulin beta	--	ko04145 Phagosome ko04540 Gap junction ko05130 Pathogenic Escherichia coli infection	Beta tubulin	Z	Cytoskeleton ;	IPR003008 [Tubulin/FtsZ, GTPase domain] ; IPR018316[Tubulin/FtsZ, 2-layer sandwich domain]	centrosome protein	--
P08123	Collagen alpha-2(I) chain	COL1A2	3.52055e+06	3.25607e+06	2.01047e+06	1.7472e+06	2256920	1.44547e+06	624691	1.59417e+06	615537	126149	2.90312	0.00560509	1.5376	up	1	Molecular Function:extracellular matrix structural constituent (GO:0005201)	collagen, type I, alpha	--	ko04151 PI3K-Akt signaling pathway ko04510 Focal adhesion ko04512 ECM-receptor interaction ko04611 Platelet activation ko04926 Relaxin signaling pathway ko04933 AGE-RAGE signaling pathway in diabetic complications ko04974 Protein digestion and absorption ko05146 Amoebiasis ko05165 Human papillomavirus infection	Collagens (type IV and type XIII), and related proteins	W	Extracellular structures ;	IPR000885 [Fibrillar collagen, C-terminal] ; IPR008160[Collagen triple helix repeat]	extracell protein	--
P08246	Neutrophil elastase	ELANE	5.84254e+06	7.12895e+06	3.99889e+06	3.36123e+06	3855950	3.62183e+06	1.73183e+06	2.58186e+06	1.47002e+06	855952	2.35712	0.0117693	1.23703	up	2	Molecular Function:serine-type endopeptidase activity (GO:0004252),Biological Process:proteolysis (GO:0006508)	leukocyte elastase	3.4.21.37	ko05202 Transcriptional misregulation in cancer ko05322 Systemic lupus erythematosus	Trypsin	E	Amino acid transport and metabolism ;	IPR001254 [Serine proteases, trypsin domain]	endoplasmic reticulum protein	--
P08579	U2 small nuclear ribonucleoprotein B	SNRPB2	35411.3	32355.3	63424.8	58535.1	49220.2	88291.6	119920	102408	115491	118340	0.438877	0.000100329	-1.18811	down	1	Molecular Function:nucleic acid binding (GO:0003676)	U2 small nuclear ribonucleoprotein B''	--	ko03040 Spliceosome	Spliceosomal protein snRNP-U1A/U2B	A	RNA processing and modification ;	IPR000504 [RNA recognition motif domain]	nucleus protein	--
P08631	Tyrosine-protein kinase HCK	HCK	282708	408382	284613	325016	132346	274851	41735.8	201307	74361.5	25237.5	2.32078	0.0392375	1.21461	up	3	Molecular Function:protein kinase activity (GO:0004672),Molecular Function:protein binding (GO:0005515),Biological Process:protein phosphorylation (GO:0006468)	hemopoietic cell kinase	2.7.10.2	ko04062 Chemokine signaling pathway ko04666 Fc gamma R-mediated phagocytosis ko05167 Kaposi's sarcoma-associated herpesvirus infection	Tyrosine kinases	T	Signal transduction mechanisms ;	IPR000980 [SH2 domain] ; IPR001245[Serine-threonine/tyrosine-protein kinase catalytic domain] ; IPR001452[SH3 domain]	nucleus protein	--
P08758	Annexin A5	ANXA5	639043	806343	649581	699666	475555	88331.5	530002	723876	85668.8	94366.4	2.14827	0.042897	1.10317	up	2	Molecular Function:calcium ion binding (GO:0005509),Molecular Function:calcium-dependent phospholipid binding (GO:0005544)	annexin A5	--	--	Annexin	U	Intracellular trafficking, secretion, and vesicular transport ;	IPR018502 [Annexin repeat]	extracell protein	--
P08962	CD63 antigen	CD63	974735	888443	681123	944634	1207360	659799	119841	502768	726239	224446	2.10304	0.00966676	1.07248	up	1	Cellular Component:integral component of membrane (GO:0016021)	CD63 antigen	--	ko04142 Lysosome ko05205 Proteoglycans in cancer	Tetraspanin family integral membrane protein	R	General function prediction only ;	IPR018499 [Tetraspanin/Peripherin]	plasma membrane protein	--
P09211	Glutathione S-transferase P	GSTP1	316244	271460	983191	426701	1798210	1.69319e+06	1.92065e+06	1.13034e+06	1.831e+06	1.78694e+06	0.453929	0.0218204	-1.13946	down	1	Molecular Function:protein binding (GO:0005515)	glutathione S-transferase	2.5.1.18	ko00480 Glutathione metabolism ko00980 Metabolism of xenobiotics by cytochrome P450 ko00982 Drug metabolism - cytochrome P450 ko01524 Platinum drug resistance ko05200 Pathways in cancer ko05204 Chemical carcinogenesis ko05225 Hepatocellular carcinoma ko05418 Fluid shear stress and atherosclerosis	Glutathione S-transferase	O	Posttranslational modification, protein turnover, chaperones ;	IPR004045 [Glutathione S-transferase, N-terminal] ; IPR004046[Glutathione S-transferase, C-terminal]	cytoplasm protein	--
P09234	U1 small nuclear ribonucleoprotein C	SNRPC	0	17765.6	31519.6	26922.3	12960.4	44817.6	118034	23688.6	109579	153887	0.247685	0.047699	-2.01342	down	1	Molecular Function:zinc ion binding (GO:0008270)	U1 small nuclear ribonucleoprotein C	--	ko03040 Spliceosome	U1 snRNP-specific protein C	A	RNA processing and modification ;	IPR013085 [Zinc finger, U1-C type]	--	--
P09493	Tropomyosin alpha-1 chain	TPM1	93189.7	37645.4	108595	91655.7	28159.9	0	13221.5	45490.6	23402	11986.6	3.05414	0.0434106	1.61076	up	--	--	tropomyosin 1	--	ko04260 Cardiac muscle contraction ko04261 Adrenergic signaling in cardiomyocytes ko05206 MicroRNAs in cancer ko05410 Hypertrophic cardiomyopathy (HCM) ko05414 Dilated cardiomyopathy (DCM)	Actin filament-coating protein tropomyosin	Z	Cytoskeleton ;	IPR000533 [Tropomyosin]	--	--
P09874	Poly [ADP-ribose] polymerase 1	PARP1	109870	99062.2	129933	110469	96273.7	222882	415320	386820	292497	591818	0.285758	0.0118357	-1.80714	down	4	Molecular Function:DNA binding (GO:0003677),Molecular Function:NAD+ ADP-ribosyltransferase activity (GO:0003950),Biological Process:protein ADP-ribosylation (GO:0006471),Molecular Function:zinc ion binding (GO:0008270)	poly [ADP-ribose] polymerase	2.4.2.30	ko03410 Base excision repair ko04210 Apoptosis ko04217 Necroptosis	NAD+ ADP-ribosyltransferase Parp, required for poly-ADP ribosylation of nuclear proteins	KLO	Transcription ; Replication, recombination and repair ; Posttranslational modification, protein turnover, chaperones ;	IPR001357 [BRCT domain] ; IPR001510[Zinc finger, PARP-type] ; IPR004102[Poly(ADP-ribose) polymerase, regulatory domain] ; IPR008893[WGR domain] ; IPR012317[Poly(ADP-ribose) polymerase, catalytic domain] ; IPR012982[PADR1 domain]	nucleus protein	--
P10124	Serglycin	SRGN	829481	811861	788186	976091	257070	519944	119978	139736	144143	60963.4	3.71936	0.00683085	1.89505	up	--	--	proteoglycan peptide core protein	--	--	--	--	--	IPR007455 [Serglycin]	--	--
P10619	Lysosomal protective protein	CTSA	367548	391972	299947	355785	226676	185397	64114.2	52939.5	157336	68455.1	3.10828	0.000551234	1.63612	up	2	Molecular Function:serine-type carboxypeptidase activity (GO:0004185),Biological Process:proteolysis (GO:0006508)	cathepsin A (carboxypeptidase C)	3.4.16.5	ko04142 Lysosome ko04614 Renin-angiotensin system	Serine carboxypeptidases (lysosomal cathepsin A)	OE	Posttranslational modification, protein turnover, chaperones ; Amino acid transport and metabolism ;	IPR001563 [Peptidase S10, serine carboxypeptidase]	lysosome protein	--
P10809	60 kDa heat shock protein, mitochondrial	HSPD1	373388	360398	554106	560397	490526	880063	1.06003e+06	774430	854985	1.40549e+06	0.470113	0.00238202	-1.08892	down	1	Molecular Function:ATP binding (GO:0005524)	chaperonin GroEL	--	ko03018 RNA degradation ko04940 Type I diabetes mellitus ko05134 Legionellosis ko05152 Tuberculosis	Mitochondrial chaperonin, Cpn60/Hsp60p	O	Posttranslational modification, protein turnover, chaperones ;	IPR002423 [Chaperonin Cpn60/TCP-1 family]	mitochondrion protein	--
P11169	Solute carrier family 2, facilitated glucose transporter member 3	SLC2A3	556194	922510	1.44625e+06	898005	259703	543931	252466	360252	261903	135678	2.62681	0.0429579	1.39331	up	3	Cellular Component:integral component of membrane (GO:0016021),Molecular Function:transmembrane transporter activity (GO:0022857),Biological Process:transmembrane transport (GO:0055085)	MFS transporter, SP family, solute carrier family 2 (facilitated glucose transporter), member 3	--	--	Permease of the major facilitator superfamily	G	Carbohydrate transport and metabolism ;	IPR005828 [Major facilitator, sugar transporter-like]	--	--
P11217	Glycogen phosphorylase, muscle form	PYGM	148377	241194	156527	246423	116939	138563	63989	162012	14100.3	38250.1	2.1814	0.0347668	1.12526	up	2	Biological Process:carbohydrate metabolic process (GO:0005975),Molecular Function:glycogen phosphorylase activity (GO:0008184)	glycogen phosphorylase	2.4.1.1	ko00500 Starch and sucrose metabolism ko01100 Metabolic pathways ko04217 Necroptosis ko04910 Insulin signaling pathway ko04922 Glucagon signaling pathway ko04931 Insulin resistance	Glycogen phosphorylase	G	Carbohydrate transport and metabolism ;	IPR000811 [Glycosyl transferase, family 35]	--	--
P11229	Muscarinic acetylcholine receptor M1	CHRM1	15832.1	58056.3	116482	104373	74788.7	124271	304672	226517	151298	136036	0.391954	0.0175515	-1.35124	down	3	Molecular Function:G-protein coupled receptor activity (GO:0004930),Biological Process:G-protein coupled receptor signaling pathway (GO:0007186),Cellular Component:integral component of membrane (GO:0016021)	muscarinic acetylcholine receptor M1	--	ko04020 Calcium signaling pathway ko04024 cAMP signaling pathway ko04080 Neuroactive ligand-receptor interaction ko04151 PI3K-Akt signaling pathway ko04725 Cholinergic synapse ko04810 Regulation of actin cytoskeleton	Muscarinic acetylcholine receptor	T	Signal transduction mechanisms ;	IPR000276 [G protein-coupled receptor, rhodopsin-like]	synapse protein	--
P11277	Spectrin beta chain, erythrocytic	SPTB	123458	179463	133881	105417	66645.7	27197.5	18652.3	110175	66328.2	15012	2.5651	0.0206998	1.35902	up	1	Molecular Function:protein binding (GO:0005515)	spectrin beta	--	--	Beta-spectrin	Z	Cytoskeleton ;	IPR001715 [Calponin homology domain] ; IPR002017[Spectrin repeat]	cytoskeleton protein	--
P11308	Transcriptional regulator ERG	ERG	31810.2	27422.9	9482.7	26593.7	37717.7	71681.7	74258.8	50949.9	53969.2	87760.2	0.392851	0.00110769	-1.34795	down	2	Cellular Component:nucleus (GO:0005634),Molecular Function:sequence-specific DNA binding (GO:0043565)	transcriptional regulator ERG	--	ko05202 Transcriptional misregulation in cancer ko05215 Prostate cancer	Predicted transcription factor	K	Transcription ;	IPR000418 [Ets domain] ; IPR003118[Pointed domain]	nucleus protein	ETS
P12111	Collagen alpha-3(VI) chain	COL6A3	18051.2	15937.6	19954.5	13521.1	8095.84	8232.71	9413.96	7539.62	4308.07	4664.85	2.212	0.00679695	1.14535	up	1	Molecular Function:serine-type endopeptidase inhibitor activity (GO:0004867)	collagen, type VI, alpha	--	ko04151 PI3K-Akt signaling pathway ko04510 Focal adhesion ko04512 ECM-receptor interaction ko04974 Protein digestion and absorption ko05165 Human papillomavirus infection	Collagens (type IV and type XIII), and related proteins	W	Extracellular structures ;	IPR002035 [von Willebrand factor, type A] ; IPR002223[Pancreatic trypsin inhibitor Kunitz domain] ; IPR008160[Collagen triple helix repeat]	extracell protein	--
P12236	ADP/ATP translocase 3	SLC25A6	0	12570.3	42542.2	26960.2	43860.7	73486.1	58430.9	123215	134389	82332.9	0.333613	0.00970334	-1.58375	down	--	--	solute carrier family 25 (mitochondrial adenine nucleotide translocator), member 4/5/6/31	--	ko04020 Calcium signaling pathway ko04022 cGMP-PKG signaling pathway ko04217 Necroptosis ko04218 Cellular senescence ko05012 Parkinson's disease ko05016 Huntington's disease ko05166 HTLV-I infection	Mitochondrial ADP/ATP carrier proteins	C	Energy production and conversion ;	IPR018108 [Mitochondrial substrate/solute carrier]	mitochondrion protein	--
P12429	Annexin A3	ANXA3	984738	971131	1.32476e+06	901003	1201870	585410	57937.5	656708	862992	50698.9	2.43185	0.00859307	1.28205	up	2	Molecular Function:calcium ion binding (GO:0005509),Molecular Function:calcium-dependent phospholipid binding (GO:0005544)	annexin A3	--	--	Annexin	U	Intracellular trafficking, secretion, and vesicular transport ;	IPR018502 [Annexin repeat]	extracell protein	--
P13224	Platelet glycoprotein Ib beta chain	GP1BB	352384	251177	286750	628090	91283.2	40853.7	113691	200719	29894.3	33829.6	3.84185	0.0347541	1.9418	up	--	--	platelet glycoprotein Ib beta chain	--	ko04512 ECM-receptor interaction ko04611 Platelet activation ko04640 Hematopoietic cell lineage	FOG: Leucine rich repeat	R	General function prediction only ;	IPR000483 [Cysteine-rich flanking region, C-terminal]	plasma membrane protein	--
P14780	Matrix metalloproteinase-9	MMP9	2.02619e+06	1.44918e+06	1.2346e+06	1.1359e+06	3038930	747402	58013.4	74590.7	1.55028e+06	29425.2	3.61213	0.0233949	1.85285	up	4	Molecular Function:metalloendopeptidase activity (GO:0004222),Biological Process:proteolysis (GO:0006508),Molecular Function:zinc ion binding (GO:0008270),Cellular Component:extracellular matrix (GO:0031012)	matrix metalloproteinase-9 (gelatinase B)	3.4.24.35	ko01522 Endocrine resistance ko04657 IL-17 signaling pathway ko04668 TNF signaling pathway ko04670 Leukocyte transendothelial migration ko04915 Estrogen signaling pathway ko04926 Relaxin signaling pathway ko05161 Hepatitis B ko05200 Pathways in cancer ko05202 Transcriptional misregulation in cancer ko05205 Proteoglycans in cancer ko05206 MicroRNAs in cancer ko05215 Prostate cancer ko05219 Bladder…	Gelatinase A and related matrix metalloproteases	OW	Posttranslational modification, protein turnover, chaperones ; Extracellular structures ;	IPR000562 [Fibronectin, type II, collagen-binding] ; IPR001818[Peptidase M10, metallopeptidase] ; IPR002477[Peptidoglycan binding-like] ; IPR018487[Hemopexin-like repeats]	extracell protein	--
P15428	15-hydroxyprostaglandin dehydrogenase [NAD(+)]	HPGD	1.31741e+06	1.04686e+06	451077	648729	856485	566389	89889.4	449788	254340	49024.9	3.06546	0.0123758	1.6161	up	--	--	15-hydroxyprostaglandin dehydrogenase (NAD)	1.1.1.141	ko05202 Transcriptional misregulation in cancer	15-hydroxyprostaglandin dehydrogenase and related dehydrogenases	IR	Lipid transport and metabolism ; General function prediction only ;	IPR002347 [Short-chain dehydrogenase/reductase SDR]	cytoplasm protein	--
P15586	N-acetylglucosamine-6-sulfatase	GNS	803613	686610	312228	501445	420442	431256	235478	344491	165471	169423	2.02385	0.0281292	1.0171	up	2	Biological Process:metabolic process (GO:0008152),Molecular Function:sulfuric ester hydrolase activity (GO:0008484)	N-acetylglucosamine-6-sulfatase	3.1.6.14	ko00531 Glycosaminoglycan degradation ko01100 Metabolic pathways ko04142 Lysosome	Sulfatases	G	Carbohydrate transport and metabolism ;	IPR000917 [Sulfatase, N-terminal]	lysosome protein	--
P15927	Replication protein A 32 kDa subunit	RPA2	0	121849	176228	233704	201141	206477	503372	467775	457902	500315	0.428943	0.00808178	-1.22114	down	--	--	replication factor A2	--	ko03030 DNA replication ko03420 Nucleotide excision repair ko03430 Mismatch repair ko03440 Homologous recombination ko03460 Fanconi anemia pathway	Single-stranded DNA-binding replication protein A (RPA), medium (30 kD) subunit	L	Replication, recombination and repair ;	IPR014892 [Replication protein A, C-terminal]	nucleus protein	--
P16083	Ribosyldihydronicotinamide dehydrogenase [quinone]	NQO2	83506.2	240574	179956	85905.6	92914.5	32263.1	22285.9	108379	32095.2	22214	3.14336	0.0308721	1.65231	up	--	--	ribosyldihydronicotinamide dehydrogenase (quinone)	1.10.5.1	--	--	--	--	IPR003680 [Flavodoxin-like fold]	cytoplasm protein	--
P16157	Ankyrin-1	ANK1	183329	221681	243256	145512	107805	31813	27551.9	194405	107139	16946.1	2.38605	0.0365675	1.25463	up	2	Molecular Function:protein binding (GO:0005515),Biological Process:signal transduction (GO:0007165)	ankyrin	--	ko05205 Proteoglycans in cancer	Ankyrin	M	Cell wall/membrane/envelope biogenesis ;	IPR000488 [Death domain] ; IPR000906[ZU5 domain] ; IPR002110[Ankyrin repeat] ; IPR020683[Ankyrin repeat-containing domain]	cytoskeleton protein	--
P16402	Histone H1.3	H1-3	49338.5	44932	45643.1	47173.6	57076.9	31020	30082.1	24814.7	12554.7	14217.2	2.16671	0.000367983	1.11551	up	4	Cellular Component:nucleosome (GO:0000786),Molecular Function:DNA binding (GO:0003677),Cellular Component:nucleus (GO:0005634),Biological Process:nucleosome assembly (GO:0006334)	histone H1/5	--	--	Histone H1	B	Chromatin structure and dynamics ;	IPR005818 [Linker histone H1/H5, domain H15]	nucleus protein	--
P16452	Protein 4.2	EPB42	51298.1	54037.8	42066.8	12797.3	32764.7	6141.28	7752.39	28948	12115.1	11263	2.914	0.0175083	1.543	up	2	Molecular Function:protein-glutamine gamma-glutamyltransferase activity (GO:0003810),Biological Process:peptide cross-linking (GO:0018149)	--	--	--	--	--	--	IPR001102 [Transglutaminase, N-terminal] ; IPR002931[Transglutaminase-like] ; IPR008958[Transglutaminase, C-terminal]	plasma membrane protein	--
P17026	Zinc finger protein 22	ZNF22	44616.9	28374.3	16338.7	23655.8	21315.8	74242.6	64435.8	50620.9	45792	63173.2	0.450276	0.00162709	-1.15112	down	1	Molecular Function:metal ion binding (GO:0046872)	--	--	--	FOG: Zn-finger	R	General function prediction only ;	IPR007087 [Zinc finger, C2H2]	nucleus protein	zf-C2H2
P17152	Transmembrane protein 11, mitochondrial	TMEM11	45824.6	53324.2	58569.7	38529.8	37018.6	133221	131608	105039	79228.7	97077.8	0.427093	0.00050356	-1.22738	down	2	Biological Process:mitochondrion organization (GO:0007005),Cellular Component:integral component of mitochondrial inner membrane (GO:0031305)	--	--	--	--	--	--	IPR026120 [Transmembrane protein 11]	--	--
P17544	Cyclic AMP-dependent transcription factor ATF-7	ATF7	0	0	0	0	0	9191.19	12517.7	9737.78	4492.85	12480.6	#NAME?	0	#NAME?	down	1	Molecular Function:sequence-specific DNA binding (GO:0043565)	activating transcription factor 7	--	--	Transcriptional activator FOSB/c-Fos and related bZIP transcription factors	K	Transcription ;	IPR004827 [Basic-leucine zipper domain]	nucleus protein	TF_bZIP
P17931	Galectin-3	LGALS3	347493	560430	353118	312414	397523	318989	95662.3	339433	43449.1	50096.1	2.32528	0.0217584	1.21741	up	1	Molecular Function:carbohydrate binding (GO:0030246)	galectin-3	--	--	Galectin, galactose-binding lectin	W	Extracellular structures ;	IPR001079 [Galectin, carbohydrate recognition domain]	extracell protein	--
P20036	HLA class II histocompatibility antigen, DP alpha 1 chain	HLA-DPA1	35133.1	28477	12713	0	10661.3	70354.7	110803	49174.4	62512.7	92824.5	0.281927	0.00462043	-1.82661	down	4	Biological Process:immune response (GO:0006955),Cellular Component:membrane (GO:0016020),Biological Process:antigen processing and presentation (GO:0019882),Cellular Component:MHC class II protein complex (GO:0042613)	major histocompatibility complex, class II	--	ko04145 Phagosome ko04514 Cell adhesion molecules (CAMs) ko04612 Antigen processing and presentation ko04640 Hematopoietic cell lineage ko04658 Th1 and Th2 cell differentiation ko04659 Th17 cell differentiation ko04672 Intestinal immune network for IgA production ko04940 Type I diabetes mellitus ko05140 Leishmaniasis ko05145 Toxoplasmosis ko05150 Staphylococcus aureus infection ko05152 Tuberculos…	--	--	--	IPR001003 [MHC class II, alpha chain, N-terminal] ; IPR003597[Immunoglobulin C1-set] ; IPR032431[Immunoglobulin C1-set, C-terminal extension]	lysosome protein	--
P20290	Transcription factor BTF3	BTF3	0	0	20710.8	14552.4	4428.12	55577.2	59809.2	33906.2	52742.9	46744.9	0.265906	0.00187378	-1.91101	down	--	--	nascent polypeptide-associated complex subunit beta	--		RNA polymerase II general transcription factor BTF3 and related proteins	K	Transcription ;	IPR002715 [Nascent polypeptide-associated complex NAC domain]	nucleus protein	--
P20700	Lamin-B1	LMNB1	1.29007e+06	1.12529e+06	1.81149e+06	1.13619e+06	1507590	3.77455e+06	4.01194e+06	1.83368e+06	2.84517e+06	3.36474e+06	0.434024	0.00232983	-1.20415	down	2	Molecular Function:structural molecule activity (GO:0005198),Cellular Component:intermediate filament (GO:0005882)	lamin B	--	ko04210 Apoptosis	Nuclear envelope protein lamin, intermediate filament superfamily	DY	Cell cycle control, cell division, chromosome partitioning ; Nuclear structure ;	IPR001322 [Lamin Tail Domain] ; IPR001664[Intermediate filament protein]	nucleus protein	--
P21796	Non-selective voltage-gated ion channel VDAC1	VDAC1	126510	94647	148703	95666.9	241533	286736	341344	152592	382683	525729	0.418606	0.0185105	-1.25634	down	2	Cellular Component:mitochondrial outer membrane (GO:0005741),Biological Process:transmembrane transport (GO:0055085)	voltage-dependent anion channel protein 1	--	ko04020 Calcium signaling pathway ko04022 cGMP-PKG signaling pathway ko04217 Necroptosis ko04218 Cellular senescence ko04621 NOD-like receptor signaling pathway ko04979 Cholesterol metabolism ko05012 Parkinson's disease ko05016 Huntington's disease ko05164 Influenza A ko05166 HTLV-I infection	Porin/voltage-dependent anion-selective channel protein	P	Inorganic ion transport and metabolism ;	IPR027246 [Eukaryotic porin/Tom40]	plasma membrane protein	--
P21964	Catechol O-methyltransferase	COMT	94972.1	101611	137818	153340	147296	325851	508035	204116	278332	283023	0.397058	0.0175502	-1.33258	down	1	Molecular Function:O-methyltransferase activity (GO:0008171)	catechol O-methyltransferase	2.1.1.6	ko00140 Steroid hormone biosynthesis ko00350 Tyrosine metabolism ko01100 Metabolic pathways ko04728 Dopaminergic synapse	O-methyltransferase	Q	Secondary metabolites biosynthesis, transport and catabolism ;	IPR002935 [O-methyltransferase, family 3]	cytoplasm protein	--
P22087	rRNA 2-O-methyltransferase fibrillarin	FBL	120447	116523	138122	144064	78138.2	367366	364148	166453	199410	298622	0.427861	0.0160223	-1.22478	down	4	Molecular Function:RNA binding (GO:0003723),Biological Process:rRNA processing (GO:0006364),Biological Process:tRNA processing (GO:0008033),Molecular Function:methyltransferase activity (GO:0008168)	rRNA 2'-O-methyltransferase fibrillarin	2.1.1.-	ko03008 Ribosome biogenesis in eukaryotes	Fibrillarin and related nucleolar RNA-binding proteins	A	RNA processing and modification ;	IPR000692 [Fibrillarin]	nucleus protein	--
P22415	Upstream stimulatory factor 1	USF1	0	0	10623.3	0	9349.31	34494.8	38868.7	29223.5	28234.6	39503	0.293155	0.00170678	-1.77026	down	1	Molecular Function:protein dimerization activity (GO:0046983)	upstream stimulatory factor	--	--	Helix loop helix transcription factor EB	K	Transcription ;	IPR011598 [Myc-type, basic helix-loop-helix (bHLH) domain]	nucleus protein	bHLH
P22695	Cytochrome b-c1 complex subunit 2, mitochondrial	UQCRC2	92922	98512.8	173423	237902	209010	384538	448367	224376	491541	566090	0.383832	0.00378817	-1.38145	down	--	--	ubiquinol-cytochrome c reductase core subunit 2	--	ko00190 Oxidative phosphorylation ko01100 Metabolic pathways ko04260 Cardiac muscle contraction ko04932 Non-alcoholic fatty liver disease (NAFLD) ko05010 Alzheimer's disease ko05012 Parkinson's disease ko05016 Huntington's disease	Ubiquinol cytochrome c reductase, subunit QCR2	C	Energy production and conversion ;	IPR007863 [Peptidase M16, C-terminal] ; IPR011765[Peptidase M16, N-terminal]	mitochondrion protein	--
P22748	Carbonic anhydrase 4	CA4	100488	86956	129939	84106.5	141549	52153.2	0	43795.7	44256.5	0	2.3239	0.00728623	1.21655	up	--	--	carbonic anhydrase 4	4.2.1.1	ko00910 Nitrogen metabolism ko04964 Proximal tubule bicarbonate reclamation	Carbonic anhydrase	R	General function prediction only ;	IPR001148 [Alpha carbonic anhydrase]	extracell protein	--
P22894	Neutrophil collagenase	MMP8	1.34628e+06	1.18082e+06	1.69697e+06	1.1639e+06	729801	430033	40402.9	222160	743922	4982.71	4.24403	0.00198992	2.08544	up	4	Molecular Function:metalloendopeptidase activity (GO:0004222),Biological Process:proteolysis (GO:0006508),Molecular Function:zinc ion binding (GO:0008270),Cellular Component:extracellular matrix (GO:0031012)	matrix metalloproteinase-8 (neutrophil collagenase)	3.4.24.34	--	Gelatinase A and related matrix metalloproteases	OW	Posttranslational modification, protein turnover, chaperones ; Extracellular structures ;	IPR001818 [Peptidase M10, metallopeptidase] ; IPR002477[Peptidoglycan binding-like] ; IPR018487[Hemopexin-like repeats]	extracell protein	--
P23193	Transcription elongation factor A protein 1	TCEA1	72644.6	104949	79918.9	120356	40961.5	104157	210415	214740	147707	245452	0.45403	0.00846235	-1.13914	down	3	Molecular Function:nucleic acid binding (GO:0003676),Cellular Component:nucleus (GO:0005634),Molecular Function:zinc ion binding (GO:0008270)	transcription elongation factor S-II	--	--	Transcription elongation factor TFIIS/Cofactor of enhancer-binding protein Sp1	K	Transcription ;	IPR001222 [Zinc finger, TFIIS-type] ; IPR003618[Transcription elongation factor S-II, central domain] ; IPR017923[Transcription factor IIS, N-terminal]	nucleus protein	--
P23434	Glycine cleavage system H protein, mitochondrial	GCSH	0	0	6732.75	3378.97	5879.94	0	15051.6	0	10655.2	12560.7	0.417891	0.010214	-1.2588	down	--	--	glycine cleavage system H protein	--	ko00260 Glycine, serine and threonine metabolism ko00630 Glyoxylate and dicarboxylate metabolism ko01100 Metabolic pathways ko01200 Carbon metabolism	Glycine cleavage system H protein (lipoate-binding)	E	Amino acid transport and metabolism ;	IPR033753 [Glycine cleavage system H-protein/Simiate]	mitochondrion protein	--
P24071	Immunoglobulin alpha Fc receptor	FCAR	265163	276672	510162	420224	414494	261209	63976.7	221964	294987	32751.7	2.15652	0.0211713	1.1087	up	--	--	CD89 antigen	--	ko04145 Phagosome ko05150 Staphylococcus aureus infection	--	--	--	--	plasma membrane protein	--
P25205	DNA replication licensing factor MCM3	MCM3	212575	184208	96807.8	173374	166538	294749	524956	202784	257030	475368	0.474961	0.0407033	-1.07412	down	3	Molecular Function:DNA binding (GO:0003677),Molecular Function:ATP binding (GO:0005524),Biological Process:DNA replication (GO:0006260)	DNA replication licensing factor MCM3	3.6.4.12	ko03030 DNA replication ko04110 Cell cycle	DNA replication licensing factor, MCM3 component	L	Replication, recombination and repair ;	IPR001208 [MCM domain] ; IPR027925[MCM N-terminal domain] ; IPR033762[MCM OB domain]	nucleus protein	--
P25398	Small ribosomal subunit protein eS12	RPS12	245372	346151	513356	983704	431479	986674	1.45096e+06	1.00105e+06	681848	1.21556e+06	0.472268	0.0144453	-1.08232	down	--	--	small subunit ribosomal protein S12e	--	ko03010 Ribosome	40S ribosomal protein S12	J	Translation, ribosomal structure and biogenesis ;	IPR004038 [Ribosomal protein L7Ae/L30e/S12e/Gadd45]	cytoplasm protein	--
P25490	Transcriptional repressor protein YY1	YY1	26181.2	22113.8	28696.3	30830.1	14041.3	39210.9	73749	34865.9	32641.8	73308	0.480199	0.045322	-1.0583	down	1	Molecular Function:metal ion binding (GO:0046872)	transcription factor YY	--	--	FOG: Zn-finger	R	General function prediction only ;	IPR007087 [Zinc finger, C2H2]	nucleus protein	zf-C2H2
P26368	Splicing factor U2AF 65 kDa subunit	U2AF2	63490.5	108450	89648	70142	74439.7	118925	262250	126603	191714	372544	0.378877	0.0468268	-1.4002	down	1	Molecular Function:nucleic acid binding (GO:0003676)	splicing factor U2AF 65 kDa subunit	--	ko03040 Spliceosome	Splicing factor U2AF, large subunit (RRM superfamily)	A	RNA processing and modification ;	IPR000504 [RNA recognition motif domain]	nucleus protein	--
P26951	Interleukin-3 receptor subunit alpha	IL3RA	0	0	0	0	0	19739.8	18625.3	14805.7	11252.1	9824.26	#NAME?	0	#NAME?	down	--	--	interleukin 3 receptor alpha	--	ko04060 Cytokine-cytokine receptor interaction ko04151 PI3K-Akt signaling pathway ko04210 Apoptosis ko04630 Jak-STAT signaling pathway ko04640 Hematopoietic cell lineage ko05200 Pathways in cancer	--	--	--	IPR015321 [Type I cytokine receptor, cytokine-binding domain]	--	--
P27635	Large ribosomal subunit protein uL16	RPL10	31557	19975.2	59668.3	22506.9	17255	128048	115915	0	83055.5	171390	0.242311	0.00130712	-2.04507	down	3	Molecular Function:structural constituent of ribosome (GO:0003735),Cellular Component:ribosome (GO:0005840),Biological Process:translation (GO:0006412)	large subunit ribosomal protein L10e	--	ko03010 Ribosome	60s ribosomal protein L10	J	Translation, ribosomal structure and biogenesis ;	IPR016180 [Ribosomal protein L10e/L16]	--	--
P27694	Replication protein A 70 kDa DNA-binding subunit	RPA1	154179	183454	117917	121078	146077	187410	499838	215799	274671	362225	0.469307	0.042933	-1.0914	down	4	Molecular Function:nucleic acid binding (GO:0003676),Molecular Function:DNA binding (GO:0003677),Cellular Component:nucleus (GO:0005634),Biological Process:DNA replication (GO:0006260)	replication factor A1	--	ko03030 DNA replication ko03420 Nucleotide excision repair ko03430 Mismatch repair ko03440 Homologous recombination ko03460 Fanconi anemia pathway	Single-stranded DNA-binding replication protein A (RPA), large (70 kD) subunit and related ssDNA-binding proteins	L	Replication, recombination and repair ;	IPR004365 [OB-fold nucleic acid binding domain, AA-tRNA synthetase-type] ; IPR007199[Replication factor-A protein 1, N-terminal] ; IPR013955[Replication factor A, C-terminal] ; IPR031657[Replication protein A, OB domain]	nucleus protein	--
P27707	Deoxycytidine kinase	DCK	55457.3	80930.2	80756.7	76829.2	81391.5	140085	234499	93726.9	101352	189555	0.49441	0.0442652	-1.01622	down	--	--	deoxycitidine kinase	2.7.1.74	ko00230 Purine metabolism ko00240 Pyrimidine metabolism ko01100 Metabolic pathways	Mitochondrial thymidine kinase 2/deoxyguanosine kinase	F	Nucleotide transport and metabolism ;	IPR031314 [Deoxynucleoside kinase domain]	nucleus protein	--
P27918	Properdin	CFP	160102	144194	105412	53589.3	215445	109737	32213.7	49725.3	67229.1	11158.3	2.51327	0.0333458	1.32957	up	--	--	complement factor properdin	--	ko05168 Herpes simplex infection	FOG: Immunoglobin and related proteins	RP	General function prediction only ; Inorganic ion transport and metabolism ;	IPR000884 [Thrombospondin type-1 (TSP1) repeat]	plasma membrane protein	--
P30084	Enoyl-CoA hydratase, mitochondrial	ECHS1	0	40394.9	80804.2	36609.4	80326.4	110351	144092	55330.8	220491	167103	0.426846	0.0464753	-1.22821	down	2	Molecular Function:catalytic activity (GO:0003824),Biological Process:metabolic process (GO:0008152)	enoyl-CoA hydratase	4.2.1.17	ko00062 Fatty acid elongation ko00071 Fatty acid degradation ko00280 Valine, leucine and isoleucine degradation ko00310 Lysine degradation ko00380 Tryptophan metabolism ko00410 beta-Alanine metabolism ko00640 Propanoate metabolism ko00650 Butanoate metabolism ko01100 Metabolic pathways ko01200 Carbon metabolism ko01212 Fatty acid metabolism	Enoyl-CoA hydratase	I	Lipid transport and metabolism ;	IPR001753 [Crotonase superfamily]	peroxisome protein	--
P30086	Phosphatidylethanolamine-binding protein 1	PEBP1	254378	153549	656627	223142	998196	405112	1.56602e+06	740011	1.44157e+06	1.88974e+06	0.378305	0.0461566	-1.40238	down	--	--	--	--	--	Phosphatidylethanolamine binding protein	R	General function prediction only ;	IPR008914 [Phosphatidylethanolamine-binding protein]	lysosome protein	--
P31937	3-hydroxyisobutyrate dehydrogenase, mitochondrial	HIBADH	0	0	32577.1	0	29139.4	67133.7	99628.3	54331.3	117859	101645	0.350187	0.0338515	-1.5138	down	3	Molecular Function:phosphogluconate dehydrogenase (decarboxylating) activity (GO:0004616),Molecular Function:NAD binding (GO:0051287),Biological Process:oxidation-reduction process (GO:0055114)	3-hydroxyisobutyrate dehydrogenase	1.1.1.31	ko00280 Valine, leucine and isoleucine degradation ko01100 Metabolic pathways	Predicted dehydrogenase	R	General function prediction only ;	IPR006115 [6-phosphogluconate dehydrogenase, NADP-binding] ; IPR029154[3-hydroxyisobutyrate dehydrogenase, NAD-binding domain]	mitochondrion protein	--
P33991	DNA replication licensing factor MCM4	MCM4	181984	137929	104771	172951	155834	254060	470412	218909	248759	369298	0.482547	0.0239178	-1.05126	down	3	Molecular Function:DNA binding (GO:0003677),Molecular Function:ATP binding (GO:0005524),Biological Process:DNA replication (GO:0006260)	DNA replication licensing factor MCM4	3.6.4.12	ko03030 DNA replication ko04110 Cell cycle	DNA replication licensing factor, MCM4 component	L	Replication, recombination and repair ;	IPR001208 [MCM domain] ; IPR027925[MCM N-terminal domain] ; IPR033762[MCM OB domain]	nucleus protein	--
P35244	Replication protein A 14 kDa subunit	RPA3	0	43167.7	75899.3	27705.1	66122.7	137685	276311	83549.8	150070	172390	0.324532	0.0204743	-1.62357	down	5	Molecular Function:DNA binding (GO:0003677),Cellular Component:nucleus (GO:0005634),Biological Process:DNA replication (GO:0006260),Biological Process:DNA repair (GO:0006281),Biological Process:DNA recombination (GO:0006310)	replication factor A3	--	ko03030 DNA replication ko03420 Nucleotide excision repair ko03430 Mismatch repair ko03440 Homologous recombination ko03460 Fanconi anemia pathway	--	--	--	IPR013970 [Replication factor A protein 3]	nucleus protein	--
P35475	Alpha-L-iduronidase	IDUA	0	6603.54	12481.3	0	5386.8	41072.7	31853.3	26615	9100.11	26619.2	0.301537	0.0379265	-1.72959	down	1	Biological Process:carbohydrate metabolic process (GO:0005975)	L-iduronidase	3.2.1.76	ko00531 Glycosaminoglycan degradation ko01100 Metabolic pathways ko04142 Lysosome	--	--	--	IPR000514 [Glycoside hydrolase, family 39]	lysosome protein	--
P35914	Hydroxymethylglutaryl-CoA lyase, mitochondrial	HMGCL	39120.3	52436.8	82702.3	83386.9	79676.4	123359	165535	162213	131695	149406	0.460692	0.00020699	-1.11812	down	1	Molecular Function:catalytic activity (GO:0003824)	hydroxymethylglutaryl-CoA lyase	4.1.3.4	ko00072 Synthesis and degradation of ketone bodies ko00280 Valine, leucine and isoleucine degradation ko00650 Butanoate metabolism ko01100 Metabolic pathways ko04146 Peroxisome	Hydroxymethylglutaryl-CoA lyase	CE	Energy production and conversion ; Amino acid transport and metabolism ;	IPR000891 [Pyruvate carboxyltransferase]	mitochondrion protein	--
P36542	ATP synthase F(1) complex subunit gamma, mitochondrial	ATP5F1C	91724.4	111186	244563	135977	115568	357849	296581	112496	323229	438991	0.45713	0.0250686	-1.12932	down	1	Biological Process:ATP synthesis coupled proton transport (GO:0015986)	F-type H+-transporting ATPase subunit gamma	--	ko00190 Oxidative phosphorylation ko01100 Metabolic pathways ko05010 Alzheimer's disease ko05012 Parkinson's disease ko05016 Huntington's disease	F0F1-type ATP synthase, gamma subunit	C	Energy production and conversion ;	IPR000131 [ATP synthase, F1 complex, gamma subunit]	mitochondrion protein	--
P39687	Acidic leucine-rich nuclear phosphoprotein 32 family member A	ANP32A	496279	293945	283196	259008	372239	404736	851598	429017	717259	1.05799e+06	0.492593	0.0288895	-1.02153	down	--	--	acidic leucine-rich nuclear phosphoprotein 32 family member A/C/D	--	--	Leucine-rich acidic nuclear protein	DR	Cell cycle control, cell division, chromosome partitioning ; General function prediction only ;	--	nucleus protein	--
P40938	Replication factor C subunit 3	RFC3	0	16951.4	29511.7	16121.7	18486.8	39435.5	76074	23008.7	35712.7	67783.3	0.418734	0.047728	-1.25589	down	--	--	replication factor C subunit 3/5	--	ko03030 DNA replication ko03420 Nucleotide excision repair ko03430 Mismatch repair	Replication factor C, subunit RFC3	DL	Cell cycle control, cell division, chromosome partitioning ; Replication, recombination and repair ;	--	--	--
P41212	Transcription factor ETV6	ETV6	0	0	8605.42	8216.8	19611.8	34206.4	157567	65537	37996.9	156728	0.134333	0.0472818	-2.89611	down	2	Cellular Component:nucleus (GO:0005634),Molecular Function:sequence-specific DNA binding (GO:0043565)	ETS translocation variant 6/7	--	ko05202 Transcriptional misregulation in cancer	Transcription factor NERF and related proteins, contain ETS domain	K	Transcription ;	IPR000418 [Ets domain] ; IPR003118[Pointed domain]	nucleus protein	ETS
P41218	Myeloid cell nuclear differentiation antigen	MNDA	1.72824e+06	2.32512e+06	1.45309e+06	1.51924e+06	590987	928869	474455	745632	969825	390104	2.17068	0.0265101	1.11815	up	--	--	--	--	--	--	--	--	IPR004020 [DAPIN domain] ; IPR004021[HIN-200/IF120x]	cytoplasm protein	--
P41223	Protein BUD31 homolog	BUD31	0	0	11414.2	0	10982	27861.6	62537.6	0	38820.5	82683.5	0.211381	0.0422407	-2.24208	down	1	Cellular Component:nucleus (GO:0005634)	bud site selection protein 31	--	ko03040 Spliceosome	G10 protein/predicted nuclear transcription regulator	K	Transcription ;	IPR001748 [G10 protein]	--	--
P41240	Tyrosine-protein kinase CSK	CSK	0	40803	96837.2	36796.5	35743.3	88572.6	108153	80075.9	155195	161713	0.442515	0.0242728	-1.1762	down	3	Molecular Function:protein kinase activity (GO:0004672),Molecular Function:protein binding (GO:0005515),Biological Process:protein phosphorylation (GO:0006468)	c-src tyrosine kinase	2.7.10.2	ko05120 Epithelial cell signaling in Helicobacter pylori infection	Tyrosine kinases	T	Signal transduction mechanisms ;	IPR000980 [SH2 domain] ; IPR001245[Serine-threonine/tyrosine-protein kinase catalytic domain] ; IPR001452[SH3 domain]	nucleus protein	--
P45880	Non-selective voltage-gated ion channel VDAC2	VDAC2	116761	83947.9	189039	102791	243050	371204	363015	172292	493972	760508	0.340394	0.0396207	-1.55472	down	2	Cellular Component:mitochondrial outer membrane (GO:0005741),Biological Process:transmembrane transport (GO:0055085)	voltage-dependent anion channel protein 2	--	ko04020 Calcium signaling pathway ko04022 cGMP-PKG signaling pathway ko04216 Ferroptosis ko04217 Necroptosis ko04218 Cellular senescence ko04621 NOD-like receptor signaling pathway ko04979 Cholesterol metabolism ko05012 Parkinson's disease ko05016 Huntington's disease ko05166 HTLV-I infection	Porin/voltage-dependent anion-selective channel protein	P	Inorganic ion transport and metabolism ;	IPR027246 [Eukaryotic porin/Tom40]	mitochondrion protein	--
P45983	Mitogen-activated protein kinase 8	MAPK8	0	0	0	0	0	2916.15	8451.34	4350.09	6324.47	14299.8	#NAME?	0	#NAME?	down	3	Molecular Function:protein kinase activity (GO:0004672),Molecular Function:ATP binding (GO:0005524),Biological Process:protein phosphorylation (GO:0006468)	c-Jun N-terminal kinase	2.7.11.24	ko01522 Endocrine resistance ko04010 MAPK signaling pathway ko04012 ErbB signaling pathway ko04014 Ras signaling pathway ko04024 cAMP signaling pathway ko04068 FoxO signaling pathway ko04071 Sphingolipid signaling pathway ko04137 Mitophagy - animal ko04140 Autophagy - animal ko04141 Protein processing in endoplasmic reticulum ko04210 Apoptosis ko04215 Apoptosis - multiple species ko04217 Necropto…	Jun-N-terminal kinase (JNK)	T	Signal transduction mechanisms ;	IPR000719 [Protein kinase domain]	mitochondrion protein	--
P46779	Large ribosomal subunit protein eL28	RPL28	76279.5	75546.9	46308.1	52688.5	61419.2	62278.2	202678	93061.5	167210	222887	0.417372	0.0472799	-1.26059	down	--	--	large subunit ribosomal protein L28e	--	ko03010 Ribosome	60S ribosomal protein L28	J	Translation, ribosomal structure and biogenesis ;	IPR029004 [Ribosomal L28e/Mak16]	--	--
P46952	3-hydroxyanthranilate 3,4-dioxygenase	HAAO	23461.2	16627.1	15061.1	15137	28752.5	35754.8	91956.4	54100.1	50242.2	47112.4	0.354767	0.0170524	-1.49506	down	3	Molecular Function:3-hydroxyanthranilate 3,4-dioxygenase activity (GO:0000334),Molecular Function:iron ion binding (GO:0005506),Biological Process:oxidation-reduction process (GO:0055114)	3-hydroxyanthranilate 3,4-dioxygenase	1.13.11.6	ko00380 Tryptophan metabolism ko01100 Metabolic pathways	3-hydroxyanthranilate oxygenase HAAO	E	Amino acid transport and metabolism ;	IPR010329 [3-hydroxyanthranilic acid dioxygenase]	cytoplasm protein	--
P48506	Glutamate--cysteine ligase catalytic subunit	GCLC	0	16208.9	20508.8	7047.58	15093.8	28531.1	34087.2	26629	34456.4	32335.3	0.47151	0.000966127	-1.08464	down	2	Molecular Function:glutamate-cysteine ligase activity (GO:0004357),Biological Process:glutathione biosynthetic process (GO:0006750)	glutamate--cysteine ligase catalytic subunit	6.3.2.2	ko00270 Cysteine and methionine metabolism ko00480 Glutathione metabolism ko01100 Metabolic pathways ko04216 Ferroptosis	Gamma-glutamylcysteine synthetase	H	Coenzyme transport and metabolism ;	IPR004308 [Glutamate-cysteine ligase catalytic subunit]	--	--
P49427	Ubiquitin-conjugating enzyme E2 R1	CDC34	6420.62	0	27203.7	6920.22	21857.6	22837.7	51025.3	26504	35851.3	42970.4	0.43531	0.0304453	-1.19988	down	--	--	ubiquitin-conjugating enzyme E2 R	2.3.2.23	ko04120 Ubiquitin mediated proteolysis ko05168 Herpes simplex infection	Ubiquitin-protein ligase	O	Posttranslational modification, protein turnover, chaperones ;	IPR000608 [Ubiquitin-conjugating enzyme E2]	nucleus protein	--
P49908	Selenoprotein P	SELENOP	18367.4	15517.8	21443.6	17123.3	5298.12	0	0	3803.19	0	2080.04	5.28622	0.0410054	2.40224	up	--	--	--	--	--	--	--	--	IPR007671 [Selenoprotein P, N-terminal] ; IPR007672[Selenoprotein P, C-terminal]	extracell protein	--
P50213	Isocitrate dehydrogenase [NAD] subunit alpha, mitochondrial	IDH3A	25765.8	51101.9	97553.1	75971.8	87312.5	139713	266193	89323.5	127666	225481	0.39806	0.0201057	-1.32894	down	1	Biological Process:oxidation-reduction process (GO:0055114)	isocitrate dehydrogenase (NAD+)	1.1.1.41	ko00020 Citrate cycle (TCA cycle) ko01100 Metabolic pathways ko01200 Carbon metabolism ko01210 2-Oxocarboxylic acid metabolism ko01230 Biosynthesis of amino acids	Isocitrate dehydrogenase, alpha subunit	E	Amino acid transport and metabolism ;	IPR024084 [Isopropylmalate dehydrogenase-like domain]	mitochondrion protein	--
P50750	Cyclin-dependent kinase 9	CDK9	0	0	8311.03	6608.55	7213.99	15478.8	15931.4	0	18063.1	21288.6	0.417053	0.00142381	-1.2617	down	3	Molecular Function:protein kinase activity (GO:0004672),Molecular Function:ATP binding (GO:0005524),Biological Process:protein phosphorylation (GO:0006468)	--	--	ko05202 Transcriptional misregulation in cancer	Cyclin T-dependent kinase CDK9	D	Cell cycle control, cell division, chromosome partitioning ;	IPR000719 [Protein kinase domain]	nucleus protein	--
P51575	P2X purinoceptor 1	P2RX1	78300.9	113318	61560.1	86253.8	42487.2	23626.7	13911.5	17773.8	15177	8448.21	4.83827	0.0060863	2.27449	up	5	Molecular Function:purinergic nucleotide receptor activity (GO:0001614),Molecular Function:extracellular ATP-gated cation channel activity (GO:0004931),Cellular Component:integral component of plasma membrane (GO:0005887),Biological Process:response to ATP (GO:0033198),Biological Process:cation transmembrane transport (GO:0098655)	P2X purinoceptor 1	--	ko04020 Calcium signaling pathway ko04080 Neuroactive ligand-receptor interaction ko04611 Platelet activation	--	--	--	IPR001429 [P2X purinoreceptor]	--	--
P51649	Succinate-semialdehyde dehydrogenase, mitochondrial	ALDH5A1	32309.5	14799.5	23799.9	32883.9	7931.97	84100.6	85889.4	76783.8	38856	51150.1	0.331744	0.00287711	-1.59186	down	3	Biological Process:metabolic process (GO:0008152),Molecular Function:oxidoreductase activity (GO:0016491),Biological Process:oxidation-reduction process (GO:0055114)	succinate-semialdehyde dehydrogenase	1.2.1.24	ko00250 Alanine, aspartate and glutamate metabolism ko00650 Butanoate metabolism ko01100 Metabolic pathways	Aldehyde dehydrogenase	C	Energy production and conversion ;	IPR015590 [Aldehyde dehydrogenase domain]	mitochondrion protein	--
P51965	Ubiquitin-conjugating enzyme E2 E1	UBE2E1	11873.3	7757.94	11195.2	0	18611.3	19671.7	65969.9	18588.2	38176.3	64766	0.29829	0.0471443	-1.74521	down	--	--	ubiquitin-conjugating enzyme E2 E	2.3.2.23	ko04120 Ubiquitin mediated proteolysis	Ubiquitin-protein ligase	O	Posttranslational modification, protein turnover, chaperones ;	IPR000608 [Ubiquitin-conjugating enzyme E2]	endoplasmic reticulum protein	--
P52434	DNA-directed RNA polymerases I, II, and III subunit RPABC3	POLR2H	28037.7	49661.9	42379.2	25689.1	6566.08	77673.1	89093.8	42060.5	41160.5	64657.6	0.484145	0.0277338	-1.04649	down	--	--	DNA-directed RNA polymerases I, II, and III subunit RPABC3	--	ko00230 Purine metabolism ko00240 Pyrimidine metabolism ko01100 Metabolic pathways ko03020 RNA polymerase ko04623 Cytosolic DNA-sensing pathway ko05016 Huntington's disease ko05169 Epstein-Barr virus infection	RNA polymerase subunit 8	K	Transcription ;	IPR005570 [RNA polymerase, Rpb8]	nucleus protein	--
P52564	Dual specificity mitogen-activated protein kinase kinase 6	MAP2K6	10490.6	0	11429.1	14785.9	7816.88	26236.2	27063	18706.8	22177	19147.9	0.491067	0.00169681	-1.02601	down	3	Molecular Function:protein kinase activity (GO:0004672),Molecular Function:ATP binding (GO:0005524),Biological Process:protein phosphorylation (GO:0006468)	mitogen-activated protein kinase kinase 6	2.7.12.2	ko04010 MAPK signaling pathway ko04015 Rap1 signaling pathway ko04218 Cellular senescence ko04380 Osteoclast differentiation ko04620 Toll-like receptor signaling pathway ko04664 Fc epsilon RI signaling pathway ko04668 TNF signaling pathway ko04750 Inflammatory mediator regulation of TRP channels ko04912 GnRH signaling pathway ko05014 Amyotrophic lateral sclerosis (ALS) ko05145 Toxoplasmosis ko051…	Mitogen-activated protein kinase (MAPK) kinase MKK3/MKK6	T	Signal transduction mechanisms ;	IPR000719 [Protein kinase domain]	nucleus protein	--
P52597	Heterogeneous nuclear ribonucleoprotein F	HNRNPF	227994	270521	427426	370172	350717	423554	938295	379437	838714	886772	0.475033	0.0364345	-1.0739	down	1	Molecular Function:nucleic acid binding (GO:0003676)	heterogeneous nuclear ribonucleoprotein F/H	--	--	Splicing factor hnRNP-F and related RNA-binding proteins	A	RNA processing and modification ;	IPR000504 [RNA recognition motif domain] ; IPR012996[Zinc finger, CHHC-type]	cytoplasm protein	--
P52788	Spermine synthase	SMS	58547	36177.1	66075.5	110870	77231.1	131286	177482	106821	153132	147284	0.487288	0.00253565	-1.03715	down	--	--	spermine synthase	2.5.1.22	ko00270 Cysteine and methionine metabolism ko00330 Arginine and proline metabolism ko00410 beta-Alanine metabolism ko00480 Glutathione metabolism ko01100 Metabolic pathways	Spermidine synthase	E	Amino acid transport and metabolism ;	--	--	--
P53582	Methionine aminopeptidase 1	METAP1	18413.8	33372.3	49832.3	62206.6	59617.5	64726.6	103596	95320.3	119251	132881	0.433216	0.00341065	-1.20684	down	--	--	methionyl aminopeptidase	3.4.11.18	--	Putative methionine aminopeptidase	O	Posttranslational modification, protein turnover, chaperones ;	IPR000994 [Peptidase M24] ; IPR031615[MYND-like zinc finger, mRNA-binding]	mitochondrion protein	--
P53602	Diphosphomevalonate decarboxylase	MVD	46578.7	62225	44760.9	46709.6	17414.5	13562.9	17389.9	46549.5	13925.4	7980.27	2.18985	0.0450056	1.13083	up	1	Molecular Function:ATP binding (GO:0005524)	diphosphomevalonate decarboxylase	4.1.1.33	ko00900 Terpenoid backbone biosynthesis ko01100 Metabolic pathways	Mevalonate pyrophosphate decarboxylase	I	Lipid transport and metabolism ;	IPR006204 [GHMP kinase N-terminal domain]	--	--
P54252	Ataxin-3	ATXN3	44779.5	45197.9	64080.2	38180.1	28998.1	151906	78085.1	81197.5	122255	56661	0.451405	0.017807	-1.1475	down	2	Molecular Function:thiol-dependent ubiquitin-specific protease activity (GO:0004843),Biological Process:protein deubiquitination (GO:0016579)	Ataxin-3	3.4.22.-	ko04141 Protein processing in endoplasmic reticulum	Ataxin 3/Josephin	R	General function prediction only ;	IPR003903 [Ubiquitin interacting motif] ; IPR006155[Josephin domain]	nucleus protein	--
P54725	UV excision repair protein RAD23 homolog A	RAD23A	105633	95040.7	127864	79606.8	52584.7	163680	352140	144673	177071	188742	0.44892	0.0210683	-1.15547	down	4	Molecular Function:damaged DNA binding (GO:0003684),Molecular Function:protein binding (GO:0005515),Biological Process:nucleotide-excision repair (GO:0006289),Biological Process:proteasome-mediated ubiquitin-dependent protein catabolic process (GO:0043161)	UV excision repair protein RAD23	--	ko03420 Nucleotide excision repair ko04141 Protein processing in endoplasmic reticulum	Nucleotide excision repair factor NEF2, RAD23 component	L	Replication, recombination and repair ;	IPR000626 [Ubiquitin domain] ; IPR015360[XPC-binding domain] ; IPR015940[Ubiquitin-associated domain]	--	--
P55769	NHP2-like protein 1	SNU13	0	8547.33	115313	13429.3	87290.3	155344	390968	55438.8	279348	477200	0.206674	0.0474313	-2.27457	down	--	--	U4/U6 small nuclear ribonucleoprotein SNU13	--	ko03008 Ribosome biogenesis in eukaryotes ko03040 Spliceosome	60S ribosomal protein 15.5kD/SNU13, NHP2/L7A family (includes ribonuclease P subunit p38), involved in splicing	AJ	RNA processing and modification ; Translation, ribosomal structure and biogenesis ;	IPR004038 [Ribosomal protein L7Ae/L30e/S12e/Gadd45]	nucleus protein	--
P56202	Cathepsin W	CTSW	3.60851e+06	2.49335e+06	1.02434e+06	1.69742e+06	1481080	813718	563882	909283	557600	340872	3.23502	0.0332466	1.69378	up	2	Biological Process:proteolysis (GO:0006508),Molecular Function:cysteine-type peptidase activity (GO:0008234)	cathepsin W	3.4.22.-	ko04142 Lysosome ko04210 Apoptosis	Cysteine proteinase Cathepsin F	O	Posttranslational modification, protein turnover, chaperones ;	IPR000668 [Peptidase C1A, papain C-terminal] ; IPR013201[Cathepsin propeptide inhibitor domain (I29)]	lysosome protein	--
P59665	Neutrophil defensin 1	DEFA1	2.98012e+06	8.18249e+06	4.99239e+06	3.43441e+06	8013550	6.45849e+06	6846.01	804153	53667.9	42310.2	3.74762	0.0417834	1.90597	up	2	Cellular Component:extracellular region (GO:0005576),Biological Process:defense response (GO:0006952)	defensin, alpha	--	--	--	--	--	IPR002366 [Defensin propeptide] ; IPR006081[Alpha-defensin]	extracell protein	--
P61106	Ras-related protein Rab-14	RAB14	244652	183483	295662	114860	254994	366451	487054	266353	650208	467066	0.488863	0.0126735	-1.0325	down	2	Molecular Function:GTP binding (GO:0005525),Biological Process:small GTPase mediated signal transduction (GO:0007264)	Ras-related protein Rab-14	--	ko04152 AMPK signaling pathway	GTPase Rab14, small G protein superfamily	U	Intracellular trafficking, secretion, and vesicular transport ;	IPR001806 [Small GTPase superfamily]	endoplasmic reticulum protein	--
P61513	Large ribosomal subunit protein eL43	RPL37A	27263	22670.5	11716.1	19814.6	5214.43	52760.2	39669.9	43947.3	20225	19889.2	0.491121	0.0471677	-1.02585	down	4	Molecular Function:structural constituent of ribosome (GO:0003735),Cellular Component:intracellular (GO:0005622),Cellular Component:ribosome (GO:0005840),Biological Process:translation (GO:0006412)	large subunit ribosomal protein L37Ae	--	ko03010 Ribosome	60S ribosomal protein L37	J	Translation, ribosomal structure and biogenesis ;	IPR002674 [Ribosomal protein L37ae]	--	--
P61599	N-alpha-acetyltransferase 20	NAA20	0	0	7203.67	5689.68	2100.53	11473.3	16537.1	0	15612.2	14099.4	0.346347	0.00352693	-1.52971	down	1	Molecular Function:N-acetyltransferase activity (GO:0008080)	N-terminal acetyltransferase B complex catalytic subunit	2.3.1.254	--	Acetyltransferase, (GNAT) family	R	General function prediction only ;	IPR000182 [GNAT domain]	nucleus protein	--
P61970	Nuclear transport factor 2	NUTF2	48853.1	60882.8	120413	120062	108428	92562.3	184107	251031	254002	284895	0.430002	0.0120447	-1.21759	down	2	Cellular Component:intracellular (GO:0005622),Biological Process:transport (GO:0006810)	--	--	--	Nuclear transport factor 2	U	Intracellular trafficking, secretion, and vesicular transport ;	IPR002075 [Nuclear transport factor 2]	nucleus protein	--
P61981	14-3-3 protein gamma	YWHAG	130012	186168	458654	173529	232194	505889	822367	442252	557646	1.34051e+06	0.321795	0.0215867	-1.63579	down	--	--	14-3-3 protein gamma/eta	--	ko04110 Cell cycle ko04114 Oocyte meiosis ko04151 PI3K-Akt signaling pathway ko04390 Hippo signaling pathway ko05169 Epstein-Barr virus infection ko05203 Viral carcinogenesis	Multifunctional chaperone (14-3-3 family)	O	Posttranslational modification, protein turnover, chaperones ;	IPR023410 [14-3-3 domain]	cytoplasm protein	--
P62136	Serine/threonine-protein phosphatase PP1-alpha catalytic subunit	PPP1CA	95408.5	128122	365489	324213	312795	468614	506014	289467	661794	661665	0.473817	0.0153938	-1.0776	down	1	Molecular Function:hydrolase activity (GO:0016787)	serine/threonine-protein phosphatase PP1 catalytic subunit	3.1.3.16	ko03015 mRNA surveillance pathway ko04022 cGMP-PKG signaling pathway ko04024 cAMP signaling pathway ko04114 Oocyte meiosis ko04218 Cellular senescence ko04261 Adrenergic signaling in cardiomyocytes ko04270 Vascular smooth muscle contraction ko04390 Hippo signaling pathway ko04510 Focal adhesion ko04611 Platelet activation ko04720 Long-term potentiation ko04728 Dopaminergic synapse ko04750 Inflamm…	Serine/threonine specific protein phosphatase PP1, catalytic subunit	TR	Signal transduction mechanisms ; General function prediction only ;	IPR004843 [Calcineurin-like phosphoesterase domain, ApaH type] ; IPR031675[Serine-threonine protein phosphatase, N-terminal]	cytoplasm protein	--
P62266	Small ribosomal subunit protein uS12	RPS23	226803	269146	94282	142086	281767	118625	664190	379469	622346	577390	0.429329	0.0363834	-1.21985	down	4	Molecular Function:structural constituent of ribosome (GO:0003735),Cellular Component:intracellular (GO:0005622),Cellular Component:ribosome (GO:0005840),Biological Process:translation (GO:0006412)	small subunit ribosomal protein S23e	--	ko03010 Ribosome	40S ribosomal protein S23	J	Translation, ribosomal structure and biogenesis ;	IPR006032 [Ribosomal protein S12/S23]	mitochondrion protein	--
P62273	Small ribosomal subunit protein uS14	RPS29	57731.6	41906.2	77923.9	56289.9	180364	169778	174966	74133.3	381639	339859	0.363227	0.0491063	-1.46106	down	4	Molecular Function:structural constituent of ribosome (GO:0003735),Cellular Component:intracellular (GO:0005622),Cellular Component:ribosome (GO:0005840),Biological Process:translation (GO:0006412)	small subunit ribosomal protein S29e	--	ko03010 Ribosome	40S ribosomal protein S29	J	Translation, ribosomal structure and biogenesis ;	IPR001209 [Ribosomal protein S14]	--	--
P78347	General transcription factor II-I	GTF2I	127882	173540	78802.7	115986	78736.4	209899	323520	122171	192827	362676	0.474734	0.0281321	-1.07481	down	--	--	transcription initiation factor TFII-I	--	ko03022 Basal transcription factors ko04022 cGMP-PKG signaling pathway ko05168 Herpes simplex infection	--	--	--	IPR004212 [GTF2I-like repeat]	nucleus protein	GTF2I
P80188	Neutrophil gelatinase-associated lipocalin	LCN2	1.52636e+06	1.11342e+06	1.18958e+06	1.43119e+06	3565150	511268	0	166317	47467.3	6516	9.65128	0.0235888	3.27072	up	--	--	lipocalin 2	--	ko04657 IL-17 signaling pathway	--	--	--	IPR000566 [Lipocalin/cytosolic fatty-acid binding domain]	extracell protein	--
P80511	Protein S100-A12	S100A12	2.68739e+06	2.89348e+06	3.0587e+06	3.69932e+06	2539410	1.62526e+06	86877	1.88212e+06	1.6537e+06	163745	2.74928	0.00267289	1.45906	up	--	--	--	--	--	--	--	--	IPR013787 [S100/CaBP-9k-type, calcium binding, subdomain]	nucleus protein	--
P80723	Brain acid soluble protein 1	BASP1	973697	1.14142e+06	1.26622e+06	955984	937951	416271	20247.1	785557	193663	64707.6	3.56331	0.0011671	1.83322	up	--	--	brain acid soluble protein 1	--	--	--	--	--	IPR008408 [Brain acid soluble protein 1]	--	--
P81877	Single-stranded DNA-binding protein 2	SSBP2	0	7188.97	4779.14	0	8648.86	45933.2	60521.2	51700.2	25514.4	75262.3	0.132706	0.00508103	-2.9137	down	--	--	--	--	--	Sequence-specific single-stranded-DNA-binding protein	LKR	Replication, recombination and repair ; Transcription ; General function prediction only ;	--	--	--
Q00534	Cyclin-dependent kinase 6	CDK6	0	0	16204.7	0	17213.5	64553.5	101182	28453.6	119574	209064	0.159796	0.0447866	-2.6457	down	3	Molecular Function:protein kinase activity (GO:0004672),Molecular Function:ATP binding (GO:0005524),Biological Process:protein phosphorylation (GO:0006468)	cyclin-dependent kinase 6	2.7.11.22	ko04110 Cell cycle ko04115 p53 signaling pathway ko04151 PI3K-Akt signaling pathway ko04218 Cellular senescence ko05161 Hepatitis B ko05162 Measles ko05165 Human papillomavirus infection ko05167 Kaposi's sarcoma-associated herpesvirus infection ko05200 Pathways in cancer ko05203 Viral carcinogenesis ko05206 MicroRNAs in cancer ko05212 Pancreatic cancer ko05214 Glioma ko05218 Melanoma ko05220 Chro…	Protein kinase PCTAIRE and related kinases	R	General function prediction only ;	IPR000719 [Protein kinase domain]	cytoplasm protein	--
Q00688	Peptidyl-prolyl cis-trans isomerase FKBP3	FKBP3	61739.8	102705	144882	144679	74154.8	141852	394360	142393	272242	343410	0.408081	0.0224056	-1.29307	down	--	--	FK506-binding protein 3	5.2.1.8	--	FKBP-type peptidyl-prolyl cis-trans isomerase	O	Posttranslational modification, protein turnover, chaperones ;	IPR001179 [FKBP-type peptidyl-prolyl cis-trans isomerase domain]	nucleus protein	--
Q00796	Sorbitol dehydrogenase	SORD	34643	18716.7	28074.5	13549.1	20962.6	47119.7	44859.4	43802	42255.8	58384.5	0.49042	0.000885001	-1.02791	down	1	Biological Process:oxidation-reduction process (GO:0055114)	L-iditol 2-dehydrogenase	1.1.1.14	ko00040 Pentose and glucuronate interconversions ko00051 Fructose and mannose metabolism ko01100 Metabolic pathways	Sorbitol dehydrogenase	Q	Secondary metabolites biosynthesis, transport and catabolism ;	IPR013149 [Alcohol dehydrogenase, C-terminal] ; IPR013154[Alcohol dehydrogenase, N-terminal]	cytoplasm protein	--
Q00839	Heterogeneous nuclear ribonucleoprotein U	HNRNPU	315608	430153	281200	301479	320798	482607	1.10221e+06	550041	890273	1.511e+06	0.363578	0.0367956	-1.45966	down	1	Molecular Function:protein binding (GO:0005515)	heterogeneous nuclear ribonucleoprotein U	--	ko03040 Spliceosome	Scaffold/matrix specific factor hnRNP-U/SAF-A, contains SPRY domain	A	RNA processing and modification ;	IPR003034 [SAP domain] ; IPR003877[SPRY domain]	nucleus protein	--
Q01105	Protein SET	SET	1.23239e+06	1.33005e+06	715016	883305	937064	1.73107e+06	3.67235e+06	1.77692e+06	1.40376e+06	2.94047e+06	0.442344	0.0380757	-1.17676	down	2	Cellular Component:nucleus (GO:0005634),Biological Process:nucleosome assembly (GO:0006334)	template-activating factor I	--	--	DNA replication factor/protein phosphatase inhibitor SET/SPR-2	L	Replication, recombination and repair ;	IPR002164 [Nucleosome assembly protein (NAP)]	endoplasmic reticulum protein	--
Q04760	Lactoylglutathione lyase	GLO1	113869	78639.4	149517	221788	113886	237933	428186	395244	290414	508019	0.364394	0.00239258	-1.45643	down	--	--	lactoylglutathione lyase	4.4.1.5	ko00620 Pyruvate metabolism	Glyoxalase	G	Carbohydrate transport and metabolism ;	IPR004360 [Glyoxalase/fosfomycin resistance/dioxygenase domain]	--	--
Q04844	Acetylcholine receptor subunit epsilon	CHRNE	0	0	7699.98	0	15730.7	0	22447.2	0	30494.2	24284.3	0.455108	0.0481478	-1.13572	down	4	Molecular Function:extracellular ligand-gated ion channel activity (GO:0005230),Biological Process:transport (GO:0006810),Biological Process:ion transport (GO:0006811),Cellular Component:membrane (GO:0016020)	nicotinic acetylcholine receptor epsilon	--	ko04080 Neuroactive ligand-receptor interaction	Acetylcholine receptor	T	Signal transduction mechanisms ;	IPR006029 [Neurotransmitter-gated ion-channel transmembrane domain] ; IPR006202[Neurotransmitter-gated ion-channel ligand-binding domain]	synapse protein	--
Q04941	Proteolipid protein 2	PLP2	67890.1	45724.3	187338	214050	90057.6	432647	245005	145314	338515	183407	0.449896	0.0445598	-1.15234	down	1	Cellular Component:membrane (GO:0016020)	--	--	--	Members of chemokine-like factor super family and related proteins	V	Defense mechanisms ;	IPR008253 [Marvel domain]	--	--
Q05682	Caldesmon	CALD1	271833	225107	348953	441313	64076.3	21082.7	23378.7	267502	13148.2	96764.7	3.20303	0.0476148	1.67944	up	--	--	caldesmon	--	ko04270 Vascular smooth muscle contraction	--	--	--	IPR006018 [Caldesmon/lymphocyte specific protein]	plasma membrane protein	--
Q06265	Exosome complex component RRP45	EXOSC9	0	17560.4	14332.8	30087.5	14149.4	39735.4	56589.6	42126.1	37283.7	47064.2	0.427123	0.00154334	-1.22728	down	--	--	exosome complex component RRP45	--	ko03018 RNA degradation	Exosomal 3'-5' exoribonuclease complex, subunit Rrp45	J	Translation, ribosomal structure and biogenesis ;	IPR001247 [Exoribonuclease, phosphorolytic domain 1] ; IPR015847[Exoribonuclease, phosphorolytic domain 2]	nucleus protein	--
Q06323	Proteasome activator complex subunit 1	PSME1	71804.5	146410	590592	231003	420945	442516	1.10067e+06	262743	1.11974e+06	1.42286e+06	0.33592	0.0427373	-1.57381	down	1	Cellular Component:proteasome activator complex (GO:0008537)	proteasome activator subunit 1 (PA28 alpha)	--	ko03050 Proteasome ko04612 Antigen processing and presentation	Proteasome activator subunit	O	Posttranslational modification, protein turnover, chaperones ;	IPR003185 [Proteasome activator pa28, N-terminal domain] ; IPR003186[Proteasome activator pa28, C-terminal domain]	--	--
Q06830	Peroxiredoxin-1	PRDX1	606409	375605	673201	830550	455792	836512	2.14821e+06	1.7611e+06	1.09767e+06	2.38703e+06	0.357396	0.0213676	-1.4844	down	4	Molecular Function:antioxidant activity (GO:0016209),Molecular Function:oxidoreductase activity (GO:0016491),Molecular Function:peroxiredoxin activity (GO:0051920),Biological Process:oxidation-reduction process (GO:0055114)	peroxiredoxin 1	1.11.1.15	ko04146 Peroxisome	Alkyl hydroperoxide reductase, thiol specific antioxidant and related enzymes	O	Posttranslational modification, protein turnover, chaperones ;	IPR000866 [Alkyl hydroperoxide reductase subunit C/ Thiol specific antioxidant] ; IPR019479[Peroxiredoxin, C-terminal]	cytoplasm protein	--
Q08211	ATP-dependent RNA helicase A	DHX9	100196	98336.3	146783	126522	127623	227949	337756	166140	349313	395661	0.405913	0.0130232	-1.30076	down	3	Molecular Function:nucleic acid binding (GO:0003676),Molecular Function:helicase activity (GO:0004386),Molecular Function:ATP binding (GO:0005524)	ATP-dependent RNA helicase A	3.6.4.13	--	Dosage compensation complex, subunit MLE	K	Transcription ;	IPR001650 [Helicase, C-terminal] ; IPR007502[Helicase-associated domain] ; IPR011545[DEAD/DEAH box helicase domain] ; IPR011709[Domain of unknown function DUF1605] ; IPR014720[Double-stranded RNA-binding domain]	nucleus protein	--
Q08380	Galectin-3-binding protein	LGALS3BP	8067.07	13383.2	45972.8	51147.1	33799.2	77350.4	158295	67840	23388.7	111155	0.347852	0.0454033	-1.52345	down	2	Molecular Function:scavenger receptor activity (GO:0005044),Cellular Component:membrane (GO:0016020)	galectin-3-binding protein	--	--	--	--	--	IPR001190 [SRCR domain] ; IPR011705[BTB/Kelch-associated]	extracell protein	--
Q08477	Cytochrome P450 4F3	CYP4F3	259330	300042	143167	136893	252150	163698	12179.7	54394.8	110172	0	2.56507	0.0259864	1.359	up	3	Molecular Function:iron ion binding (GO:0005506),Molecular Function:heme binding (GO:0020037),Biological Process:oxidation-reduction process (GO:0055114)	--	--	ko00590 Arachidonic acid metabolism ko01100 Metabolic pathways	Cytochrome P450 CYP4/CYP19/CYP26 subfamilies	QI	Secondary metabolites biosynthesis, transport and catabolism ; Lipid transport and metabolism ;	IPR001128 [Cytochrome P450]	microsome protein	--
Q08945	FACT complex subunit SSRP1	SSRP1	23267.1	88583.9	77199.6	82494.9	90245.6	124128	220296	143947	126414	218300	0.434279	0.00559012	-1.20331	down	--	--	structure-specific recognition protein 1	--	--	Nucleosome-binding factor SPN, POB3 subunit	KLB	Transcription ; Replication, recombination and repair ; Chromatin structure and dynamics ;	IPR009071 [High mobility group box domain] ; IPR013719[Domain of unknown function DUF1747] ; IPR024954[SSRP1 domain]	nucleus protein	HMG
Q09328	Alpha-1,6-mannosylglycoprotein 6-beta-N-acetylglucosaminyltransferase A	MGAT5	50088.9	27664.7	23557.6	46728.5	22645.3	32279.1	8159.98	0	7499.59	3649.25	2.6469	0.0470053	1.4043	up	--	--	alpha-1,3(6)-mannosylglycoprotein beta-1,6-N-acetyl-glucosaminyltransferase	2.4.1.155	ko00510 N-Glycan biosynthesis ko01100 Metabolic pathways	--	--	--	IPR027833 [Domain of unknown function DUF4525]	Golgi apparatus protein	--
Q09666	Neuroblast differentiation-associated protein AHNAK	AHNAK	611328	405445	476854	315798	471475	2.18783e+06	1.68678e+06	1.71997e+06	355758	1.19695e+06	0.319128	0.0341993	-1.64779	down	--	--	--	--	--	--	--	--	--	nucleus protein	--
Q0VF96	Cingulin-like protein 1	CGNL1	1.27173e+06	640609	710331	1.44264e+06	0	461873	298594	324762	0	273187	2.99269	0.0402583	1.58144	up	2	Molecular Function:motor activity (GO:0003774),Cellular Component:myosin complex (GO:0016459)	cingulin-like protein 1	--	ko04530 Tight junction	--	--	--	IPR002928 [Myosin tail]	--	--
Q12800	Alpha-globin transcription factor CP2	TFCP2	172115	197301	95319.5	85261.3	205107	102319	80242.1	45731.2	74321.7	39181.6	2.20922	0.0182384	1.14354	up	--	--	transcription factor CP2 and related proteins	--	--	Transcription factor	K	Transcription ;	IPR007604 [CP2 transcription factor]	nucleus protein	CP2
Q12913	Receptor-type tyrosine-protein phosphatase eta	PTPRJ	115278	120885	147594	154227	98749.9	86580.7	29309.9	101140	40688.4	9751.59	2.38057	0.00644606	1.25131	up	3	Molecular Function:protein tyrosine phosphatase activity (GO:0004725),Molecular Function:protein binding (GO:0005515),Biological Process:protein dephosphorylation (GO:0006470)	receptor-type tyrosine-protein phosphatase eta	3.1.3.48	ko04520 Adherens junction	Protein tyrosine phosphatase, contains fn3 domain	T	Signal transduction mechanisms ;	IPR000242 [PTP type protein phosphatase] ; IPR003961[Fibronectin type III]	plasma membrane protein	--
Q12968	Nuclear factor of activated T-cells, cytoplasmic 3	NFATC3	0	7305.2	4614.98	0	2059.84	15221	12251	11982.7	8314.12	7778.21	0.419465	0.0236941	-1.25338	down	1	Molecular Function:DNA binding (GO:0003677)	nuclear factor of activated T-cells, cytoplasmic 3	--	ko04010 MAPK signaling pathway ko04022 cGMP-PKG signaling pathway ko04218 Cellular senescence ko04310 Wnt signaling pathway ko04360 Axon guidance ko04658 Th1 and Th2 cell differentiation ko04659 Th17 cell differentiation ko04660 T cell receptor signaling pathway ko04662 B cell receptor signaling pathway ko04921 Oxytocin signaling pathway ko05161 Hepatitis B ko05166 HTLV-I infection ko05167 Kaposi…	--	--	--	IPR011539 [Rel homology domain (RHD), DNA-binding domain] ; IPR032397[Rel homology dimerisation domain]	nucleus protein	RHD
Q13029	PR domain zinc finger protein 2	PRDM2	0	13440.2	0	9622.12	0	3258.79	1700.26	0	0	0	4.65055	0.0481741	2.2174	up	2	Molecular Function:protein binding (GO:0005515),Molecular Function:metal ion binding (GO:0046872)	histone-lysine N-methyltransferase PRDM2	2.1.1.43	ko00310 Lysine degradation	Transcription factor BLIMP-1/PRDI-BF1, contains C2H2-type Zn-finger and SET domains	K	Transcription ;	IPR001214 [SET domain] ; IPR007087[Zinc finger, C2H2]	nucleus protein	zf-C2H2
Q13177	Serine/threonine-protein kinase PAK 2	PAK2	257508	175643	331416	575394	129808	485509	794527	468212	783995	821693	0.438222	0.0096951	-1.19026	down	3	Molecular Function:protein kinase activity (GO:0004672),Molecular Function:ATP binding (GO:0005524),Biological Process:protein phosphorylation (GO:0006468)	p21-activated kinase 2	2.7.11.1	ko04010 MAPK signaling pathway ko04012 ErbB signaling pathway ko04014 Ras signaling pathway ko04360 Axon guidance ko04510 Focal adhesion ko04660 T cell receptor signaling pathway ko04810 Regulation of actin cytoskeleton ko05211 Renal cell carcinoma	p21-activated serine/threonine protein kinase	T	Signal transduction mechanisms ;	IPR000095 [CRIB domain] ; IPR000719[Protein kinase domain]	nucleus protein	--
Q13217	DnaJ homolog subfamily C member 3	DNAJC3	85684.5	79384.7	54389.7	59273.7	42568	33575.9	25744.2	46819.2	35494.1	18790.3	2.00283	0.0085548	1.00204	up	1	Molecular Function:protein binding (GO:0005515)	DnaJ homolog subfamily C member 3	--	ko04141 Protein processing in endoplasmic reticulum ko05164 Influenza A	dsRNA-activated protein kinase inhibitor P58, contains TPR and DnaJ domains	V	Defense mechanisms ;	IPR001623 [DnaJ domain] ; IPR018704[Tetratricopeptide repeat-like domain] ; IPR019734[Tetratricopeptide repeat]	mitochondrion protein	--
Q13243	Serine/arginine-rich splicing factor 5	SRSF5	31801.2	77520.8	56921.6	70863.5	36142.5	178478	130883	148700	69793	156501	0.399281	0.00394598	-1.32452	down	1	Molecular Function:nucleic acid binding (GO:0003676)	splicing factor, arginine/serine-rich 4/5/6	--	ko03040 Spliceosome ko05168 Herpes simplex infection	Alternative splicing factor SRp55/B52/SRp75 (RRM superfamily)	A	RNA processing and modification ;	IPR000504 [RNA recognition motif domain]	nucleus protein	--
Q13263	Transcription intermediary factor 1-beta	TRIM28	284661	247773	221019	274208	210242	682230	1.00104e+06	397777	843025	1.03727e+06	0.312496	0.00920294	-1.67809	down	3	Molecular Function:protein binding (GO:0005515),Cellular Component:intracellular (GO:0005622),Molecular Function:zinc ion binding (GO:0008270)	tripartite motif-containing protein 28	2.3.2.27	--	Predicted E3 ubiquitin ligase	O	Posttranslational modification, protein turnover, chaperones ;	IPR000315 [B-box-type zinc finger] ; IPR001841[Zinc finger, RING-type] ; IPR019787[Zinc finger, PHD-finger]	nucleus protein	--
Q13325	Interferon-induced protein with tetratricopeptide repeats 5	IFIT5	15811.7	0	13016.8	28758.8	12282.3	31344.5	42204.5	45643.4	17641.8	50916.8	0.465175	0.031828	-1.10415	down	1	Molecular Function:protein binding (GO:0005515)	--	--	--	FOG: TPR repeat	R	General function prediction only ;	IPR011990 [Tetratricopeptide-like helical domain] ; IPR013105[Tetratricopeptide repeat 2] ; IPR019734[Tetratricopeptide repeat]	--	--
Q13330	Metastasis-associated protein MTA1	MTA1	13785.6	13349.8	17151	12454.6	16351.7	31694.5	61722.8	40988.8	27668	45910.6	0.351433	0.010092	-1.50868	down	3	Molecular Function:chromatin binding (GO:0003682),Molecular Function:zinc ion binding (GO:0008270),Molecular Function:sequence-specific DNA binding (GO:0043565)	metastasis-associated protein MTA	--	--	Histone deacetylase complex, MTA1 component	B	Chromatin structure and dynamics ;	IPR000679 [Zinc finger, GATA-type] ; IPR000949[ELM2 domain] ; IPR001005[SANT/Myb domain] ; IPR001025[Bromo adjacent homology (BAH) domain]	cytoplasm protein	zf-GATA
Q13425	Beta-2-syntrophin	SNTB2	0	38499.1	0	39518.4	30616.5	17014.5	0	17218.2	13241.9	0	2.28825	0.00275325	1.19425	up	1	Molecular Function:protein binding (GO:0005515)	--	--	--	Syntrophins (type beta)	W	Extracellular structures ;	IPR001478 [PDZ domain]	synapse protein	--
Q13469	Nuclear factor of activated T-cells, cytoplasmic 2	NFATC2	25445.5	26019.5	29694.5	36876.6	0	10425.9	25121.8	15980.1	4519.02	9599.04	2.24759	0.0091895	1.16838	up	1	Molecular Function:DNA binding (GO:0003677)	nuclear factor of activated T-cells, cytoplasmic 2	--	ko04022 cGMP-PKG signaling pathway ko04218 Cellular senescence ko04310 Wnt signaling pathway ko04360 Axon guidance ko04370 VEGF signaling pathway ko04380 Osteoclast differentiation ko04650 Natural killer cell mediated cytotoxicity ko04658 Th1 and Th2 cell differentiation ko04659 Th17 cell differentiation ko04660 T cell receptor signaling pathway ko04662 B cell receptor signaling pathway ko04921 O…	--	--	--	IPR011539 [Rel homology domain (RHD), DNA-binding domain] ; IPR032397[Rel homology dimerisation domain]	nucleus protein	RHD
Q13490	Baculoviral IAP repeat-containing protein 2	BIRC2	0	0	0	0	0	15830.9	7577.58	10238.5	12787	10083.4	#NAME?	0	#NAME?	down	1	Biological Process:regulation of apoptotic process (GO:0042981)	baculoviral IAP repeat-containing protein 2/3	--	ko01524 Platinum drug resistance ko04064 NF-kappa B signaling pathway ko04120 Ubiquitin mediated proteolysis ko04210 Apoptosis ko04215 Apoptosis - multiple species ko04217 Necroptosis ko04510 Focal adhesion ko04621 NOD-like receptor signaling pathway ko04668 TNF signaling pathway ko05145 Toxoplasmosis ko05200 Pathways in cancer ko05222 Small cell lung cancer	Apoptosis inhibitor IAP1 and related BIR domain proteins	DR	Cell cycle control, cell division, chromosome partitioning ; General function prediction only ;	IPR001315 [CARD domain] ; IPR001370[BIR repeat]	nucleus protein	--
Q13530	Serine incorporator 3	SERINC3	45795.6	43486.2	20003.9	47779.5	16793.4	21686.8	7215.15	21649.3	8173.36	12835.4	2.42955	0.0250296	1.28069	up	1	Cellular Component:membrane (GO:0016020)	--	--	--	Tumor differentially expressed (TDE) protein	S	Function unknown ;	IPR005016 [Serine incorporator/TMS membrane protein]	--	--
Q13547	Histone deacetylase 1	HDAC1	75112.8	114538	150338	95338.2	248867	260548	327465	219303	329078	331711	0.466039	0.00343358	-1.10148	down	--	--	histone deacetylase 1/2	3.5.1.98	ko04110 Cell cycle ko04213 Longevity regulating pathway - multiple species ko04330 Notch signaling pathway ko04919 Thyroid hormone signaling pathway ko05016 Huntington's disease ko05034 Alcoholism ko05165 Human papillomavirus infection ko05169 Epstein-Barr virus infection ko05200 Pathways in cancer ko05202 Transcriptional misregulation in cancer ko05203 Viral carcinogenesis ko05220 Chronic myeloi…	Histone deacetylase complex, catalytic component RPD3	B	Chromatin structure and dynamics ;	IPR023801 [Histone deacetylase domain]	nucleus protein	--
Q13555	Calcium/calmodulin-dependent protein kinase type II subunit gamma	CAMK2G	17602.3	15696.2	28362.7	13720.4	35234.2	40719.2	48777.7	49756.7	50533.3	53471	0.454726	0.000457471	-1.13693	down	5	Molecular Function:protein kinase activity (GO:0004672),Molecular Function:calmodulin-dependent protein kinase activity (GO:0004683),Molecular Function:calmodulin binding (GO:0005516),Molecular Function:ATP binding (GO:0005524),Biological Process:protein phosphorylation (GO:0006468)	calcium/calmodulin-dependent protein kinase (CaM kinase) II	2.7.11.17	ko04012 ErbB signaling pathway ko04020 Calcium signaling pathway ko04024 cAMP signaling pathway ko04066 HIF-1 signaling pathway ko04114 Oocyte meiosis ko04217 Necroptosis ko04261 Adrenergic signaling in cardiomyocytes ko04310 Wnt signaling pathway ko04360 Axon guidance ko04713 Circadian entrainment ko04720 Long-term potentiation ko04722 Neurotrophin signaling pathway ko04725 Cholinergic synapse k…	Ca2+/calmodulin-dependent protein kinase, EF-Hand protein superfamily	T	Signal transduction mechanisms ;	IPR000719 [Protein kinase domain] ; IPR013543[Calcium/calmodulin-dependent protein kinase II, association-domain]	Golgi apparatus protein	--
Q13772	Nuclear receptor coactivator 4	NCOA4	11825.8	13261.7	13028.3	10109.3	10547.5	0	0	0	0	0	Inf	0	Inf	up	--	--	nuclear receptor coactivator 4	--	ko04216 Ferroptosis ko05200 Pathways in cancer ko05216 Thyroid cancer	--	--	--	IPR022174 [Nuclear coactivator]	--	--
Q13901	Nuclear nucleic acid-binding protein C1D	C1D	42836	27111.4	34242.2	27884.9	40220.1	74529.6	86995	75469.3	71502.9	129533	0.393339	0.00620258	-1.34615	down	--	--	exosome complex protein LRP1	--	ko03018 RNA degradation	DNA-binding protein C1D involved in regulation of double-strand break repair	L	Replication, recombination and repair ;	IPR007146 [Sas10/Utp3/C1D]	nucleus protein	--
Q14088	Ras-related protein Rab-33A	RAB33A	0	0	18949.2	26578.5	29385.8	13577.6	10650.8	11739.6	17837.2	6802.9	2.06005	0.008221	1.04268	up	2	Molecular Function:GTP binding (GO:0005525),Biological Process:small GTPase mediated signal transduction (GO:0007264)	Ras-related protein Rab-33A	--	--	GTPase Rab1/YPT1, small G protein superfamily, and related GTP-binding proteins	TU	Signal transduction mechanisms ; Intracellular trafficking, secretion, and vesicular transport ;	IPR001806 [Small GTPase superfamily]	endoplasmic reticulum protein	--
Q14232	Translation initiation factor eIF2B subunit alpha	EIF2B1	17833.9	22798.6	32508.6	15087.6	17874	29492.8	54826.2	31526	40606.3	57934.2	0.494915	0.0112174	-1.01475	down	1	Biological Process:cellular metabolic process (GO:0044237)	translation initiation factor eIF-2B subunit alpha	--	ko03013 RNA transport	Translation initiation factor 2B, alpha subunit (eIF-2Balpha/GCN3)	J	Translation, ribosomal structure and biogenesis ;	IPR000649 [Initiation factor 2B-related]	--	--
Q14254	Flotillin-2	FLOT2	859812	584620	863185	1.1275e+06	480668	433989	185322	485834	71576.8	224415	2.79472	0.00665906	1.4827	up	--	--	flotillin	--	ko04910 Insulin signaling pathway	Flotillins	UZ	Intracellular trafficking, secretion, and vesicular transport ; Cytoskeleton ;	IPR001107 [Band 7 domain] ; IPR031905[Flotillin, C-terminal domain]	plasma membrane protein	--
Q14493	Histone RNA hairpin-binding protein	SLBP	0	0	0	0	0	12805.9	8196.79	1285.46	6473.77	9075.31	#NAME?	0	#NAME?	down	1	Molecular Function:RNA binding (GO:0003723)	histone RNA hairpin-binding protein	--	--	Histone mRNA stem-loop binding protein	A	RNA processing and modification ;	IPR029344 [Histone RNA hairpin-binding protein, RNA-binding domain]	nucleus protein	--
Q14566	DNA replication licensing factor MCM6	MCM6	326580	273722	148008	257353	278271	531522	724035	389095	379463	697997	0.471668	0.00657752	-1.08416	down	3	Molecular Function:DNA binding (GO:0003677),Molecular Function:ATP binding (GO:0005524),Biological Process:DNA replication (GO:0006260)	DNA replication licensing factor MCM6	3.6.4.12	ko03030 DNA replication ko04110 Cell cycle	DNA replication licensing factor, MCM6 component	L	Replication, recombination and repair ;	IPR001208 [MCM domain] ; IPR027925[MCM N-terminal domain] ; IPR033762[MCM OB domain]	nucleus protein	--
Q14592	Zinc finger protein 460	ZNF460	0	2742.7	3324.42	0	5322.39	10828.4	11912.7	0	7942.11	11761.2	0.357786	0.00303664	-1.48283	down	3	Molecular Function:nucleic acid binding (GO:0003676),Cellular Component:intracellular (GO:0005622),Molecular Function:metal ion binding (GO:0046872)	KRAB domain-containing zinc finger protein	--	--	FOG: Zn-finger	R	General function prediction only ;	IPR001909 [Krueppel-associated box] ; IPR007087[Zinc finger, C2H2]	nucleus protein	zf-C2H2
Q14651	Plastin-1	PLS1	64610.5	47966	40346.5	67006.4	30786.2	8029.91	5900.66	49722.3	9525.38	11871.3	2.94788	0.0152876	1.55968	up	2	Molecular Function:calcium ion binding (GO:0005509),Molecular Function:protein binding (GO:0005515)	plastin-1	--	--	Ca2+-binding actin-bundling protein (fimbrin/plastin), EF-Hand protein superfamily	Z	Cytoskeleton ;	IPR001715 [Calponin homology domain] ; IPR002048[EF-hand domain]	cytoskeleton protein	--
Q14657	EKC/KEOPS complex subunit LAGE3	LAGE3	20455	16374.1	14741.7	31244.2	3721.61	25955.7	55595.8	44280.5	49455.4	69537.4	0.353464	0.00551482	-1.50037	down	--	--	EKC/KEOPS complex subunit PCC1/LAGE3	--	--	--	--	--	IPR015419 [CTAG/Pcc1 family]	cytoplasm protein	--
Q14684	Ribosomal RNA processing protein 1 homolog B	RRP1B	13984.5	20833.8	12503.5	20130.9	0	31062.2	44261.2	42635.8	23043.9	41859.4	0.461088	0.00566517	-1.11688	down	1	Biological Process:rRNA processing (GO:0006364)	ribosomal RNA-processing protein 1	--	--	Nucleolar protein NOP52/RRP1	A	RNA processing and modification ;	IPR010301 [Nucleolar, Nop52]	nucleus protein	--
Q14692	Ribosome biogenesis protein BMS1 homolog	BMS1	21781.9	10950.9	10642.7	18794.5	5940.76	28443.3	62700.1	29473.6	25186.4	37996.9	0.370569	0.0141993	-1.43219	down	2	Cellular Component:nucleus (GO:0005634),Biological Process:ribosome biogenesis (GO:0042254)	ribosome biogenesis protein BMS1	--	ko03008 Ribosome biogenesis in eukaryotes	GTP-binding protein AARP2 involved in 40S ribosome biogenesis	J	Translation, ribosomal structure and biogenesis ;	IPR007034 [Ribosome biogenesis protein BMS1/TSR1, C-terminal] ; IPR012948[AARP2CN]	--	--
Q14764	Major vault protein	MVP	509882	525159	634989	741147	234070	186369	97941.8	188108	107251	88471.8	3.95911	0.00794421	1.98518	up	--	--	major vault protein	--	--	--	--	--	IPR002499 [Major vault protein, N-terminal] ; IPR021870[Major vault protein, shoulder domain]	nucleus protein	--
Q14766	Latent-transforming growth factor beta-binding protein 1	LTBP1	91031.2	80577	194266	207633	39080.3	20636.2	5578.28	75486.2	10232.1	4257.31	5.27228	0.0242786	2.39843	up	1	Molecular Function:calcium ion binding (GO:0005509)	latent transforming growth factor beta binding protein 1	--	ko04350 TGF-beta signaling pathway	Fibrillins and related proteins containing Ca2+-binding EGF-like domains	T	Signal transduction mechanisms ;	IPR001881 [EGF-like calcium-binding domain] ; IPR017878[TB domain] ; IPR026823[Complement Clr-like EGF domain]	extracell protein	--
Q14974	Importin subunit beta-1	KPNB1	135702	150114	243697	223462	173396	283738	518373	315598	449242	350084	0.483231	0.00347797	-1.04922	down	2	Biological Process:intracellular protein transport (GO:0006886),Molecular Function:Ran GTPase binding (GO:0008536)	importin subunit beta-1	--	ko03013 RNA transport	Karyopherin (importin) beta 1	YU	Nuclear structure ; Intracellular trafficking, secretion, and vesicular transport ;	IPR001494 [Importin-beta, N-terminal domain]	nucleus protein	--
Q14978	Nucleolar and coiled-body phosphoprotein 1	NOLC1	77911.2	41708.5	38479.9	42336	30532.7	91093.4	145207	88516	78623.4	125408	0.436739	0.00420281	-1.19516	down	--	--	--	--	--	--	--	--	IPR007718 [SRP40, C-terminal]	nucleus protein	--
Q15014	Mortality factor 4-like protein 2	MORF4L2	0	5592.66	6498.65	2834.94	10007.7	16019.4	16541.1	7287.79	12605.5	23263.9	0.411627	0.0284323	-1.28059	down	--	--	mortality factor 4-like protein 2	--	--	Dosage compensation regulatory complex/histone acetyltransferase complex, subunit MSL-3/MRG15/EAF3, and related CHROMO domain-containing proteins	BK	Chromatin structure and dynamics ; Transcription ;	IPR026541 [MRG domain]	nucleus protein	--
Q15061	WD repeat-containing protein 43	WDR43	74443.6	36784	56100.3	73038.8	29414.3	104898	165201	116867	100045	138656	0.431189	0.00153563	-1.21361	down	1	Molecular Function:protein binding (GO:0005515)	U3 small nucleolar RNA-associated protein 5	--	ko03008 Ribosome biogenesis in eukaryotes	WD40 repeat-containing protein	R	General function prediction only ;	IPR001680 [WD40 repeat] ; IPR007148[Small-subunit processome, Utp12]	cytoskeleton protein	--
Q15269	Periodic tryptophan protein 2 homolog	PWP2	0	0	4883.22	19464	5397.63	17930	33869.8	18167.8	19602.7	29880.4	0.415022	0.0482083	-1.26874	down	1	Molecular Function:protein binding (GO:0005515)	periodic tryptophan protein 2	--	ko03008 Ribosome biogenesis in eukaryotes	WD40-repeat-containing subunit of the 18S rRNA processing complex	A	RNA processing and modification ;	IPR001680 [WD40 repeat] ; IPR007148[Small-subunit processome, Utp12]	nucleus protein	--
Q15293	Reticulocalbin-1	RCN1	74058.3	51991.3	78194.4	70015.6	32907	153406	266952	110058	87903.6	191581	0.379265	0.0316391	-1.39872	down	1	Molecular Function:calcium ion binding (GO:0005509)	--	--	--	Reticulocalbin, calumenin, DNA supercoiling factor, and related Ca2+-binding proteins of the CREC family (EF-Hand protein superfamily)	TU	Signal transduction mechanisms ; Intracellular trafficking, secretion, and vesicular transport ;	IPR002048 [EF-hand domain]	endoplasmic reticulum protein	--
Q15545	Transcription initiation factor TFIID subunit 7	TAF7	10468.1	0	6576.57	10178.5	0	23198.1	13334.2	18951.6	16504.5	22545.1	0.479957	0.00965714	-1.05902	down	2	Cellular Component:transcription factor TFIID complex (GO:0005669),Biological Process:transcription initiation from RNA polymerase II promoter (GO:0006367)	transcription initiation factor TFIID subunit 7	--	ko03022 Basal transcription factors	Transcription initiation factor TFIID, subunit TAF7	K	Transcription ;	IPR006751 [TAFII55 protein, conserved region]	nucleus protein	--
Q15717	ELAV-like protein 1	ELAVL1	227099	283172	146105	323058	105620	353009	526915	489477	348666	636298	0.460869	0.00582076	-1.11757	down	1	Molecular Function:nucleic acid binding (GO:0003676)	ELAV-like protein 1	--	ko04152 AMPK signaling pathway ko04657 IL-17 signaling pathway	RNA-binding protein ELAV/HU (RRM superfamily)	A	RNA processing and modification ;	IPR000504 [RNA recognition motif domain]	nucleus protein	--
Q15746	Myosin light chain kinase, smooth muscle	MYLK	253628	321397	222855	169274	123474	102510	14763.8	115202	42400.2	43714.3	3.42329	0.00428933	1.77539	up	4	Molecular Function:protein kinase activity (GO:0004672),Molecular Function:protein binding (GO:0005515),Molecular Function:ATP binding (GO:0005524),Biological Process:protein phosphorylation (GO:0006468)	myosin-light-chain kinase	2.7.11.18	ko04020 Calcium signaling pathway ko04022 cGMP-PKG signaling pathway ko04270 Vascular smooth muscle contraction ko04371 Apelin signaling pathway ko04510 Focal adhesion ko04611 Platelet activation ko04810 Regulation of actin cytoskeleton ko04921 Oxytocin signaling pathway ko04971 Gastric acid secretion	Projectin/twitchin and related proteins	Z	Cytoskeleton ;	IPR000719 [Protein kinase domain] ; IPR003961[Fibronectin type III] ; IPR013098[Immunoglobulin I-set]	cytoskeleton protein	--
Q15797	Mothers against decapentaplegic homolog 1	SMAD1	0	0	4394.49	26736.7	7891.98	29043.2	38337.2	25479.9	29780	57673.8	0.360696	0.0469423	-1.47114	down	1	Cellular Component:intracellular (GO:0005622)	mothers against decapentaplegic homolog 1	--	ko04350 TGF-beta signaling pathway ko04390 Hippo signaling pathway ko04550 Signaling pathways regulating pluripotency of stem cells ko05202 Transcriptional misregulation in cancer	TGFbeta receptor signaling protein SMAD and related proteins	TK	Signal transduction mechanisms ; Transcription ;	IPR001132 [SMAD domain, Dwarfin-type] ; IPR003619[MAD homology 1, Dwarfin-type]	nucleus protein	MH1
Q16629	Serine/arginine-rich splicing factor 7	SRSF7	137264	183221	275147	249265	141965	568837	410463	261328	447343	557257	0.439537	0.00384468	-1.18594	down	1	Molecular Function:nucleic acid binding (GO:0003676)	splicing factor, arginine/serine-rich 7	--	ko03040 Spliceosome ko05168 Herpes simplex infection	Alternative splicing factor SRp20/9G8 (RRM superfamily)	A	RNA processing and modification ;	IPR000504 [RNA recognition motif domain]	nucleus protein	--
Q16666	Gamma-interferon-inducible protein 16	IFI16	197234	169336	153907	177914	109244	245667	523324	336381	253621	541517	0.424957	0.0253692	-1.23461	down	--	--	gamma-interferon-inducible protein 16	--	ko04621 NOD-like receptor signaling pathway	--	--	--	IPR004020 [DAPIN domain] ; IPR004021[HIN-200/IF120x]	cytoplasm protein	--
Q16831	Uridine phosphorylase 1	UPP1	78894.7	112754	126558	73621.1	33390.8	36970.7	31500.3	25410.1	34397.8	28588.7	2.71069	0.0296268	1.43866	up	2	Molecular Function:catalytic activity (GO:0003824),Biological Process:nucleoside metabolic process (GO:0009116)	uridine phosphorylase	2.4.2.3	ko00240 Pyrimidine metabolism ko00983 Drug metabolism - other enzymes ko01100 Metabolic pathways	Uridine phosphorylase	F	Nucleotide transport and metabolism ;	IPR000845 [Nucleoside phosphorylase domain]	--	--
Q3ZAQ7	Vacuolar ATPase assembly integral membrane protein VMA21	VMA21	0	44338	34954.4	28842.6	0	26660.3	4549.19	0	12086	11401.2	2.63599	0.0202507	1.39835	up	1	Biological Process:vacuolar proton-transporting V-type ATPase complex assembly (GO:0070072)	--	--	--	Uncharacterized conserved protein	S	Function unknown ;	IPR019013 [Vacuolar ATPase assembly integral membrane protein Vma21]	--	--
Q4G0N4	NAD kinase 2, mitochondrial	NADK2	24841.5	30540.3	30399.3	31593	33740.2	100736	75349.8	68355.5	51311.3	77321.6	0.405052	0.00447136	-1.30382	down	3	Molecular Function:NAD+ kinase activity (GO:0003951),Biological Process:NADP biosynthetic process (GO:0006741),Biological Process:metabolic process (GO:0008152)	NAD+ kinase	2.7.1.23	ko00760 Nicotinate and nicotinamide metabolism ko01100 Metabolic pathways	Predicted kinase	R	General function prediction only ;	IPR002504 [NAD kinase]	--	--
Q53EL6	Programmed cell death protein 4	PDCD4	77719.5	61585.8	51976.6	86652.7	56996.2	146158	209453	113176	104025	193267	0.437201	0.0123182	-1.19363	down	--	--	programmed cell death protein 4	--	ko05205 Proteoglycans in cancer ko05206 MicroRNAs in cancer	Neoplastic transformation suppressor Pdcd4/MA-3, contains MA3 domain	T	Signal transduction mechanisms ;	IPR003891 [Initiation factor eIF-4 gamma, MA3]	nucleus protein	--
Q53H47	Histone-lysine N-methyltransferase SETMAR	SETMAR	5814.78	0	5306.06	0	5814.67	12989.2	12342.4	12773.6	9383.88	16461.3	0.441371	0.00283163	-1.17994	down	5	Molecular Function:protein binding (GO:0005515),Cellular Component:nucleus (GO:0005634),Molecular Function:zinc ion binding (GO:0008270),Molecular Function:histone-lysine N-methyltransferase activity (GO:0018024),Biological Process:histone lysine methylation (GO:0034968)	histone-lysine N-methyltransferase SETMAR	2.1.1.43	ko00310 Lysine degradation	--	--	--	IPR001214 [SET domain] ; IPR001888[Transposase, type 1] ; IPR007728[Pre-SET domain]	nucleus protein	--
Q5BJD5	Transmembrane protein 41B	TMEM41B	0	0	11049.4	0	9727.08	0	18128.2	23754.6	23846.9	20369.1	0.482619	0.00635024	-1.05104	down	--	--	--	--	--	Predicted membrane protein	S	Function unknown ;	IPR032816 [SNARE associated Golgi protein]	--	--
Q5HYK3	2-methoxy-6-polyprenyl-1,4-benzoquinol methylase, mitochondrial	COQ5	16626.3	13564.7	16300.5	11705.9	12705.1	53182.4	35795.1	22510.3	21208.8	38618.8	0.413871	0.0256089	-1.27275	down	1	Molecular Function:methyltransferase activity (GO:0008168)	2-methoxy-6-polyprenyl-1,4-benzoquinol methylase	2.1.1.201	ko00130 Ubiquinone and other terpenoid-quinone biosynthesis ko01100 Metabolic pathways	Ubiquinone biosynthesis methyltransferase COQ5	H	Coenzyme transport and metabolism ;	IPR004033 [UbiE/COQ5 methyltransferase]	--	--
Q5KU26	Collectin-12	COLEC12	33180.7	38044.9	51623.9	41748.4	0	15112.7	0	11493.6	0	0	3.09321	0.00953003	1.6291	up	--	--	collectin sub-family member 12	--	ko04145 Phagosome	--	--	--	IPR001304 [C-type lectin-like] ; IPR008160[Collagen triple helix repeat]	Golgi apparatus protein	--
Q5T2T1	MAGUK p55 subfamily member 7	MPP7	15383	10899.4	13927.1	10622.6	10435.4	12729.3	0	4360.5	3049.81	2025.43	2.21133	0.0281083	1.14491	up	1	Molecular Function:protein binding (GO:0005515)	--	--	--	Calcium/calmodulin-dependent serine protein kinase/membrane-associated guanylate kinase	T	Signal transduction mechanisms ;	IPR001478 [PDZ domain] ; IPR008145[Guanylate kinase/L-type calcium channel beta subunit] ; IPR011511[Variant SH3 domain] ; IPR014775[L27 domain, C-terminal]	plasma membrane protein	--
Q5T8P6	RNA-binding protein 26	RBM26	15847.5	19899.2	12357.7	30053.5	8784.49	20156.9	43006.8	38993.1	31692	52767.7	0.465889	0.0164282	-1.10194	down	1	Biological Process:mRNA processing (GO:0006397)	RNA-binding protein 26	--	--	Proteins containing the RNA recognition motif	R	General function prediction only ;	IPR002483 [PWI domain]	--	--
Q5VST6	Alpha/beta hydrolase domain-containing protein 17B	ABHD17B	0	8255.49	12139.7	15549.6	14313.4	40432.7	28536.9	26091.1	28404.7	17569.3	0.445442	0.00904797	-1.16669	down	--	--	--	--	--	Predicted alpha/beta hydrolase	R	General function prediction only ;	IPR022742 [Serine aminopeptidase, S33]	--	--
Q5VWJ9	Sorting nexin-30	SNX30	58322.6	49921.5	15848.4	23376	18658.8	4246.67	7707.77	0	14789.5	8629.43	3.75712	0.0471015	1.90963	up	3	Molecular Function:protein binding (GO:0005515),Cellular Component:cytoplasm (GO:0005737),Molecular Function:phosphatidylinositol binding (GO:0035091)	sorting nexin-7/30	--	--	Membrane coat complex Retromer, subunit VPS5/SNX1, Sorting nexins, and related PX domain-containing proteins	U	Intracellular trafficking, secretion, and vesicular transport ;	IPR001683 [Phox homologous domain] ; IPR004148[BAR domain]	--	--
Q5VWQ0	Lysine-specific demethylase 9	RSBN1	0	9837.1	3611.87	0	1573.52	17997.3	9401.4	21858.4	11604.1	12916.6	0.339363	0.0327123	-1.5591	down	--	--	--	--	--	Uncharacterized conserved protein	S	Function unknown ;	--	--	--
Q68D06	Schlafen family member 13	SLFN13	165356	193031	184987	151196	169392	85844	168405	71954.6	1913.41	86702.2	2.08274	0.0249608	1.05848	up	1	Molecular Function:ATP binding (GO:0005524)	--	--	--	--	--	--	IPR007421 [Schlafen, AAA domain] ; IPR018647[Domain of unknown function DUF2075]	--	--
Q68EM7	Rho GTPase-activating protein 17	ARHGAP17	28872.1	20217.2	32681.9	48914.7	14508.1	82392.7	96401.5	71100.5	78728.3	93306.4	0.344119	7.99e-05	-1.53902	down	3	Molecular Function:protein binding (GO:0005515),Cellular Component:cytoplasm (GO:0005737),Biological Process:signal transduction (GO:0007165)	Rho GTPase-activating protein 17	--	ko04530 Tight junction	GTPase-activator protein	T	Signal transduction mechanisms ;	IPR000198 [Rho GTPase-activating protein domain] ; IPR004148[BAR domain]	Golgi apparatus protein	--
Q6F5E8	Capping protein, Arp2/3 and myosin-I linker protein 2	CARMIL2	0	8869.95	21217.8	24814.1	10088.9	33344.2	41354.5	44688.9	12234.1	50925.3	0.445027	0.0459046	-1.16803	down	1	Molecular Function:protein binding (GO:0005515)	leucine-rich repeat-containing protein 16	--	--	Predicted myosin-I-binding protein	N	Cell motility ;	IPR001611 [Leucine-rich repeat] ; IPR031943[CARMIL, C-terminal domain]	cytoplasm protein	--
Q6FIF0	AN1-type zinc finger protein 6	ZFAND6	0	0	3009.12	1470.47	0	0	9552.29	0	0	11455.5	0.213235	0.0212299	-2.22948	down	2	Molecular Function:DNA binding (GO:0003677),Molecular Function:zinc ion binding (GO:0008270)	--	--	--	Predicted Zn-finger protein	R	General function prediction only ;	IPR000058 [Zinc finger, AN1-type] ; IPR002653[Zinc finger, A20-type]	endosome protein	--
Q6Q4G3	Aminopeptidase Q	LVRN	336295	262995	121016	221086	40748.5	110692	31971.4	63807.6	72352.8	7597.44	3.42901	0.0355564	1.77779	up	2	Molecular Function:metallopeptidase activity (GO:0008237),Molecular Function:zinc ion binding (GO:0008270)	aminopeptidase Q	3.4.11.-	--	Puromycin-sensitive aminopeptidase and related aminopeptidases	EO	Amino acid transport and metabolism ; Posttranslational modification, protein turnover, chaperones ;	IPR014782 [Peptidase M1, membrane alanine aminopeptidase, N-terminal] ; IPR024571[ERAP1-like C-terminal domain]	plasma membrane protein	--
Q6UWL2	Sushi domain-containing protein 1	SUSD1	67572.8	0	27773.7	36573.3	44263.6	28982.1	18148	28295.9	20820	10285.8	2.06726	0.0311969	1.04772	up	1	Molecular Function:calcium ion binding (GO:0005509)	--	--	--	Fibrillins and related proteins containing Ca2+-binding EGF-like domains	T	Signal transduction mechanisms ;	IPR000436 [Sushi/SCR/CCP domain] ; IPR001881[EGF-like calcium-binding domain]	extracell protein	--
Q6UX06	Olfactomedin-4	OLFM4	177879	151378	38641.7	82735.5	297219	35674.1	0	25573.4	7003.26	0	6.57446	0.044803	2.71687	up	--	--	--	--	--	--	--	--	IPR003112 [Olfactomedin-like domain]	nucleus protein	--
Q6UXN9	WD repeat-containing protein 82	WDR82	0	0	19939	0	23047.8	48938.3	73075.4	49272.8	36766.5	73093.6	0.382246	0.0353912	-1.38743	down	1	Molecular Function:protein binding (GO:0005515)	COMPASS component SWD2	--	ko03015 mRNA surveillance pathway	Histone H3 (Lys4) methyltransferase complex and RNA cleavage factor II complex, subunit SWD2	ABO	RNA processing and modification ; Chromatin structure and dynamics ; Posttranslational modification, protein turnover, chaperones ;	IPR001680 [WD40 repeat]	nucleus protein	--
Q6ZNB6	NF-X1-type zinc finger protein NFXL1	NFXL1	0	0	4903.62	0	2160.48	8919.67	7158.35	0	10119.9	6765.03	0.428608	0.0309831	-1.22227	down	2	Cellular Component:nucleus (GO:0005634),Molecular Function:zinc ion binding (GO:0008270)	NF-X1-type zinc finger protein NFXL1	--	--	Transcription factor NF-X1, contains NFX-type Zn2+-binding and R3H domains	K	Transcription ;	IPR000967 [Zinc finger, NF-X1-type]	--	zf-NF-X1
Q6ZQN7	Solute carrier organic anion transporter family member 4C1	SLCO4C1	57984.9	54589.1	49046.3	31852.3	23831.3	38963.1	4426.5	27441.4	16219.3	2844.41	2.41732	0.0286879	1.27341	up	4	Molecular Function:transporter activity (GO:0005215),Molecular Function:protein binding (GO:0005515),Biological Process:transport (GO:0006810),Cellular Component:membrane (GO:0016020)	solute carrier organic anion transporter family, member 4C	--	--	Organic anion transporter	Q	Secondary metabolites biosynthesis, transport and catabolism ;	IPR002350 [Kazal domain] ; IPR004156[Organic anion transporter polypeptide OATP]	--	--
Q6ZWT7	Lysophospholipid acyltransferase 2	MBOAT2	69313.2	63581.7	58097.4	26526.8	38775.1	14357.7	4075.02	8714.17	7872.3	3554.42	6.64429	0.0045616	2.73212	up	--	--	--	--	ko00561 Glycerolipid metabolism ko00564 Glycerophospholipid metabolism ko01100 Metabolic pathways	Predicted membrane protein	S	Function unknown ;	IPR004299 [Membrane bound O-acyl transferase, MBOAT]	endoplasmic reticulum protein	--
Q76FK4	Nucleolar protein 8	NOL8	8725.28	399.7	4321.86	3050.29	1670.93	8367.7	12812.9	8579.49	10311.3	15225.8	0.328552	0.00506417	-1.6058	down	1	Molecular Function:nucleic acid binding (GO:0003676)	--	--	--	Uncharacterized conserved protein	S	Function unknown ;	IPR000504 [RNA recognition motif domain]	nucleus protein	--
Q7L9L4	MOB kinase activator 1B	MOB1B	24929.2	45563.1	76587.9	72494.1	25829.1	42960.4	137083	64678.8	153645	164863	0.435707	0.0465042	-1.19857	down	--	--	MOB kinase activator 1	--	ko04390 Hippo signaling pathway ko04392 Hippo signaling pathway - multiple species	Cell cycle-associated protein Mob1-1	D	Cell cycle control, cell division, chromosome partitioning ;	IPR005301 [MOB kinase activator family]	cytoplasm protein	--
Q7Z2E3	Aprataxin	APTX	0	0	653.138	0	648.913	3530.34	4073.01	0	3769.82	8750.75	0.129403	0.0389627	-2.95005	down	1	Molecular Function:protein binding (GO:0005515)	--	--	--	Predicted hydrolase (HIT family)	R	General function prediction only ;	IPR000253 [Forkhead-associated (FHA) domain] ; IPR032566[Aprataxin, C2HE/C2H2/C2HC zinc finger]	nucleus protein	--
Q7Z2Z2	Elongation factor-like GTPase 1	EFL1	29944.3	28175.4	31687.3	22158	20615.5	48045.4	81574.3	43752.2	56009.8	52817.2	0.469812	0.00263934	-1.08984	down	--	--	ribosome assembly protein 1	3.6.5.-	ko03008 Ribosome biogenesis in eukaryotes	Translation elongation factor 2/ribosome biogenesis protein RIA1 and related proteins	J	Translation, ribosomal structure and biogenesis ;	IPR000640 [Translation elongation factor EFG, V domain] ; IPR009022[Elongation factor G, III-V domain]	cytoplasm protein	--
Q7Z3D6	D-glutamate cyclase, mitochondrial	DGLUCY	131991	162563	108678	140600	50487.5	319347	308461	251047	217413	161708	0.472441	0.00523943	-1.0818	down	--	--	D-glutamate cyclase	4.2.1.48	ko00471 D-Glutamine and D-glutamate metabolism	--	--	--	IPR009906 [Protein of unknown function DUF1445] ; IPR025504[Domain of unknown function DUF4392]	--	--
Q7Z3K3	Pogo transposable element with ZNF domain	POGZ	0	7765.11	11243.9	5664.78	13934.1	15680.3	23536.8	13823	22131.3	32957.3	0.446318	0.0236495	-1.16385	down	1	Molecular Function:nucleic acid binding (GO:0003676)	--	--	--	FOG: Zn-finger	R	General function prediction only ;	IPR004875 [DDE superfamily endonuclease domain] ; IPR006600[HTH CenpB-type DNA-binding domain]	nucleus protein	--
Q7Z406	Myosin-14	MYH14	21129.4	12724.5	0	20555.5	0	4080.38	0	9921.13	0	6429.44	2.66309	0.0239846	1.4131	up	3	Molecular Function:motor activity (GO:0003774),Molecular Function:ATP binding (GO:0005524),Cellular Component:myosin complex (GO:0016459)	myosin heavy chain	--	ko04530 Tight junction	Myosin class II heavy chain	Z	Cytoskeleton ;	IPR001609 [Myosin head, motor domain] ; IPR002928[Myosin tail] ; IPR004009[Myosin, N-terminal, SH3-like]	nucleus protein	--
Q86SQ7	Serologically defined colon cancer antigen 8	SDCCAG8	0	0	4328.35	0	1987.01	7693.8	7101.6	6198.67	7175.57	5930.34	0.463003	0.00684536	-1.11091	down	2	Cellular Component:centrosome (GO:0005813),Biological Process:centrosome organization (GO:0051297)	serologically defined colon cancer antigen 8	--	--	--	--	--	IPR031887 [Serologically defined colon cancer antigen 8]	centrosome protein	--
Q86U70	LIM domain-binding protein 1	LDB1	0	3284.6	5105.16	0	5626.79	8245.42	17037.4	14255.9	10770.8	22243.6	0.321984	0.0245937	-1.63494	down	--	--	LIM domain-binding protein 1	--	ko05202 Transcriptional misregulation in cancer	LIM domain binding protein LDB1/NLI/CLIM	K	Transcription ;	--	nucleus protein	--
Q86WJ1	Chromodomain-helicase-DNA-binding protein 1-like	CHD1L	49547	57138.6	19718	25939.5	31527.6	76190.1	99523.2	81585	24417.8	92911.7	0.490809	0.0351231	-1.02677	down	1	Molecular Function:ATP binding (GO:0005524)	chromodomain-helicase-DNA-binding protein 1-like	3.6.4.12	--	Chromatin remodeling complex WSTF-ISWI, small subunit	K	Transcription ;	IPR000330 [SNF2-related, N-terminal domain] ; IPR001650[Helicase, C-terminal]	cytoplasm protein	--
Q86XR8	Centrosomal protein of 57 kDa	CEP57	0	0	0	0	0	8720.7	6788.3	7724.44	6003.6	2661.53	#NAME?	0	#NAME?	down	3	Molecular Function:microtubule binding (GO:0008017),Molecular Function:identical protein binding (GO:0042802),Molecular Function:gamma-tubulin binding (GO:0043015)	centrosomal protein CEP57	--	--	--	--	--	IPR024957 [Cep57 centrosome microtubule-binding domain] ; IPR025913[Cep57 centrosome localisation domain]	--	--
Q86Y34	Adhesion G protein-coupled receptor G3	ADGRG3	18419.7	43250.3	94543.3	52497.1	53667.4	38855.3	10014.9	21653.8	24991.6	6200.83	2.5795	0.0455284	1.36709	up	4	Molecular Function:G-protein coupled receptor activity (GO:0004930),Biological Process:G-protein coupled receptor signaling pathway (GO:0007186),Cellular Component:membrane (GO:0016020),Cellular Component:integral component of membrane (GO:0016021)	G protein-coupled receptor 97	--	--	G protein-coupled receptors	T	Signal transduction mechanisms ;	IPR000203 [GPS motif] ; IPR000832[GPCR, family 2, secretin-like]	plasma membrane protein	--
Q8IUX4	DNA dC->dU-editing enzyme APOBEC-3F	APOBEC3F	11708.8	12981.8	10109.5	15593.5	5836.42	22069.3	29313.1	19794.3	9832.49	35348.3	0.483252	0.031816	-1.04915	down	1	Molecular Function:zinc ion binding (GO:0008270)	C->U-editing enzyme APOBEC3	3.5.4.-	--	--	--	--	IPR013158 [APOBEC-like, N-terminal]	nucleus protein	--
Q8IYM9	E3 ubiquitin-protein ligase TRIM22	TRIM22	0	66163.5	9185.63	34835.7	21608	82417.1	76111.4	56653.2	95149	169965	0.343	0.0371501	-1.54372	down	3	Molecular Function:protein binding (GO:0005515),Cellular Component:intracellular (GO:0005622),Molecular Function:zinc ion binding (GO:0008270)	tripartite motif-containing protein 6/22/34	--	--	Predicted E3 ubiquitin ligase	O	Posttranslational modification, protein turnover, chaperones ;	IPR000315 [B-box-type zinc finger] ; IPR003877[SPRY domain] ; IPR027370[RING-type zinc-finger, LisH dimerisation motif]	cytoskeleton protein	--
Q8IYS1	Xaa-Arg dipeptidase	PM20D2	45793.8	41316.5	25401.2	42528.2	29318.5	128973	193995	74515.5	192018	276486	0.212888	0.0155522	-2.23183	down	2	Biological Process:metabolic process (GO:0008152),Molecular Function:hydrolase activity (GO:0016787)	--	--	--	--	--	--	IPR002933 [Peptidase M20] ; IPR011650[Peptidase M20, dimerisation domain]	--	--
Q8IZL8	Proline-, glutamic acid- and leucine-rich protein 1	PELP1	43083.5	36238.4	42266.5	39486.6	46121.3	95535	114585	58539.3	74019.5	109591	0.458126	0.00928637	-1.12618	down	--	--	proline-, glutamic acid- and leucine-rich protein 1	--	--	--	--	--	IPR012583 [Pre-rRNA-processing protein RIX1, N-terminal] ; IPR012980[Uncharacterised domain NUC202]	--	--
Q8IZQ1	WD repeat and FYVE domain-containing protein 3	WDFY3	11843.2	10952.9	18057.5	19561.3	11968.3	0	0	1647.73	5996.86	0	3.78742	0.0211208	1.92121	up	1	Molecular Function:metal ion binding (GO:0046872)	WD repeat and FYVE domain-containing protein 3	--	--	Lysosomal trafficking regulator LYST and related BEACH and WD40 repeat proteins	TU	Signal transduction mechanisms ; Intracellular trafficking, secretion, and vesicular transport ;	IPR000306 [FYVE zinc finger] ; IPR000409[BEACH domain] ; IPR023362[PH-BEACH domain] ; IPR031570[Domain of unknown function DUF4704]	cytoplasm protein	--
Q8N128	Protein FAM177A1	FAM177A1	8257.46	7938.89	6013.13	13070.4	2805.12	4064.03	2410.59	6575.1	1282.25	931.452	2.49518	0.0489709	1.31914	up	--	--	--	--	--	--	--	--	IPR028260 [FAM177 family]	--	--
Q8N137	Centrobin	CNTROB	28738	0	25091.1	22724	0	10678.7	0	5308.92	20163.6	14136.4	2.02974	0.0223275	1.0213	up	--	--	centrobin	--	--	--	--	--	--	centrosome protein	--
Q8N149	Leukocyte immunoglobulin-like receptor subfamily A member 2	LILRA2	32729.5	50341.6	48342.5	29722.9	49709.5	26152.5	15382.4	16251.4	20318.6	16514.5	2.22836	0.00150569	1.15598	up	1	Molecular Function:protein binding (GO:0005515)	leukocyte immunoglobulin-like receptor	--	ko04380 Osteoclast differentiation	--	--	--	IPR007110 [Immunoglobulin-like domain] ; IPR013151[Immunoglobulin]	plasma membrane protein	--
Q8N1G2	Cap-specific mRNA (nucleoside-2-O-)-methyltransferase 1	CMTR1	0	7863.94	7638.08	17240.1	22705.8	18642.2	35737.6	42118.3	23104.2	24237.9	0.481853	0.0400815	-1.05334	down	3	Molecular Function:nucleic acid binding (GO:0003676),Molecular Function:methyltransferase activity (GO:0008168),Biological Process:methylation (GO:0032259)	cap1 methyltransferase	2.1.1.57	--	FtsJ-like RNA methyltransferase	A	RNA processing and modification ;	IPR000467 [G-patch domain] ; IPR002877[Ribosomal RNA methyltransferase FtsJ domain]	--	--
Q8N6Q3	CD177 antigen	CD177	636657	980912	1.71964e+06	993900	1237740	233889	30398.3	141869	533228	13440.3	5.84457	0.0018568	2.5471	up	--	--	CD177 antigen	--	--	--	--	--	IPR016054 [Ly-6 antigen/uPA receptor-like]	plasma membrane protein	--
Q8N8A6	ATP-dependent RNA helicase DDX51	DDX51	2938.82	0	1934.89	0	1136.94	5233.62	11385.6	14796.4	6546.53	12401.2	0.19891	0.0162459	-2.32981	down	2	Molecular Function:nucleic acid binding (GO:0003676),Molecular Function:ATP binding (GO:0005524)	ATP-dependent RNA helicase DDX51/DBP6	3.6.4.13	--	DEAD-box ATP-dependent RNA helicase	A	RNA processing and modification ;	IPR001650 [Helicase, C-terminal] ; IPR011545[DEAD/DEAH box helicase domain]	nucleus protein	--
Q8N8R3	Mitochondrial basic amino acids transporter	SLC25A29	0	0	0	0	0	39111.6	26928.3	43738.2	22593.3	22767.5	#NAME?	0	#NAME?	down	--	--	solute carrier family 25 (mitochondrial carnitine/acylcarnitine transporter), member 20/29	--	--	Mitochondrial carrier protein	C	Energy production and conversion ;	IPR018108 [Mitochondrial substrate/solute carrier]	mitochondrion protein	--
Q8NAF0	Zinc finger protein 579	ZNF579	0	0	0	0	0	7442.77	9523.73	3053.22	3037.6	8892.5	#NAME?	0	#NAME?	down	--	--	--	--	--	FOG: Zn-finger	R	General function prediction only ;	--	nucleus protein	zf-C2H2
Q8NB16	Mixed lineage kinase domain-like protein	MLKL	69699.1	93676.3	74026.9	101873	56486.6	42689.3	50721.1	35501.8	24345.8	28043.4	2.18289	0.00200213	1.12624	up	2	Molecular Function:protein kinase activity (GO:0004672),Biological Process:protein phosphorylation (GO:0006468)	mixed lineage kinase domain-like	2.7.11.1	ko04217 Necroptosis ko04668 TNF signaling pathway	--	--	--	IPR001245 [Serine-threonine/tyrosine-protein kinase catalytic domain]	cytoplasm protein	--
Q8NB37	Glutamine amidotransferase-like class 1 domain-containing protein 1	GATD1	0	0	7021.24	0	8791.83	0	18559.9	0	19330.6	22013.2	0.395962	0.00404507	-1.33657	down	--	--	--	--	--	--	--	--	--	--	--
Q8NBI5	Equilibrative nucleobase transporter 1	SLC43A3	81309.3	62774.9	36325.2	79477.5	41391.5	33204.5	15389.9	36331.4	17684.6	32892.7	2.2234	0.0123653	1.15277	up	2	Cellular Component:integral component of membrane (GO:0016021),Biological Process:transmembrane transport (GO:0055085)	MFS transporter, LAT3 family, solute carrier family 43, member 3	--	--	--	--	--	IPR011701 [Major facilitator superfamily]	--	--
Q8NCL4	Polypeptide N-acetylgalactosaminyltransferase 6	GALNT6	0	0	0	0	0	8873.98	11001.3	7215.91	5140.51	3675.24	#NAME?	0	#NAME?	down	--	--	polypeptide N-acetylgalactosaminyltransferase	2.4.1.41	ko00512 Mucin type O-glycan biosynthesis ko01100 Metabolic pathways	Polypeptide N-acetylgalactosaminyltransferase	O	Posttranslational modification, protein turnover, chaperones ;	IPR000772 [Ricin B, lectin domain] ; IPR001173[Glycosyltransferase 2-like]	Golgi apparatus protein	--
Q8NDX6	Zinc finger protein 740	ZNF740	0	8817.62	3569.44	5248.59	4320.52	24882.8	15440.7	8740.8	10187.6	19697.4	0.347631	0.0227622	-1.52437	down	1	Molecular Function:metal ion binding (GO:0046872)	--	--	--	FOG: Zn-finger	R	General function prediction only ;	IPR007087 [Zinc finger, C2H2]	nucleus protein	zf-C2H2
Q8NE86	Calcium uniporter protein, mitochondrial	MCU	445404	394011	202157	351869	220253	266043	59545.2	203627	94470.2	39969.2	2.43153	0.0190658	1.28186	up	--	--	calcium uniporter protein, mitochondrial	--	ko04020 Calcium signaling pathway ko04218 Cellular senescence ko04621 NOD-like receptor signaling pathway	Uncharacterized conserved protein	R	General function prediction only ;	IPR006769 [Coiled-coil domain containing protein 109, C-terminal]	--	--
Q8NFA0	Ubiquitin carboxyl-terminal hydrolase 32	USP32	21593.4	16646.2	12291.7	31710.2	12242.2	9644.85	5260.74	14091.9	5564	2053.32	2.58048	0.024535	1.36764	up	4	Molecular Function:thiol-dependent ubiquitin-specific protease activity (GO:0004843),Molecular Function:calcium ion binding (GO:0005509),Biological Process:protein deubiquitination (GO:0016579),Molecular Function:thiol-dependent ubiquitinyl hydrolase activity (GO:0036459)	ubiquitin carboxyl-terminal hydrolase 6/32	3.4.19.12	--	Ubiquitin C-terminal hydrolase	O	Posttranslational modification, protein turnover, chaperones ;	IPR001394 [Peptidase C19, ubiquitin carboxyl-terminal hydrolase] ; IPR002048[EF-hand domain] ; IPR006615[Peptidase C19, ubiquitin-specific peptidase, DUSP domain] ; IPR028135[Ubiquitin-like domain, USP-type]	Golgi apparatus protein	--
Q8NFD5	AT-rich interactive domain-containing protein 1B	ARID1B	33676.6	26487.8	13664.3	19686.9	16258.2	45628.3	52543.7	52910.1	41017.7	53984.2	0.446082	0.00027121	-1.16462	down	1	Molecular Function:DNA binding (GO:0003677)	AT-rich interactive domain-containing protein 1	--	ko05225 Hepatocellular carcinoma	SWI-SNF chromatin-remodeling complex protein	B	Chromatin structure and dynamics ;	IPR001606 [ARID DNA-binding domain] ; IPR033388[SWI/SNF-like complex subunit BAF250, C-terminal]	nucleus protein	ARID
Q8NG08	DNA helicase B	HELB	0	0	0	0	0	3378.16	5491.09	5589.42	2356.54	2699.28	#NAME?	0	#NAME?	down	--	--	DNA helicase B	3.6.4.12	--	--	--	--	IPR027785 [UvrD-like helicase C-terminal domain]	--	--
Q8NI36	WD repeat-containing protein 36	WDR36	6687.15	11540.2	11138.8	18744.1	8790.76	32602.3	39926.6	19344.7	21273.7	38037.6	0.376367	0.00389748	-1.40979	down	3	Molecular Function:protein binding (GO:0005515),Biological Process:rRNA processing (GO:0006364),Cellular Component:small-subunit processome (GO:0032040)	U3 small nucleolar RNA-associated protein 21	--	ko03008 Ribosome biogenesis in eukaryotes	WD repeat protein	R	General function prediction only ;	IPR001680 [WD40 repeat] ; IPR007319[Small-subunit processome, Utp21] ; IPR024977[Anaphase-promoting complex subunit 4, WD40 domain]	cytoskeleton protein	--
Q8NI37	Protein phosphatase PTC7 homolog	PPTC7	0	0	4571.09	0	1749.25	14337.4	9090.55	15516.3	7618.94	8804.38	0.285381	0.0361711	-1.80904	down	1	Molecular Function:catalytic activity (GO:0003824)	protein phosphatase PTC7	3.1.3.16	--	Serine/threonine protein phosphatase	T	Signal transduction mechanisms ;	IPR001932 [PPM-type phosphatase domain]	--	--
Q8NI60	Atypical kinase COQ8A, mitochondrial	COQ8A	67307.6	34845.2	25025.4	29926.7	6129.94	89742.5	88045.1	62316.5	62879.9	71545.3	0.43584	0.00650143	-1.19813	down	--	--	aarF domain-containing kinase	--	--	ABC (ATP binding cassette) 1 protein	R	General function prediction only ;	IPR004147 [UbiB domain]	mitochondrion protein	--
Q8TB36	Ganglioside-induced differentiation-associated protein 1	GDAP1	0	0	0	0	0	19990.4	15781.4	33975.2	16535.5	17428.7	#NAME?	0	#NAME?	down	1	Molecular Function:protein binding (GO:0005515)	ganglioside-induced differentiation-associated protein 1	--	--	Uncharacterized conserved protein (Ganglioside-induced differentiation associated protein 1, GDAP1)	S	Function unknown ;	IPR004045 [Glutathione S-transferase, N-terminal]	--	--
Q8TBF4	Zinc finger CCHC-type and RNA-binding motif-containing protein 1	ZCRB1	0	0	0	0	0	7984.07	13651.8	24801.8	14845.6	20571.9	#NAME?	0	#NAME?	down	2	Molecular Function:nucleic acid binding (GO:0003676),Molecular Function:zinc ion binding (GO:0008270)	U11/U12 small nuclear ribonucleoprotein 31 kDa protein	--	--	FOG: RRM domain	R	General function prediction only ;	IPR000504 [RNA recognition motif domain] ; IPR001878[Zinc finger, CCHC-type]	nucleus protein	--
Q8TEQ0	Sorting nexin-29	SNX29	2738.82	5459.94	2619.67	3241.89	4175.87	21844.9	15768.8	0	5358.08	21200	0.227342	0.0460682	-2.13706	down	1	Molecular Function:phosphatidylinositol binding (GO:0035091)	sorting nexin-29	--	--	RUN domain-containing protein	T	Signal transduction mechanisms ;	IPR001683 [Phox homologous domain] ; IPR004012[RUN domain]	cytoplasm protein	--
Q8TF62	Probable phospholipid-transporting ATPase IM	ATP8B4	24946.9	62842	31056.4	48554.6	38872.4	38055.8	8211.28	21561.1	22911.9	7311.46	2.10371	0.0384842	1.07294	up	2	Molecular Function:nucleotide binding (GO:0000166),Molecular Function:metal ion binding (GO:0046872)	phospholipid-translocating ATPase	3.6.3.1	--	P-type ATPase	R	General function prediction only ;	IPR008250 [P-type ATPase, A domain] ; IPR032630[P-type ATPase, C-terminal] ; IPR032631[P-type ATPase, N-terminal]	nucleus protein	--
Q8TF64	PDZ domain-containing protein GIPC3	GIPC3	0	10312.5	14175.8	10895.9	0	0	25070.8	0	0	24083.6	0.479905	0.00405784	-1.05918	down	1	Molecular Function:protein binding (GO:0005515)	PDZ domain-containing protein GIPC	--	--	RGS-GAIP interacting protein GIPC, contains PDZ domain	TU	Signal transduction mechanisms ; Intracellular trafficking, secretion, and vesicular transport ;	IPR001478 [PDZ domain]	--	--
Q8WUX1	Sodium-coupled neutral amino acid transporter 5	SLC38A5	0	6126.64	6879.57	5032.87	0	0	1996.51	0	3155.27	0	2.33435	0.0244276	1.22302	up	--	--	solute carrier family 38 (sodium-coupled neutral amino acid transporter), member 5	--	ko04727 GABAergic synapse	Amino acid transporter protein	E	Amino acid transport and metabolism ;	IPR013057 [Amino acid transporter, transmembrane domain]	plasma membrane protein	--
Q8WXX5	DnaJ homolog subfamily C member 9	DNAJC9	53973.3	68145.3	76204.6	48983.9	40878.5	126054	185533	103997	122344	184433	0.39895	0.00137398	-1.32572	down	--	--	DnaJ homolog subfamily C member 9	--	--	Molecular chaperone (DnaJ superfamily)	O	Posttranslational modification, protein turnover, chaperones ;	IPR001623 [DnaJ domain]	mitochondrion protein	--
Q92581	Sodium/hydrogen exchanger 6	SLC9A6	12144.2	0	13684.4	0	17278.2	8864.22	9426.95	0	6202.27	3990.75	2.01781	0.0139913	1.01279	up	4	Biological Process:cation transport (GO:0006812),Molecular Function:solute:proton antiporter activity (GO:0015299),Cellular Component:integral component of membrane (GO:0016021),Biological Process:transmembrane transport (GO:0055085)	solute carrier family 9 (sodium/hydrogen exchanger), member 6/7	--	--	Sodium/hydrogen exchanger protein	P	Inorganic ion transport and metabolism ;	IPR006153 [Cation/H+ exchanger]	mitochondrion protein	--
Q92604	Acyl-CoA:lysophosphatidylglycerol acyltransferase 1	LPGAT1	52181.7	89938.4	57435	58355.9	41754.6	34527.9	23169.6	30320.9	30171.3	13321.1	2.27864	0.00532897	1.18817	up	1	Biological Process:metabolic process (GO:0008152)	lysophosphatidylglycerol acyltransferase 1	2.3.1.-	ko00564 Glycerophospholipid metabolism	Lysophosphatidic acid acyltransferase LPAAT and related acyltransferases	I	Lipid transport and metabolism ;	IPR002123 [Phospholipid/glycerol acyltransferase] ; IPR032098[Acyltransferase, C-terminal domain]	endoplasmic reticulum protein	--
Q92673	Sortilin-related receptor	SORL1	239535	277760	225588	260635	174562	206472	58497.3	126042	78971.5	44821.2	2.28841	0.0047007	1.19434	up	1	Molecular Function:protein binding (GO:0005515)	--	--	--	Low-density lipoprotein receptors containing Ca2+-binding EGF-like domains	T	Signal transduction mechanisms ;	IPR000033 [LDLR class B repeat] ; IPR002172[Low-density lipoprotein (LDL) receptor class A repeat] ; IPR003961[Fibronectin type III] ; IPR031777[Sortilin, C-terminal] ; IPR031778[Sortilin, N-terminal]	plasma membrane protein	--
Q92769	Histone deacetylase 2	HDAC2	0	13322.1	14503.1	16130.4	23327.7	20301.9	67820.3	40475.6	44494.8	70746.9	0.344916	0.0248053	-1.53568	down	--	--	histone deacetylase 1/2	3.5.1.98	ko04110 Cell cycle ko04213 Longevity regulating pathway - multiple species ko04330 Notch signaling pathway ko04919 Thyroid hormone signaling pathway ko05016 Huntington's disease ko05034 Alcoholism ko05165 Human papillomavirus infection ko05169 Epstein-Barr virus infection ko05200 Pathways in cancer ko05202 Transcriptional misregulation in cancer ko05203 Viral carcinogenesis ko05220 Chronic myeloi…	Histone deacetylase complex, catalytic component RPD3	B	Chromatin structure and dynamics ;	IPR023801 [Histone deacetylase domain]	nucleus protein	--
Q92785	Zinc finger protein ubi-d4	DPF2	36604.5	48237.3	40918.5	49682.8	30305	72241.3	128599	39252.7	104836	164946	0.403527	0.0482767	-1.30926	down	1	Molecular Function:protein binding (GO:0005515)	zinc finger protein ubi-d4	--	--	Predicted transcription factor Requiem/NEURO-D4	K	Transcription ;	IPR019787 [Zinc finger, PHD-finger] ; IPR025750[Requiem/DPF N-terminal domain]	nucleus protein	--
Q92979	Ribosomal RNA small subunit methyltransferase NEP1	EMG1	30636.6	29989.4	16057.6	34762.8	26284.7	46545.2	104659	51245.2	46502.9	59939.9	0.445887	0.0332083	-1.16525	down	1	Molecular Function:methyltransferase activity (GO:0008168)	rRNA small subunit pseudouridine methyltransferase Nep1	2.1.1.260	ko03008 Ribosome biogenesis in eukaryotes	Protein required for 18S rRNA maturation and 40S ribosome biogenesis	J	Translation, ribosomal structure and biogenesis ;	IPR005304 [Ribosomal biogenesis, methyltransferase, EMG1/NEP1]	nucleus protein	--
Q969K4	Ankyrin repeat and BTB/POZ domain-containing protein 1	ABTB1	27758.1	48109.2	18361.1	32909	15936.4	7692.75	6847.2	17378.7	7086.38	3116.5	3.39669	0.0119367	1.76413	up	1	Molecular Function:protein binding (GO:0005515)	ankyrin repeat and BTB/POZ domain-containing protein 1	--	--	--	--	--	IPR000210 [BTB/POZ domain] ; IPR020683[Ankyrin repeat-containing domain]	nucleus protein	ZBTB
Q969S8	Polyamine deacetylase HDAC10	HDAC10	11670.8	15391.2	7623.07	11504.7	4092.45	22419.9	26120.7	0	0	18412.2	0.450606	0.00691704	-1.15006	down	--	--	histone deacetylase 10	3.5.1.98	ko05034 Alcoholism ko05165 Human papillomavirus infection ko05203 Viral carcinogenesis	Histone deacetylase complex, catalytic component HDA1	B	Chromatin structure and dynamics ;	IPR023801 [Histone deacetylase domain]	cytoplasm protein	--
Q96AB3	Isochorismatase domain-containing protein 2	ISOC2	0	0	3731.24	0	9955.93	0	0	0	49894.8	39915	0.152402	0.0230519	-2.71405	down	2	Molecular Function:catalytic activity (GO:0003824),Biological Process:metabolic process (GO:0008152)	--	--	--	Mitochondrial associated endoribonuclease MAR1 (isochorismatase superfamily)	R	General function prediction only ;	IPR000868 [Isochorismatase-like]	--	--
Q96EI5	Transcription elongation factor A protein-like 4	TCEAL4	5401.19	6983.41	5396.59	8007	14720.2	20981.2	35172.4	23070.3	13054.4	31667.4	0.326824	0.00467486	-1.61342	down	--	--	--	--	--	--	--	--	IPR021156 [Transcription elongation factor A-like/Brain expressed X-linked]	--	--
Q96EQ0	Small glutamine-rich tetratricopeptide repeat-containing protein beta	SGTB	48241.9	51340.1	41779.7	69660.8	18340.2	20149.1	11467.6	44153.9	13373.4	8550.61	2.34775	0.03653	1.23128	up	1	Molecular Function:protein binding (GO:0005515)	--	--	--	TPR repeat-containing protein	R	General function prediction only ;	IPR001440 [Tetratricopeptide repeat 1] ; IPR011990[Tetratricopeptide-like helical domain] ; IPR032374[SGTA, homodimerisation domain]	mitochondrion protein	--
Q96EV8	Dysbindin	DTNBP1	0	21818.1	17882.5	20067.3	13503.8	9756.15	5292.25	4748.52	10149.1	12847.6	2.14026	0.00432087	1.09779	up	1	Cellular Component:cytoplasm (GO:0005737)	dysbindin	--	--	--	--	--	IPR007531 [Dysbindin]	--	--
Q96FJ2	Dynein light chain 2, cytoplasmic	DYNLL2	0	0	14303.2	0	19898.1	0	64965.4	0	84931.6	70072.4	0.233223	0.00593444	-2.10022	down	2	Biological Process:microtubule-based process (GO:0007017),Cellular Component:dynein complex (GO:0030286)	dynein light chain LC8-type	--	ko04962 Vasopressin-regulated water reabsorption	Dynein light chain type 1	Z	Cytoskeleton ;	IPR001372 [Dynein light chain, type 1/2]	cytoplasm protein	--
Q96GY3	Protein lin-37 homolog	LIN37	0	0	0	0	0	13895.2	26744.2	13002.2	6452.88	7675.2	#NAME?	0	#NAME?	down	2	Biological Process:cell cycle (GO:0007049),Cellular Component:transcriptional repressor complex (GO:0017053)	protein lin-37	--	ko04218 Cellular senescence	--	--	--	IPR028226 [Protein LIN37]	--	--
Q96GZ6	Solute carrier family 41 member 3	SLC41A3	0	0	0	0	0	32350.9	44537.1	62435.8	16866.1	5367.76	#NAME?	0	#NAME?	down	2	Biological Process:cation transport (GO:0006812),Molecular Function:cation transmembrane transporter activity (GO:0008324)	solute carrier family 41	--	--	Predicted divalent cation transporter	P	Inorganic ion transport and metabolism ;	IPR006667 [SLC41 divalent cation transporters, integral membrane domain]	plasma membrane protein	--
Q96I15	Selenocysteine lyase	SCLY	0	0	7092.08	0	5803.53	18198.7	21307.3	0	17991.8	15115.1	0.355188	0.00379116	-1.49335	down	--	--	selenocysteine lyase	4.4.1.16	ko00450 Selenocompound metabolism ko01100 Metabolic pathways	Cysteine desulfurase NFS1	E	Amino acid transport and metabolism ;	IPR000192 [Aminotransferase class V domain]	mitochondrion protein	--
Q96IJ6	Mannose-1-phosphate guanylyltransferase regulatory subunit alpha	GMPPA	83145.6	98761.7	86933.7	100559	72473.7	47224.5	33072.8	52514.2	40842.5	31591.4	2.15291	9.14e-05	1.10629	up	2	Biological Process:biosynthetic process (GO:0009058),Molecular Function:nucleotidyltransferase activity (GO:0016779)	mannose-1-phosphate guanylyltransferase	2.7.7.13	ko00051 Fructose and mannose metabolism ko00520 Amino sugar and nucleotide sugar metabolism ko01100 Metabolic pathways	GDP-mannose pyrophosphorylase	GMO	Carbohydrate transport and metabolism ; Cell wall/membrane/envelope biogenesis ; Posttranslational modification, protein turnover, chaperones ;	IPR001451 [Hexapeptide repeat] ; IPR005835[Nucleotidyl transferase domain]	--	--
Q96IY1	Kinetochore-associated protein NSL1 homolog	NSL1	11252.6	0	19167.6	11917.9	6531.17	36833.1	35052.7	24089.5	25983.8	31174.7	0.39891	0.0014325	-1.32587	down	--	--	kinetochore-associated protein NSL1	--	--	--	--	--	IPR013950 [Kinetochore Mis14]	nucleus protein	--
Q96JG6	Syndetin	VPS50	8965.45	0	10293.2	15555.4	0	26450	30671.3	27261	17831.3	21998.2	0.467133	0.00721618	-1.09809	down	--	--	--	--	--	Uncharacterized conserved protein	S	Function unknown ;	IPR019514 [Protein of unknown function DUF2451, C-terminal] ; IPR019515[Vacuolar protein sorting-associated protein 54, N-terminal]	--	--
Q96M96	FYVE, RhoGEF and PH domain-containing protein 4	FGD4	23752.3	23052	14326.6	34749.8	12061.3	14626.9	9267.71	7705.07	13989.9	6452.35	2.07413	0.0331178	1.05251	up	3	Molecular Function:Rho guanyl-nucleotide exchange factor activity (GO:0005089),Biological Process:regulation of Rho protein signal transduction (GO:0035023),Molecular Function:metal ion binding (GO:0046872)	FYVE, RhoGEF and PH domain containing 4	--	--	Predicted Rho/Rac guanine nucleotide exchange factor/faciogenital dysplasia protein 3	T	Signal transduction mechanisms ;	IPR000219 [Dbl homology (DH) domain] ; IPR000306[FYVE zinc finger] ; IPR001849[Pleckstrin homology domain]	plasma membrane protein	--
Q96MX6	Dynein axonemal assembly factor 10	DNAAF10	0	0	14140.3	7810.06	22807.8	17967.9	39924.5	0	38477.8	39287.7	0.439913	0.0475848	-1.18471	down	1	Molecular Function:protein binding (GO:0005515)	--	--	--	--	--	--	IPR001680 [WD40 repeat]	cytoplasm protein	--
Q96NJ6	Zinc finger protein 3 homolog	ZFP3	0	5175.62	0	7969.27	3547.67	19603.2	18594.5	21018.4	10756.4	20239.8	0.308394	0.00334811	-1.69715	down	1	Molecular Function:metal ion binding (GO:0046872)	--	--	--	FOG: Zn-finger	R	General function prediction only ;	IPR007087 [Zinc finger, C2H2]	nucleus protein	zf-C2H2
Q96P16	Regulation of nuclear pre-mRNA domain-containing protein 1A	RPRD1A	0	0	0	0	0	5681.45	12676	5330.35	7733.29	13351.4	#NAME?	0	#NAME?	down	--	--	--	--	--	Regulator of nuclear mRNA	A	RNA processing and modification ;	IPR006903 [RNA polymerase II-binding domain] ; IPR032337[Cell-cycle alteration and expression-elevated protein in tumour]	nucleus protein	--
Q96RQ3	Methylcrotonoyl-CoA carboxylase subunit alpha, mitochondrial	MCCC1	45494.3	32528.3	24052.6	29933.1	34110.9	97106.7	97717.7	60936.1	32101.4	81786.7	0.449397	0.0280139	-1.15394	down	1	Molecular Function:ATP binding (GO:0005524)	3-methylcrotonyl-CoA carboxylase alpha subunit	6.4.1.4	ko00280 Valine, leucine and isoleucine degradation ko01100 Metabolic pathways	3-Methylcrotonyl-CoA carboxylase, biotin-containing subunit/Propionyl-CoA carboxylase, alpha chain/Acetyl-CoA carboxylase, biotin carboxylase subunit	IE	Lipid transport and metabolism ; Amino acid transport and metabolism ;	IPR000089 [Biotin/lipoyl attachment] ; IPR005479[Carbamoyl-phosphate synthetase large subunit-like, ATP-binding domain] ; IPR005481[Biotin carboxylase-like, N-terminal domain] ; IPR005482[Biotin carboxylase, C-terminal]	mitochondrion protein	--
Q96RS6	NudC domain-containing protein 1	NUDCD1	0	16728.4	10791.2	10595.6	9249.62	18044.7	23924.9	43887.3	29006.4	35033.5	0.394978	0.0108254	-1.34015	down	--	--	--	--	--	Uncharacterized conserved protein (tumor antigen CML66 in humans)	S	Function unknown ;	IPR007052 [CS domain]	--	--
Q99470	Stromal cell-derived factor 2	SDF2	0	0	4021.08	0	6047.85	13650	19440.4	0	17032.4	28100.2	0.257441	0.035893	-1.95768	down	1	Cellular Component:membrane (GO:0016020)	--	--	--	Uncharacterized secreted protein SDF2 (Stromal cell-derived factor 2), contains MIR domains	R	General function prediction only ;	IPR016093 [MIR motif]	endoplasmic reticulum protein	--
Q99496	E3 ubiquitin-protein ligase RING2	RNF2	7453.13	10802.6	4065.55	6300.39	4969.48	10495.7	19672.7	20409	11154.9	26609.7	0.38024	0.00998079	-1.39502	down	--	--	E3 ubiquitin-protein ligase RNF1/2	2.3.2.27	--	Predicted E3 ubiquitin ligase	O	Posttranslational modification, protein turnover, chaperones ;	IPR032443 [RAWUL domain]	nucleus protein	--
Q99623	Prohibitin-2	PHB2	128443	211845	196363	158110	227209	392592	617906	322643	517920	619425	0.373194	0.00492935	-1.422	down	--	--	prohibitin 2	--	--	Prohibitin-like protein	O	Posttranslational modification, protein turnover, chaperones ;	IPR001107 [Band 7 domain]	--	--
Q99700	Ataxin-2	ATXN2	0	7617.71	8880.11	0	0	19362.9	19720.1	20408.3	14801.3	18024.7	0.446769	0.00182012	-1.1624	down	--	--	--	--	--	Protein interacting with poly(A)-binding protein	A	RNA processing and modification ;	IPR009604 [LsmAD domain] ; IPR009818[Ataxin-2, C-terminal] ; IPR025852[Ataxin 2, SM domain]	--	--
Q99795	Cell surface A33 antigen	GPA33	0	0	0	0	0	16639.9	25647.2	13557.8	39752.5	43294.2	#NAME?	0	#NAME?	down	--	--	cell surface A33 antigen	--	--	--	--	--	IPR013106 [Immunoglobulin V-set domain]	extracell protein	--
Q99828	Calcium and integrin-binding protein 1	CIB1	69034.3	37721.2	35339.4	23011.9	75478.5	32698.5	18172.8	8502.23	22004.1	16317	2.46263	0.0312165	1.3002	up	1	Molecular Function:calcium ion binding (GO:0005509)	calcium and integrin-binding protein 1	--	--	Ca2+/calmodulin-dependent protein phosphatase (calcineurin subunit B), EF-Hand superfamily protein	T	Signal transduction mechanisms ;	IPR002048 [EF-hand domain]	Golgi apparatus protein	--
Q9BQC6	Large ribosomal subunit protein mL63	MRPL57	0	0	8320.9	0	5001.54	0	25262	0	27781.4	34703.5	0.227742	0.00986311	-2.13453	down	1	Cellular Component:mitochondrial ribosome (GO:0005761)	--	--	--	--	--	--	IPR016576 [Ribosomal protein 63, mitochondrial]	--	--
Q9BQE3	Tubulin alpha-1C chain	TUBA1C	264030	185782	423593	399288	308554	1.32263e+06	820999	486807	529732	861852	0.393147	0.0284414	-1.34686	down	1	Molecular Function:GTPase activity (GO:0003924)	tubulin alpha	--	ko04145 Phagosome ko04210 Apoptosis ko04530 Tight junction ko04540 Gap junction ko05130 Pathogenic Escherichia coli infection	Alpha tubulin	Z	Cytoskeleton ;	IPR003008 [Tubulin/FtsZ, GTPase domain] ; IPR018316[Tubulin/FtsZ, 2-layer sandwich domain]	centrosome protein	--
Q9BSY9	Deubiquitinase DESI2	DESI2	119979	113032	93870.1	135054	57646.3	30579.5	35232.2	78911.7	25621.5	26620	2.63794	0.00474712	1.39941	up	--	--	--	--	--	Uncharacterized conserved protein	S	Function unknown ;	IPR008580 [PPPDE putative peptidase domain]	--	--
Q9BUB5	MAP kinase-interacting serine/threonine-protein kinase 1	MKNK1	0	28371	12198.7	20536.3	0	4992.45	10968.5	10317.2	9869.03	12896	2.07661	0.0330213	1.05423	up	3	Molecular Function:protein kinase activity (GO:0004672),Molecular Function:ATP binding (GO:0005524),Biological Process:protein phosphorylation (GO:0006468)	MAP kinase interacting serine/threonine kinase	2.7.11.1	ko04010 MAPK signaling pathway ko04066 HIF-1 signaling pathway ko04910 Insulin signaling pathway	MAP kinase-interacting kinase and related serine/threonine protein kinases	T	Signal transduction mechanisms ;	IPR000719 [Protein kinase domain]	cytoplasm protein	--
Q9BV40	Vesicle-associated membrane protein 8	VAMP8	93711.6	94046.6	131025	76059.6	80083.6	262052	228687	94394.9	195533	176204	0.496332	0.0122394	-1.01062	down	2	Cellular Component:integral component of membrane (GO:0016021),Biological Process:vesicle-mediated transport (GO:0016192)	vesicle-associated membrane protein 8	--	ko04130 SNARE interactions in vesicular transport ko04140 Autophagy - animal ko04611 Platelet activation	Synaptobrevin/VAMP-like protein	U	Intracellular trafficking, secretion, and vesicular transport ;	IPR001388 [Synaptobrevin]	--	--
Q9BVG4	Protein PBDC1	PBDC1	0	29839.3	19253.3	31606.3	30843.3	64224.1	27469.1	53065.8	98477.9	54340.2	0.468543	0.0492757	-1.09375	down	--	--	--	--	--	Uncharacterized conserved protein	S	Function unknown ;	IPR021148 [Polysaccharide biosynthesis domain]	--	--
Q9BVJ6	U3 small nucleolar RNA-associated protein 14 homolog A	UTP14A	0	0	3361.06	3380.73	0	15173.7	30207.9	9720.87	12740.8	24049	0.183415	0.0168556	-2.44681	down	2	Biological Process:rRNA processing (GO:0006364),Cellular Component:small-subunit processome (GO:0032040)	U3 small nucleolar RNA-associated protein 14	--	ko03008 Ribosome biogenesis in eukaryotes	Uncharacterized conserved protein	S	Function unknown ;	IPR006709 [Small-subunit processome, Utp14]	nucleus protein	--
Q9BW92	Threonine--tRNA ligase, mitochondrial	TARS2	10154.9	16691.3	17730	17395.9	11891.2	39943	53948.4	15335	32663.6	44208.8	0.396904	0.0235461	-1.33314	down	5	Molecular Function:nucleotide binding (GO:0000166),Molecular Function:aminoacyl-tRNA ligase activity (GO:0004812),Molecular Function:ATP binding (GO:0005524),Biological Process:tRNA aminoacylation for protein translation (GO:0006418),Biological Process:tRNA aminoacylation (GO:0043039)	threonyl-tRNA synthetase	6.1.1.3	ko00970 Aminoacyl-tRNA biosynthesis	Threonyl-tRNA synthetase	J	Translation, ribosomal structure and biogenesis ;	IPR002314 [Aminoacyl-tRNA synthetase, class II (G/ P/ S/T)] ; IPR004095[TGS] ; IPR004154[Anticodon-binding] ; IPR012947[Threonyl/alanyl tRNA synthetase, SAD]	cytoplasm protein	--
Q9BWJ5	Splicing factor 3B subunit 5	SF3B5	10078.4	17007.6	76516.8	18787.4	72102.3	94559.8	220895	46045.8	218791	263745	0.230431	0.0186993	-2.11759	down	--	--	splicing factor 3B subunit 5	--	ko03040 Spliceosome	Uncharacterized conserved protein	S	Function unknown ;	IPR009846 [Splicing factor 3B subunit 5/RDS3 complex subunit 10]	--	--
Q9BXW7	Haloacid dehalogenase-like hydrolase domain-containing 5	HDHD5	13051.8	14254.7	13485.3	17743	16843	48290.2	68043.7	44028.2	50782.9	33897.7	0.307611	0.00322004	-1.70082	down	--	--	--	--	--	Predicted phosphatase	R	General function prediction only ;	IPR006357 [HAD-superfamily hydrolase, subfamily IIA]	--	--
Q9BY49	Peroxisomal trans-2-enoyl-CoA reductase	PECR	1894.6	13470.7	6904.2	9189.73	8472.76	0	0	0	0	0	Inf	0	Inf	up	--	--	peroxisomal trans-2-enoyl-CoA reductase	1.3.1.38	ko01040 Biosynthesis of unsaturated fatty acids ko01212 Fatty acid metabolism ko04146 Peroxisome	Reductases with broad range of substrate specificities	R	General function prediction only ;	--	mitochondrion protein	--
Q9BY50	Signal peptidase complex catalytic subunit SEC11C	SEC11C	97454.1	82309.3	91719.2	94737.3	31943.4	41437.8	9772	49138.7	55143.4	12656.2	2.36793	0.017437	1.24363	up	--	--	signal peptidase I	3.4.21.89	ko03060 Protein export	Signal peptidase I	U	Intracellular trafficking, secretion, and vesicular transport ;	IPR019759 [Peptidase S24/S26A/S26B]	--	--
Q9C086	INO80 complex subunit B	INO80B	3610.24	0	892.219	0	0	6640.8	6090.34	7413.5	0	10275.3	0.29602	0.0300906	-1.75623	down	1	Cellular Component:Ino80 complex (GO:0031011)	INO80 complex subunit B	--	--	--	--	--	IPR006880 [INO80 complex subunit B-like conserved region] ; IPR007529[Zinc finger, HIT-type]	nucleus protein	--
Q9GZP9	Derlin-2	DERL2	97336.9	102841	65822.9	60818.6	20859.4	42497.7	45159.8	33666.4	16621.9	19797.3	2.20408	0.0431985	1.14018	up	--	--	Derlin-2/3	--	ko04141 Protein processing in endoplasmic reticulum	Predicted membrane protein	S	Function unknown ;	--	endoplasmic reticulum protein	--
Q9GZT6	Coiled-coil domain-containing protein 90B, mitochondrial	CCDC90B	0	3545.08	14339.8	6513.01	18814.8	27492.6	58720.9	16375.7	23603.3	36617.9	0.331772	0.0434316	-1.59174	down	--	--	--	--	--	Uncharacterized membrane protein	S	Function unknown ;	IPR024461 [Coiled-coil domain-containing protein 90-like]	--	--
Q9GZU1	Mucolipin-1	MCOLN1	0	0	11207.5	8826.28	6005.91	0	0	634.347	4987.36	1602.92	3.60429	0.035004	1.84971	up	--	--	mucolipin 1	--	ko04142 Lysosome	Mucolipidin and related proteins (TRML subfamily of transient receptor potential proteins)	P	Inorganic ion transport and metabolism ;	IPR013122 [Polycystin cation channel, PKD1/PKD2]	plasma membrane protein	--
Q9H019	Mitochondrial fission regulator 1-like	MTFR1L	0	0	0	0	0	3345.51	5843.95	2111.12	8406.27	8250.68	#NAME?	0	#NAME?	down	--	--	--	--	--	--	--	--	IPR007972 [Mitochondrial fission regulator 1]	--	--
Q9H0A0	RNA cytidine acetyltransferase	NAT10	19418.3	18842.9	29580	50432.8	21269.2	75731.1	104110	43530.8	44292.8	105172	0.374274	0.0136796	-1.41783	down	1	Molecular Function:N-acetyltransferase activity (GO:0008080)	N-acetyltransferase 10	2.3.1.-	ko03008 Ribosome biogenesis in eukaryotes	Predicted P-loop ATPase fused to an acetyltransferase	R	General function prediction only ;	IPR000182 [GNAT domain] ; IPR007807[Helicase domain] ; IPR013562[tRNA(Met) cytidine acetyltransferase TmcA, N-terminal] ; IPR027992[Possible tRNA binding domain]	nucleus protein	--
Q9H0I9	Transketolase-like protein 2	TKTL2	2.05077e+06	1.19255e+06	1.1344e+06	2.79548e+06	2484870	918794	363383	1.61149e+06	543748	423132	2.50174	0.0215494	1.32293	up	--	--	transketolase	2.2.1.1	ko00030 Pentose phosphate pathway ko01100 Metabolic pathways ko01200 Carbon metabolism ko01230 Biosynthesis of amino acids	Transketolase	G	Carbohydrate transport and metabolism ;	IPR005474 [Transketolase, N-terminal] ; IPR005475[Transketolase-like, pyrimidine-binding domain] ; IPR033248[Transketolase, C-terminal domain]	nucleus protein	--
Q9H0Q0	CYFIP-related Rac1 interactor A	CYRIA	0	0	12050.8	4686.25	0	17776.3	13931.3	0	16135.9	20221.7	0.491794	0.0452521	-1.02387	down	--	--	--	--	--	Uncharacterized conserved protein	S	Function unknown ;	IPR009828 [Protein of unknown function DUF1394]	--	--
Q9H0R4	Haloacid dehalogenase-like hydrolase domain-containing protein 2	HDHD2	0	0	0	0	0	12085.7	12325.9	9008.58	5290	64922.2	#NAME?	0	#NAME?	down	--	--	--	--	--	Predicted sugar phosphatase (HAD superfamily)	R	General function prediction only ;	IPR006357 [HAD-superfamily hydrolase, subfamily IIA]	--	--
Q9H0V9	VIP36-like protein	LMAN2L	0	13620	14816.3	0	9688.92	46401.4	33695.2	48870.8	28292.6	39705.4	0.322605	0.00224187	-1.63216	down	1	Cellular Component:membrane (GO:0016020)	lectin, mannose-binding 2-like	--	--	Lectin VIP36, involved in the transport of glycoproteins carrying high mannose-type glycans	U	Intracellular trafficking, secretion, and vesicular transport ;	IPR005052 [Legume-like lectin]	Golgi apparatus protein	--
Q9H1B7	Probable E3 ubiquitin-protein ligase IRF2BPL	IRF2BPL	0	0	16423.5	0	15597	5944.43	8073.63	11163.1	8181.99	3349.06	2.18051	0.0106553	1.12466	up	--	--				Predicted E3 ubiquitin ligase	O	Posttranslational modification, protein turnover, chaperones ;	IPR022750 [Interferon regulatory factor 2-binding protein 1 & 2, zinc finger]	nucleus protein	--
Q9H204	Mediator of RNA polymerase II transcription subunit 28	MED28	0	0	10918.4	0	7318.95	34267.2	22238.4	0	28593.6	19580.6	0.348441	0.028126	-1.52101	down	--	--	mediator of RNA polymerase II transcription subunit 28	--	--	--	--	--	IPR021640 [Mediator complex, subunit Med28]	nucleus protein	--
Q9H4B7	Tubulin beta-1 chain	TUBB1	125469	249670	323586	295186	227680	89855.6	26974.1	121455	66487.3	50034.9	3.44298	0.00179204	1.78366	up	1	Molecular Function:GTPase activity (GO:0003924)	tubulin beta	--	ko04145 Phagosome ko04540 Gap junction ko05130 Pathogenic Escherichia coli infection	Beta tubulin	Z	Cytoskeleton ;	IPR003008 [Tubulin/FtsZ, GTPase domain] ; IPR018316[Tubulin/FtsZ, 2-layer sandwich domain]	centrosome protein	--
Q9H583	HEAT repeat-containing protein 1	HEATR1	5555.22	22212.6	12501.5	14629.6	14961.9	27008.7	50619.7	27795.4	25523	40018.5	0.408626	0.00649389	-1.29115	down	--	--	U3 small nucleolar RNA-associated protein 10	--	ko03008 Ribosome biogenesis in eukaryotes	Uncharacterized conserved protein	S	Function unknown ;	IPR012954 [BP28, C-terminal domain] ; IPR022125[U3 small nucleolar RNA-associated protein 10]	nucleus protein	--
Q9H5H4	Zinc finger protein 768	ZNF768	0	0	0	0	0	7794.84	12268.1	5015.97	7244.15	5407.8	#NAME?	0	#NAME?	down	3	Molecular Function:DNA binding (GO:0003677),Biological Process:transcription from RNA polymerase II promoter (GO:0006366),Molecular Function:metal ion binding (GO:0046872)	KRAB domain-containing zinc finger protein	--	--	FOG: Zn-finger	R	General function prediction only ;	IPR000684 [RNA polymerase II, heptapeptide repeat, eukaryotic] ; IPR007087[Zinc finger, C2H2]	nucleus protein	zf-C2H2
Q9H814	Phosphorylated adapter RNA export protein	PHAX	15653.2	17444.9	14892.1	24249.5	17363.8	34148.9	73244.7	38065.8	36183.3	54471.5	0.379493	0.0153908	-1.39786	down	--	--	phosphorylated adapter RNA export protein	--	ko03013 RNA transport	Mediator of U snRNA nuclear export PHAX	A	RNA processing and modification ;	IPR019385 [Phosphorylated adapter RNA export protein, RNA-binding domain]	nucleus protein	--
Q9H8H0	Nucleolar protein 11	NOL11	4996.38	0	8780.34	6984.06	2067.96	13843.7	27498	29075.6	14915.6	31441.1	0.244369	0.00514633	-2.03287	down	1	Cellular Component:nucleus (GO:0005634)	--	--	--	--	--	--	IPR012584 [NUC205]	nucleus protein	--
Q9H8H3	Thiol S-methyltransferase TMT1A	TMT1A	246629	266311	397820	194299	387675	1.07565e+06	496627	399367	1.04074e+06	806384	0.390894	0.0252694	-1.35515	down	2	Biological Process:metabolic process (GO:0008152),Molecular Function:methyltransferase activity (GO:0008168)	--	--	--	Predicted methyltransferase	R	General function prediction only ;	IPR013216 [Methyltransferase type 11]	--	--
Q9HC16	DNA dC->dU-editing enzyme APOBEC-3G	APOBEC3G	21942.8	14443.4	26268.5	36200.9	8300.84	45928.8	56340.4	39690.1	21291.4	61209.9	0.477395	0.0246893	-1.06675	down	1	Molecular Function:zinc ion binding (GO:0008270)	C->U-editing enzyme APOBEC3	3.5.4.-	--	--	--	--	IPR013158 [APOBEC-like, N-terminal]	nucleus protein	--
Q9HCC0	Methylcrotonoyl-CoA carboxylase beta chain, mitochondrial	MCCC2	29617.8	38625.2	47399.7	42113.3	34912.1	98796.5	132233	74362.4	70428.4	117324	0.390693	0.00603242	-1.35589	down	--	--	3-methylcrotonyl-CoA carboxylase beta subunit	6.4.1.4	ko00280 Valine, leucine and isoleucine degradation ko01100 Metabolic pathways	3-Methylcrotonyl-CoA carboxylase, non-biotin containing subunit/Acetyl-CoA carboxylase carboxyl transferase, subunit beta	EI	Amino acid transport and metabolism ; Lipid transport and metabolism ;	IPR000022 [Carboxyl transferase]	mitochondrion protein	--
Q9HD89	Resistin	RETN	3.65464e+06	5.2933e+06	6.71196e+06	4.62161e+06	2517570	1.16218e+06	38754.8	1.64284e+06	183597	75854.9	7.34691	0.00103034	2.87714	up	2	Molecular Function:hormone activity (GO:0005179),Cellular Component:extracellular region (GO:0005576)	resistin	--	--	--	--	--	IPR009714 [Resistin]	extracell protein	--
Q9NP58	ATP-binding cassette sub-family B member 6	ABCB6	37132	0	19231.1	32110.3	0	6899.54	0	23953.4	4151.09	3563.66	3.05863	0.0408109	1.61289	up	5	Molecular Function:ATP binding (GO:0005524),Biological Process:transport (GO:0006810),Cellular Component:integral component of membrane (GO:0016021),Molecular Function:ATPase activity (GO:0016887),Biological Process:transmembrane transport (GO:0055085)	ATP-binding cassette, subfamily B (MDR/TAP), member 6	--	ko02010 ABC transporters	Heavy metal exporter HMT1, ABC superfamily	P	Inorganic ion transport and metabolism ;	IPR003439 [ABC transporter-like] ; IPR011527[ABC transporter type 1, transmembrane domain] ; IPR032410[Mitochondrial ABC-transporter, N-terminal five TM domain]	mitochondrion protein	--
Q9NPL8	Complex I assembly factor TIMMDC1, mitochondrial	TIMMDC1	0	0	4136.66	0	4518.47	13789.9	8597.58	0	8882.35	8287.58	0.437598	0.0471344	-1.19232	down	--	--	--	--	--	Uncharacterized conserved protein	S	Function unknown ;	IPR003397 [Mitochondrial inner membrane translocase subunit Tim17/Tim22/Tim23/peroxisomal protein PMP24]	--	--
Q9NPP4	NLR family CARD domain-containing protein 4	NLRC4	116249	118304	84417.8	151234	57110.8	44895.1	0	52642.8	56682.7	0	2.05154	0.0460658	1.03671	up	1	Biological Process:regulation of apoptotic process (GO:0042981)	NLR family CARD domain-containing protein 4	--	ko04621 NOD-like receptor signaling pathway ko05132 Salmonella infection ko05134 Legionellosis	--	--	--	IPR001315 [CARD domain]	cytoplasm protein	--
Q9NPY3	Complement component C1q receptor	CD93	19867.2	37097	68568.5	40918.2	47407.2	25572.2	13032.2	36873.3	12913.6	4913.33	2.29204	0.037723	1.19663	up	1	Molecular Function:calcium ion binding (GO:0005509)	CDW93 antigen	--	--	--	--	--	IPR001304 [C-type lectin-like] ; IPR001881[EGF-like calcium-binding domain] ; IPR026823[Complement Clr-like EGF domain]	extracell protein	--
Q9NQZ6	Zinc finger C4H2 domain-containing protein	ZC4H2	0	0	0	0	0	9989.59	12389.8	12751.7	7380.24	12825.1	#NAME?	0	#NAME?	down	--	--	--	--	--	Uncharacterized conserved protein (tumor-associated antigen HCA127 in humans)	S	Function unknown ;	IPR018482 [Zinc finger, C4H2-type]	--	--
Q9NR12	PDZ and LIM domain protein 7	PDLIM7	108249	119670	155548	190530	71658.5	56853.7	44595.8	102852	59453.3	40637.7	2.12113	0.0186018	1.08483	up	2	Molecular Function:protein binding (GO:0005515),Molecular Function:zinc ion binding (GO:0008270)	--	--	--	Adaptor protein Enigma and related PDZ-LIM proteins	TZ	Signal transduction mechanisms ; Cytoskeleton ;	IPR001478 [PDZ domain] ; IPR001781[Zinc finger, LIM-type]	cytoskeleton protein	--
Q9NR28	Diablo IAP-binding mitochondrial protein	DIABLO	29239.7	30273.4	39821.1	29892	34908.5	66092.2	121245	43216.8	76701.2	108442	0.394842	0.023032	-1.34065	down	3	Cellular Component:mitochondrion (GO:0005739),Biological Process:apoptotic process (GO:0006915),Biological Process:activation of cysteine-type endopeptidase activity involved in apoptotic process (GO:0006919)	diablo	--	ko04210 Apoptosis ko04215 Apoptosis - multiple species	--	--	--	IPR015142 [Smac/DIABLO protein]	mitochondrion protein	--
Q9NRA1	Platelet-derived growth factor C	PDGFC	0	0	9645.95	10803.9	0	0	0	4647.45	2785.54	2050.61	3.2345	0.00740032	1.69354	up	2	Molecular Function:growth factor activity (GO:0008083),Cellular Component:membrane (GO:0016020)	platelet derived growth factor C/D	--	ko01521 EGFR tyrosine kinase inhibitor resistance ko04010 MAPK signaling pathway ko04014 Ras signaling pathway ko04015 Rap1 signaling pathway ko04072 Phospholipase D signaling pathway ko04151 PI3K-Akt signaling pathway ko04510 Focal adhesion ko04540 Gap junction ko04810 Regulation of actin cytoskeleton ko05215 Prostate cancer ko05218 Melanoma ko05231 Choline metabolism in cancer	--	--	--	IPR000072 [PDGF/VEGF domain] ; IPR000859[CUB domain]	extracell protein	--
Q9NRR5	Ubiquilin-4	UBQLN4	15550.7	13796.5	5736.31	17946.5	4072.69	22998	29018.4	19806.2	19616.8	28059.7	0.47785	0.00629249	-1.06537	down	1	Molecular Function:protein binding (GO:0005515)	ubiquilin	--	ko04141 Protein processing in endoplasmic reticulum	Ubiquitin-like protein	OR	Posttranslational modification, protein turnover, chaperones ; General function prediction only ;	IPR000626 [Ubiquitin domain] ; IPR015940[Ubiquitin-associated domain]	nucleus protein	--
Q9NRW3	DNA dC->dU-editing enzyme APOBEC-3C	APOBEC3C	27677	18945.4	56602.2	33641.3	17989.1	117411	106389	51405.3	177498	117023	0.271806	0.00449509	-1.87935	down	1	Molecular Function:zinc ion binding (GO:0008270)	C->U-editing enzyme APOBEC3	3.5.4.-	--	--	--	--	IPR013158 [APOBEC-like, N-terminal]	nucleus protein	--
Q9NUN5	Lysosomal cobalamin transport escort protein LMBD1	LMBRD1	10864.5	0	7920.76	0	0	2910.96	2590.81	0	0	4311.12	2.87151	0.0178156	1.52181	up	--	--	LMBR1 domain-containing protein 1	--	ko04977 Vitamin digestion and absorption	--	--	--	IPR006876 [LMBR1-like membrane protein]	--	--
Q9NUQ2	1-acyl-sn-glycerol-3-phosphate acyltransferase epsilon	AGPAT5	48367.8	65247.2	35668.2	30323	24086.3	164686	153060	57980.3	42949.1	122703	0.376248	0.0499245	-1.41024	down	1	Biological Process:metabolic process (GO:0008152)	lysophosphatidiate acyltransferase	2.3.1.51	ko00561 Glycerolipid metabolism ko00564 Glycerophospholipid metabolism ko01100 Metabolic pathways ko04072 Phospholipase D signaling pathway	Lysophosphatidic acid acyltransferase LPAAT and related acyltransferases	I	Lipid transport and metabolism ;	IPR002123 [Phospholipid/glycerol acyltransferase] ; IPR032098[Acyltransferase, C-terminal domain]	endoplasmic reticulum protein	--
Q9NVA1	Ubiquinol-cytochrome c reductase complex assembly factor 1	UQCC1	0	4619.03	3742.53	2494.92	6261.47	13295.6	17648	3846.62	9847.88	11657.3	0.380092	0.0339251	-1.39558	down	--	--	cytochrome b pre-mRNA-processing protein 3	--	--	Ubiquinol cytochrome c reductase assembly protein CBP3	C	Energy production and conversion ;	IPR021150 [Ubiquinol-cytochrome c chaperone/UPF0174]	--	--
Q9NVU0	DNA-directed RNA polymerase III subunit RPC5	POLR3E	4641.57	0	7201.34	0	0	10776.2	15783.4	0	9375.32	12447.9	0.489551	0.0493711	-1.03047	down	2	Molecular Function:DNA-directed 5'-3' RNA polymerase activity (GO:0003899),Cellular Component:nucleus (GO:0005634)	DNA-directed RNA polymerase III subunit RPC5	--	ko00230 Purine metabolism ko00240 Pyrimidine metabolism ko03020 RNA polymerase ko04623 Cytosolic DNA-sensing pathway ko05169 Epstein-Barr virus infection	RNA Polymerase C (III) 37 kDa subunit	K	Transcription ;	IPR006886 [DNA-directed RNA polymerase III subunit Rpc5]	nucleus protein	--
Q9NVX2	Notchless protein homolog 1	NLE1	0	0	10237.3	0	11244.9	28713	33100.4	14632.4	23481.6	30617.7	0.411395	0.0379763	-1.2814	down	1	Molecular Function:protein binding (GO:0005515)	ribosome assembly protein 4	--	--	Notchless-like WD40 repeat-containing protein	S	Function unknown ;	IPR001680 [WD40 repeat] ; IPR012972[NLE]	nucleus protein	--
Q9NW13	RNA-binding protein 28	RBM28	0	4165.32	5727.75	4907.34	5332.67	10865.9	19807.1	5750.57	9301.28	19577.6	0.385381	0.0465748	-1.37564	down	1	Molecular Function:nucleic acid binding (GO:0003676)	nucleolar protein 4	--	ko03008 Ribosome biogenesis in eukaryotes	Nucleolar protein fibrillarin NOP77 (RRM superfamily)	A	RNA processing and modification ;	IPR000504 [RNA recognition motif domain]	nucleus protein	--
Q9NW15	Anoctamin-10	ANO10	190387	164049	120761	152414	90049.3	130563	39307.5	112277	47055.4	17378.3	2.07068	0.0295547	1.05011	up	--	--	anoctamin-10	--	--	Protein required for meiotic chromosome segregation	D	Cell cycle control, cell division, chromosome partitioning ;	IPR007632 [Anoctamin]	endoplasmic reticulum protein	--
Q9NWU1	3-oxoacyl-[acyl-carrier-protein] synthase, mitochondrial	OXSM	2476.48	1875.47	2181.8	4577.09	4553.87	13490.9	23715.2	5568.12	5985.54	19657.7	0.228958	0.0423199	-2.12685	down	--	--	3-oxoacyl-[acyl-carrier-protein] synthase II	2.3.1.179	ko00061 Fatty acid biosynthesis ko00780 Biotin metabolism ko01100 Metabolic pathways ko01212 Fatty acid metabolism	3-oxoacyl-(acyl-carrier-protein) synthase (I and II)	IQ	Lipid transport and metabolism ; Secondary metabolites biosynthesis, transport and catabolism ;	IPR014030 [Beta-ketoacyl synthase, N-terminal] ; IPR014031[Beta-ketoacyl synthase, C-terminal]	mitochondrion protein	--
Q9NWV4	CXXC motif containing zinc binding protein	CZIB	70370.6	84944.3	72112.7	16517.9	73615.1	84901.7	159032	75358.4	167726	192658	0.467224	0.0252707	-1.09782	down	--	--	--	--	--	Uncharacterized conserved protein	S	Function unknown ;	IPR008584 [Protein of unknown function DUF866, eukaryotic]	--	--
Q9NX24	H/ACA ribonucleoprotein complex subunit 2	NHP2	30696.5	107564	89670.5	107548	92924.2	237357	306929	263485	113476	195348	0.38367	0.00494857	-1.38206	down	--	--	H/ACA ribonucleoprotein complex subunit 2	--	ko03008 Ribosome biogenesis in eukaryotes	Box H/ACA snoRNP component, involved in ribosomal RNA pseudouridinylation	A	RNA processing and modification ;	IPR004038 [Ribosomal protein L7Ae/L30e/S12e/Gadd45]	nucleus protein	--
Q9NXH9	tRNA (guanine(26)-N(2))-dimethyltransferase	TRMT1	11297.7	10146.8	12035.4	12254.6	3625.05	32599.2	35975.4	12906.9	13671.6	27742.9	0.401637	0.0195926	-1.31604	down	4	Molecular Function:RNA binding (GO:0003723),Molecular Function:tRNA (guanine-N2-)-methyltransferase activity (GO:0004809),Biological Process:tRNA processing (GO:0008033),Molecular Function:metal ion binding (GO:0046872)	--	--	--	tRNA methyltransferase	J	Translation, ribosomal structure and biogenesis ;	IPR000571 [Zinc finger, CCCH-type] ; IPR002905[tRNA methyltransferase, Trm1]	--	--
Q9NXJ5	Pyroglutamyl-peptidase 1	PGPEP1	0	0	17553.4	5008.91	12161	35756.5	0	31365.6	67080.1	0	0.258738	0.0485097	-1.95043	down	--	--	pyroglutamyl-peptidase	3.4.19.3	--	Predicted pyroglutamyl peptidase	O	Posttranslational modification, protein turnover, chaperones ;	IPR016125 [Peptidase C15, pyroglutamyl peptidase I-like]	--	--
Q9NYH9	U3 small nucleolar RNA-associated protein 6 homolog	UTP6	29205.6	20558.6	20731	16517	7636.5	33767.7	60181.7	16518.2	42295.5	46922.5	0.473989	0.0311252	-1.07708	down	1	Molecular Function:snoRNA binding (GO:0030515)	U3 small nucleolar RNA-associated protein 6	--	ko03008 Ribosome biogenesis in eukaryotes	HAT (Half-A-TPR) repeat-containing protein	R	General function prediction only ;	IPR013949 [U3 small nucleolar RNA-associated protein 6]	nucleus protein	--
Q9NYJ1	Cytochrome c oxidase assembly factor 4 homolog, mitochondrial	COA4	13560.7	27856.6	21889.4	28028.5	21086.2	38219.9	78650.5	55024.5	50050.9	82420.7	0.369362	0.00847003	-1.43689	down	--	--	cytochrome c oxidase assembly factor 4	--	--	Unchracterized conserved protein (estrogen up-regulated protein E2IG2 in human)	R	General function prediction only ;	--	--	--
Q9NYL2	Mitogen-activated protein kinase kinase kinase 20	MAP3K20	0	12967.7	27708.7	0	23275.9	0	57738.7	57793.3	0	41564.2	0.40709	0.0110703	-1.29658	down	3	Molecular Function:protein kinase activity (GO:0004672),Molecular Function:protein binding (GO:0005515),Biological Process:protein phosphorylation (GO:0006468)	sterile alpha motif and leucine zipper containing kinase AZK	2.7.11.25	ko04010 MAPK signaling pathway	Tyrosine kinase specific for activated (GTP-bound) p21cdc42Hs	T	Signal transduction mechanisms ;	IPR001245 [Serine-threonine/tyrosine-protein kinase catalytic domain] ; IPR001660[Sterile alpha motif domain]	cytoplasm protein	--
Q9NZR2	Low-density lipoprotein receptor-related protein 1B	LRP1B	233415	263078	136960	251635	225735	194582	72210.1	176582	34792.3	51579.7	2.09689	0.0196518	1.06825	up	2	Molecular Function:calcium ion binding (GO:0005509),Molecular Function:protein binding (GO:0005515)	low-density lipoprotein receptor-related protein 1B	--	--	Low-density lipoprotein receptors containing Ca2+-binding EGF-like domains	T	Signal transduction mechanisms ;	IPR000033 [LDLR class B repeat] ; IPR000742[EGF-like domain] ; IPR001881[EGF-like calcium-binding domain] ; IPR002172[Low-density lipoprotein (LDL) receptor class A repeat] ; IPR026823[Complement Clr-like EGF domain] ; IPR032485[Domain of unknown function DUF5050]	plasma membrane protein	--
Q9P1Z2	Calcium-binding and coiled-coil domain-containing protein 1	CALCOCO1	77901.7	69258.3	39938	101766	55062.4	39971	14688.8	59331.2	22377	11453.1	2.32664	0.0214684	1.21825	up	--	--	--	--	--	--	--	--	IPR012852 [Calcium binding and coiled-coil domain-like]	nucleus protein	--
Q9P2D3	HEAT repeat-containing protein 5B	HEATR5B	7343.96	8444.45	14507.9	20781.3	9855.31	41521.2	25967.8	28292.5	26932.7	16540.2	0.437565	0.0103257	-1.19243	down	--	--	--	--	--	Uncharacterized conserved protein	S	Function unknown ;	--	--	--
Q9UBB4	Ataxin-10	ATXN10	39130.5	26277.7	33049.1	51658.3	26667.6	55985.4	117829	64281.1	46871	100300	0.45886	0.0202093	-1.12387	down	--	--	ataxin-10	--	--	Uncharacterized conserved protein	S	Function unknown ;	IPR019156 [Ataxin-10 domain]	--	--
Q9UBE0	SUMO-activating enzyme subunit 1	SAE1	70945.6	53114.3	59355.6	54301.4	47830	100569	152208	97119.9	88215.8	202460	0.445768	0.0294997	-1.16563	down	1	Molecular Function:small protein activating enzyme activity (GO:0008641)	ubiquitin-like 1-activating enzyme E1 A	6.2.1.45	ko04120 Ubiquitin mediated proteolysis	SMT3/SUMO-activating complex, AOS1/RAD31 component	O	Posttranslational modification, protein turnover, chaperones ;	IPR000594 [THIF-type NAD/FAD binding fold]	plasma membrane protein	--
Q9UBQ5	Eukaryotic translation initiation factor 3 subunit K	EIF3K	82968.1	65077.7	143059	98876	132502	178512	292872	122914	250099	399025	0.420197	0.0360632	-1.25086	down	--	--	translation initiation factor 3 subunit K	--	--	Uncharacterized conserved protein	S	Function unknown ;	IPR033464 [CSN8/PSMD8/EIF3K]	nucleus protein	--
Q9UDY6	Tripartite motif-containing protein 10	TRIM10	11119.9	18621.2	14065.7	11397.8	0	6375.66	0	5593.9	0	0	2.30604	0.0405448	1.20542	up	3	Molecular Function:protein binding (GO:0005515),Cellular Component:intracellular (GO:0005622),Molecular Function:zinc ion binding (GO:0008270)	tripartite motif-containing protein 10	--	--	Predicted E3 ubiquitin ligase	O	Posttranslational modification, protein turnover, chaperones ;	IPR000315 [B-box-type zinc finger] ; IPR003877[SPRY domain] ; IPR006574[SPRY-associated]	cytoskeleton protein	--
Q9UEG4	Zinc finger protein 629	ZNF629	0	0	0	0	0	17213.6	11659.1	11166.1	10344	2647.33	#NAME?	0	#NAME?	down	1	Molecular Function:metal ion binding (GO:0046872)	--	--	--	FOG: Zn-finger	R	General function prediction only ;	IPR007087 [Zinc finger, C2H2]	nucleus protein	zf-C2H2
Q9UFW8	CGG triplet repeat-binding protein 1	CGGBP1	0	0	11825.7	0	2877.67	25719.5	39811.1	0	33648.5	47708.1	0.2002	0.0173794	-2.32049	down	--	--	--	--	--	--	--	--	--	nucleus protein	--
Q9UIJ5	Palmitoyltransferase ZDHHC2	ZDHHC2	0	65596.3	33229.2	0	77287.7	45111.2	22654.7	26981.6	23070.1	10246.4	2.29199	0.0350224	1.1966	up	--	--	palmitoyltransferase ZDHHC2/15/20	2.3.1.225	--	Predicted DHHC-type Zn-finger protein	R	General function prediction only ;	IPR001594 [Palmitoyltransferase, DHHC domain]	Golgi apparatus protein	--
Q9UJX6	Anaphase-promoting complex subunit 2	ANAPC2	0	0	2577.51	11605.7	0	17346.8	14631.9	12899	16168.5	11940.8	0.485813	0.0497788	-1.04153	down	2	Biological Process:ubiquitin-dependent protein catabolic process (GO:0006511),Molecular Function:ubiquitin protein ligase binding (GO:0031625)	anaphase-promoting complex subunit 2	--	ko04110 Cell cycle ko04114 Oocyte meiosis ko04120 Ubiquitin mediated proteolysis ko04914 Progesterone-mediated oocyte maturation ko05166 HTLV-I infection	Anaphase-promoting complex (APC), subunit 2	DO	Cell cycle control, cell division, chromosome partitioning ; Posttranslational modification, protein turnover, chaperones ;	IPR001373 [Cullin, N-terminal] ; IPR014786[Anaphase-promoting complex subunit 2, C-terminal]	--	--
Q9UK96	F-box only protein 10	FBXO10	340245	773143	0	348611	591931	83593.1	0	97672	15519.6	7613.15	10.0487	0.018808	3.32894	up	1	Molecular Function:protein binding (GO:0005515)	F-box protein 10	--	--	Putative Zn-finger protein	R	General function prediction only ;	IPR001810 [F-box domain] ; IPR007742[Periplasmic copper-binding protein NosD, beta helix domain]	--	--
Q9UKF6	Cleavage and polyadenylation specificity factor subunit 3	CPSF3	24851.2	31228.2	32092.8	34522.8	21563	62021.3	76290.3	41209.7	40940.9	68482.1	0.499259	0.00512661	-1.00214	down	--	--	cleavage and polyadenylation specificity factor subunit 3	3.1.27.-	ko03015 mRNA surveillance pathway	mRNA cleavage and polyadenylation factor II complex, BRR5 (CPSF subunit)	A	RNA processing and modification ;	IPR001279 [Metallo-beta-lactamase] ; IPR011108[Zn-dependent metallo-hydrolase, RNA specificity domain] ; IPR021718[Pre-mRNA 3'-end-processing endonuclease polyadenylation factor C-term] ; IPR022712[Beta-Casp domain]	nucleus protein	--
Q9UKI8	Serine/threonine-protein kinase tousled-like 1	TLK1	0	19444.5	12479.2	0	10165.5	37508.5	38265.9	41874.6	18266.4	26232.6	0.432621	0.0252842	-1.20882	down	3	Molecular Function:protein kinase activity (GO:0004672),Molecular Function:ATP binding (GO:0005524),Biological Process:protein phosphorylation (GO:0006468)	tousled-like kinase	2.7.11.1	--	Tousled-like protein kinase	T	Signal transduction mechanisms ;	IPR000719 [Protein kinase domain]	plasma membrane protein	--
Q9UKK3	Protein mono-ADP-ribosyltransferase PARP4	PARP4	72856.2	77645.4	61278.3	75269.4	31873.9	20196.1	17724.7	36772.9	15019	10089.8	3.19554	0.00182957	1.67606	up	1	Molecular Function:NAD+ ADP-ribosyltransferase activity (GO:0003950)	poly [ADP-ribose] polymerase	2.4.2.30	ko03410 Base excision repair ko04210 Apoptosis ko04217 Necroptosis	--	--	--	IPR001357 [BRCT domain] ; IPR002035[von Willebrand factor, type A] ; IPR012317[Poly(ADP-ribose) polymerase, catalytic domain] ; IPR013694[VIT domain]	nucleus protein	--
Q9UKM9	RNA-binding protein Raly	RALY	91197.8	97009.2	140529	161448	188364	247918	324381	162827	268139	427733	0.474178	0.0134508	-1.0765	down	1	Molecular Function:nucleic acid binding (GO:0003676)	heterogeneous nuclear ribonucleoprotein C-like 2	--	--	FOG: RRM domain	R	General function prediction only ;	IPR000504 [RNA recognition motif domain]	--	--
Q9UL18	Protein argonaute-1	AGO1	0	0	10994.6	16800.2	18652.3	36977	28211.6	29041.8	51218	35784.7	0.42714	0.0113024	-1.22722	down	2	Molecular Function:nucleic acid binding (GO:0003676),Molecular Function:protein binding (GO:0005515)	eukaryotic translation initiation factor 2C	--	--	Translation initiation factor 2C (eIF-2C) and related proteins	J	Translation, ribosomal structure and biogenesis ;	IPR003100 [PAZ domain] ; IPR003165[Piwi domain] ; IPR014811[Argonaute, linker 1 domain] ; IPR032472[Argonaute linker 2 domain] ; IPR032473[Protein argonaute, Mid domain] ; IPR032474[Protein argonaute, N-terminal]	--	--
Q9UL40	Zinc finger protein 346	ZNF346	0	3063.75	0	9665.47	0	14542.9	17663.6	22166.6	12881.2	15312.3	0.385422	0.0250445	-1.37549	down	--	--	--	--	--	--	--	--	--	cytoplasm protein	--
Q9ULX6	A-kinase anchor protein 8-like	AKAP8L	0	22796.6	5458.73	19863	13357.1	30171.3	41542.5	30313	25566.5	42318.5	0.45226	0.00810736	-1.14478	down	2	Molecular Function:DNA binding (GO:0003677),Cellular Component:nucleus (GO:0005634)	A-kinase anchor protein 8-like protein	--	ko05169 Epstein-Barr virus infection	--	--	--	IPR007071 [A-kinase anchoring protein 95 (AKAP95)]	nucleus protein	--
Q9UMF0	Intercellular adhesion molecule 5	ICAM5	1.94828e+06	1.82314e+06	773976	1.15936e+06	469141	581114	246180	563795	55331.1	52363.2	4.11928	0.0168585	2.04239	up	1	Molecular Function:protein binding (GO:0005515)	intercellular adhesion molecule 5	--	--	--	--	--	IPR007110 [Immunoglobulin-like domain] ; IPR013768[Intercellular adhesion molecule, N-terminal]	plasma membrane protein	--
Q9UNX4	WD repeat-containing protein 3	WDR3	0	0	11002.3	0	10906.4	29872.2	37265.5	14232.8	14645.6	36208	0.414234	0.0376526	-1.27148	down	1	Molecular Function:protein binding (GO:0005515)	U3 small nucleolar RNA-associated protein 12	--	ko03008 Ribosome biogenesis in eukaryotes	WD40-repeat-containing subunit of the 18S rRNA processing complex	A	RNA processing and modification ;	IPR001680 [WD40 repeat] ; IPR007148[Small-subunit processome, Utp12] ; IPR024977[Anaphase-promoting complex subunit 4, WD40 domain]	nucleus protein	--
Q9UPN6	SR-related and CTD-associated factor 8	SCAF8	12442.7	0	6973.76	4527.93	4562.12	23697.2	13648.9	11519	13356.5	10976.5	0.486804	0.045825	-1.03859	down	1	Molecular Function:nucleic acid binding (GO:0003676)	RNA-binding protein 16	--	--	RNA polymerase II C-terminal domain-binding protein RA4, contains RPR and RRM domains	AK	RNA processing and modification ; Transcription ;	IPR000504 [RNA recognition motif domain] ; IPR006903[RNA polymerase II-binding domain]	nucleus protein	--
Q9Y210	Short transient receptor potential channel 6	TRPC6	3445.02	11047.9	13394.9	26935	2692.57	0	0	0	0	0	Inf	0	Inf	up	4	Molecular Function:ion channel activity (GO:0005216),Biological Process:ion transport (GO:0006811),Cellular Component:membrane (GO:0016020),Biological Process:transmembrane transport (GO:0055085)	transient receptor potential cation channel subfamily C member 6	--	ko04022 cGMP-PKG signaling pathway ko04360 Axon guidance	Receptor-activated Ca2+-permeable cation channels (STRPC family)	PT	Inorganic ion transport and metabolism ; Signal transduction mechanisms ;	IPR005821 [Ion transport domain] ; IPR013555[Transient receptor ion channel domain] ; IPR020683[Ankyrin repeat-containing domain]	--	--
Q9Y228	TRAF3-interacting JNK-activating modulator	TRAF3IP3	52781.8	53974.8	56180.5	39597.8	40773.1	123781	142087	59838.7	77228.1	147919	0.441692	0.0239192	-1.17889	down	--	--	--	--	--	--	--	--	--	--	--
Q9Y265	RuvB-like 1	RUVBL1	111255	123831	151771	145483	133708	197559	299516	199141	226566	444860	0.487005	0.0387042	-1.03799	down	2	Molecular Function:DNA helicase activity (GO:0003678),Molecular Function:ATP binding (GO:0005524)	RuvB-like protein 1 (pontin 52)	--	ko04310 Wnt signaling pathway	DNA helicase, TBP-interacting protein	L	Replication, recombination and repair ;	IPR010339 [TIP49, C-terminal]	plasma membrane protein	--
Q9Y2H1	Serine/threonine-protein kinase 38-like	STK38L	0	0	0	0	0	7060.58	8695.32	4320.46	6574.77	9444.63	#NAME?	0	#NAME?	down	4	Molecular Function:protein kinase activity (GO:0004672),Molecular Function:protein serine/threonine kinase activity (GO:0004674),Molecular Function:ATP binding (GO:0005524),Biological Process:protein phosphorylation (GO:0006468)	serine/threonine kinase 38	2.7.11.1	--	NDR and related serine/threonine kinases	R	General function prediction only ;	IPR000719 [Protein kinase domain] ; IPR017892[Protein kinase, C-terminal]	centrosome protein	--
Q9Y2J8	Protein-arginine deiminase type-2	PADI2	540736	294314	188023	297201	132221	100630	10972.5	74950	21287.3	11831.7	6.61211	0.022244	2.72511	up	4	Molecular Function:protein-arginine deiminase activity (GO:0004668),Molecular Function:calcium ion binding (GO:0005509),Cellular Component:cytoplasm (GO:0005737),Biological Process:protein citrullination (GO:0018101)	protein-arginine deiminase	3.5.3.15	--	--	--	--	IPR013530 [Protein-arginine deiminase, C-terminal] ; IPR013732[Protein-arginine deiminase (PAD) N-terminal] ; IPR013733[Protein-arginine deiminase (PAD), central domain]	cytoplasm protein	--
Q9Y2W1	Thyroid hormone receptor-associated protein 3	THRAP3	128302	116675	135658	181322	63411	147024	496575	193243	293260	393676	0.410407	0.0462897	-1.28487	down	--	--	thyroid hormone receptor-associated protein 3	--	--	--	--	--	IPR029199 [THRAP3/BCLAF1 family]	nucleus protein	--
Q9Y3B2	Exosome complex component CSL4	EXOSC1	0	0	8248.35	5944.39	16563.7	22836.3	37538.8	15888.3	51018.3	41444.6	0.30381	0.0371271	-1.71876	down	2	Cellular Component:exosome (RNase complex) (GO:0000178),Molecular Function:RNA binding (GO:0003723)	exosome complex component CSL4	--	ko03018 RNA degradation	Exosomal 3'-5' exoribonuclease complex, subunit ski4 (Csl4)	J	Translation, ribosomal structure and biogenesis ;	IPR019495 [Exosome complex component CSL4] ; IPR025721[Exosome complex component, N-terminal domain]	nucleus protein	--
Q9Y3D0	Cytosolic iron-sulfur assembly component 2B	CIAO2B	0	0	7341.88	0	9210.58	0	16451.6	0	19595	25889.2	0.400878	0.0427841	-1.31876	down	--	--	--	--	--	Uncharacterized conserved protein	S	Function unknown ;	IPR002744 [Domain of unknown function DUF59]	--	--
Q9Y3R5	Protein DOP1B	DOP1B	72979	76359.5	39919.3	65127.6	48686.6	46892.4	12734.5	20543.6	15193.9	11481.4	2.83654	0.00355477	1.50413	up	--	--	--	--	--	Dopey and related predicted leucine zipper transcription factors	K	Transcription ;	IPR007249 [Dopey, N-terminal]	--	--
Q9Y4B4	Helicase ARIP4	RAD54L2	0	0	0	0	0	16518	13656.1	15619.9	6200.39	8594.79	#NAME?	0	#NAME?	down	1	Molecular Function:ATP binding (GO:0005524)	RAD54-like protein 2	3.6.4.12	--	Predicted DNA helicase, DEAD-box superfamily	R	General function prediction only ;	IPR000330 [SNF2-related, N-terminal domain] ; IPR001650[Helicase, C-terminal]	nucleus protein	--
Q9Y4H2	Insulin receptor substrate 2	IRS2	26412.1	30283.1	11146.2	21096	9583.85	9305.56	7724.96	6918.99	9234.91	3199.67	2.70781	0.0361048	1.43713	up	1	Molecular Function:insulin receptor binding (GO:0005158)	insulin receptor substrate 2	--	ko04022 cGMP-PKG signaling pathway ko04068 FoxO signaling pathway ko04140 Autophagy - animal ko04152 AMPK signaling pathway ko04211 Longevity regulating pathway ko04213 Longevity regulating pathway - multiple species ko04910 Insulin signaling pathway ko04920 Adipocytokine signaling pathway ko04923 Regulation of lipolysis in adipocytes ko04930 Type II diabetes mellitus ko04931 Insulin resistance k…	--	--	--	IPR001849 [Pleckstrin homology domain] ; IPR002404[IRS-type PTB domain]	plasma membrane protein	--
Q9Y4X5	E3 ubiquitin-protein ligase ARIH1	ARIH1	0	42245.9	23534.9	44786.3	12243.2	68155.6	76253.9	55003	43388.3	66418.7	0.496453	0.0129981	-1.01027	down	--	--	ariadne-1	2.3.2.27	--	Predicted E3 ubiquitin ligase	O	Posttranslational modification, protein turnover, chaperones ;	IPR002867 [IBR domain]	cytoplasm protein	--
Q9Y5J9	Mitochondrial import inner membrane translocase subunit Tim8 B	TIMM8B	13828.5	20739.5	16376.2	16258.7	29808.1	32182.9	57253.9	19244.1	46512	64307.7	0.441962	0.0224179	-1.178	down	--	--	mitochondrial import inner membrane translocase subunit TIM8	--	--	Mitochondrial import inner membrane translocase, subunit TIM8	U	Intracellular trafficking, secretion, and vesicular transport ;	IPR004217 [Tim10/DDP family zinc finger]	mitochondrion protein	--
Q9Y5P6	Mannose-1-phosphate guanylyltransferase catalytic subunit beta	GMPPB	455198	492892	230844	484924	283652	98258.1	111010	337177	199258	133944	2.21397	0.0161875	1.14663	up	2	Biological Process:biosynthetic process (GO:0009058),Molecular Function:nucleotidyltransferase activity (GO:0016779)	mannose-1-phosphate guanylyltransferase	2.7.7.13	ko00051 Fructose and mannose metabolism ko00520 Amino sugar and nucleotide sugar metabolism ko01100 Metabolic pathways	GDP-mannose pyrophosphorylase/mannose-1-phosphate guanylyltransferase	M	Cell wall/membrane/envelope biogenesis ;	IPR001451 [Hexapeptide repeat] ; IPR005835[Nucleotidyl transferase domain]	--	--
Q9Y617	Phosphoserine aminotransferase	PSAT1	79787.6	57866.6	34541.2	104044	41746.9	45463.9	14020.1	21125.6	2061.6	1789.27	3.7649	0.0146911	1.91261	up	--	--	phosphoserine aminotransferase	2.6.1.52	ko00260 Glycine, serine and threonine metabolism ko00750 Vitamin B6 metabolism ko01100 Metabolic pathways ko01200 Carbon metabolism ko01230 Biosynthesis of amino acids	Phosphoserine aminotransferase	HE	Coenzyme transport and metabolism ; Amino acid transport and metabolism ;	IPR000192 [Aminotransferase class V domain]	--	--
Q9Y618	Nuclear receptor corepressor 2	NCOR2	6547.91	3355.52	1624.17	1460.36	1932.64	6550.34	10681.8	4270.61	5011.62	8474.01	0.426445	0.0286963	-1.22957	down	--	--	nuclear receptor co-repressor 2	--	ko04330 Notch signaling pathway ko05169 Epstein-Barr virus infection	Nuclear receptor coregulator SMRT/SMRTER, contains Myb-like domains	K	Transcription ;	IPR001005 [SANT/Myb domain] ; IPR031557[N-CoR, GPS2-interacting domain]	nucleus protein	MYB
Q9Y6H1	Coiled-coil-helix-coiled-coil-helix domain-containing protein 2	CHCHD2	61331	123233	97949.8	82045.3	124098	262754	356062	133465	240425	269605	0.387113	0.00339337	-1.36917	down	--	--	--	--	--	Uncharacterized conserved protein	S	Function unknown ;	IPR010625 [CHCH]	--	--
Q9Y6K1	DNA (cytosine-5)-methyltransferase 3A	DNMT3A	18288.8	14338.6	20678.1	14628	8981.27	36120.1	48662.9	39799.9	23662	61094.3	0.367417	0.0108974	-1.44451	down	--	--	DNA (cytosine-5)-methyltransferase 3A	2.1.1.37	ko00270 Cysteine and methionine metabolism ko01100 Metabolic pathways ko05206 MicroRNAs in cancer	--	--	--	IPR000313 [PWWP domain] ; IPR029063[S-adenosyl-L-methionine-dependent methyltransferase]	cytoplasm protein	--
Q9Y6M1	Insulin-like growth factor 2 mRNA-binding protein 2	IGF2BP2	16167.6	26781.9	25209.4	19899.8	17257.4	102877	89429.4	91278	39002.3	101129	0.248554	0.00495019	-2.00837	down	2	Molecular Function:nucleic acid binding (GO:0003676),Molecular Function:RNA binding (GO:0003723)	insulin-like growth factor 2 mRNA-binding protein 2	--	--	IGF-II mRNA-binding protein IMP, contains RRM and KH domains	AR	RNA processing and modification ; General function prediction only ;	IPR000504 [RNA recognition motif domain] ; IPR004088[K Homology domain, type 1]	nucleus protein	--
